# Supplementary material for: Quantitative proteomics and single-nucleus transcriptomics of the sinus node elucidates the foundation of cardiac pacemaking
Source: Nat Commun. 2019 Jun 28;10:2889. doi: 10.1038/s41467-019-10709-9 (PMC6599035; doi:10.1038/s41467-019-10709-9)
Supplement: Supplementary file 4 — Supplementary Data 1 [file 41467_2019_10709_MOESM4_ESM.xlsx]

## Sheet: Suppl_Table_All_Proteins
Supplementary Data 1 - All proteins identified in sinus node and atrial muscle
Protein ID	Protein names	Gene names	Peptides	Razor + unique peptides	Unique peptides	Sequence coverage [%]	Unique + razor sequence coverage [%]	Unique sequence coverage [%]	Mol. weight [kDa]	Sequence length	Intensity	Intensity repl1_SN1	Intensity repl1_RA1	Intensity repl1_SN2	Intensity repl1_RA2	Intensity repl1_SN3	Intensity repl1_RA3	Intensity repl2_SN1	Intensity repl2_RA1	Intensity repl2_SN2	Intensity repl2_RA2	Intensity repl2_SN3	Intensity repl2_RA3	iBAQ	iBAQ repl1_SN1	iBAQ repl1_RA1	iBAQ repl1_SN2	iBAQ repl1_RA2	iBAQ repl1_SN3	iBAQ repl1_RA3	iBAQ repl2_SN1	iBAQ repl2_RA1	iBAQ repl2_SN2	iBAQ repl2_RA2	iBAQ repl2_SN3	iBAQ repl2_RA3	LFQ intensity repl1_SN1	LFQ intensity repl1_RA1	LFQ intensity repl1_SN2	LFQ intensity repl1_RA2	LFQ intensity repl1_SN3	LFQ intensity repl1_RA3	LFQ intensity repl2_SN1	LFQ intensity repl2_RA1	LFQ intensity repl2_SN2	LFQ intensity repl2_RA2	LFQ intensity repl2_SN3	LFQ intensity repl2_RA3
Q02566	Myosin-6	Myh6	489	489	177	90.5	90.5	46.9	223.56	1938	45881000000000	3445900000000	3813200000000	3104800000000	3640900000000	3181700000000	3652200000000	4835300000000	4820700000000	3861500000000	3732500000000	3924400000000	3867700000000	454270000000	34118000000	37754000000	30740000000	36049000000	31502000000	36161000000	47874000000	47730000000	38233000000	36956000000	38855000000	38294000000	2182100000000	2004800000000	2355600000000	1716100000000	2154800000000	1745500000000	2159100000000	2253900000000	2242500000000	1987100000000	2334500000000	2141500000000
P07724	Serum albumin	Alb	121	121	116	95.6	95.6	94.1	68.692	608	7826600000000	630860000000	685220000000	554010000000	615380000000	541910000000	727080000000	800100000000	775770000000	621130000000	549860000000	610900000000	714400000000	200680000000	16176000000	17570000000	14205000000	15779000000	13895000000	18643000000	20515000000	19891000000	15926000000	14099000000	15664000000	18318000000	430500000000	398570000000	406760000000	330650000000	419240000000	391820000000	432560000000	408590000000	379530000000	320770000000	419710000000	442040000000
P68033	Actin, alpha cardiac muscle 1	Actc1	64	64	1	85.9	85.9	5	42.019	377	6380200000000	538520000000	564240000000	478200000000	407190000000	512420000000	410530000000	755210000000	685970000000	595670000000	425050000000	643710000000	363490000000	319010000000	26926000000	28212000000	23910000000	20359000000	25621000000	20527000000	37760000000	34299000000	29784000000	21252000000	32185000000	18174000000	343140000000	289250000000	368970000000	187360000000	345100000000	156040000000	323860000000	313870000000	363650000000	202990000000	336540000000	181500000000
O55143	Sarcoplasmic/endoplasmic reticulum calcium ATPase 2	Atp2a2	129	129	1	64.7	64.7	1.5	114.86	1044	4979600000000	355200000000	399780000000	317270000000	422380000000	335850000000	509440000000	453970000000	498170000000	420800000000	407600000000	375120000000	484050000000	105950000000	7557500000	8506000000	6750500000	8986900000	7145700000	10839000000	9658900000	10599000000	8953200000	8672400000	7981300000	10299000000	245500000000	234350000000	250560000000	209990000000	191480000000	245610000000	254290000000	273040000000	259170000000	256970000000	223650000000	257560000000
P58771	Tropomyosin alpha-1 chain	Tpm1	88	88	7	100	100	12.7	32.68	284	4511400000000	388200000000	432140000000	336310000000	268160000000	382750000000	250050000000	529300000000	465890000000	460380000000	259100000000	483160000000	255960000000	281960000000	24263000000	27008000000	21019000000	16760000000	23922000000	15628000000	33081000000	29118000000	28773000000	16194000000	30197000000	15997000000	294580000000	248020000000	267580000000	140420000000	323180000000	138840000000	291630000000	263180000000	306220000000	161730000000	332910000000	171810000000
Q03265	ATP synthase subunit alpha, mitochondrial	Atp5a1	98	98	98	83	83	83	59.752	553	4444100000000	326330000000	365320000000	297280000000	397300000000	291680000000	388800000000	412430000000	445890000000	358630000000	416040000000	342980000000	401470000000	143360000000	10527000000	11784000000	9589700000	12816000000	9408900000	12542000000	13304000000	14383000000	11569000000	13421000000	11064000000	12950000000	212480000000	205830000000	250770000000	206180000000	204940000000	196330000000	225620000000	242700000000	241210000000	230340000000	217390000000	235730000000
P09541	Myosin light chain 4	Myl4	32	31	30	96.9	96.9	96.9	21.159	193	3991700000000	289800000000	322440000000	255330000000	332060000000	297400000000	363590000000	338760000000	406330000000	358650000000	298980000000	339650000000	388640000000	307050000000	22292000000	24803000000	19641000000	25543000000	22877000000	27969000000	26059000000	31256000000	27589000000	22998000000	26127000000	29896000000	186200000000	156800000000	210010000000	154700000000	188230000000	137720000000	172880000000	182740000000	193570000000	159140000000	199420000000	185790000000
P04247	Myoglobin	Mb	40	40	40	99.4	99.4	99.4	17.069	154	3791500000000	278600000000	340520000000	202290000000	321980000000	205400000000	400190000000	319770000000	427150000000	305560000000	385980000000	266840000000	337200000000	541640000000	39800000000	48646000000	28898000000	45997000000	29342000000	57169000000	45682000000	61022000000	43651000000	55140000000	38120000000	48172000000	161810000000	193230000000	149780000000	176460000000	152970000000	217960000000	155690000000	203510000000	164750000000	209650000000	157960000000	207590000000
Q99KI0	Aconitate hydratase, mitochondrial	Aco2	107	107	107	80.4	80.4	80.4	85.462	780	3612700000000	249060000000	294160000000	252250000000	333190000000	237940000000	362060000000	330270000000	349600000000	298300000000	301750000000	255980000000	348130000000	95071000000	6554100000	7741200000	6638200000	8768000000	6261500000	9527800000	8691200000	9200000000	7850100000	7940900000	6736300000	9161400000	178640000000	182330000000	198020000000	190800000000	184130000000	193850000000	173900000000	184260000000	177460000000	155130000000	154590000000	204850000000
P56480	ATP synthase subunit beta, mitochondrial	Atp5b	61	61	61	87.7	87.7	87.7	56.3	529	3535400000000	267590000000	326760000000	254360000000	306730000000	229500000000	324300000000	329060000000	384060000000	286410000000	278170000000	241120000000	307330000000	121910000000	9227300000	11268000000	8771000000	10577000000	7913900000	11183000000	11347000000	13243000000	9876300000	9591900000	8314500000	10598000000	133360000000	153590000000	181600000000	152770000000	129100000000	142180000000	136790000000	176270000000	173420000000	152960000000	133440000000	189530000000
P08249	Malate dehydrogenase, mitochondrial	Mdh2	52	52	52	78.7	78.7	78.7	35.611	338	3514100000000	274380000000	285390000000	224310000000	265810000000	242420000000	335600000000	415000000000	371050000000	309390000000	259110000000	262030000000	269600000000	167340000000	13066000000	13590000000	10681000000	12658000000	11544000000	15981000000	19762000000	17669000000	14733000000	12338000000	12478000000	12838000000	179810000000	178000000000	215830000000	149540000000	173500000000	174040000000	203080000000	193760000000	183590000000	180870000000	177430000000	197810000000
A2ASS6	Titin	Ttn	2498	2498	2213	58.6	58.6	52.7	3906.4	35213	3129000000000	266650000000	278940000000	239800000000	202250000000	297210000000	257370000000	315800000000	283820000000	275870000000	166930000000	340360000000	203960000000	1652900000	140860000	147350000	126680000	106840000	157010000	135960000	166830000	149930000	145730000	88180000	179800000	107740000	181820000000	153150000000	192510000000	114630000000	229280000000	128430000000	184430000000	163730000000	191420000000	119230000000	240090000000	133910000000
P20152	Vimentin	Vim	103	103	87	98.7	98.7	91.6	53.687	466	2992700000000	211070000000	261300000000	200200000000	253560000000	182050000000	274280000000	302140000000	288960000000	238160000000	261220000000	247150000000	272600000000	88021000000	6208100000	7685400000	5888300000	7457700000	5354400000	8066900000	8886400000	8498800000	7004800000	7683000000	7269200000	8017500000	147180000000	139380000000	163980000000	130780000000	135180000000	136730000000	158310000000	149810000000	154770000000	153800000000	154340000000	160920000000
P16858	Glyceraldehyde-3-phosphate dehydrogenase	Gapdh	53	53	50	91.3	91.3	91.3	35.81	333	2914100000000	212370000000	247660000000	193760000000	270540000000	210630000000	282680000000	270250000000	286780000000	218990000000	244540000000	229520000000	246380000000	182130000000	13273000000	15479000000	12110000000	16909000000	13165000000	17668000000	16891000000	17924000000	13687000000	15284000000	14345000000	15399000000	121740000000	127460000000	148550000000	126900000000	125200000000	136820000000	133190000000	137890000000	154570000000	161280000000	156470000000	149310000000
P05064	Fructose-bisphosphate aldolase A	Aldoa	60	60	49	99.7	99.7	84.9	39.355	364	2726000000000	198650000000	231590000000	170720000000	250890000000	176730000000	281840000000	250960000000	314760000000	205760000000	198020000000	182960000000	263190000000	118520000000	8636900000	10069000000	7422500000	10908000000	7683800000	12254000000	10911000000	13685000000	8945900000	8609600000	7955000000	11443000000	122740000000	130570000000	127790000000	140620000000	140650000000	140880000000	133260000000	146530000000	122580000000	123200000000	124090000000	172400000000
P01942	Hemoglobin subunit alpha	Hba	20	20	18	79.6	79.6	73.2	15.085	142	2394600000000	222860000000	194810000000	192530000000	159150000000	151910000000	218620000000	302860000000	229310000000	218670000000	135660000000	187960000000	180280000000	299330000000	27857000000	24352000000	24067000000	19894000000	18989000000	27327000000	37858000000	28663000000	27334000000	16957000000	23495000000	22536000000	146890000000	94499000000	158800000000	76140000000	101280000000	109170000000	138450000000	91811000000	108030000000	68283000000	122270000000	118280000000
P07310	Creatine kinase M-type	Ckm	68	67	65	87.7	87.7	87.7	43.044	381	2345200000000	178610000000	208660000000	150080000000	224990000000	145300000000	209580000000	216280000000	231250000000	183910000000	203840000000	159880000000	232840000000	117260000000	8930700000	10433000000	7504000000	11249000000	7264800000	10479000000	10814000000	11563000000	9195500000	10192000000	7993800000	11642000000	102560000000	116070000000	116520000000	111370000000	105830000000	117120000000	109470000000	123620000000	129120000000	109740000000	98230000000	130300000000
P14152	Malate dehydrogenase, cytoplasmic	Mdh1	51	51	51	63.5	63.5	63.5	36.511	334	2187600000000	152310000000	198240000000	158200000000	203170000000	141430000000	241800000000	181350000000	217350000000	156070000000	187360000000	149710000000	200600000000	156260000000	10879000000	14160000000	11300000000	14512000000	10102000000	17271000000	12953000000	15525000000	11148000000	13383000000	10693000000	14329000000	93890000000	118340000000	101970000000	108960000000	104690000000	141300000000	90250000000	122700000000	89260000000	96665000000	91743000000	138780000000
Q9QVP4	Myosin regulatory light chain 2, atrial isoform	Myl7	29	29	29	94.9	94.9	94.9	19.45	175	2167700000000	175550000000	173000000000	154720000000	189530000000	142550000000	176120000000	204280000000	212560000000	192670000000	190430000000	175500000000	180830000000	216770000000	17555000000	17300000000	15472000000	18953000000	14255000000	17612000000	20428000000	21256000000	19267000000	19043000000	17550000000	18083000000	103530000000	89362000000	111330000000	78364000000	89384000000	83375000000	95013000000	93338000000	120120000000	105220000000	91500000000	98100000000
P02088	Hemoglobin subunit beta-1	Hbb-b1	19	19	12	84.4	84.4	78.2	15.84	147	1832600000000	172930000000	155470000000	194190000000	129720000000	153590000000	132560000000	233570000000	157810000000	160520000000	86705000000	129790000000	125810000000	166600000000	15721000000	14133000000	17653000000	11793000000	13963000000	12051000000	21234000000	14346000000	14592000000	7882300000	11799000000	11437000000	122800000000	88064000000	179390000000	68351000000	98540000000	58258000000	128410000000	103790000000	142380000000	57443000000	82166000000	56345000000
P31001	Desmin	Des	101	93	93	97.7	95.1	95.1	53.497	469	1819300000000	128060000000	161570000000	105090000000	138450000000	116250000000	171710000000	164980000000	199100000000	148140000000	153390000000	161900000000	170700000000	56854000000	4001900000	5049100000	3284200000	4326500000	3632700000	5366000000	5155600000	6221700000	4629500000	4793500000	5059400000	5334300000	85017000000	91222000000	89621000000	76432000000	81928000000	88759000000	90323000000	110540000000	94299000000	88448000000	94172000000	97388000000
Q8BWT1	3-ketoacyl-CoA thiolase, mitochondrial	Acaa2	57	57	57	99	99	99	41.829	397	1786300000000	151140000000	133020000000	138240000000	140010000000	135640000000	163190000000	182730000000	158850000000	172760000000	131750000000	137190000000	141760000000	81194000000	6870100000	6046200000	6283700000	6363900000	6165300000	7417900000	8306000000	7220300000	7852600000	5988700000	6236100000	6443400000	98041000000	76685000000	115950000000	78990000000	93251000000	80443000000	91273000000	78534000000	113970000000	80498000000	79698000000	86816000000
P63017	Heat shock cognate 71 kDa protein	Hspa8	93	93	67	78.9	78.9	71.5	70.87	646	1664200000000	119820000000	145680000000	112050000000	156480000000	103610000000	147630000000	166590000000	155620000000	140220000000	149560000000	114700000000	152210000000	50429000000	3630900000	4414600000	3395500000	4741900000	3139600000	4473700000	5048000000	4715800000	4249200000	4532200000	3475700000	4612300000	74717000000	82287000000	89658000000	78932000000	70251000000	79100000000	88160000000	94036000000	93436000000	90749000000	78091000000	91917000000
P48962	ADP/ATP translocase 1	Slc25a4	53	53	34	83.9	83.9	65.4	32.904	298	1575100000000	111150000000	142160000000	103350000000	143690000000	106380000000	169590000000	142790000000	155010000000	131900000000	128460000000	117270000000	123320000000	75002000000	5292700000	6769600000	4921400000	6842400000	5065900000	8075500000	6799400000	7381200000	6281000000	6116900000	5584100000	5872200000	83384000000	87715000000	108290000000	88689000000	85682000000	86904000000	69207000000	66777000000	77451000000	76531000000	72654000000	79743000000
Q8BMS1	Trifunctional enzyme subunit alpha, mitochondrial;Long-chain enoyl-CoA hydratase;Long chain 3-hydroxyacyl-CoA dehydrogenase	Hadha	122	122	122	88.2	88.2	88.2	82.669	763	1456600000000	118510000000	118190000000	110240000000	123180000000	104160000000	142300000000	151910000000	127570000000	129210000000	108730000000	94511000000	128060000000	38331000000	3118600000	3110300000	2901100000	3241500000	2741100000	3744800000	3997600000	3357000000	3400300000	2861400000	2487100000	3369900000	74005000000	64966000000	90434000000	66432000000	71937000000	63506000000	76550000000	71056000000	81465000000	66395000000	69104000000	70484000000
P21550	Beta-enolase	Eno3	67	67	57	87.8	87.8	73.3	47.024	434	1420800000000	122240000000	118150000000	106090000000	111160000000	97119000000	121770000000	145060000000	125370000000	115970000000	116970000000	120150000000	120750000000	71039000000	6111800000	5907400000	5304400000	5558000000	4856000000	6088500000	7252900000	6268500000	5798300000	5848400000	6007300000	6037400000	81690000000	66881000000	84906000000	66563000000	76545000000	67681000000	78318000000	65547000000	74484000000	69092000000	81419000000	76709000000
P52480	Pyruvate kinase PKM	Pkm	75	75	5	93.8	93.8	9.4	57.844	531	1415300000000	98647000000	118350000000	89427000000	127480000000	87505000000	135070000000	128060000000	160080000000	115610000000	130130000000	95060000000	129850000000	42887000000	2989300000	3586300000	2709900000	3863100000	2651700000	4093100000	3880700000	4850900000	3503200000	3943400000	2880600000	3934800000	66432000000	68884000000	64069000000	71237000000	58119000000	65956000000	60701000000	83141000000	69302000000	85388000000	67173000000	78624000000
P50752-2	Troponin T, cardiac muscle	Tnnt2	52	52	3	67	67	6.6	34.219	288	1392300000000	117720000000	128130000000	85901000000	74806000000	102630000000	75918000000	162900000000	168510000000	148880000000	70986000000	155600000000	100350000000	154700000000	13080000000	14237000000	9544600000	8311800000	11403000000	8435300000	18100000000	18724000000	16542000000	7887300000	17289000000	11150000000	92438000000	78413000000	81310000000	43418000000	98385000000	40285000000	90535000000	80506000000	81906000000	36901000000	99265000000	51064000000
O70468	Myosin-binding protein C, cardiac-type	Mybpc3	164	164	164	79.5	79.5	79.5	140.63	1270	1354600000000	113450000000	112340000000	97019000000	110970000000	102080000000	113330000000	128400000000	123680000000	137680000000	97476000000	111600000000	106530000000	19351000000	1620700000	1604800000	1386000000	1585300000	1458300000	1619000000	1834200000	1766800000	1966900000	1392500000	1594300000	1521900000	78309000000	61609000000	78903000000	59647000000	77297000000	56662000000	67995000000	66688000000	82173000000	58795000000	78876000000	64568000000
P09411	Phosphoglycerate kinase 1	Pgk1	73	73	66	99.5	99.5	99.5	44.55	417	1310800000000	95277000000	122850000000	89583000000	137470000000	77153000000	136590000000	126610000000	135780000000	101970000000	85652000000	85081000000	116770000000	50415000000	3664500000	4724900000	3445500000	5287400000	2967400000	5253300000	4869800000	5222300000	3922100000	3294300000	3272300000	4491000000	61517000000	70112000000	68033000000	65967000000	51120000000	66772000000	62884000000	73345000000	68283000000	61088000000	52573000000	74203000000
P05202	Aspartate aminotransferase, mitochondrial	Got2	56	56	56	82.3	82.3	82.3	47.411	430	1296800000000	109030000000	111480000000	98047000000	103240000000	101570000000	144380000000	106190000000	120050000000	109260000000	105600000000	95909000000	91993000000	49875000000	4193300000	4287800000	3771000000	3970900000	3906700000	5553100000	4084200000	4617200000	4202200000	4061600000	3688800000	3538200000	68920000000	62964000000	72700000000	64013000000	78452000000	66994000000	64770000000	67643000000	66977000000	60449000000	62016000000	62829000000
O70250	Phosphoglycerate mutase 2	Pgam2	43	43	34	96	96	87.4	28.827	253	1277100000000	104720000000	107840000000	72156000000	100470000000	92368000000	129140000000	131450000000	124300000000	93702000000	85998000000	111260000000	123670000000	91219000000	7480300000	7702500000	5154000000	7176200000	6597700000	9224500000	9389300000	8878200000	6693000000	6142700000	7947200000	8833600000	63631000000	58263000000	59100000000	62753000000	66718000000	77582000000	66315000000	62299000000	65331000000	63646000000	73362000000	84894000000
Q6P8J7	Creatine kinase S-type, mitochondrial	Ckmt2	70	70	62	93.6	93.6	87.6	47.473	419	1222500000000	106930000000	87853000000	101710000000	95662000000	89758000000	103090000000	128600000000	103770000000	116550000000	78051000000	98907000000	111580000000	58212000000	5091900000	4183500000	4843200000	4555400000	4274200000	4909300000	6123900000	4941400000	5549900000	3716700000	4709900000	5313100000	69804000000	47197000000	84662000000	49113000000	66537000000	59293000000	68070000000	58192000000	78662000000	46997000000	62146000000	65328000000
P48787	Troponin I, cardiac muscle	Tnni3	38	38	38	87.2	87.2	87.2	24.258	211	1189600000000	99423000000	106590000000	86432000000	66588000000	107100000000	73078000000	117320000000	129250000000	126680000000	72589000000	118800000000	85753000000	169940000000	14203000000	15226000000	12347000000	9512600000	15300000000	10440000000	16760000000	18465000000	18097000000	10370000000	16972000000	12250000000	62827000000	52042000000	65770000000	33006000000	77968000000	43225000000	59451000000	71724000000	83337000000	41626000000	72705000000	41123000000
P63038	60 kDa heat shock protein, mitochondrial	Hspd1	89	89	89	93	93	93	60.955	573	1186500000000	82572000000	101720000000	72613000000	115150000000	72680000000	124750000000	106020000000	120750000000	99810000000	88262000000	77713000000	124430000000	35953000000	2502200000	3082400000	2200400000	3489300000	2202400000	3780300000	3212700000	3659100000	3024500000	2674600000	2354900000	3770500000	56999000000	55777000000	61387000000	59411000000	48617000000	56351000000	60081000000	64857000000	67098000000	61355000000	52000000000	66725000000
P54071	Isocitrate dehydrogenase [NADP], mitochondrial	Idh2	58	58	56	75.4	75.4	75.4	50.906	452	1160400000000	74767000000	101020000000	68686000000	97144000000	66219000000	112890000000	121230000000	116340000000	110490000000	106180000000	89181000000	96286000000	48352000000	3115300000	4209100000	2861900000	4047700000	2759100000	4703800000	5051500000	4847500000	4603800000	4424100000	3715900000	4011900000	52202000000	61068000000	62101000000	56623000000	53695000000	59921000000	63972000000	65065000000	59828000000	58885000000	53470000000	64490000000
Q9DB20	ATP synthase subunit O, mitochondrial	Atp5o	35	35	35	83.6	83.6	83.6	23.363	213	1154300000000	89787000000	109800000000	72033000000	101350000000	72048000000	117030000000	110330000000	113590000000	98857000000	88153000000	85839000000	95508000000	96194000000	7482200000	9150000000	6002700000	8445900000	6004000000	9752600000	9194300000	9466000000	8238100000	7346100000	7153200000	7959000000	58655000000	59935000000	63733000000	49412000000	48128000000	52226000000	59530000000	63621000000	64183000000	58085000000	54291000000	56615000000
P62897	Cytochrome c, somatic	Cycs	31	31	31	99	99	99	11.605	105	1089100000000	82240000000	93177000000	78766000000	110880000000	85642000000	110300000000	87749000000	93835000000	99962000000	69715000000	83686000000	93158000000	181520000000	13707000000	15529000000	13128000000	18480000000	14274000000	18383000000	14625000000	15639000000	16660000000	11619000000	13948000000	15526000000	52527000000	47212000000	64585000000	60431000000	67101000000	68483000000	39037000000	31589000000	41068000000	41128000000	53987000000	57388000000
Q9DCW4	Electron transfer flavoprotein subunit beta	Etfb	39	39	39	94.5	94.5	94.5	27.623	255	1078300000000	73555000000	95566000000	61796000000	85671000000	69718000000	104480000000	113120000000	122440000000	101740000000	83189000000	80910000000	86096000000	82945000000	5658000000	7351300000	4753500000	6590100000	5362900000	8036700000	8701700000	9418200000	7826400000	6399100000	6223800000	6622800000	55642000000	56601000000	55056000000	52027000000	55914000000	63631000000	68336000000	65141000000	62264000000	50708000000	47046000000	69641000000
P16546	Spectrin alpha chain, non-erythrocytic 1	Sptan1	389	389	7	89.1	89.1	1.5	284.59	2472	1047800000000	86405000000	90317000000	71161000000	89598000000	73832000000	98652000000	109590000000	93819000000	88036000000	78370000000	82691000000	85323000000	7327200000	604230000	631590000	497630000	626560000	516300000	689870000	766340000	656080000	615640000	548040000	578260000	596660000	58426000000	50136000000	58681000000	51295000000	57909000000	50430000000	60453000000	53081000000	58391000000	52120000000	56785000000	51260000000
P38647	Stress-70 protein, mitochondrial	Hspa9	92	91	91	76.3	76.3	76.3	73.46	679	1024000000000	77303000000	89550000000	64947000000	93508000000	60835000000	102030000000	103990000000	109150000000	87334000000	82431000000	64375000000	88530000000	26947000000	2034300000	2356600000	1709100000	2460700000	1600900000	2684900000	2736600000	2872400000	2298300000	2169200000	1694100000	2329700000	49564000000	46526000000	54388000000	48928000000	42020000000	46942000000	53042000000	52162000000	57622000000	51165000000	44911000000	52282000000
P51174	Long-chain specific acyl-CoA dehydrogenase, mitochondrial	Acadl	49	49	49	57.4	57.4	57.4	47.907	430	1017600000000	76005000000	89174000000	67004000000	81580000000	60331000000	102190000000	105060000000	88952000000	95854000000	79884000000	83013000000	88501000000	50878000000	3800200000	4458700000	3350200000	4079000000	3016500000	5109700000	5253200000	4447600000	4792700000	3994200000	4150700000	4425000000	50347000000	48396000000	54088000000	43218000000	48772000000	49804000000	48337000000	48447000000	46506000000	45168000000	47142000000	51483000000
Q9CZ13	Cytochrome b-c1 complex subunit 1, mitochondrial	Uqcrc1	53	53	52	66.7	66.7	66.7	52.851	480	1004100000000	99898000000	97860000000	77273000000	89740000000	85137000000	60462000000	122860000000	114010000000	87832000000	60948000000	64289000000	43758000000	47813000000	4757000000	4660000000	3679700000	4273300000	4054200000	2879200000	5850500000	5429200000	4182500000	2902300000	3061400000	2083700000	61887000000	49419000000	67373000000	45922000000	53309000000	26557000000	58860000000	59214000000	62936000000	36960000000	48956000000	26941000000
P20029	78 kDa glucose-regulated protein	Hspa5	83	81	81	69	69	69	72.421	655	991340000000	72044000000	87005000000	68575000000	94361000000	55217000000	101230000000	85494000000	98006000000	77073000000	88805000000	71339000000	92197000000	33045000000	2401500000	2900200000	2285800000	3145400000	1840600000	3374200000	2849800000	3266900000	2569100000	2960200000	2378000000	3073200000	45880000000	48515000000	48897000000	51316000000	43575000000	50033000000	46107000000	57444000000	51349000000	56970000000	48601000000	56533000000
Q60597	2-oxoglutarate dehydrogenase, mitochondrial	Ogdh	107	107	107	70.9	70.9	70.9	116.45	1023	980370000000	66970000000	83554000000	59449000000	95536000000	53657000000	103410000000	92571000000	100820000000	82120000000	84405000000	74879000000	83003000000	21786000000	1488200000	1856800000	1321100000	2123000000	1192400000	2297900000	2057100000	2240400000	1824900000	1875700000	1664000000	1844500000	43987000000	45159000000	51421000000	52945000000	43380000000	48417000000	48731000000	45978000000	53957000000	54578000000	50561000000	51405000000
Q64525	Histone H2B type 2-B;Histone H2B type 1-A	Hist2h2bb;Hist1h2ba	20	20	2	88.9	88.9	14.3	13.92	126	955520000000	73619000000	67501000000	72243000000	64911000000	68655000000	68219000000	125750000000	79926000000	99325000000	57656000000	102060000000	75649000000	136500000000	10517000000	9643000000	10320000000	9272900000	9807800000	9745600000	17964000000	11418000000	14189000000	8236500000	14580000000	10807000000	63849000000	38909000000	56970000000	33259000000	64424000000	40577000000	63293000000	49880000000	61700000000	34958000000	71397000000	44275000000
Q8QZT1	Acetyl-CoA acetyltransferase, mitochondrial	Acat1	49	49	49	82.1	82.1	82.1	44.816	424	954760000000	66025000000	93780000000	69129000000	93921000000	63961000000	102650000000	86444000000	83082000000	80507000000	74265000000	65433000000	75565000000	43398000000	3001100000	4262700000	3142200000	4269200000	2907300000	4665900000	3929300000	3776400000	3659400000	3375700000	2974200000	3434800000	39467000000	46867000000	50878000000	46010000000	38898000000	45362000000	42439000000	47120000000	50499000000	47616000000	39280000000	45342000000
Q00623	Apolipoprotein A-I;Proapolipoprotein A-I;Truncated apolipoprotein A-I	Apoa1	47	47	47	85.2	85.2	85.2	30.615	264	950720000000	71185000000	73713000000	58211000000	64245000000	63892000000	104660000000	102870000000	105640000000	68850000000	68450000000	89339000000	79670000000	67909000000	5084600000	5265200000	4158000000	4588900000	4563700000	7475600000	7348000000	7545400000	4917900000	4889300000	6381300000	5690700000	46499000000	40882000000	42159000000	35389000000	45752000000	46677000000	52810000000	53823000000	49619000000	46199000000	55421000000	54225000000
Q9R0Y5	Adenylate kinase isoenzyme 1	Ak1	41	41	41	94.3	94.3	94.3	21.539	194	948620000000	57006000000	78771000000	63765000000	85030000000	54075000000	81628000000	87431000000	85426000000	85264000000	98928000000	85145000000	86154000000	86238000000	5182300000	7161000000	5796800000	7730000000	4915900000	7420700000	7948300000	7766000000	7751300000	8993500000	7740500000	7832200000	41711000000	50047000000	38088000000	44198000000	44102000000	53564000000	48339000000	49858000000	46460000000	52782000000	50772000000	59500000000
P97807-2	Fumarate hydratase, mitochondrial	Fh	57	57	57	90.1	90.1	90.1	50.052	467	939700000000	67236000000	80416000000	59557000000	75438000000	56759000000	89506000000	96865000000	100480000000	68297000000	76235000000	84765000000	84138000000	37588000000	2689400000	3216700000	2382300000	3017500000	2270400000	3580200000	3874600000	4019400000	2731900000	3049400000	3390600000	3365500000	46212000000	41471000000	56063000000	40061000000	41310000000	45708000000	49069000000	48852000000	54140000000	44776000000	48833000000	46959000000
P50462	Cysteine and glycine-rich protein 3	Csrp3	29	29	29	93.8	93.8	93.8	20.895	194	915990000000	65359000000	65996000000	54580000000	79934000000	58824000000	94013000000	97837000000	88231000000	79407000000	71040000000	73179000000	87587000000	91599000000	6535900000	6599600000	5458000000	7993400000	5882400000	9401300000	9783700000	8823100000	7940700000	7104000000	7317900000	8758700000	46335000000	37439000000	37091000000	37981000000	45301000000	47831000000	55775000000	48301000000	49966000000	44223000000	46594000000	57618000000
Q8CAQ8-2	MICOS complex subunit Mic60	Immt	119	119	9	85.9	85.9	12.3	82.928	746	910110000000	68421000000	84469000000	64527000000	73789000000	58328000000	68844000000	102460000000	96959000000	88692000000	71527000000	70483000000	61611000000	19364000000	1455800000	1797200000	1372900000	1570000000	1241000000	1464800000	2180100000	2062900000	1887100000	1521900000	1499600000	1310900000	46973000000	45559000000	48714000000	39709000000	43410000000	33052000000	51237000000	52671000000	51774000000	42938000000	51609000000	37607000000
P48678	Prelamin-A/C;Lamin-A/C	Lmna	131	131	130	93.7	93.7	93.7	74.237	665	904380000000	73479000000	82550000000	58724000000	73610000000	62353000000	88340000000	90767000000	83416000000	71742000000	71795000000	76708000000	70898000000	21032000000	1708800000	1919800000	1365700000	1711900000	1450100000	2054400000	2110900000	1939900000	1668400000	1669700000	1783900000	1648800000	48647000000	48052000000	46014000000	39462000000	46416000000	45719000000	52580000000	50074000000	50679000000	45665000000	52682000000	47736000000
P17751	Triosephosphate isomerase	Tpi1	42	42	42	86.3	86.3	86.3	32.191	299	890240000000	65928000000	82230000000	48255000000	72321000000	66833000000	100130000000	81555000000	75056000000	75469000000	69877000000	68681000000	83907000000	46855000000	3469900000	4327900000	2539700000	3806300000	3517500000	5269900000	4292400000	3950300000	3972100000	3677700000	3614800000	4416200000	38418000000	46737000000	41771000000	38622000000	47077000000	52755000000	41371000000	44652000000	41248000000	35103000000	41466000000	51272000000
Q62234	Myomesin-1	Myom1	193	193	5	81.9	81.9	4.3	185.46	1667	844540000000	59389000000	72309000000	57440000000	76344000000	54505000000	80288000000	77326000000	79346000000	72615000000	72125000000	71652000000	71204000000	8445400000	593890000	723090000	574400000	763440000	545050000	802880000	773260000	793460000	726150000	721250000	716520000	712040000	45221000000	42690000000	53420000000	45945000000	49000000000	41451000000	45259000000	43535000000	44880000000	44621000000	47216000000	44601000000
Q99LC5	Electron transfer flavoprotein subunit alpha, mitochondrial	Etfa	47	47	46	86.8	86.8	84.7	35.009	333	841510000000	71360000000	81338000000	61649000000	80553000000	65162000000	87656000000	81384000000	68442000000	75275000000	50470000000	58909000000	59311000000	42076000000	3568000000	4066900000	3082500000	4027700000	3258100000	4382800000	4069200000	3422100000	3763700000	2523500000	2945500000	2965500000	44937000000	41702000000	49068000000	38712000000	41232000000	40086000000	46402000000	42215000000	42074000000	31805000000	38234000000	39930000000
Q9JKS4-3	LIM domain-binding protein 3	Ldb3	52	52	0	73.7	73.7	0	70.75	661	834950000000	68352000000	75483000000	56466000000	78535000000	53574000000	88892000000	79813000000	82515000000	61235000000	58994000000	50263000000	80824000000	28791000000	2357000000	2602900000	1947100000	2708100000	1847400000	3065300000	2752200000	2845300000	2111600000	2034300000	1733200000	2787000000	44590000000	41026000000	44316000000	37559000000	38741000000	36721000000	38031000000	42262000000	38065000000	35493000000	36591000000	37665000000
Q9CZU6	Citrate synthase, mitochondrial	Cs	47	47	47	69.8	69.8	69.8	51.736	464	833840000000	55407000000	74642000000	48849000000	68518000000	59219000000	110010000000	70593000000	80375000000	59557000000	69567000000	63888000000	73209000000	41692000000	2770400000	3732100000	2442400000	3425900000	2961000000	5500500000	3529700000	4018700000	2977800000	3478400000	3194400000	3660400000	41489000000	41965000000	44441000000	37124000000	39547000000	40979000000	34614000000	42738000000	37134000000	37212000000	35470000000	44607000000
Q8K2B3	Succinate dehydrogenase [ubiquinone] flavoprotein subunit, mitochondrial	Sdha	60	60	60	76.5	76.5	76.5	72.585	664	831800000000	66773000000	69420000000	54345000000	74873000000	51981000000	82233000000	76000000000	74183000000	64905000000	81218000000	69830000000	66033000000	25206000000	2023400000	2103600000	1646800000	2268900000	1575200000	2491900000	2303000000	2248000000	1966800000	2461200000	2116000000	2001000000	44277000000	37079000000	41933000000	42857000000	37808000000	41457000000	38612000000	37183000000	41065000000	51423000000	47283000000	51883000000
Q7TQ48	Sarcalumenin	Srl	64	64	64	53.3	53.3	53.3	99.183	910	831240000000	65143000000	65459000000	60877000000	68112000000	60825000000	71567000000	81769000000	78817000000	77102000000	64356000000	66692000000	70520000000	21314000000	1670300000	1678400000	1561000000	1746500000	1559600000	1835000000	2096600000	2021000000	1977000000	1650200000	1710100000	1808200000	41254000000	33731000000	51591000000	37234000000	44930000000	35611000000	47025000000	39384000000	51825000000	36481000000	43235000000	35878000000
P68372	Tubulin beta-4B chain	Tubb4b	46	46	2	86.5	86.5	3.6	49.83	445	826480000000	61210000000	71666000000	65837000000	85466000000	64068000000	82938000000	68715000000	72861000000	64939000000	59874000000	56391000000	72519000000	41324000000	3060500000	3583300000	3291800000	4273300000	3203400000	4146900000	3435800000	3643000000	3246900000	2993700000	2819600000	3626000000	40301000000	37054000000	56111000000	39865000000	38284000000	32977000000	38346000000	37575000000	47207000000	38984000000	35610000000	42059000000
Q99JY0	Trifunctional enzyme subunit beta, mitochondrial;3-ketoacyl-CoA thiolase	Hadhb	58	58	58	83.4	83.4	83.4	51.386	475	816520000000	61567000000	70760000000	58488000000	75636000000	62100000000	86726000000	79815000000	82045000000	67944000000	54981000000	52705000000	63754000000	32661000000	2462700000	2830400000	2339500000	3025400000	2484000000	3469000000	3192600000	3281800000	2717700000	2199200000	2108200000	2550200000	37810000000	34433000000	52829000000	34801000000	38074000000	36717000000	39316000000	39988000000	45756000000	31452000000	30690000000	36797000000
O08749	Dihydrolipoyl dehydrogenase, mitochondrial	Dld	55	55	55	79.6	79.6	79.6	54.272	509	814200000000	59566000000	63251000000	51551000000	81412000000	44316000000	81727000000	81796000000	88602000000	71743000000	60104000000	60248000000	69880000000	38771000000	2836500000	3011900000	2454800000	3876700000	2110300000	3891800000	3895100000	4219200000	3416300000	2862100000	2869000000	3327600000	36708000000	38373000000	40479000000	35738000000	33392000000	35130000000	46059000000	48998000000	40327000000	37379000000	35183000000	39042000000
P11404	Fatty acid-binding protein, heart	Fabp3	23	23	23	99.2	99.2	99.2	14.819	133	799950000000	68216000000	66149000000	54030000000	61792000000	78050000000	81482000000	73577000000	69573000000	55597000000	52555000000	72149000000	66785000000	79995000000	6821600000	6614900000	5403000000	6179200000	7805000000	8148200000	7357700000	6957300000	5559700000	5255500000	7214900000	6678500000	43964000000	35566000000	42311000000	29080000000	53870000000	34911000000	34523000000	38097000000	38093000000	30673000000	30797000000	33470000000
P62806	Histone H4	Hist1h4a	23	23	23	77.7	77.7	77.7	11.367	103	794620000000	80331000000	56712000000	64745000000	56480000000	69254000000	54741000000	100870000000	58240000000	95764000000	44062000000	60496000000	52926000000	132440000000	13388000000	9452000000	10791000000	9413300000	11542000000	9123600000	16812000000	9706700000	15961000000	7343700000	10083000000	8821100000	44076000000	29600000000	48210000000	30030000000	47211000000	28748000000	49846000000	36468000000	56472000000	27484000000	42812000000	30682000000
Q9D6R2	Isocitrate dehydrogenase [NAD] subunit alpha, mitochondrial	Idh3a	50	50	50	69.1	69.1	69.1	39.638	366	794430000000	64010000000	67760000000	35601000000	64308000000	47486000000	93544000000	82592000000	89839000000	52860000000	65477000000	59678000000	71270000000	37830000000	3048100000	3226700000	1695300000	3062300000	2261200000	4454500000	3933000000	4278000000	2517100000	3118000000	2841800000	3393800000	39813000000	39001000000	36296000000	38652000000	33205000000	40871000000	39417000000	44006000000	39469000000	42823000000	37959000000	46072000000
P35486	Pyruvate dehydrogenase E1 component subunit alpha, somatic form, mitochondrial	Pdha1	60	60	60	88.7	88.7	88.7	43.231	390	785580000000	55878000000	67127000000	51558000000	71723000000	48876000000	83813000000	71892000000	68489000000	63549000000	71160000000	60192000000	71328000000	35708000000	2539900000	3051200000	2343500000	3260100000	2221600000	3809700000	3267800000	3113100000	2888600000	3234500000	2736000000	3242200000	39432000000	38172000000	42913000000	37602000000	35994000000	39739000000	40236000000	40659000000	42826000000	37369000000	34501000000	40958000000
P26039	Talin-1	Tln1	281	281	258	85.8	85.8	82.3	269.82	2541	785530000000	32966000000	96925000000	30005000000	105170000000	29866000000	103510000000	38467000000	99932000000	36979000000	88139000000	36333000000	87239000000	5862200000	246020000	723320000	223920000	784870000	222880000	772440000	287070000	745760000	275960000	657750000	271140000	651040000	21983000000	53852000000	25207000000	55890000000	21767000000	48711000000	22770000000	56177000000	25038000000	58302000000	24610000000	55874000000
Q8VDN2	Sodium/potassium-transporting ATPase subunit alpha-1	Atp1a1	91	91	63	55.9	55.9	41.3	112.98	1023	776610000000	53895000000	63976000000	44287000000	71857000000	45023000000	75163000000	81617000000	78420000000	68361000000	68573000000	52704000000	72735000000	16883000000	1171600000	1390800000	962750000	1562100000	978760000	1634000000	1774300000	1704800000	1486100000	1490700000	1145700000	1581200000	35157000000	34090000000	36984000000	34636000000	30297000000	37199000000	39795000000	40101000000	45081000000	45124000000	37204000000	47586000000
O54724	Polymerase I and transcript release factor	Ptrf	61	61	61	80.6	80.6	80.6	43.953	392	736870000000	53738000000	64554000000	57469000000	68566000000	41047000000	69182000000	68883000000	73403000000	50884000000	56949000000	64816000000	67378000000	40937000000	2985400000	3586400000	3192700000	3809200000	2280400000	3843500000	3826800000	4077900000	2826900000	3163800000	3600900000	3743200000	36949000000	41533000000	39228000000	36586000000	31793000000	36748000000	42461000000	40966000000	37348000000	39163000000	40056000000	48346000000
P23927	Alpha-crystallin B chain	Cryab	34	34	34	80.6	80.6	80.6	20.069	175	736200000000	68925000000	64175000000	41020000000	59142000000	44347000000	64145000000	75844000000	74625000000	70250000000	60392000000	56048000000	57291000000	66928000000	6265900000	5834100000	3729100000	5376600000	4031500000	5831300000	6894900000	6784000000	6386300000	5490200000	5095300000	5208300000	40434000000	37144000000	40779000000	37897000000	35790000000	37489000000	32604000000	39698000000	44044000000	34980000000	41851000000	37309000000
Q9WUM5	Succinyl-CoA ligase [ADP/GDP-forming] subunit alpha, mitochondrial	Suclg1	31	31	31	49.4	49.4	49.4	36.154	346	731100000000	62377000000	68029000000	49402000000	63304000000	44568000000	72735000000	80647000000	68870000000	57667000000	45805000000	55737000000	61955000000	56238000000	4798200000	5233000000	3800200000	4869600000	3428300000	5595000000	6203600000	5297700000	4435900000	3523400000	4287500000	4765800000	31202000000	33962000000	47006000000	29309000000	31817000000	31088000000	43169000000	40072000000	40777000000	33754000000	37776000000	39932000000
P05201	Aspartate aminotransferase, cytoplasmic	Got1	48	48	48	72.9	72.9	72.9	46.247	413	718620000000	59252000000	67071000000	48158000000	65193000000	51800000000	77835000000	61273000000	68073000000	59237000000	57809000000	47762000000	55156000000	29942000000	2468800000	2794600000	2006600000	2716400000	2158300000	3243100000	2553000000	2836400000	2468200000	2408700000	1990100000	2298200000	38820000000	36265000000	41621000000	39283000000	39631000000	39031000000	31330000000	35489000000	38318000000	37485000000	35124000000	34943000000
P05125	Natriuretic peptides A;Atrial natriuretic factor;Auriculin-B;Auriculin-A;Atriopeptin-1;Atriopeptin-2	Nppa	15	15	15	71.7	71.7	71.7	16.572	152	717450000000	41782000000	80454000000	27514000000	60489000000	40073000000	79763000000	34556000000	94784000000	36728000000	85220000000	51857000000	84227000000	119570000000	6963700000	13409000000	4585700000	10081000000	6678800000	13294000000	5759400000	15797000000	6121400000	14203000000	8642800000	14038000000	28784000000	49393000000	19480000000	40679000000	33749000000	59095000000	22862000000	50670000000	20131000000	49655000000	34792000000	57771000000
Q64727	Vinculin	Vcl	168	168	168	97	97	97	116.72	1066	713580000000	47238000000	68186000000	44047000000	66039000000	40859000000	60489000000	70902000000	81000000000	53809000000	70884000000	55717000000	54408000000	9514400000	629840000	909140000	587300000	880520000	544790000	806520000	945360000	1080000000	717450000	945120000	742900000	725440000	31942000000	37762000000	35908000000	33021000000	32785000000	31831000000	36687000000	44947000000	37307000000	41790000000	37893000000	35340000000
Q61554	Fibrillin-1	Fbn1	130	130	126	48.5	48.5	47.7	312.26	2871	702950000000	64223000000	51544000000	56744000000	49244000000	54812000000	57765000000	87683000000	48757000000	73848000000	43545000000	66257000000	48529000000	4717800000	431030000	345930000	380830000	330500000	367870000	387690000	588480000	327230000	495630000	292250000	444680000	325700000	48660000000	26361000000	46268000000	25241000000	41986000000	27703000000	46003000000	27629000000	46988000000	27139000000	46201000000	31738000000
Q921I1	Serotransferrin	Tf	96	96	93	77.9	77.9	77.9	76.723	697	688820000000	54402000000	49159000000	47596000000	60056000000	51218000000	62817000000	85061000000	69441000000	57449000000	43338000000	50969000000	57317000000	16801000000	1326900000	1199000000	1160900000	1464800000	1249200000	1532100000	2074700000	1693700000	1401200000	1057000000	1243100000	1398000000	38611000000	28982000000	42101000000	32766000000	38590000000	30281000000	36459000000	27797000000	36432000000	28024000000	35461000000	33147000000
P45952	Medium-chain specific acyl-CoA dehydrogenase, mitochondrial	Acadm	52	52	52	74.8	74.8	74.8	46.481	421	685540000000	55790000000	57110000000	51793000000	62270000000	44950000000	68937000000	61776000000	65000000000	61895000000	48772000000	50337000000	56914000000	34277000000	2789500000	2855500000	2589600000	3113500000	2247500000	3446900000	3088800000	3250000000	3094700000	2438600000	2516800000	2845700000	39317000000	31749000000	40412000000	33838000000	36442000000	35113000000	41051000000	31781000000	38288000000	34586000000	36902000000	37172000000
P12787	Cytochrome c oxidase subunit 5A, mitochondrial	Cox5a	12	12	12	65.1	65.1	65.1	16.101	146	679740000000	61795000000	58132000000	53695000000	50012000000	56337000000	45978000000	80924000000	77600000000	53530000000	45383000000	56715000000	39637000000	61794000000	5617700000	5284700000	4881400000	4546500000	5121500000	4179800000	7356700000	7054500000	4866400000	4125700000	5155900000	3603400000	44014000000	33802000000	45817000000	28823000000	50556000000	25192000000	42874000000	32050000000	32739000000	20231000000	36143000000	21634000000
Q5SX39	Myosin-4	Myh4	120	32	9	35	16.9	6.4	222.86	1939	677550000000	50717000000	50664000000	43796000000	44955000000	30835000000	50213000000	72894000000	69910000000	72993000000	70284000000	71957000000	48337000000	6642700000	497230000	496710000	429370000	440740000	302300000	492280000	714650000	685390000	715610000	689060000	705460000	473900000	35921000000	24260000000	34488000000	24706000000	27521000000	23570000000	39497000000	35693000000	42980000000	40981000000	41847000000	29313000000
Q62261	Spectrin beta chain, non-erythrocytic 1	Sptbn1	286	286	27	80	80	9.2	274.22	2363	673310000000	55420000000	57796000000	48052000000	57385000000	43329000000	65716000000	68109000000	57886000000	63427000000	43929000000	58702000000	53557000000	4741600000	390280000	407010000	338390000	404120000	305140000	462790000	479640000	407650000	446670000	309360000	413390000	377170000	38324000000	30784000000	37957000000	32290000000	34534000000	31520000000	37578000000	34144000000	41603000000	31665000000	39944000000	33406000000
P11499	Heat shock protein HSP 90-beta	Hsp90ab1	102	102	75	77.6	77.6	63.3	83.28	724	671770000000	44533000000	50251000000	41698000000	61651000000	44324000000	65482000000	57860000000	71366000000	56116000000	71214000000	48982000000	58291000000	20357000000	1349500000	1522800000	1263600000	1868200000	1343200000	1984300000	1753300000	2162600000	1700500000	2158000000	1484300000	1766400000	34028000000	33616000000	39351000000	39301000000	31100000000	31576000000	33299000000	38818000000	38683000000	39601000000	29664000000	36553000000
Q9CPQ1	Cytochrome c oxidase subunit 6C	Cox6c	13	13	13	64.5	64.5	64.5	8.4689	76	666010000000	52701000000	66358000000	48707000000	50159000000	43216000000	34249000000	82656000000	76027000000	64190000000	51988000000	66205000000	29549000000	133200000000	10540000000	13272000000	9741500000	10032000000	8643100000	6849900000	16531000000	15205000000	12838000000	10398000000	13241000000	5909800000	33907000000	28795000000	31590000000	22746000000	30257000000	14873000000	42583000000	43164000000	52315000000	29939000000	39886000000	15192000000
Q9D172	ES1 protein homolog, mitochondrial	D10Jhu81e	33	33	33	86.5	86.5	86.5	28.09	266	649120000000	49419000000	54745000000	44317000000	55306000000	35977000000	64857000000	68131000000	63784000000	50945000000	46880000000	43435000000	71325000000	49932000000	3801500000	4211100000	3409000000	4254300000	2767400000	4989000000	5240900000	4906500000	3918800000	3606200000	3341100000	5486500000	29149000000	29004000000	39587000000	26763000000	27578000000	31629000000	36455000000	29915000000	32429000000	26617000000	27795000000	39741000000
Q9D051	Pyruvate dehydrogenase E1 component subunit beta, mitochondrial	Pdhb	27	27	27	66.6	66.6	66.6	38.937	359	642510000000	40716000000	63800000000	39375000000	51088000000	43669000000	62749000000	48187000000	63916000000	59486000000	61616000000	52154000000	55757000000	30596000000	1938800000	3038100000	1875000000	2432800000	2079500000	2988100000	2294600000	3043600000	2832700000	2934100000	2483500000	2655100000	31724000000	32020000000	38281000000	29123000000	32770000000	32389000000	27375000000	32693000000	34419000000	30674000000	32124000000	35379000000
P10126	Elongation factor 1-alpha 1	Eef1a1	47	47	28	77.5	77.5	46.3	50.113	462	639280000000	38711000000	64312000000	42193000000	65521000000	39313000000	68546000000	51913000000	65529000000	47624000000	61504000000	36466000000	57648000000	30442000000	1843400000	3062500000	2009200000	3120000000	1872100000	3264100000	2472000000	3120400000	2267800000	2928700000	1736500000	2745100000	29454000000	38547000000	30363000000	35834000000	26251000000	31950000000	28037000000	39788000000	35147000000	31133000000	21822000000	32633000000
P09542	Myosin light chain 3	Myl3	34	34	30	97.1	97.1	97.1	22.421	204	634760000000	62110000000	55684000000	27381000000	53850000000	53097000000	61179000000	69908000000	61406000000	48272000000	50622000000	37451000000	53798000000	48827000000	4777700000	4283400000	2106200000	4142300000	4084300000	4706100000	5377500000	4723600000	3713300000	3894000000	2880800000	4138300000	48255000000	30516000000	28433000000	27899000000	32681000000	30132000000	43908000000	30737000000	27370000000	27202000000	27919000000	29848000000
Q9DB77	Cytochrome b-c1 complex subunit 2, mitochondrial	Uqcrc2	48	48	48	78.6	78.6	78.6	48.234	453	628570000000	59033000000	56775000000	57568000000	53856000000	50799000000	32113000000	69158000000	76351000000	62059000000	38896000000	43532000000	28426000000	33082000000	3107000000	2988200000	3029900000	2834500000	2673600000	1690200000	3639900000	4018500000	3266300000	2047200000	2291100000	1496100000	37430000000	32237000000	45952000000	25895000000	34016000000	15254000000	42995000000	39883000000	44301000000	22274000000	27600000000	15863000000
P17742	Peptidyl-prolyl cis-trans isomerase A;Peptidyl-prolyl cis-trans isomerase A, N-terminally processed	Ppia	22	22	22	100	100	100	17.971	164	606590000000	44308000000	49730000000	38178000000	47947000000	39137000000	61964000000	59700000000	62742000000	60077000000	40648000000	40633000000	61530000000	60659000000	4430800000	4973000000	3817800000	4794700000	3913700000	6196400000	5970000000	6274200000	6007700000	4064800000	4063300000	6153000000	26176000000	22996000000	24579000000	21819000000	23301000000	29381000000	28321000000	28610000000	38963000000	23886000000	31480000000	31761000000
P06745	Glucose-6-phosphate isomerase	Gpi	72	72	57	77.4	77.4	63.8	62.766	558	603080000000	46063000000	50554000000	40791000000	60218000000	40032000000	57367000000	57136000000	61330000000	49907000000	50499000000	41789000000	47396000000	23195000000	1771700000	1944400000	1568900000	2316100000	1539700000	2206400000	2197500000	2358900000	1919500000	1942300000	1607300000	1822900000	27382000000	27213000000	34788000000	28921000000	25620000000	26350000000	32540000000	30500000000	35572000000	28602000000	26953000000	24656000000
Q01853	Transitional endoplasmic reticulum ATPase	Vcp	111	111	111	93.8	93.8	93.8	89.321	806	589190000000	39709000000	52597000000	33863000000	53302000000	33234000000	59067000000	50049000000	61880000000	48329000000	54915000000	47843000000	54405000000	13093000000	882420000	1168800000	752520000	1184500000	738540000	1312600000	1112200000	1375100000	1074000000	1220300000	1063200000	1209000000	27058000000	28567000000	28052000000	29028000000	24256000000	29312000000	28421000000	31271000000	29001000000	33376000000	29105000000	34653000000
Q60675	Laminin subunit alpha-2	Lama2	236	236	236	66	66	66	343.81	3118	579150000000	42436000000	52736000000	42940000000	51925000000	38694000000	58940000000	50968000000	49212000000	50999000000	44278000000	48870000000	47154000000	3575000000	261950000	325530000	265060000	320530000	238850000	363820000	314620000	303780000	314810000	273320000	301670000	291080000	29122000000	27466000000	34935000000	29460000000	32894000000	29077000000	29426000000	30144000000	35384000000	30683000000	35267000000	29825000000
Q91VD9	NADH-ubiquinone oxidoreductase 75 kDa subunit, mitochondrial	Ndufs1	69	69	69	77.2	77.2	77.2	79.776	727	574190000000	58772000000	63693000000	47560000000	45609000000	46555000000	30395000000	62155000000	61188000000	49862000000	40406000000	44098000000	23900000000	13671000000	1399300000	1516500000	1132400000	1085900000	1108500000	723680000	1479900000	1456900000	1187200000	962040000	1049900000	569050000	37594000000	32583000000	43174000000	22174000000	34413000000	14232000000	30677000000	29432000000	33185000000	22427000000	29200000000	14360000000
O08553	Dihydropyrimidinase-related protein 2	Dpysl2	52	52	43	74	74	69.2	62.277	572	566560000000	43993000000	60698000000	36172000000	54199000000	42976000000	64212000000	60202000000	49470000000	36791000000	36517000000	33029000000	48296000000	18276000000	1419100000	1958000000	1166900000	1748400000	1386300000	2071400000	1942000000	1595800000	1186800000	1178000000	1065500000	1557900000	27305000000	32545000000	28358000000	27314000000	30878000000	29480000000	29216000000	27583000000	27929000000	29231000000	26577000000	34258000000
Q9DCX2	ATP synthase subunit d, mitochondrial	Atp5h	30	30	30	94.4	94.4	94.4	18.749	161	564980000000	41458000000	47103000000	38539000000	48352000000	33592000000	56816000000	65077000000	52675000000	42516000000	40892000000	38221000000	59740000000	51362000000	3768900000	4282100000	3503600000	4395600000	3053800000	5165100000	5916100000	4788700000	3865100000	3717400000	3474700000	5430900000	28302000000	27855000000	32224000000	27983000000	31099000000	28183000000	33632000000	28380000000	27299000000	24969000000	28561000000	34326000000
P02468	Laminin subunit gamma-1	Lamc1	139	139	139	63.3	63.3	63.3	177.3	1607	558950000000	46192000000	48089000000	42661000000	47313000000	40629000000	55222000000	56620000000	42838000000	48525000000	39191000000	48143000000	43524000000	7166000000	592210000	616520000	546940000	606570000	520880000	707980000	725900000	549210000	622120000	502440000	617220000	558000000	33279000000	26819000000	31185000000	26693000000	30935000000	27926000000	30516000000	24906000000	29511000000	26840000000	32705000000	30709000000
P17182	Alpha-enolase	Eno1	64	58	57	95.4	81.6	81.6	47.14	434	555820000000	40298000000	46082000000	41179000000	46970000000	37190000000	42316000000	52235000000	51322000000	61130000000	44624000000	47510000000	44964000000	25264000000	1831700000	2094600000	1871800000	2135000000	1690500000	1923400000	2374300000	2332800000	2778700000	2028400000	2159500000	2043800000	30245000000	28356000000	33313000000	25692000000	29915000000	26013000000	35308000000	32304000000	39367000000	28633000000	29554000000	29948000000
Q05793	Basement membrane-specific heparan sulfate proteoglycan core protein;Endorepellin;LG3 peptide	Hspg2	191	191	191	49.7	49.7	49.7	398.29	3707	554500000000	41396000000	46765000000	38746000000	48214000000	42418000000	55124000000	47569000000	51862000000	50536000000	41651000000	49157000000	41059000000	3696600000	275970000	311770000	258310000	321430000	282790000	367500000	317130000	345750000	336910000	277670000	327710000	273730000	28871000000	25888000000	31494000000	26956000000	32965000000	27087000000	28079000000	28223000000	32448000000	28373000000	34220000000	26856000000
Q60932-2	Voltage-dependent anion-selective channel protein 1	Vdac1	49	49	49	99.6	99.6	99.6	30.755	283	553610000000	48083000000	57671000000	45670000000	50040000000	39839000000	42740000000	54118000000	55265000000	48185000000	41056000000	37134000000	33806000000	32565000000	2828400000	3392400000	2686500000	2943500000	2343500000	2514100000	3183400000	3250900000	2834400000	2415100000	2184300000	1988600000	28576000000	32591000000	40769000000	27819000000	30517000000	20956000000	30290000000	32023000000	26715000000	29087000000	25257000000	18792000000
A2AAJ9	Obscurin	Obscn	418	418	418	54	54	54	966.36	8891	520650000000	35660000000	46491000000	28497000000	44753000000	30284000000	59394000000	48865000000	48848000000	40924000000	44919000000	47186000000	44826000000	1222200000	83709000	109130000	66895000	105050000	71089000	139420000	114710000	114670000	96067000	105440000	110770000	105230000	24734000000	25993000000	24218000000	25303000000	27069000000	26657000000	25010000000	28409000000	27491000000	29168000000	29428000000	28196000000
P08228	Superoxide dismutase [Cu-Zn]	Sod1	23	23	23	69.5	69.5	69.5	15.942	154	519840000000	35782000000	35263000000	29278000000	29348000000	35279000000	57470000000	52826000000	47140000000	49645000000	37853000000	54734000000	55218000000	57760000000	3975700000	3918100000	3253100000	3260900000	3919900000	6385500000	5869600000	5237800000	5516200000	4205900000	6081500000	6135300000	23494000000	19718000000	21625000000	17069000000	26116000000	28127000000	22634000000	25191000000	29531000000	20231000000	35342000000	33030000000
Q8VDD5	Myosin-9	Myh9	285	281	237	76.8	76	67.9	226.37	1960	516640000000	30648000000	61218000000	31365000000	45056000000	28934000000	42665000000	41302000000	68057000000	39823000000	47612000000	39993000000	39967000000	4967700000	294690000	588640000	301590000	433230000	278210000	410240000	397130000	654400000	382920000	457810000	384550000	384300000	21926000000	31885000000	24240000000	23101000000	22377000000	20454000000	23132000000	36237000000	29215000000	30560000000	27269000000	25953000000
Q8CI94	Glycogen phosphorylase, brain form	Pygb	109	109	87	77.8	77.8	67.3	96.729	843	511770000000	33710000000	45363000000	28079000000	55033000000	34745000000	58615000000	52494000000	41381000000	36981000000	47858000000	41378000000	36132000000	10889000000	717240000	965170000	597420000	1170900000	739250000	1247100000	1116900000	880440000	786830000	1018300000	880380000	768770000	22922000000	25485000000	22819000000	29957000000	27519000000	25358000000	24923000000	26488000000	22176000000	32931000000	29511000000	25147000000
P68368	Tubulin alpha-4A chain	Tuba4a	46	46	16	75.4	75.4	30.1	49.924	448	508420000000	37126000000	42426000000	33311000000	51548000000	32478000000	42354000000	48463000000	52203000000	40195000000	49373000000	37029000000	41916000000	24211000000	1767900000	2020300000	1586300000	2454700000	1546600000	2016800000	2307800000	2485800000	1914100000	2351100000	1763300000	1996000000	26904000000	26093000000	28489000000	31356000000	24215000000	22690000000	25682000000	28454000000	28718000000	28374000000	24024000000	25948000000
Q61292	Laminin subunit beta-2	Lamb2	143	143	142	68.6	68.6	68.3	196.58	1799	491240000000	40501000000	39928000000	32616000000	37933000000	36282000000	43811000000	52485000000	42485000000	42043000000	38002000000	47230000000	37922000000	5170900000	426320000	420290000	343330000	399300000	381910000	461170000	552470000	447210000	442560000	400020000	497160000	399170000	27716000000	23500000000	26467000000	23344000000	29372000000	24565000000	27890000000	24559000000	28111000000	25075000000	32721000000	26215000000
P07356	Annexin A2	Anxa2	64	64	64	95.3	95.3	95.3	38.676	339	490740000000	43535000000	39117000000	40636000000	48092000000	34584000000	42811000000	48365000000	42739000000	43401000000	35902000000	35384000000	36176000000	21337000000	1892800000	1700700000	1766800000	2090900000	1503700000	1861300000	2102800000	1858200000	1887000000	1561000000	1538500000	1572900000	28799000000	22652000000	32806000000	25215000000	24204000000	21356000000	28457000000	24420000000	28401000000	23798000000	24168000000	24592000000
P14824	Annexin A6	Anxa6	105	105	105	93.6	93.6	93.6	75.884	673	488630000000	35600000000	44476000000	32723000000	45494000000	34155000000	50844000000	50322000000	47306000000	38163000000	35910000000	35172000000	38469000000	11105000000	809100000	1010800000	743700000	1033900000	776240000	1155500000	1143700000	1075100000	867340000	816130000	799350000	874310000	21733000000	21429000000	22837000000	22908000000	24566000000	23065000000	26945000000	26414000000	28784000000	27037000000	27735000000	25209000000
P19783	Cytochrome c oxidase subunit 4 isoform 1, mitochondrial	Cox4i1	20	20	20	58.6	58.6	58.6	19.53	169	487540000000	37074000000	56354000000	40568000000	43883000000	44121000000	34555000000	57408000000	47952000000	38005000000	30832000000	30301000000	26488000000	44322000000	3370400000	5123100000	3688000000	3989300000	4011000000	3141300000	5218900000	4359200000	3455000000	2802900000	2754600000	2408000000	32553000000	35374000000	35710000000	28225000000	31039000000	19940000000	32487000000	29208000000	27030000000	18769000000	24310000000	18265000000
Q64523	Histone H2A type 2-C;Histone H2A type 2-A	Hist2h2ac;Hist2h2aa1	12	12	2	69.8	69.8	14	13.988	129	485940000000	44621000000	27026000000	35979000000	34738000000	46131000000	36649000000	56557000000	37362000000	47751000000	27578000000	46213000000	45336000000	97188000000	8924300000	5405100000	7195800000	6947500000	9226300000	7329800000	11311000000	7472400000	9550100000	5515600000	9242600000	9067200000	28318000000	14969000000	29132000000	17440000000	32831000000	17739000000	38922000000	23927000000	41868000000	15919000000	25154000000	30998000000
Q9CQQ7	ATP synthase F(0) complex subunit B1, mitochondrial	Atp5f1	31	31	31	60.9	60.9	60.9	28.948	256	478880000000	33307000000	38091000000	28319000000	41808000000	26929000000	48758000000	48106000000	43685000000	45774000000	46975000000	42624000000	34499000000	28169000000	1959300000	2240700000	1665900000	2459300000	1584100000	2868100000	2829800000	2569700000	2692600000	2763200000	2507300000	2029400000	21797000000	19894000000	24013000000	23533000000	21567000000	23498000000	24156000000	21129000000	29868000000	26936000000	23116000000	23982000000
P14602	Heat shock protein beta-1	Hspb1	26	26	26	96.2	96.2	96.2	23.014	209	474740000000	32791000000	36607000000	29681000000	43988000000	31980000000	63775000000	41456000000	39679000000	39109000000	42936000000	30100000000	42638000000	33910000000	2342200000	2614800000	2120100000	3142000000	2284300000	4555400000	2961100000	2834200000	2793500000	3066900000	2150000000	3045600000	19780000000	21353000000	22176000000	24026000000	25888000000	30494000000	19451000000	20602000000	23485000000	24859000000	21584000000	31098000000
P31786	Acyl-CoA-binding protein	Dbi	21	21	21	95.4	95.4	95.4	10	87	471280000000	41667000000	33159000000	36500000000	34985000000	37017000000	42800000000	52450000000	37798000000	42717000000	31275000000	40988000000	39921000000	117820000000	10417000000	8289700000	9125000000	8746300000	9254200000	10700000000	13112000000	9449500000	10679000000	7818800000	10247000000	9980300000	28753000000	18316000000	28969000000	20337000000	26467000000	22282000000	33497000000	20057000000	24665000000	18083000000	26679000000	21008000000
P99029-2	Peroxiredoxin-5, mitochondrial	Prdx5	26	26	26	85.2	85.2	85.2	17.015	162	470850000000	31017000000	38712000000	32532000000	37923000000	28410000000	46549000000	48608000000	53709000000	44694000000	32744000000	30210000000	45741000000	47085000000	3101700000	3871200000	3253200000	3792300000	2841000000	4654900000	4860800000	5370900000	4469400000	3274400000	3021000000	4574100000	21070000000	23704000000	33789000000	20526000000	20384000000	22040000000	27258000000	28280000000	24565000000	20332000000	20763000000	27624000000
P56391	Cytochrome c oxidase subunit 6B1	Cox6b1	18	18	18	89.5	89.5	89.5	10.071	86	469180000000	39980000000	47024000000	32163000000	46572000000	36819000000	34311000000	53812000000	48666000000	34640000000	34116000000	35155000000	25920000000	78196000000	6663400000	7837300000	5360500000	7762100000	6136500000	5718500000	8968600000	8111000000	5773300000	5686000000	5859200000	4320100000	31748000000	30542000000	25742000000	29254000000	34999000000	21533000000	31417000000	24702000000	16575000000	14591000000	21903000000	17201000000
P68433	Histone H3.1	Hist1h3a	19	19	2	77.9	77.9	24.3	15.404	136	468890000000	40268000000	32684000000	37924000000	27029000000	36826000000	34191000000	56680000000	54075000000	46825000000	28996000000	46507000000	26887000000	117220000000	10067000000	8171000000	9481000000	6757400000	9206400000	8547800000	14170000000	13519000000	11706000000	7248900000	11627000000	6721700000	30285000000	22766000000	34253000000	15567000000	33112000000	19335000000	26573000000	24522000000	28575000000	15003000000	28867000000	18817000000
Q01768	Nucleoside diphosphate kinase B	Nme2	26	26	16	99.3	99.3	71.7	17.363	152	462730000000	32181000000	37037000000	31129000000	44455000000	29459000000	48163000000	39337000000	44539000000	35181000000	42389000000	31443000000	47417000000	42066000000	2925600000	3367000000	2829900000	4041400000	2678100000	4378500000	3576100000	4049000000	3198200000	3853600000	2858500000	4310600000	26799000000	24663000000	27821000000	28876000000	22320000000	27515000000	20510000000	27729000000	18703000000	21373000000	18162000000	32047000000
Q9Z2I9	Succinyl-CoA ligase [ADP-forming] subunit beta, mitochondrial	Sucla2	55	55	55	65.2	65.2	65.2	50.113	463	459810000000	38348000000	41543000000	27136000000	39122000000	28052000000	45738000000	50132000000	45790000000	41036000000	33952000000	31002000000	37960000000	16422000000	1369600000	1483700000	969150000	1397200000	1001800000	1633500000	1790400000	1635300000	1465600000	1212600000	1107200000	1355700000	24454000000	21921000000	23483000000	20346000000	21589000000	21427000000	25478000000	24575000000	25497000000	21907000000	23349000000	22640000000
Q9CQA3	Succinate dehydrogenase [ubiquinone] iron-sulfur subunit, mitochondrial	Sdhb	44	44	44	76.6	76.6	76.6	31.814	282	457000000000	32856000000	37962000000	27165000000	38959000000	28037000000	48791000000	48496000000	47541000000	38580000000	38096000000	29141000000	41376000000	24053000000	1729300000	1998000000	1429700000	2050500000	1475600000	2567900000	2552400000	2502100000	2030500000	2005100000	1533700000	2177700000	22150000000	20177000000	22909000000	19625000000	20333000000	23806000000	21869000000	23295000000	23543000000	20933000000	21141000000	28239000000
Q8BFR5	Elongation factor Tu, mitochondrial	Tufm	55	55	55	88.3	88.3	88.3	49.508	452	454200000000	31832000000	41735000000	29224000000	46695000000	29159000000	43437000000	41913000000	45081000000	36089000000	37613000000	33501000000	37917000000	15140000000	1061100000	1391200000	974140000	1556500000	971960000	1447900000	1397100000	1502700000	1203000000	1253800000	1116700000	1263900000	21800000000	22795000000	24797000000	23776000000	20245000000	22036000000	25085000000	25178000000	27627000000	26420000000	23998000000	24600000000
O88569	Heterogeneous nuclear ribonucleoproteins A2/B1	Hnrnpa2b1	49	49	2	81.6	81.6	2.8	37.402	353	453030000000	30754000000	37439000000	27076000000	37269000000	25637000000	45234000000	46379000000	44263000000	36367000000	45395000000	36516000000	40699000000	22651000000	1537700000	1872000000	1353800000	1863500000	1281900000	2261700000	2318900000	2213100000	1818400000	2269700000	1825800000	2034900000	22479000000	22270000000	22265000000	22240000000	20366000000	23377000000	24779000000	22483000000	24887000000	24223000000	24266000000	25436000000
Q64433	10 kDa heat shock protein, mitochondrial	Hspe1	29	29	29	95.1	95.1	95.1	10.963	102	452830000000	36032000000	32320000000	22473000000	37346000000	29419000000	50220000000	46215000000	34128000000	38442000000	42543000000	44354000000	39336000000	56604000000	4504000000	4040000000	2809200000	4668300000	3677400000	6277500000	5776900000	4266000000	4805300000	5317900000	5544300000	4917000000	25316000000	20850000000	20252000000	20054000000	21711000000	32441000000	22902000000	23294000000	21298000000	20591000000	24138000000	28789000000
Q9QXS1-2	Plectin	Plec	524	524	1	74.6	74.6	0.2	533.5	4686	452070000000	37587000000	31873000000	34384000000	32128000000	33065000000	39028000000	50763000000	32246000000	44743000000	33633000000	44851000000	37769000000	1548200000	128720000	109150000	117750000	110030000	113240000	133660000	173840000	110430000	153230000	115180000	153600000	129350000	25689000000	19021000000	27300000000	17798000000	26533000000	20461000000	28700000000	21335000000	28642000000	20748000000	29633000000	22908000000
P47857	ATP-dependent 6-phosphofructokinase, muscle type	Pfkm	81	81	74	72.8	72.8	71.7	85.268	780	437320000000	29980000000	42036000000	24290000000	47412000000	21839000000	42036000000	35920000000	45209000000	43034000000	34658000000	33035000000	37870000000	13252000000	908490000	1273800000	736060000	1436700000	661800000	1273800000	1088500000	1370000000	1304100000	1050200000	1001000000	1147600000	19982000000	22731000000	21657000000	22212000000	16920000000	21249000000	25103000000	26550000000	24346000000	22521000000	20777000000	23506000000
P07759	Serine protease inhibitor A3K	Serpina3k	22	22	12	40.9	40.9	24.6	46.879	418	432890000000	32206000000	36068000000	26836000000	33511000000	28434000000	35587000000	44929000000	48117000000	37418000000	39074000000	34503000000	36208000000	21644000000	1610300000	1803400000	1341800000	1675500000	1421700000	1779300000	2246400000	2405800000	1870900000	1953700000	1725100000	1810400000	24006000000	21628000000	23608000000	19453000000	20410000000	14984000000	24441000000	25243000000	24251000000	24093000000	22068000000	24213000000
Q8BH95	Enoyl-CoA hydratase, mitochondrial	Echs1	32	32	32	71	71	71	31.474	290	427020000000	31399000000	36093000000	27646000000	37988000000	26822000000	37127000000	38945000000	45236000000	39252000000	34410000000	30678000000	41424000000	26689000000	1962500000	2255800000	1727900000	2374200000	1676400000	2320500000	2434100000	2827200000	2453200000	2150600000	1917400000	2589000000	20271000000	18440000000	20998000000	16982000000	16363000000	16544000000	20738000000	19465000000	24414000000	17508000000	16718000000	20287000000
P27773	Protein disulfide-isomerase A3	Pdia3	71	71	71	78.4	78.4	78.4	56.678	505	419930000000	35802000000	37252000000	27388000000	41460000000	31132000000	49047000000	35776000000	39314000000	33584000000	31420000000	24032000000	33727000000	13546000000	1154900000	1201700000	883480000	1337400000	1004300000	1582200000	1154100000	1268200000	1083400000	1013600000	775230000	1088000000	22425000000	20411000000	24273000000	22132000000	21277000000	22582000000	21988000000	22264000000	22978000000	22905000000	20202000000	21907000000
P97450	ATP synthase-coupling factor 6, mitochondrial	Atp5j	18	18	18	66.7	66.7	66.7	12.496	108	418940000000	36700000000	35491000000	27416000000	38793000000	31769000000	42347000000	38423000000	34192000000	30835000000	33706000000	27761000000	41503000000	83787000000	7340100000	7098300000	5483100000	7758500000	6353800000	8469400000	7684700000	6838400000	6167000000	6741200000	5552200000	8300600000	22932000000	18989000000	21588000000	20968000000	20281000000	18581000000	19018000000	17472000000	19161000000	20444000000	17134000000	24321000000
Q00897	Alpha-1-antitrypsin 1-4	Serpina1d	32	32	9	53	53	21.8	45.998	413	415830000000	28493000000	31649000000	34023000000	34003000000	28494000000	21860000000	62531000000	45973000000	41757000000	28072000000	28220000000	30759000000	23102000000	1582900000	1758300000	1890100000	1889100000	1583000000	1214400000	3473900000	2554000000	2319800000	1559600000	1567800000	1708800000	26352000000	18977000000	33908000000	21698000000	26491000000	16331000000	27166000000	21415000000	26452000000	20908000000	26059000000	19991000000
Q8BMF4	Dihydrolipoyllysine-residue acetyltransferase component of pyruvate dehydrogenase complex, mitochondrial	Dlat	42	42	42	49.8	49.8	49.8	67.941	642	408860000000	34638000000	35912000000	28029000000	33926000000	26969000000	44150000000	36959000000	39838000000	38135000000	29189000000	25517000000	35598000000	11682000000	989640000	1026100000	800830000	969330000	770530000	1261400000	1056000000	1138200000	1089600000	833960000	729060000	1017100000	20111000000	18806000000	22049000000	17699000000	16950000000	19713000000	24557000000	25121000000	27451000000	21350000000	18540000000	19773000000
Q91VR2	ATP synthase subunit gamma, mitochondrial	Atp5c1	40	40	40	60.1	60.1	60.1	32.886	298	407190000000	29227000000	36879000000	24365000000	34542000000	26878000000	36036000000	42699000000	50387000000	33786000000	34621000000	28337000000	29430000000	33932000000	2435600000	3073200000	2030500000	2878500000	2239800000	3003000000	3558200000	4198900000	2815500000	2885100000	2361400000	2452500000	19711000000	17227000000	19261000000	17550000000	19981000000	15830000000	20324000000	25629000000	25277000000	19653000000	21011000000	23413000000
Q99LX0	Protein deglycase DJ-1	Park7	32	32	32	97.9	97.9	97.9	20.021	189	407100000000	31348000000	40325000000	25881000000	41979000000	25692000000	50397000000	34165000000	38501000000	33012000000	24975000000	23257000000	37562000000	33925000000	2612300000	3360400000	2156800000	3498200000	2141000000	4199700000	2847100000	3208500000	2751000000	2081300000	1938100000	3130200000	21755000000	21521000000	21819000000	19972000000	15448000000	25085000000	18022000000	19768000000	20646000000	17980000000	12289000000	20703000000
Q9JI91	Alpha-actinin-2	Actn2	122	122	96	84.6	84.6	69.7	103.83	894	406990000000	35551000000	32828000000	34833000000	16159000000	46791000000	18487000000	52001000000	39888000000	46851000000	14683000000	54233000000	14683000000	7399800000	646380000	596870000	633320000	293800000	850740000	336120000	945470000	725240000	851830000	266970000	986050000	266960000	25063000000	17797000000	27573000000	9305000000	35854000000	9089600000	24398000000	19684000000	28245000000	9056500000	36377000000	9213500000
Q5FW53	Myosin-binding protein H-like	Mybphl	33	33	33	74.9	74.9	74.9	38.76	355	403240000000	41619000000	39324000000	30341000000	28464000000	30859000000	26497000000	47138000000	37902000000	44456000000	20205000000	33415000000	23018000000	23720000000	2448100000	2313200000	1784700000	1674300000	1815200000	1558700000	2772800000	2229500000	2615100000	1188500000	1965600000	1354000000	27867000000	21977000000	24777000000	14615000000	25365000000	13701000000	25639000000	22258000000	25883000000	13826000000	20676000000	14158000000
Q9EQP2	EH domain-containing protein 4	Ehd4	61	61	51	87.1	87.1	79.3	61.48	541	397120000000	28415000000	42237000000	24287000000	46061000000	23927000000	41292000000	29717000000	36294000000	30654000000	37510000000	22846000000	33874000000	13237000000	947160000	1407900000	809580000	1535400000	797560000	1376400000	990560000	1209800000	1021800000	1250300000	761550000	1129100000	18065000000	21900000000	21060000000	22963000000	16211000000	19686000000	17925000000	22791000000	20335000000	22442000000	16003000000	20860000000
P58252	Elongation factor 2	Eef2	88	88	86	76.5	76.5	75.3	95.313	858	388950000000	22461000000	32421000000	22041000000	36033000000	21255000000	40864000000	37882000000	39971000000	33301000000	40486000000	30171000000	32061000000	8643300000	499130000	720470000	489800000	800730000	472330000	908080000	841830000	888250000	740030000	899690000	670480000	712470000	16475000000	19711000000	19760000000	20429000000	16978000000	21291000000	18077000000	20164000000	19576000000	20148000000	17941000000	20665000000
Q9WUB3	Glycogen phosphorylase, muscle form	Pygm	102	80	78	75.7	61.3	59.3	97.285	842	388320000000	29814000000	32760000000	23979000000	36888000000	26501000000	39934000000	37271000000	26026000000	40255000000	39288000000	27146000000	28456000000	7614100000	584590000	642340000	470170000	723300000	519630000	783020000	730810000	510320000	789320000	770360000	532280000	557970000	19755000000	18405000000	19911000000	23597000000	19477000000	16069000000	22066000000	20766000000	20769000000	21534000000	21141000000	18963000000
P19536	Cytochrome c oxidase subunit 5B, mitochondrial	Cox5b	16	16	16	71.1	71.1	71.1	13.813	128	387160000000	35281000000	37274000000	23550000000	36488000000	25838000000	18293000000	37811000000	39323000000	43521000000	29297000000	40637000000	19848000000	48395000000	4410100000	4659300000	2943700000	4561000000	3229700000	2286600000	4726400000	4915300000	5440200000	3662200000	5079600000	2481000000	30584000000	21858000000	25357000000	16355000000	22751000000	12243000000	22413000000	17879000000	26392000000	17276000000	22061000000	9244000000
P19123	Troponin C, slow skeletal and cardiac muscles	Tnnc1	22	22	22	98.1	98.1	98.1	18.42	161	385000000000	39139000000	35947000000	30182000000	22540000000	34558000000	19510000000	47367000000	39709000000	29448000000	25966000000	39557000000	21080000000	64167000000	6523100000	5991200000	5030400000	3756600000	5759700000	3251600000	7894500000	6618200000	4908000000	4327600000	6592800000	3513400000	20532000000	15990000000	26337000000	12005000000	21607000000	8368500000	22953000000	21795000000	26239000000	14977000000	24563000000	11776000000
P62631	Elongation factor 1-alpha 2	Eef1a2	46	27	27	84	54.2	54.2	50.454	463	384410000000	21809000000	30889000000	26988000000	38744000000	25267000000	36450000000	31109000000	35456000000	30290000000	36006000000	26415000000	44989000000	18305000000	1038500000	1470900000	1285100000	1844900000	1203200000	1735700000	1481400000	1688400000	1442400000	1714600000	1257900000	2142300000	16832000000	17157000000	18672000000	17325000000	15483000000	15493000000	16323000000	19465000000	19617000000	16751000000	17031000000	17132000000
P11531	Dystrophin	Dmd	335	335	334	65.6	65.6	65.5	425.83	3678	383690000000	27799000000	33502000000	23651000000	38295000000	24412000000	42508000000	34642000000	34117000000	27359000000	32838000000	29006000000	35560000000	2040900000	147870000	178200000	125800000	203700000	129850000	226100000	184270000	181470000	145520000	174670000	154290000	189150000	18436000000	18953000000	18451000000	19593000000	19003000000	21437000000	20153000000	20198000000	19620000000	21337000000	20889000000	21517000000
Q9DCT8	Cysteine-rich protein 2	Crip2	26	26	26	92.3	92.3	92.3	22.727	208	380860000000	29447000000	37291000000	19496000000	34187000000	28382000000	59125000000	25304000000	38164000000	22153000000	28314000000	19915000000	39084000000	38086000000	2944700000	3729100000	1949600000	3418700000	2838200000	5912500000	2530400000	3816400000	2215300000	2831400000	1991500000	3908400000	20577000000	22703000000	14604000000	20345000000	18462000000	28073000000	14072000000	21455000000	13941000000	18670000000	11812000000	29739000000
Q06185	ATP synthase subunit e, mitochondrial	Atp5i	16	16	16	93	93	93	8.2355	71	379320000000	25478000000	38176000000	24089000000	38201000000	29099000000	39620000000	37003000000	37320000000	30262000000	22303000000	21871000000	35903000000	126440000000	8492500000	12725000000	8029500000	12734000000	9699600000	13207000000	12334000000	12440000000	10087000000	7434400000	7290400000	11968000000	15460000000	18650000000	16108000000	15866000000	19518000000	18813000000	14865000000	16818000000	17576000000	18823000000	14423000000	20757000000
P47738	Aldehyde dehydrogenase, mitochondrial	Aldh2	53	53	51	64.9	64.9	63.4	56.537	519	377130000000	29004000000	36980000000	26316000000	32868000000	27343000000	35276000000	40851000000	33025000000	28542000000	27066000000	25437000000	34417000000	15714000000	1208500000	1540800000	1096500000	1369500000	1139300000	1469800000	1702100000	1376100000	1189300000	1127800000	1059900000	1434000000	19776000000	19964000000	20489000000	20160000000	21264000000	18991000000	19123000000	20366000000	18458000000	18748000000	19519000000	21340000000
P26041	Moesin	Msn	98	98	77	86.3	86.3	67.4	67.766	577	376780000000	26909000000	34941000000	22969000000	34625000000	20043000000	41030000000	34450000000	30954000000	29502000000	39479000000	29385000000	32493000000	11418000000	815440000	1058800000	696040000	1049300000	607350000	1243300000	1044000000	937990000	894010000	1196300000	890450000	984620000	16864000000	17397000000	17792000000	18374000000	14913000000	17934000000	19622000000	17609000000	19106000000	23275000000	19603000000	21406000000
Q9DCJ5	NADH dehydrogenase [ubiquinone] 1 alpha subcomplex subunit 8	Ndufa8	20	20	20	86.6	86.6	86.6	19.992	172	375170000000	40167000000	32194000000	29007000000	31910000000	25479000000	23616000000	44727000000	39876000000	33773000000	27495000000	27218000000	19713000000	41686000000	4463000000	3577200000	3223000000	3545600000	2831000000	2624000000	4969700000	4430700000	3752500000	3055100000	3024200000	2190300000	24152000000	19204000000	24514000000	17318000000	20002000000	10902000000	28766000000	22891000000	22573000000	18282000000	19372000000	15575000000
P50544	Very long-chain specific acyl-CoA dehydrogenase, mitochondrial	Acadvl	63	63	63	74.8	74.8	74.8	70.875	656	372870000000	28817000000	32356000000	27966000000	31355000000	24983000000	34582000000	40849000000	36366000000	33396000000	27513000000	27215000000	27471000000	9094400000	702860000	789170000	682090000	764770000	609340000	843470000	996320000	886970000	814540000	671060000	663780000	670030000	20047000000	17092000000	21563000000	16980000000	18186000000	15419000000	21495000000	18825000000	24653000000	18293000000	20026000000	17212000000
P70670	Nascent polypeptide-associated complex subunit alpha, muscle-specific form	Naca	187	187	187	74.9	74.9	74.9	220.5	2187	371100000000	27394000000	34498000000	21317000000	36231000000	19028000000	45998000000	33987000000	35891000000	23699000000	31722000000	24812000000	36527000000	3638300000	268570000	338220000	208990000	355200000	186550000	450970000	333210000	351880000	232340000	311000000	243250000	358110000	19644000000	19445000000	17825000000	19703000000	16301000000	23013000000	19201000000	21991000000	16998000000	20753000000	17690000000	23731000000
Q63918	Serum deprivation-response protein	Sdpr	56	56	56	79.2	79.2	79.2	46.763	418	369970000000	23879000000	33660000000	20831000000	36388000000	19664000000	39881000000	35249000000	41640000000	21802000000	28447000000	26341000000	42192000000	16817000000	1085400000	1530000000	946860000	1654000000	893820000	1812800000	1602200000	1892700000	991020000	1293000000	1197300000	1917800000	16497000000	18970000000	15787000000	17536000000	14438000000	21413000000	17116000000	21636000000	16240000000	19140000000	18558000000	26381000000
Q9CR68	Cytochrome b-c1 complex subunit Rieske, mitochondrial;Cytochrome b-c1 complex subunit 11	Uqcrfs1	31	31	31	79.2	79.2	79.2	29.367	274	368710000000	37307000000	36335000000	28321000000	28387000000	29386000000	20500000000	40642000000	37318000000	39841000000	29314000000	27390000000	13970000000	24581000000	2487100000	2422300000	1888000000	1892500000	1959000000	1366700000	2709500000	2487900000	2656000000	1954200000	1826000000	931320000	22568000000	20613000000	24572000000	15572000000	19538000000	10418000000	22818000000	23830000000	28890000000	19743000000	19904000000	9697200000
Q9D2G2	Dihydrolipoyllysine-residue succinyltransferase component of 2-oxoglutarate dehydrogenase complex, mitochondrial	Dlst	38	38	38	54.4	54.4	54.4	48.994	454	366410000000	27735000000	32004000000	24348000000	33480000000	25670000000	38022000000	33017000000	34153000000	31784000000	27508000000	30166000000	28528000000	15267000000	1155600000	1333500000	1014500000	1395000000	1069600000	1584200000	1375700000	1423100000	1324300000	1146100000	1256900000	1188700000	18962000000	17619000000	19905000000	19528000000	15780000000	16923000000	17677000000	19677000000	17256000000	15372000000	15991000000	21176000000
P04117	Fatty acid-binding protein, adipocyte	Fabp4	25	25	25	98.5	98.5	98.5	14.65	132	365750000000	38979000000	21103000000	41439000000	18723000000	36401000000	22609000000	40059000000	23261000000	40173000000	15836000000	44983000000	22183000000	45719000000	4872400000	2637900000	5179800000	2340400000	4550100000	2826200000	5007400000	2907600000	5021600000	1979400000	5622900000	2772900000	23281000000	9802600000	26095000000	8979600000	25535000000	11756000000	22033000000	12685000000	25420000000	7798400000	25478000000	12472000000
Q02788	Collagen alpha-2(VI) chain	Col6a2	71	71	71	38.8	38.8	38.8	110.33	1034	363070000000	33372000000	22886000000	32762000000	25727000000	29887000000	27600000000	45932000000	25939000000	42729000000	19784000000	34177000000	22277000000	7409600000	681050000	467050000	668620000	525050000	609940000	563270000	937390000	529360000	872030000	403750000	697500000	454640000	21717000000	13632000000	26905000000	13410000000	22650000000	13619000000	26089000000	14714000000	28702000000	13370000000	23854000000	14077000000
Q9Z0X1	Apoptosis-inducing factor 1, mitochondrial	Aifm1	54	54	54	66.7	66.7	66.7	66.765	612	360430000000	28955000000	33028000000	25993000000	35949000000	20683000000	34822000000	32656000000	30587000000	35032000000	25919000000	27076000000	29733000000	11627000000	934040000	1065400000	838490000	1159600000	667210000	1123300000	1053400000	986690000	1130100000	836100000	873410000	959110000	19849000000	18308000000	24897000000	19486000000	14106000000	15811000000	19291000000	18821000000	22021000000	18246000000	19648000000	19780000000
P15864	Histone H1.2	Hist1h1c	31	31	14	64.6	64.6	35.8	21.266	212	342180000000	34906000000	25233000000	22222000000	27072000000	21392000000	27956000000	41514000000	30796000000	28462000000	22445000000	29504000000	30675000000	38020000000	3878400000	2803600000	2469100000	3008000000	2376900000	3106200000	4612600000	3421800000	3162400000	2493900000	3278300000	3408300000	27021000000	15296000000	19206000000	14803000000	20118000000	16694000000	25205000000	16109000000	19600000000	13214000000	20207000000	18764000000
P18760	Cofilin-1	Cfl1	41	41	32	99.4	99.4	86.1	18.559	166	338500000000	22881000000	33194000000	17209000000	36169000000	17592000000	38695000000	25518000000	35195000000	22856000000	30307000000	19730000000	39154000000	33850000000	2288100000	3319400000	1720900000	3616900000	1759200000	3869500000	2551800000	3519500000	2285600000	3030700000	1973000000	3915400000	15033000000	18534000000	12489000000	17000000000	14178000000	19614000000	13501000000	16396000000	15287000000	18250000000	15100000000	22071000000
Q9CPQ8	ATP synthase subunit g, mitochondrial	Atp5l	12	12	12	75.7	75.7	75.7	11.424	103	338380000000	22768000000	26869000000	19997000000	32272000000	19536000000	31043000000	40359000000	35168000000	30626000000	28887000000	24729000000	26129000000	67676000000	4553500000	5373700000	3999400000	6454400000	3907200000	6208500000	8071800000	7033600000	6125300000	5777300000	4945800000	5225700000	15950000000	13710000000	15716000000	19195000000	14681000000	13072000000	19805000000	15307000000	17692000000	18484000000	16076000000	15682000000
O88492	Perilipin-4	Plin4	107	107	107	86.4	86.4	86.4	139.41	1403	337670000000	25610000000	30984000000	20259000000	35820000000	20801000000	39796000000	31882000000	33888000000	23581000000	20689000000	21321000000	33035000000	3376700000	256100000	309840000	202590000	358200000	208010000	397960000	318820000	338880000	235810000	206890000	213210000	330350000	14263000000	15042000000	15628000000	15405000000	13190000000	16506000000	16472000000	15623000000	16266000000	15404000000	13585000000	17438000000
Q8VHX6-2	Filamin-C	Flnc	216	216	198	69.4	69.4	65.7	287.36	2693	333940000000	25905000000	30462000000	20584000000	28658000000	26435000000	35275000000	33095000000	31940000000	26127000000	22277000000	26153000000	27026000000	2287200000	177430000	208640000	140980000	196290000	181060000	241610000	226680000	218770000	178950000	152580000	179130000	185110000	17218000000	16503000000	17610000000	15729000000	21311000000	17129000000	18665000000	17277000000	17374000000	15998000000	21147000000	17647000000
P48036	Annexin A5	Anxa5	44	44	44	69.6	69.6	69.6	35.752	319	328670000000	24050000000	27394000000	23531000000	27163000000	23609000000	28037000000	27476000000	25515000000	33936000000	31382000000	30230000000	26343000000	14290000000	1045700000	1191100000	1023100000	1181000000	1026500000	1219000000	1194600000	1109300000	1475500000	1364400000	1314300000	1145300000	17700000000	17260000000	19968000000	16686000000	20301000000	16021000000	17144000000	18870000000	21072000000	18716000000	21973000000	16469000000
Q9CZS1	Aldehyde dehydrogenase X, mitochondrial	Aldh1b1	53	51	46	73.2	71.7	70.1	57.552	519	327520000000	18448000000	32859000000	19095000000	36907000000	19522000000	36890000000	24963000000	30257000000	23563000000	29215000000	22519000000	33278000000	13646000000	768650000	1369100000	795640000	1537800000	813410000	1537100000	1040100000	1260700000	981790000	1217300000	938280000	1386600000	13654000000	16554000000	16466000000	17948000000	13570000000	16890000000	17186000000	19300000000	17017000000	21410000000	16439000000	19556000000
P63101	14-3-3 protein zeta/delta	Ywhaz	38	38	28	78.4	78.4	67.3	27.771	245	326950000000	17733000000	31961000000	18933000000	30575000000	16317000000	37501000000	26571000000	32584000000	28426000000	27835000000	24924000000	33586000000	23353000000	1266600000	2282900000	1352300000	2184000000	1165500000	2678700000	1897900000	2327400000	2030400000	1988200000	1780300000	2399000000	15089000000	15523000000	14914000000	16321000000	13335000000	16430000000	16154000000	18024000000	16863000000	19645000000	17263000000	16427000000
P10649	Glutathione S-transferase Mu 1	Gstm1	41	41	28	95	95	62.4	25.97	218	326870000000	23852000000	27385000000	23324000000	29230000000	20301000000	31063000000	36798000000	29057000000	31368000000	25108000000	26410000000	22968000000	20429000000	1490800000	1711600000	1457700000	1826900000	1268800000	1941400000	2299900000	1816100000	1960500000	1569200000	1650600000	1435500000	15723000000	15613000000	21412000000	16181000000	14791000000	14602000000	17310000000	15105000000	20522000000	19724000000	16902000000	14437000000
Q9CRB9	MICOS complex subunit Mic19	Chchd3	41	41	40	85.9	85.9	85.9	26.334	227	326670000000	27840000000	34779000000	18337000000	27041000000	22150000000	22512000000	39709000000	30486000000	28135000000	28778000000	27794000000	19110000000	27223000000	2320000000	2898300000	1528100000	2253400000	1845800000	1876000000	3309000000	2540500000	2344600000	2398200000	2316100000	1592500000	19388000000	18566000000	16277000000	13903000000	19130000000	11484000000	22356000000	15460000000	18619000000	19138000000	21399000000	12987000000
Q04857	Collagen alpha-1(VI) chain	Col6a1	71	71	71	49.3	49.3	49.3	108.49	1025	325560000000	28549000000	20278000000	27855000000	18065000000	25637000000	22868000000	39023000000	23577000000	40012000000	21733000000	37344000000	20617000000	6383500000	559780000	397610000	546170000	354220000	502690000	448390000	765150000	462300000	784550000	426130000	732240000	404260000	21024000000	12337000000	24589000000	11663000000	21392000000	12778000000	20509000000	14786000000	24939000000	12976000000	23929000000	13662000000
P97467	Peptidyl-glycine alpha-amidating monooxygenase;Peptidylglycine alpha-hydroxylating monooxygenase;Peptidyl-alpha-hydroxyglycine alpha-amidating lyase	Pam	88	88	88	64.1	64.1	64.1	108.96	979	322280000000	24940000000	37291000000	16471000000	32801000000	15556000000	34802000000	26387000000	35669000000	16479000000	27848000000	17795000000	36242000000	6577200000	508990000	761050000	336150000	669420000	317470000	710250000	538500000	727930000	336310000	568330000	363170000	739640000	15271000000	20371000000	13912000000	18267000000	13909000000	19573000000	15141000000	19930000000	12854000000	20482000000	14145000000	20946000000
Q8BTM8	Filamin-A	Flna	197	185	183	66.5	64.3	64	281.22	2647	318900000000	22080000000	36058000000	18332000000	36117000000	19274000000	30979000000	28124000000	31683000000	18835000000	30403000000	21138000000	25877000000	2379800000	164780000	269090000	136800000	269530000	143840000	231180000	209880000	236440000	140560000	226890000	157750000	193110000	15378000000	18997000000	14254000000	18356000000	15689000000	16160000000	14107000000	18944000000	13885000000	18589000000	15454000000	16863000000
P09103	Protein disulfide-isomerase	P4hb	68	68	68	86.8	86.8	86.8	57.058	509	314610000000	17723000000	27169000000	16203000000	31761000000	16274000000	32918000000	30106000000	32806000000	24395000000	28292000000	26698000000	30268000000	9533700000	537050000	823300000	491010000	962460000	493160000	997500000	912300000	994120000	739240000	857350000	809040000	917220000	15288000000	17308000000	14930000000	17953000000	14112000000	17687000000	14752000000	18491000000	14705000000	18426000000	15191000000	18822000000
Q61425	Hydroxyacyl-coenzyme A dehydrogenase, mitochondrial	Hadh	43	43	43	90.1	90.1	90.1	34.463	314	312860000000	20414000000	20406000000	24778000000	23883000000	13993000000	19856000000	39980000000	31175000000	35256000000	25769000000	29650000000	27701000000	22347000000	1458100000	1457500000	1769800000	1705900000	999490000	1418300000	2855700000	2226800000	2518300000	1840700000	2117900000	1978600000	16221000000	13393000000	22565000000	13791000000	13694000000	12054000000	19907000000	17688000000	23000000000	15447000000	16515000000	14894000000
P14733	Lamin-B1	Lmnb1	100	99	89	81.8	81.8	74.5	66.785	588	312230000000	23609000000	25593000000	20062000000	24622000000	17003000000	29843000000	30285000000	33318000000	24932000000	31737000000	24698000000	26528000000	8673100000	655820000	710910000	557280000	683950000	472310000	828980000	841250000	925510000	692540000	881580000	686040000	736900000	16320000000	15670000000	16303000000	14951000000	13731000000	15753000000	16601000000	18367000000	16087000000	17653000000	15830000000	18086000000
E9PV24-2	Fibrinogen alpha chain;Fibrinopeptide A;Fibrinogen alpha chain	Fga	65	65	65	74	74	74	61.325	557	310300000000	16021000000	30227000000	18232000000	41982000000	14342000000	37084000000	19476000000	23641000000	20942000000	27363000000	26353000000	34638000000	11493000000	593390000	1119500000	675240000	1554900000	531180000	1373500000	721340000	875590000	775610000	1013400000	976040000	1282900000	10373000000	15928000000	14327000000	17150000000	11056000000	18105000000	12825000000	15906000000	14841000000	19076000000	15918000000	20843000000
P70404	Isocitrate dehydrogenase [NAD] subunit gamma 1, mitochondrial	Idh3g	37	37	37	66.2	66.2	66.2	42.785	393	304580000000	20494000000	26451000000	20492000000	29930000000	17930000000	26683000000	26947000000	32749000000	25071000000	27204000000	24406000000	26219000000	17916000000	1205500000	1556000000	1205400000	1760600000	1054700000	1569600000	1585100000	1926400000	1474800000	1600200000	1435600000	1542300000	13290000000	14678000000	17247000000	16161000000	12152000000	12924000000	15358000000	15697000000	18884000000	17327000000	14973000000	15769000000
P70349	Histidine triad nucleotide-binding protein 1	Hint1	18	18	18	91.3	91.3	91.3	13.777	126	302700000000	22561000000	30649000000	15446000000	24267000000	14496000000	37007000000	25829000000	33775000000	18244000000	26321000000	21588000000	32521000000	37838000000	2820200000	3831200000	1930700000	3033400000	1812000000	4625800000	3228600000	4221800000	2280400000	3290200000	2698500000	4065100000	11621000000	14933000000	11376000000	13952000000	11958000000	14226000000	14047000000	19852000000	13000000000	16394000000	13697000000	17304000000
P13020	Gelsolin	Gsn	64	64	3	64.5	64.5	3.7	85.941	780	302590000000	23356000000	26773000000	19224000000	27493000000	20396000000	30318000000	31896000000	30978000000	22112000000	23606000000	24136000000	22299000000	9169200000	707740000	811290000	582540000	833110000	618060000	918720000	966540000	938730000	670050000	715320000	731400000	675730000	17434000000	15221000000	16205000000	14646000000	16541000000	15947000000	16918000000	15219000000	15329000000	15261000000	15814000000	15448000000
Q9D855	Cytochrome b-c1 complex subunit 7	Uqcrb	24	24	24	92.8	92.8	92.8	13.527	111	298010000000	28795000000	23814000000	24686000000	24777000000	27299000000	15948000000	37401000000	28787000000	29683000000	16605000000	26560000000	13655000000	49668000000	4799200000	3968900000	4114400000	4129400000	4549800000	2658000000	6233500000	4797800000	4947100000	2767500000	4426600000	2275800000	16741000000	14223000000	19967000000	13706000000	18101000000	8730200000	20192000000	10466000000	16769000000	9928700000	14924000000	8023700000
P16125	L-lactate dehydrogenase B chain	Ldhb	35	32	32	65.6	65.6	65.6	36.572	334	297860000000	14668000000	23168000000	16605000000	25816000000	18570000000	24868000000	45875000000	29280000000	28188000000	24930000000	19868000000	26025000000	17521000000	862840000	1362800000	976760000	1518600000	1092300000	1462800000	2698600000	1722300000	1658100000	1466500000	1168700000	1530900000	13085000000	14223000000	13589000000	17289000000	14527000000	13868000000	16130000000	16381000000	14595000000	14023000000	15533000000	14705000000
E9Q557	Desmoplakin	Dsp	333	333	333	77.5	77.5	77.5	332.91	2883	292740000000	19261000000	31990000000	14599000000	23294000000	17241000000	31862000000	26948000000	31265000000	19795000000	22583000000	25305000000	28595000000	1774200000	116740000	193880000	88479000	141180000	104490000	193100000	163320000	189490000	119970000	136860000	153370000	173300000	13848000000	17313000000	12274000000	12336000000	14776000000	16712000000	15441000000	18937000000	14136000000	14370000000	17100000000	17439000000
Q0II04	Nebulette	Nebl	80	80	80	94.9	94.9	94.9	52.2	452	279940000000	22682000000	25418000000	19579000000	28977000000	16056000000	28402000000	29221000000	26351000000	20768000000	21715000000	19556000000	21214000000	9331400000	756080000	847260000	652630000	965890000	535190000	946730000	974050000	878380000	692280000	723840000	651880000	707150000	14065000000	13256000000	14525000000	13456000000	12411000000	13516000000	15456000000	15517000000	15582000000	16141000000	14010000000	13827000000
P42125	Enoyl-CoA delta isomerase 1, mitochondrial	Eci1	20	20	20	42.2	42.2	42.2	32.25	289	274540000000	24882000000	19104000000	19758000000	19798000000	15044000000	29532000000	28617000000	26368000000	23493000000	22171000000	21838000000	23938000000	15252000000	1382300000	1061400000	1097700000	1099900000	835750000	1640600000	1589900000	1464900000	1305200000	1231700000	1213200000	1329900000	17656000000	12549000000	15384000000	12522000000	15145000000	15662000000	17063000000	14145000000	16353000000	11646000000	15363000000	14089000000
E9Q401	Ryanodine receptor 2	Ryr2	255	255	235	47.1	47.1	44.1	564.81	4966	270230000000	21438000000	27450000000	18015000000	29740000000	16019000000	27614000000	22062000000	24821000000	19770000000	22649000000	17043000000	23610000000	1019700000	80897000	103580000	67981000	112230000	60450000	104210000	83252000	93664000	74603000	85468000	64311000	89093000	12776000000	14030000000	15038000000	14906000000	12026000000	13007000000	12835000000	13941000000	13934000000	16319000000	12716000000	13653000000
P56135	ATP synthase subunit f, mitochondrial	Atp5j2	10	10	10	53.4	53.4	53.4	10.344	88	270150000000	18611000000	22006000000	15073000000	24138000000	15600000000	23020000000	30148000000	32353000000	24115000000	21674000000	19304000000	24107000000	67537000000	4652800000	5501600000	3768200000	6034500000	3900000000	5755000000	7537000000	8088100000	6028600000	5418500000	4825900000	6026800000	13080000000	12296000000	17098000000	15981000000	13599000000	12036000000	13156000000	19496000000	14129000000	15132000000	13692000000	16055000000
Q8VEM8	Phosphate carrier protein, mitochondrial	Slc25a3	29	29	29	45.4	45.4	45.4	39.632	357	269850000000	21687000000	23592000000	19948000000	21388000000	19039000000	30749000000	27445000000	23768000000	19526000000	25573000000	17374000000	19758000000	14203000000	1141400000	1241700000	1049900000	1125700000	1002000000	1618400000	1444500000	1251000000	1027700000	1346000000	914420000	1039900000	15306000000	12613000000	18848000000	13786000000	11659000000	13177000000	14723000000	11874000000	11230000000	15089000000	11192000000	12749000000
O55126	Protein NipSnap homolog 2	Gbas	28	28	28	59.1	59.1	59.1	32.932	281	269630000000	15345000000	21604000000	18743000000	21948000000	15237000000	26964000000	24867000000	33803000000	24052000000	21459000000	20709000000	24903000000	16852000000	959040000	1350300000	1171400000	1371700000	952300000	1685300000	1554200000	2112700000	1503200000	1341200000	1294300000	1556400000	10932000000	11873000000	14439000000	11645000000	11220000000	14499000000	16067000000	21566000000	14372000000	12237000000	11920000000	14341000000
Q9CQ75	NADH dehydrogenase [ubiquinone] 1 alpha subcomplex subunit 2	Ndufa2	15	15	15	89.9	89.9	89.9	10.916	99	268130000000	28840000000	20565000000	14801000000	15897000000	18012000000	23178000000	36449000000	31018000000	25405000000	12497000000	30821000000	10650000000	38305000000	4119900000	2937900000	2114400000	2271000000	2573100000	3311200000	5207100000	4431100000	3629300000	1785200000	4403000000	1521400000	15217000000	14180000000	11889000000	8426800000	15757000000	10254000000	16515000000	15018000000	16152000000	11247000000	15992000000	9112300000
Q921G7	Electron transfer flavoprotein-ubiquinone oxidoreductase, mitochondrial	Etfdh	55	55	55	66.2	66.2	66.2	68.09	616	267990000000	21408000000	20218000000	20652000000	25930000000	20664000000	29106000000	26768000000	21463000000	21046000000	20385000000	18789000000	21559000000	8120800000	648730000	612670000	625800000	785750000	626170000	882000000	811160000	650400000	637750000	617730000	569360000	653310000	14621000000	11222000000	18563000000	14373000000	17729000000	15275000000	13320000000	11770000000	14427000000	12181000000	13664000000	13227000000
P19157	Glutathione S-transferase P 1	Gstp1	22	22	22	75.2	75.2	75.2	23.609	210	265720000000	19402000000	27129000000	16883000000	33465000000	17300000000	23205000000	18314000000	23537000000	20011000000	24818000000	19162000000	22491000000	22143000000	1616900000	2260800000	1406900000	2788800000	1441700000	1933800000	1526200000	1961400000	1667600000	2068100000	1596900000	1874200000	11273000000	12845000000	12406000000	14177000000	9391100000	11709000000	12224000000	14085000000	12161000000	14880000000	10269000000	13446000000
P62204	Calmodulin	Calm1	19	19	11	91.9	91.9	84.6	16.837	149	265280000000	15430000000	22932000000	18962000000	23362000000	19142000000	23893000000	23744000000	25263000000	18757000000	24535000000	24555000000	24709000000	29476000000	1714500000	2548000000	2106900000	2595800000	2126900000	2654800000	2638300000	2807000000	2084100000	2726100000	2728400000	2745400000	11710000000	10829000000	16712000000	13918000000	13333000000	11435000000	14637000000	11792000000	15523000000	17204000000	14995000000	16395000000
P17563	Selenium-binding protein 1;Selenium-binding protein 2	Selenbp1;Selenbp2	50	50	50	84.5	84.5	84.5	52.513	472	264280000000	17026000000	25499000000	16513000000	26362000000	15135000000	27962000000	24124000000	29011000000	17036000000	25722000000	17310000000	22577000000	8525000000	549210000	822550000	532690000	850380000	488220000	902000000	778180000	935830000	549560000	829730000	558400000	728280000	11740000000	14623000000	13168000000	15047000000	11498000000	13843000000	12131000000	16142000000	12983000000	17804000000	13233000000	14839000000
P08113	Endoplasmin	Hsp90b1	91	89	89	67.6	65.8	65.8	92.475	802	263710000000	15233000000	25986000000	17406000000	28276000000	14797000000	28665000000	26677000000	23555000000	21114000000	23176000000	15802000000	23024000000	6761800000	390590000	666310000	446310000	725030000	379400000	735000000	684020000	603980000	541390000	594240000	405180000	590370000	11206000000	13727000000	14723000000	15103000000	12235000000	14184000000	12148000000	13520000000	11905000000	15637000000	11350000000	14419000000
P13541	Myosin-3	Myh3	83	11	10	22.6	6.3	5.9	223.79	1940	263520000000	17659000000	24890000000	15946000000	18415000000	20279000000	22445000000	31134000000	25030000000	23901000000	23732000000	22313000000	17775000000	2583500000	173120000	244020000	156330000	180540000	198810000	220050000	305240000	245400000	234330000	232670000	218750000	174270000	16680000000	8579200000	11262000000	8485400000	15638000000	14323000000	12453000000	13269000000	16558000000	12506000000	15240000000	9559800000
P56382	ATP synthase subunit epsilon, mitochondrial	Atp5e	11	11	11	78.8	78.8	78.8	5.8378	52	261910000000	25156000000	21656000000	11856000000	22247000000	14525000000	30498000000	28710000000	32924000000	14456000000	18223000000	19437000000	22227000000	87305000000	8385400000	7218700000	3951900000	7415600000	4841600000	10166000000	9570000000	10975000000	4818600000	6074400000	6479200000	7408900000	14881000000	13773000000	14951000000	14298000000	12855000000	13813000000	14031000000	17308000000	10173000000	10550000000	10120000000	15723000000
P52503	NADH dehydrogenase [ubiquinone] iron-sulfur protein 6, mitochondrial	Ndufs6	11	11	11	72.4	72.4	72.4	13.02	116	261340000000	20097000000	25761000000	19071000000	14825000000	22870000000	15932000000	32498000000	25641000000	26604000000	24902000000	22908000000	10233000000	37335000000	2871000000	3680100000	2724400000	2117900000	3267200000	2276000000	4642500000	3663000000	3800600000	3557400000	3272500000	1461800000	17302000000	17284000000	15774000000	8440100000	18374000000	10489000000	15958000000	13923000000	17487000000	15677000000	17110000000	10069000000
P05977	Myosin light chain 1/3, skeletal muscle isoform	Myl1	24	20	5	93.1	88.3	26.6	20.594	188	259790000000	20587000000	18373000000	17954000000	19839000000	19102000000	21012000000	33905000000	21210000000	26317000000	20471000000	22137000000	18884000000	21649000000	1715600000	1531100000	1496200000	1653300000	1591800000	1751000000	2825400000	1767500000	2193100000	1706000000	1844800000	1573600000	14257000000	11350000000	15122000000	12003000000	13722000000	12329000000	15486000000	11215000000	17965000000	12396000000	14786000000	13578000000
P51881	ADP/ATP translocase 2;ADP/ATP translocase 2, N-terminally processed	Slc25a5	47	28	28	81.2	57	57	32.931	298	259100000000	16674000000	22183000000	17851000000	23352000000	13168000000	19500000000	21152000000	33584000000	23933000000	22574000000	18952000000	26171000000	12955000000	833710000	1109100000	892530000	1167600000	658420000	975010000	1057600000	1679200000	1196700000	1128700000	947600000	1308500000	13537000000	15982000000	15280000000	16521000000	14713000000	13389000000	11284000000	15682000000	12993000000	15128000000	12535000000	13962000000
Q60930	Voltage-dependent anion-selective channel protein 2	Vdac2	30	30	30	73.9	73.9	73.9	31.732	295	258450000000	16963000000	25846000000	22467000000	22651000000	18644000000	13800000000	32247000000	28869000000	26538000000	20999000000	15038000000	14388000000	16153000000	1060200000	1615300000	1404200000	1415700000	1165200000	862500000	2015400000	1804300000	1658700000	1312500000	939850000	899240000	14065000000	14802000000	18816000000	12704000000	13834000000	7821300000	13890000000	15769000000	14717000000	13638000000	13268000000	10786000000
P63260	Actin, cytoplasmic 2;Actin, cytoplasmic 2, N-terminally processed	Actg1	50	21	2	85.3	63.2	7.2	41.792	375	256710000000	24328000000	20004000000	14269000000	17322000000	22723000000	12050000000	36684000000	25106000000	28683000000	16885000000	26542000000	12113000000	12835000000	1216400000	1000200000	713440000	866080000	1136100000	602490000	1834200000	1255300000	1434100000	844230000	1327100000	605660000	16833000000	18365000000	19549000000	8590700000	16560000000	6413900000	12651000000	17185000000	17910000000	9437700000	16331000000	6064200000
P02469	Laminin subunit beta-1	Lamb1	141	140	140	62.1	61.7	61.7	197.09	1786	253190000000	18562000000	18348000000	16719000000	23668000000	16556000000	24648000000	26389000000	20539000000	25342000000	18768000000	22723000000	20929000000	3375800000	247490000	244640000	222920000	315570000	220740000	328640000	351850000	273850000	337890000	250240000	302970000	279050000	12478000000	11920000000	14677000000	12141000000	12974000000	11516000000	14284000000	12431000000	14715000000	12823000000	14630000000	12920000000
Q9EQ20	Methylmalonate-semialdehyde dehydrogenase [acylating], mitochondrial	Aldh6a1	49	49	49	69.9	69.9	69.9	57.915	535	249310000000	19132000000	17499000000	16148000000	18626000000	15650000000	22522000000	25723000000	26748000000	27021000000	15730000000	20948000000	23564000000	8596900000	659720000	603400000	556810000	642280000	539650000	776610000	886990000	922360000	931740000	542410000	722360000	812540000	13466000000	11853000000	15677000000	12891000000	12978000000	10889000000	11289000000	11326000000	14100000000	12483000000	13131000000	13269000000
Q60864	Stress-induced-phosphoprotein 1	Stip1	96	96	96	85.3	85.3	85.3	62.581	543	249220000000	17032000000	22079000000	13394000000	25380000000	13875000000	27224000000	22540000000	24287000000	18686000000	23577000000	16923000000	24225000000	7330100000	500930000	649380000	393940000	746470000	408100000	800720000	662940000	714330000	549590000	693430000	497730000	712500000	10882000000	11567000000	10954000000	13773000000	10054000000	13078000000	12176000000	12501000000	11671000000	15080000000	11654000000	13325000000
P63158	High mobility group protein B1	Hmgb1	33	33	24	72.6	72.6	54.9	24.893	215	247240000000	17293000000	25275000000	13756000000	25532000000	13649000000	36658000000	17917000000	19128000000	11593000000	23166000000	16768000000	26506000000	41207000000	2882200000	4212500000	2292700000	4255400000	2274900000	6109700000	2986100000	3188000000	1932200000	3860900000	2794700000	4417700000	11376000000	13572000000	10421000000	14794000000	9127700000	15764000000	11282000000	12683000000	8791800000	13272000000	10537000000	17538000000
P10922	Histone H1.0;Histone H1.0, N-terminally processed	H1f0	25	25	25	56.7	56.7	56.7	20.861	194	245800000000	21179000000	22696000000	15663000000	17701000000	15410000000	29039000000	22992000000	18243000000	19843000000	20297000000	19630000000	23109000000	49161000000	4235800000	4539200000	3132700000	3540200000	3082000000	5807900000	4598500000	3648500000	3968700000	4059500000	3925900000	4621800000	12955000000	12596000000	11203000000	9703400000	10556000000	15769000000	12271000000	11133000000	11358000000	11610000000	13055000000	15960000000
P10493	Nidogen-1	Nid1	70	70	70	50.9	50.9	50.9	136.54	1245	238950000000	25050000000	18244000000	18174000000	20630000000	19934000000	21655000000	25364000000	16160000000	23319000000	14228000000	20760000000	15430000000	4779000000	501010000	364890000	363480000	412600000	398680000	433100000	507280000	323200000	466380000	284560000	415210000	308600000	14291000000	10431000000	16540000000	10721000000	14883000000	10713000000	14004000000	9644200000	14227000000	11389000000	14484000000	9875700000
Q02053	Ubiquitin-like modifier-activating enzyme 1	Uba1	70	70	70	59.3	59.3	59.3	117.81	1058	238710000000	16165000000	19887000000	13556000000	24259000000	13470000000	24113000000	16756000000	16689000000	16745000000	16553000000	14220000000	46297000000	4420500000	299350000	368280000	251030000	449240000	249440000	446540000	310300000	309050000	310080000	306540000	263340000	857350000	12263000000	12832000000	14412000000	15119000000	11618000000	11790000000	11966000000	12499000000	11860000000	13324000000	11638000000	12608000000
Q9CQR4	Acyl-coenzyme A thioesterase 13;Acyl-coenzyme A thioesterase 13, N-terminally processed	Acot13	23	23	23	94.3	94.3	94.3	15.183	140	237940000000	17803000000	21560000000	17038000000	21453000000	13549000000	22106000000	25335000000	22738000000	22764000000	16498000000	14791000000	22303000000	33991000000	2543300000	3080000000	2434000000	3064700000	1935500000	3157900000	3619300000	3248300000	3252000000	2356900000	2113000000	3186100000	11998000000	11965000000	12312000000	7928000000	8804100000	10616000000	14793000000	14311000000	13835000000	10392000000	10342000000	13164000000
Q9D3D9	ATP synthase subunit delta, mitochondrial	Atp5d	8	8	8	45.8	45.8	45.8	17.6	168	236690000000	14943000000	19487000000	11363000000	17425000000	15333000000	18589000000	21908000000	25956000000	16907000000	31953000000	18198000000	24624000000	47337000000	2988600000	3897400000	2272700000	3484900000	3066700000	3717900000	4381600000	5191200000	3381300000	6390600000	3639600000	4924900000	10344000000	13172000000	10901000000	10931000000	14833000000	15557000000	12359000000	16003000000	9230400000	11770000000	10809000000	22524000000
Q61171	Peroxiredoxin-2	Prdx2	16	16	16	71.7	71.7	71.7	21.778	198	235190000000	18213000000	25789000000	17772000000	20893000000	17133000000	21680000000	15803000000	26937000000	17880000000	15514000000	17628000000	19952000000	18092000000	1401000000	1983800000	1367100000	1607200000	1317900000	1667700000	1215600000	2072100000	1375400000	1193400000	1356000000	1534700000	13284000000	14430000000	16154000000	13902000000	14422000000	12377000000	12930000000	13550000000	13009000000	10442000000	11041000000	11005000000
P01027	Complement C3;Complement C3 beta chain;C3-beta-c;Complement C3 alpha chain;C3a anaphylatoxin;Acylation stimulating protein;Complement C3b alpha chain;Complement C3c alpha chain fragment 1;Complement C3dg fragment;Complement C3g fragment;Complement C3d fragment;Complement C3f fragment;Complement C3c alpha chain fragment 2	C3	124	124	110	55.7	55.7	52.4	186.48	1663	234070000000	20268000000	21202000000	15995000000	20437000000	13975000000	27768000000	22591000000	18048000000	21171000000	17131000000	17980000000	17502000000	2250700000	194890000	203860000	153800000	196510000	134370000	267000000	217220000	173540000	203570000	164720000	172890000	168290000	12676000000	11736000000	12783000000	10281000000	10951000000	10494000000	12905000000	10965000000	12737000000	12963000000	12276000000	11448000000
Q04447	Creatine kinase B-type	Ckb	34	32	32	73.2	71.1	71.1	42.713	381	233920000000	18775000000	18121000000	15297000000	19102000000	14936000000	22464000000	26049000000	21452000000	19839000000	17715000000	20513000000	19658000000	12996000000	1043100000	1006700000	849860000	1061200000	829790000	1248000000	1447100000	1191800000	1102100000	984150000	1139600000	1092100000	14580000000	10775000000	15095000000	11112000000	12916000000	11868000000	11257000000	11953000000	13261000000	11103000000	11897000000	13115000000
Q91YT0	NADH dehydrogenase [ubiquinone] flavoprotein 1, mitochondrial	Ndufv1	52	52	52	87.5	87.5	87.5	50.834	464	233140000000	20791000000	20252000000	15368000000	18864000000	20036000000	16901000000	22725000000	25913000000	28099000000	12443000000	19903000000	11849000000	10597000000	945040000	920560000	698530000	857470000	910720000	768240000	1033000000	1177900000	1277200000	565590000	904670000	538600000	13412000000	11710000000	12764000000	10826000000	14410000000	6932300000	10776000000	10260000000	12945000000	9310300000	13806000000	6390900000
Q9WTR5	Cadherin-13	Cdh13	33	33	33	40.3	40.3	40.3	78.185	714	231500000000	13413000000	18733000000	17187000000	21595000000	12798000000	23362000000	28846000000	20325000000	17044000000	19594000000	15131000000	23476000000	7467800000	432670000	604280000	554410000	696600000	412840000	753610000	930510000	655650000	549810000	632060000	488090000	757290000	11070000000	11406000000	12584000000	11997000000	10024000000	14168000000	11928000000	10387000000	12262000000	13586000000	10711000000	16337000000
P29699	Alpha-2-HS-glycoprotein	Ahsg	23	23	22	56.5	56.5	56.5	37.325	345	229660000000	19230000000	19059000000	15335000000	17580000000	16941000000	25604000000	27229000000	19939000000	18304000000	13362000000	18360000000	18721000000	20879000000	1748200000	1732700000	1394100000	1598200000	1540100000	2327600000	2475400000	1812600000	1664000000	1214700000	1669100000	1701900000	13068000000	9764200000	10378000000	8337500000	11867000000	10760000000	15216000000	12424000000	12270000000	9239000000	12247000000	13692000000
P99028	Cytochrome b-c1 complex subunit 6, mitochondrial	Uqcrh	15	15	15	89.9	89.9	89.9	10.435	89	226870000000	20759000000	15935000000	12819000000	14128000000	16264000000	13382000000	26610000000	25363000000	24235000000	20473000000	23944000000	12957000000	32410000000	2965600000	2276400000	1831300000	2018300000	2323500000	1911700000	3801500000	3623300000	3462200000	2924700000	3420500000	1851000000	13310000000	12056000000	12046000000	9072700000	13399000000	8206700000	16413000000	14053000000	13981000000	12322000000	16097000000	9093800000
Q9D0K2	Succinyl-CoA:3-ketoacid coenzyme A transferase 1, mitochondrial	Oxct1	43	43	43	70.2	70.2	70.2	55.988	520	225400000000	16259000000	17335000000	14131000000	21165000000	10669000000	24287000000	26068000000	24051000000	20627000000	15456000000	19724000000	15625000000	9799900000	706930000	753710000	614400000	920200000	463880000	1056000000	1133400000	1045700000	896810000	671980000	857580000	679350000	9856900000	8886500000	11839000000	9539200000	7956500000	9789000000	13087000000	11033000000	13281000000	10120000000	10861000000	10309000000
P41216	Long-chain-fatty-acid--CoA ligase 1	Acsl1	56	55	51	62.7	61.7	58.2	77.951	699	224090000000	18498000000	16172000000	16925000000	22107000000	14661000000	18968000000	23169000000	22895000000	17668000000	16859000000	17219000000	18952000000	6056500000	499950000	437080000	457440000	597490000	396250000	512650000	626190000	618780000	477510000	455650000	465370000	512210000	12302000000	9783700000	13939000000	11120000000	11906000000	8633600000	12853000000	11584000000	12864000000	11987000000	11749000000	10001000000
P35700	Peroxiredoxin-1	Prdx1	25	25	24	80.9	80.9	80.9	22.176	199	222350000000	15610000000	16356000000	16509000000	14829000000	12159000000	18109000000	20922000000	31493000000	20441000000	20558000000	14468000000	20900000000	14824000000	1040700000	1090400000	1100600000	988600000	810600000	1207300000	1394800000	2099500000	1362700000	1370500000	964530000	1393300000	8959100000	11153000000	12327000000	10777000000	8943300000	10546000000	9505200000	15908000000	16255000000	12840000000	10147000000	10380000000
Q9D0M3-2	Cytochrome c1, heme protein, mitochondrial	Cyc1	21	21	21	82.7	82.7	82.7	29.497	266	220420000000	21526000000	18225000000	19713000000	19997000000	16913000000	10126000000	22818000000	25085000000	25860000000	13263000000	18256000000	8642900000	20039000000	1956900000	1656800000	1792100000	1817900000	1537500000	920570000	2074300000	2280500000	2350900000	1205700000	1659600000	785720000	16104000000	11285000000	17993000000	11115000000	12553000000	5411500000	12835000000	11556000000	17850000000	9042700000	11706000000	5482800000
Q9CQZ5	NADH dehydrogenase [ubiquinone] 1 alpha subcomplex subunit 6	Ndufa6	23	23	23	94.7	94.7	94.7	15.283	131	218800000000	19857000000	22277000000	22012000000	16965000000	15855000000	14732000000	25246000000	22377000000	19965000000	14132000000	14650000000	10730000000	27350000000	2482200000	2784600000	2751500000	2120700000	1981900000	1841600000	3155700000	2797100000	2495600000	1766500000	1831300000	1341200000	12615000000	13004000000	13998000000	8042300000	10534000000	5205800000	14803000000	11092000000	16623000000	10343000000	13281000000	7558500000
Q71LX4	Talin-2	Tln2	189	166	166	75	69.4	69.4	253.62	2375	217170000000	13945000000	20564000000	23138000000	19420000000	12552000000	22194000000	19745000000	20514000000	14231000000	18403000000	15168000000	17293000000	1670500000	107270000	158180000	177980000	149380000	96554000	170720000	151890000	157800000	109470000	141560000	116680000	133020000	10480000000	11209000000	11021000000	9663800000	9990900000	10855000000	11424000000	11703000000	11042000000	11013000000	10498000000	11500000000
Q62425	Cytochrome c oxidase subunit NDUFA4	Ndufa4	17	17	17	70.7	70.7	70.7	9.3267	82	217100000000	15613000000	21169000000	13657000000	19216000000	10863000000	23529000000	22620000000	23198000000	15771000000	18566000000	15864000000	17031000000	36183000000	2602100000	3528200000	2276200000	3202600000	1810600000	3921500000	3770000000	3866300000	2628500000	3094300000	2644000000	2838500000	13647000000	11874000000	11654000000	13274000000	8770700000	12289000000	10785000000	12333000000	10981000000	11154000000	12549000000	11216000000
Q1XH17	Tripartite motif-containing protein 72	Trim72	58	58	58	89.3	89.3	89.3	52.816	477	213720000000	18220000000	17786000000	15474000000	20336000000	14935000000	19701000000	22361000000	17597000000	16345000000	17451000000	16194000000	17319000000	7632800000	650710000	635210000	552640000	726290000	533380000	703600000	798600000	628460000	583740000	623250000	578350000	618530000	12837000000	10400000000	12651000000	10980000000	10899000000	10294000000	13449000000	9100500000	12244000000	10986000000	11594000000	10965000000
Q9JHI5	Isovaleryl-CoA dehydrogenase, mitochondrial	Ivd	43	43	43	84.4	84.4	84.4	46.325	424	213180000000	13906000000	17713000000	15778000000	19257000000	13703000000	23150000000	19533000000	20861000000	17944000000	18851000000	13565000000	18919000000	9690000000	632090000	805130000	717180000	875330000	622880000	1052300000	887870000	948220000	815630000	856850000	616570000	859950000	9726500000	11082000000	11619000000	10289000000	9633700000	10171000000	9603100000	11372000000	12443000000	11567000000	9318500000	11817000000
P17710-3	Hexokinase-1	Hk1	84	84	5	70	70	6.2	102.3	918	213020000000	15048000000	19907000000	12431000000	18714000000	12008000000	22248000000	20713000000	20164000000	16899000000	20763000000	15268000000	18855000000	4437900000	313490000	414740000	258990000	389860000	250160000	463490000	431520000	420090000	352060000	432570000	318080000	392810000	9575100000	10018000000	10019000000	9747700000	9853900000	10506000000	12334000000	12198000000	11402000000	12992000000	11236000000	11902000000
Q8BH64	EH domain-containing protein 2	Ehd2	55	52	51	79.6	77.5	77.5	61.174	543	212580000000	14660000000	18239000000	16589000000	21355000000	15501000000	21085000000	20188000000	18138000000	18190000000	15897000000	17120000000	15618000000	7086000000	488680000	607960000	552980000	711820000	516710000	702820000	672920000	604600000	606340000	529900000	570680000	520580000	12275000000	9197600000	14429000000	10364000000	11299000000	9523100000	12760000000	9632500000	13417000000	11957000000	12079000000	10576000000
Q9CQ62	2,4-dienoyl-CoA reductase, mitochondrial	Decr1	35	35	35	60.3	60.3	60.3	36.213	335	212460000000	19522000000	14831000000	19318000000	17209000000	19228000000	17631000000	23107000000	16254000000	18432000000	11567000000	16827000000	18533000000	11182000000	1027500000	780600000	1016700000	905750000	1012000000	927970000	1216200000	855480000	970120000	608790000	885640000	975420000	10766000000	8266200000	12980000000	9084200000	12426000000	9499400000	11510000000	9889300000	12685000000	10234000000	13161000000	9947200000
Q8VBT1	Beta-taxilin	Txlnb	76	76	75	74.9	74.9	73.7	77.206	685	208970000000	12360000000	22035000000	11725000000	24039000000	10665000000	25137000000	15483000000	20181000000	12921000000	20468000000	12592000000	21365000000	6965700000	411990000	734480000	390850000	801310000	355490000	837910000	516090000	672700000	430720000	682280000	419720000	712170000	8702300000	11437000000	8185200000	13062000000	7454100000	11987000000	9151900000	11385000000	9079900000	11502000000	8687100000	13423000000
P29758	Ornithine aminotransferase, mitochondrial	Oat	48	48	48	89.7	89.7	89.7	48.354	439	208320000000	14188000000	23153000000	12191000000	21646000000	14297000000	22457000000	14187000000	19544000000	11953000000	21779000000	16767000000	16162000000	9920200000	675600000	1102500000	580540000	1030700000	680790000	1069400000	675580000	930640000	569210000	1037100000	798420000	769640000	10244000000	13347000000	11285000000	12534000000	10096000000	12158000000	8920400000	12265000000	8939000000	13615000000	11101000000	12285000000
Q61838	Alpha-2-macroglobulin;Alpha-2-macroglobulin 165 kDa subunit;Alpha-2-macroglobulin 35 kDa subunit	A2m	64	64	64	46.2	46.2	46.2	165.85	1495	206970000000	17520000000	18322000000	16606000000	16262000000	15131000000	16107000000	23839000000	18392000000	20959000000	12093000000	16983000000	14754000000	3285200000	278100000	290820000	263580000	258120000	240170000	255670000	378400000	291930000	332680000	191950000	269580000	234200000	12344000000	10366000000	13972000000	8692800000	12705000000	8329900000	13039000000	10460000000	14226000000	8097700000	12020000000	8761600000
P27546-2	Microtubule-associated protein 4	Map4	93	93	4	65.1	65.1	3.5	117.34	1124	203650000000	17648000000	18178000000	11411000000	18461000000	11217000000	20064000000	22190000000	22437000000	15992000000	16281000000	12739000000	17033000000	3572800000	309610000	318920000	200190000	323870000	196790000	352000000	389300000	393620000	280570000	285630000	223490000	298830000	11214000000	9295200000	9919000000	10640000000	8926900000	10139000000	12363000000	10532000000	10935000000	11895000000	10948000000	11907000000
Q9CRB6	Tubulin polymerization-promoting protein family member 3	Tppp3	35	35	35	92.6	92.6	92.6	18.965	176	202000000000	9575300000	16798000000	13512000000	25118000000	12583000000	23439000000	13567000000	15202000000	15911000000	18100000000	14159000000	24033000000	18363000000	870480000	1527100000	1228300000	2283400000	1143900000	2130800000	1233400000	1382000000	1446400000	1645500000	1287200000	2184800000	9411300000	11410000000	9361200000	12466000000	8648500000	14401000000	10912000000	12351000000	10125000000	10349000000	8624200000	14020000000
P05213	Tubulin alpha-1B chain	Tuba1b	44	14	0	72.3	31	0	50.151	451	200160000000	16952000000	8909200000	14470000000	18003000000	9380000000	11061000000	21689000000	21936000000	20611000000	20938000000	19448000000	16765000000	9531600000	807230000	424250000	689030000	857300000	446670000	526730000	1032800000	1044600000	981460000	997070000	926090000	798350000	11784000000	10419000000	13366000000	10530000000	10845000000	8526600000	10913000000	14074000000	12285000000	13918000000	13149000000	10869000000
P09671	Superoxide dismutase [Mn], mitochondrial	Sod2	19	19	19	59	59	59	24.603	222	199610000000	17295000000	14124000000	15761000000	18018000000	14512000000	18989000000	21398000000	16191000000	17844000000	17586000000	15396000000	12494000000	18146000000	1572300000	1284000000	1432800000	1638000000	1319300000	1726300000	1945300000	1471900000	1622200000	1598800000	1399600000	1135800000	10872000000	8446900000	12022000000	10603000000	12145000000	10395000000	12134000000	10093000000	11628000000	10143000000	12067000000	11426000000
Q9CQ69	Cytochrome b-c1 complex subunit 8	Uqcrq	10	10	10	62.2	62.2	62.2	9.7681	82	199570000000	21591000000	19362000000	16059000000	16013000000	16014000000	10430000000	23579000000	21165000000	20792000000	12041000000	13484000000	9039400000	33261000000	3598500000	3227000000	2676600000	2668800000	2668900000	1738300000	3929900000	3527400000	3465400000	2006800000	2247300000	1506600000	12658000000	8803500000	11845000000	8069800000	10701000000	4995200000	10578000000	9040900000	12211000000	8514600000	10401000000	4864800000
Q99LC3	NADH dehydrogenase [ubiquinone] 1 alpha subcomplex subunit 10, mitochondrial	Ndufa10	48	48	48	88.7	88.7	88.7	40.603	355	197990000000	17318000000	18667000000	18751000000	19211000000	21400000000	11817000000	17628000000	18630000000	16037000000	9942000000	20777000000	7806000000	9427900000	824660000	888910000	892910000	914830000	1019100000	562710000	839440000	887130000	763640000	473430000	989400000	371710000	13179000000	10978000000	14613000000	9300700000	14314000000	5290600000	10331000000	9847600000	11385000000	10352000000	14544000000	5523700000
O08677-2	Kininogen-1;Kininogen-1 heavy chain;Bradykinin;Kininogen-1 light chain	Kng1	38	38	5	65.7	65.7	6.5	47.898	432	193270000000	15403000000	15334000000	13464000000	15483000000	13432000000	21233000000	14968000000	14888000000	15829000000	13528000000	18483000000	21222000000	8052800000	641780000	638910000	561010000	645130000	559680000	884700000	623660000	620340000	659550000	563650000	770110000	884250000	11237000000	8493800000	10982000000	8050500000	11555000000	10314000000	10623000000	8883200000	9304800000	8668900000	10702000000	11059000000
O70433	Four and a half LIM domains protein 2	Fhl2	46	46	46	97.5	97.5	97.5	32.072	279	190820000000	12800000000	16395000000	11089000000	18087000000	10404000000	21435000000	20656000000	19343000000	11737000000	15991000000	14564000000	18322000000	10601000000	711110000	910840000	616040000	1004800000	578020000	1190800000	1147600000	1074600000	652060000	888380000	809120000	1017900000	9525700000	11636000000	8418600000	11197000000	9782100000	12934000000	9652100000	9719300000	6230100000	8346000000	8278300000	11841000000
Q99PL5	Ribosome-binding protein 1	Rrbp1	154	154	154	62.7	62.7	62.7	172.88	1605	190660000000	11912000000	17148000000	11207000000	20385000000	10314000000	23544000000	14609000000	16167000000	12132000000	19126000000	11609000000	22509000000	1643600000	102690000	147830000	96610000	175730000	88915000	202960000	125940000	139370000	104590000	164880000	100070000	194040000	9054700000	9408000000	9027200000	10672000000	7728600000	11406000000	9211600000	9805900000	8704200000	11673000000	8401700000	12472000000
P58281-2	Dynamin-like 120 kDa protein, mitochondrial;Dynamin-like 120 kDa protein, form S1	Opa1	111	111	111	71.3	71.3	71.3	115.59	997	190610000000	12410000000	14911000000	12020000000	20827000000	11832000000	19258000000	17215000000	15874000000	15974000000	16982000000	14131000000	19175000000	3403700000	221610000	266270000	214650000	371910000	211280000	343890000	307420000	283460000	285260000	303250000	252350000	342400000	9117200000	8473900000	9338200000	11058000000	9436500000	9823800000	10113000000	9066700000	11680000000	11713000000	10795000000	10914000000
Q9DCS9	NADH dehydrogenase [ubiquinone] 1 beta subcomplex subunit 10	Ndufb10	25	25	25	89.2	89.2	89.2	21.024	176	189700000000	15897000000	17394000000	15995000000	18255000000	13333000000	7387600000	19257000000	25670000000	17372000000	14492000000	17456000000	7191900000	18970000000	1589700000	1739400000	1599500000	1825500000	1333300000	738760000	1925700000	2567000000	1737200000	1449200000	1745600000	719190000	12573000000	10560000000	11430000000	8651200000	10840000000	4438900000	10843000000	11050000000	12812000000	5774500000	11015000000	4806800000
Q9D6J6	NADH dehydrogenase [ubiquinone] flavoprotein 2, mitochondrial	Ndufv2	23	23	23	69	69	69	27.285	248	189290000000	17711000000	24657000000	19566000000	18853000000	14702000000	9622900000	16418000000	19373000000	16492000000	10485000000	14402000000	7012400000	13521000000	1265100000	1761200000	1397500000	1346600000	1050200000	687350000	1172700000	1383800000	1178000000	748950000	1028700000	500880000	14264000000	13251000000	13442000000	10782000000	13687000000	6710800000	12513000000	12014000000	12853000000	7915400000	11460000000	5371600000
P06151	L-lactate dehydrogenase A chain	Ldha	42	42	38	69.3	69.3	69.3	36.498	332	188740000000	11783000000	17919000000	12180000000	24280000000	9915800000	18571000000	22539000000	16667000000	12284000000	15839000000	13141000000	13621000000	10485000000	654590000	995510000	676650000	1348900000	550880000	1031700000	1252100000	925970000	682450000	879920000	730060000	756710000	10437000000	10318000000	9744900000	12382000000	9180600000	9603600000	8126100000	9289400000	8395500000	10949000000	8366700000	8639800000
P00405	Cytochrome c oxidase subunit 2	Mtco2	9	9	9	41	41	41	25.976	227	184020000000	22495000000	17572000000	20059000000	13726000000	13519000000	8724700000	23909000000	20516000000	14522000000	10807000000	12045000000	6123100000	23002000000	2811800000	2196400000	2507300000	1715800000	1689900000	1090600000	2988600000	2564500000	1815300000	1350900000	1505600000	765380000	11861000000	7859500000	12160000000	6147900000	7877700000	4201800000	13503000000	8223500000	11091000000	5673100000	9167400000	3202700000
Q8K1Z0	Ubiquinone biosynthesis protein COQ9, mitochondrial	Coq9	24	24	24	48.6	48.6	48.6	35.082	313	183760000000	16511000000	16250000000	13372000000	14675000000	12700000000	16155000000	20601000000	18796000000	15418000000	12654000000	9957100000	16671000000	16705000000	1501000000	1477200000	1215600000	1334100000	1154600000	1468700000	1872800000	1708700000	1401600000	1150300000	905190000	1515600000	10174000000	8780100000	7894800000	7316400000	9112700000	7868300000	9775500000	8523900000	8855400000	7767100000	7068300000	10178000000
Q9Z1P6	NADH dehydrogenase [ubiquinone] 1 alpha subcomplex subunit 7	Ndufa7	20	20	20	95.6	95.6	95.6	12.575	113	182990000000	20177000000	16481000000	12661000000	15089000000	14634000000	10688000000	20916000000	18638000000	10677000000	13038000000	19501000000	10488000000	30498000000	3362900000	2746800000	2110200000	2514800000	2439000000	1781400000	3486000000	3106400000	1779400000	2173000000	3250100000	1748000000	11956000000	9076900000	10955000000	8015700000	9307200000	5131800000	11678000000	10349000000	9816500000	6567500000	12348000000	5596500000
P16045	Galectin-1	Lgals1	17	17	17	72.6	72.6	72.6	14.866	135	182630000000	15004000000	12714000000	15056000000	14596000000	14139000000	17893000000	19107000000	12487000000	16065000000	10406000000	21132000000	14034000000	20293000000	1667100000	1412600000	1672900000	1621800000	1571000000	1988100000	2123000000	1387400000	1785000000	1156200000	2348000000	1559300000	10378000000	5686300000	11437000000	7045900000	8185200000	7478400000	10661000000	7135100000	11683000000	9562900000	11846000000	9395700000
Q9CQC7	NADH dehydrogenase [ubiquinone] 1 beta subcomplex subunit 4	Ndufb4	16	16	16	62	62	62	15.081	129	181150000000	17148000000	16263000000	13241000000	10894000000	14856000000	8557300000	21350000000	20142000000	19857000000	13670000000	17670000000	7502700000	36230000000	3429600000	3252600000	2648300000	2178700000	2971300000	1711500000	4270000000	4028400000	3971400000	2734000000	3534000000	1500500000	12184000000	10004000000	11563000000	6973100000	12508000000	5320600000	13317000000	12116000000	12159000000	8874600000	13153000000	4865400000
P28665	Murinoglobulin-1	Mug1	80	80	47	54.7	54.7	36.8	165.3	1476	178710000000	13614000000	14907000000	12743000000	15624000000	11851000000	18209000000	17635000000	16930000000	14122000000	15081000000	13340000000	14650000000	2667300000	203200000	222500000	190190000	233190000	176880000	271780000	263210000	252680000	210770000	225090000	199100000	218660000	8682900000	8423000000	10270000000	8292100000	8641600000	7763900000	9952900000	9734500000	10874000000	9575000000	9400900000	8386900000
Q8BG05	Heterogeneous nuclear ribonucleoprotein A3	Hnrnpa3	42	42	4	68.3	68.3	8.4	39.652	379	178090000000	13830000000	16636000000	10436000000	14848000000	12580000000	20396000000	12278000000	16603000000	13008000000	16555000000	14858000000	16058000000	9372900000	727890000	875590000	549280000	781490000	662120000	1073500000	646190000	873840000	684610000	871300000	781980000	845180000	9431800000	9407800000	10431000000	9131000000	8497900000	9155400000	6521900000	8063800000	8803400000	10144000000	10752000000	11983000000
P47911	60S ribosomal protein L6	Rpl6	35	35	35	70.6	70.6	70.6	33.509	296	178040000000	10668000000	15890000000	8085600000	22050000000	12157000000	25788000000	11653000000	13808000000	16369000000	11230000000	12426000000	17914000000	12717000000	761990000	1135000000	577540000	1575000000	868370000	1842000000	832370000	986320000	1169200000	802160000	887600000	1279600000	9210700000	9890100000	9099500000	7849000000	8761700000	9027100000	8782400000	10162000000	8978900000	8278200000	8418100000	9744200000
Q9QYG0	Protein NDRG2	Ndrg2	28	28	3	80.6	80.6	16.2	40.789	371	177970000000	11579000000	18990000000	11930000000	19962000000	11659000000	22044000000	13080000000	17080000000	11333000000	12326000000	11228000000	16762000000	10469000000	681100000	1117000000	701750000	1174300000	685840000	1296700000	769430000	1004700000	666670000	725080000	660460000	986000000	9067700000	9938400000	13038000000	9938800000	8919800000	11312000000	8800300000	10378000000	9721800000	10162000000	8794600000	11916000000
P56379	6.8 kDa mitochondrial proteolipid	Mp68	4	4	4	37.9	37.9	37.9	6.6979	58	177710000000	12477000000	17328000000	10016000000	10138000000	11676000000	21403000000	12256000000	32857000000	13459000000	12351000000	13176000000	10569000000	59236000000	4159000000	5776100000	3338700000	3379300000	3892000000	7134300000	4085300000	10952000000	4486400000	4117000000	4392100000	3523100000	10085000000	13053000000	8277800000	6436100000	7692100000	9700900000	10611000000	17520000000	9266400000	9614500000	8306800000	6044200000
Q99LY9	NADH dehydrogenase [ubiquinone] iron-sulfur protein 5;NADH dehydrogenase [ubiquinone] iron-sulfur protein 5, N-terminally processed	Ndufs5	19	19	19	90.6	90.6	90.6	12.648	106	174720000000	18205000000	19513000000	15681000000	14274000000	13945000000	12180000000	17511000000	18455000000	15435000000	9865600000	10101000000	9555600000	29120000000	3034200000	3252100000	2613500000	2379000000	2324200000	2030000000	2918500000	3075900000	2572600000	1644300000	1683400000	1592600000	11994000000	11452000000	11207000000	7663800000	11280000000	6457900000	9394800000	8178800000	7562900000	6335300000	8500500000	6525800000
O35143	ATPase inhibitor, mitochondrial	Atpif1	19	19	19	59.4	59.4	59.4	12.159	106	173790000000	10673000000	16105000000	8246900000	16892000000	8495900000	17318000000	18769000000	14710000000	10892000000	17333000000	13949000000	20407000000	28965000000	1778800000	2684200000	1374500000	2815300000	1416000000	2886300000	3128100000	2451700000	1815300000	2888900000	2324800000	3401200000	7711700000	9611000000	6948200000	6955000000	6701700000	8417900000	7958400000	8095400000	6912500000	9717300000	10411000000	13424000000
P07758	Alpha-1-antitrypsin 1-1	Serpina1a	30	15	6	53	43.6	21.3	46.002	413	172080000000	13865000000	13895000000	12866000000	14879000000	11796000000	15341000000	19885000000	14418000000	20244000000	9189500000	10759000000	14941000000	9560000000	770290000	771960000	714780000	826600000	655360000	852290000	1104700000	801010000	1124700000	510530000	597700000	830040000	10818000000	7001700000	13224000000	6520600000	7697000000	5194400000	10696000000	8433400000	11471000000	4810600000	8025600000	7423300000
P19096	Fatty acid synthase;[Acyl-carrier-protein] S-acetyltransferase;[Acyl-carrier-protein] S-malonyltransferase;3-oxoacyl-[acyl-carrier-protein] synthase;3-oxoacyl-[acyl-carrier-protein] reductase;3-hydroxyacyl-[acyl-carrier-protein] dehydratase;Enoyl-[acyl-carrier-protein] reductase;Oleoyl-[acyl-carrier-protein] hydrolase	Fasn	133	133	133	53.8	53.8	53.8	272.43	2504	170680000000	15143000000	5891200000	23734000000	7673000000	30900000000	1440600000	20307000000	798980000	33431000000	1081000000	29196000000	1080600000	1446400000	128330000	49926000	201130000	65026000	261870000	12209000	172090000	6771000	283320000	9160900	247430000	9157400	12182000000	892400000	20390000000	1074100000	19821000000	973870000	12612000000	899110000	22586000000	1281700000	21725000000	1254600000
Q3UIZ8	Myosin light chain kinase 3	Mylk3	51	51	51	68.8	68.8	68.8	86.371	795	170230000000	9682200000	18192000000	8098600000	21262000000	8198600000	21730000000	10394000000	19980000000	8901800000	16256000000	7653400000	19882000000	4152000000	236150000	443720000	197530000	518590000	199970000	530000000	253500000	487320000	217120000	396490000	186670000	484920000	6582300000	10882000000	6505300000	12491000000	6255600000	11155000000	6784400000	10331000000	5984900000	10651000000	5877900000	11685000000
Q91ZA3	Propionyl-CoA carboxylase alpha chain, mitochondrial	Pcca	68	68	68	75.7	75.7	75.7	79.921	724	168690000000	12936000000	14465000000	11976000000	15642000000	11028000000	18616000000	14598000000	15819000000	13820000000	13780000000	11446000000	14567000000	3833900000	294010000	328740000	272190000	355500000	250630000	423080000	331780000	359530000	314100000	313190000	260130000	331070000	8261800000	7964400000	9999500000	8320700000	8771600000	8560000000	8740800000	8397700000	9955700000	8754200000	8915500000	8859700000
Q9D0F9	Phosphoglucomutase-1	Pgm1	50	50	50	73.8	73.8	73.8	61.417	562	168690000000	14018000000	15637000000	8499400000	13599000000	12349000000	17877000000	17512000000	15141000000	13701000000	14201000000	12401000000	13751000000	4961400000	412300000	459900000	249980000	399970000	363210000	525780000	515040000	445330000	402970000	417670000	364740000	404450000	8261100000	7635500000	7754800000	8239600000	9254900000	7493000000	8940700000	8656600000	9496500000	9594000000	9371000000	8431500000
P09528	Ferritin heavy chain;Ferritin heavy chain, N-terminally processed	Fth1	26	26	26	82.4	82.4	82.4	21.066	182	168570000000	11327000000	16219000000	9668400000	15138000000	9842000000	22137000000	12340000000	16217000000	10829000000	16093000000	12120000000	16643000000	15325000000	1029800000	1474400000	878950000	1376200000	894730000	2012500000	1121900000	1474300000	984460000	1463000000	1101900000	1513000000	8046400000	9722700000	7565700000	8218300000	7206300000	9385700000	7693200000	8992900000	7345800000	9810200000	7674000000	8588600000
Q6IRU2	Tropomyosin alpha-4 chain	Tpm4	64	52	51	98.4	94	94	28.467	248	168250000000	7666400000	18175000000	6777700000	21106000000	6413600000	19487000000	10536000000	16858000000	10935000000	20506000000	11054000000	18737000000	11217000000	511100000	1211700000	451840000	1407100000	427570000	1299100000	702410000	1123800000	729020000	1367000000	736930000	1249100000	6359600000	9938900000	5235400000	10834000000	5783500000	9138800000	6350700000	10152000000	7694600000	12647000000	6673600000	10933000000
Q9DC69	NADH dehydrogenase [ubiquinone] 1 alpha subcomplex subunit 9, mitochondrial	Ndufa9	30	30	30	69	69	69	42.525	377	168170000000	13320000000	16448000000	10061000000	14374000000	12753000000	7961200000	19366000000	17569000000	18398000000	12988000000	16924000000	8007600000	6726800000	532810000	657920000	402450000	574950000	510130000	318450000	774650000	702750000	735920000	519530000	676960000	320300000	10401000000	8715800000	8431100000	7108800000	10364000000	3870700000	9631900000	8125900000	10853000000	6904300000	9471300000	4239700000
P09813	Apolipoprotein A-II;Proapolipoprotein A-II	Apoa2	6	6	6	52.9	52.9	52.9	11.309	102	165740000000	14848000000	17426000000	9177400000	9619000000	13673000000	22411000000	12365000000	14650000000	10571000000	15530000000	13062000000	12405000000	33147000000	2969500000	3485200000	1835500000	1923800000	2734700000	4482100000	2472900000	2930000000	2114200000	3106000000	2612500000	2481000000	8759700000	8640700000	8960400000	5853900000	8864400000	9065400000	5893600000	8695300000	8603500000	8878400000	9588300000	8341700000
P21981	Protein-glutamine gamma-glutamyltransferase 2	Tgm2	53	53	53	55	55	55	77.06	686	165190000000	8512200000	15357000000	13481000000	15640000000	11662000000	18420000000	8523900000	15618000000	13605000000	16066000000	14049000000	14255000000	4719700000	243210000	438760000	385170000	446840000	333200000	526280000	243540000	446230000	388720000	459030000	401410000	407300000	6295100000	8770400000	11086000000	9158100000	8788700000	8922600000	5870800000	9866600000	9232000000	10778000000	9882300000	10147000000
Q61316	Heat shock 70 kDa protein 4	Hspa4	98	98	92	88	88	84.3	94.132	841	163990000000	10324000000	13798000000	9510800000	16280000000	9666800000	16715000000	16571000000	14009000000	12159000000	16759000000	12726000000	15467000000	3279700000	206490000	275960000	190220000	325610000	193340000	334310000	331410000	280180000	243190000	335170000	254520000	309340000	7347100000	8317300000	8575500000	9442400000	7319000000	8401200000	9387100000	8238900000	9478500000	9380500000	8499000000	9213700000
Q99PT1	Rho GDP-dissociation inhibitor 1	Arhgdia	23	23	23	92.2	92.2	92.2	23.407	204	162980000000	12529000000	12849000000	10300000000	15719000000	8902200000	14796000000	15985000000	16213000000	13208000000	15317000000	12144000000	15015000000	18109000000	1392100000	1427700000	1144500000	1746500000	989130000	1643900000	1776100000	1801500000	1467600000	1701900000	1349300000	1668300000	9045700000	8221000000	8613100000	7865800000	7018900000	7733800000	9400500000	9072600000	9519800000	9129800000	7646100000	9051400000
O35459	Delta(3,5)-Delta(2,4)-dienoyl-CoA isomerase, mitochondrial	Ech1	33	33	33	76.1	76.1	76.1	36.118	327	162110000000	15817000000	14470000000	11789000000	11508000000	12036000000	15303000000	17276000000	12177000000	14876000000	13253000000	11375000000	12225000000	8105300000	790860000	723490000	589460000	575390000	601820000	765160000	863780000	608840000	743790000	662650000	568760000	611250000	8633100000	6681300000	8801300000	6170000000	7600400000	7072100000	8033000000	6906700000	9547100000	8429700000	9097700000	7705800000
Q9WVA4	Transgelin-2	Tagln2	30	30	27	88.4	88.4	88.4	22.395	199	161530000000	11438000000	14578000000	8161900000	13075000000	8096200000	18517000000	17315000000	18201000000	9632800000	15560000000	10279000000	16675000000	11538000000	817020000	1041300000	582990000	933930000	578300000	1322700000	1236800000	1300100000	688060000	1111400000	734200000	1191100000	6165300000	7854100000	6332300000	8332900000	6070100000	9388700000	6560400000	7700600000	6831300000	8394300000	6065100000	10213000000
P62259	14-3-3 protein epsilon	Ywhae	35	32	32	80.4	76.5	76.5	29.174	255	160760000000	11318000000	15367000000	9812400000	16375000000	8563100000	17855000000	14456000000	14054000000	14030000000	13691000000	10658000000	14582000000	9456600000	665760000	903950000	577200000	963260000	503710000	1050300000	850320000	826730000	825270000	805370000	626920000	857770000	6973700000	6794900000	7617300000	7568100000	6339300000	6474200000	7603800000	7211700000	8545200000	9311700000	7970400000	7395100000
Q8K3J1	NADH dehydrogenase [ubiquinone] iron-sulfur protein 8, mitochondrial	Ndufs8	23	23	23	54.7	54.7	54.7	24.038	212	159770000000	13528000000	15693000000	11463000000	17100000000	10995000000	11299000000	14492000000	14518000000	15450000000	11408000000	14124000000	9702200000	12290000000	1040600000	1207200000	881770000	1315400000	845790000	869120000	1114800000	1116800000	1188500000	877540000	1086400000	746320000	9841900000	7017200000	9766600000	6420200000	8658100000	3893900000	7873000000	7188400000	11499000000	8210000000	10817000000	4488400000
P21614	Vitamin D-binding protein	Gc	54	54	54	81.9	81.9	81.9	53.6	476	157830000000	16433000000	11670000000	14842000000	13026000000	11031000000	12258000000	15536000000	13739000000	13647000000	9227800000	13503000000	12917000000	6576200000	684720000	486240000	618410000	542730000	459630000	510730000	647350000	572460000	568610000	384490000	562600000	538190000	10802000000	7528700000	11003000000	7292500000	9001700000	6537600000	9398900000	7590600000	9719000000	7036800000	8280300000	7448400000
P57776	Elongation factor 1-delta	Eef1d	34	34	7	77.6	77.6	21.4	31.293	281	157810000000	13296000000	16957000000	8249400000	15411000000	11107000000	18093000000	13960000000	13318000000	12056000000	11745000000	9755300000	13860000000	9282800000	782100000	997490000	485260000	906550000	653360000	1064300000	821150000	783400000	709170000	690860000	573840000	815300000	8962400000	8319800000	7481700000	8514100000	7517400000	8474700000	7748900000	7579300000	8555500000	8049500000	7181800000	9002600000
P61979-2	Heterogeneous nuclear ribonucleoprotein K	Hnrnpk	47	47	1	78	78	1.7	51.028	464	157580000000	11605000000	14542000000	9775900000	14363000000	9301700000	16107000000	15774000000	13822000000	12612000000	13993000000	12743000000	12937000000	6565700000	483550000	605920000	407330000	598450000	387570000	671140000	657240000	575900000	525490000	583060000	530960000	539040000	7918600000	7869800000	7357000000	8140200000	7067000000	8369600000	8536400000	7756000000	8895900000	9386400000	8065400000	8504900000
Q8VCT4	Carboxylesterase 1D	Ces1d	35	35	31	58.4	58.4	54.7	61.787	565	157540000000	12326000000	12128000000	11697000000	17543000000	11123000000	18510000000	13550000000	13209000000	9178800000	11278000000	12369000000	14630000000	5432500000	425020000	418220000	403340000	604920000	383550000	638290000	467260000	455490000	316510000	388890000	426520000	504470000	6253400000	7833900000	9136300000	9690500000	7759500000	8304800000	6724300000	8060400000	7520200000	8238300000	9242900000	9717200000
Q60931	Voltage-dependent anion-selective channel protein 3	Vdac3	26	26	26	69.6	69.6	69.6	30.752	283	155940000000	14283000000	15667000000	12026000000	14713000000	12947000000	7749000000	17262000000	12766000000	14917000000	14106000000	13124000000	6378700000	11138000000	1020200000	1119100000	858980000	1050900000	924770000	553500000	1233000000	911840000	1065500000	1007600000	937410000	455620000	9107600000	9333900000	13616000000	7348800000	9416100000	5072800000	7740300000	9046800000	9086200000	9739600000	8940500000	5492300000
Q9CQ54	NADH dehydrogenase [ubiquinone] 1 subunit C2	Ndufc2	15	15	15	69.2	69.2	69.2	14.164	120	155140000000	15952000000	13182000000	11103000000	11704000000	10929000000	8623400000	21815000000	16991000000	14263000000	11834000000	12162000000	6578000000	19392000000	1994100000	1647800000	1387900000	1463000000	1366100000	1077900000	2726900000	2123800000	1782800000	1479300000	1520300000	822250000	9612600000	8095500000	9200100000	5864400000	7148700000	3404800000	12732000000	8523600000	9697700000	7175600000	6182600000	3876700000
Q9JHU4	Cytoplasmic dynein 1 heavy chain 1	Dync1h1	226	226	226	42.2	42.2	42.2	532.04	4644	154900000000	11095000000	13946000000	9080000000	14718000000	8823700000	16848000000	15268000000	13383000000	12119000000	16289000000	10701000000	12627000000	598060000	42836000	53845000	35058000	56825000	34068000	65051000	58949000	51673000	46790000	62890000	41316000	48754000	7432200000	7046700000	7525100000	7544100000	7271200000	7827800000	7957500000	7727700000	8424500000	9155000000	7732300000	7899600000
Q8VEK3	Heterogeneous nuclear ribonucleoprotein U	Hnrnpu	68	68	68	54.2	54.2	54.2	87.917	800	154720000000	12472000000	12689000000	10399000000	16229000000	8981300000	15237000000	16408000000	13612000000	14699000000	11972000000	11015000000	11009000000	4420700000	356340000	362550000	297120000	463680000	256610000	435340000	468810000	388920000	419980000	342050000	314720000	314540000	7900600000	6802000000	8963600000	9071900000	7487800000	6993000000	7465800000	7169400000	9251900000	8501700000	7811800000	7305600000
Q60936	Atypical kinase ADCK3, mitochondrial	Adck3	37	37	37	46.8	46.8	46.8	71.742	645	154620000000	12127000000	11967000000	10371000000	11169000000	9644300000	14706000000	17028000000	14366000000	13060000000	14246000000	11163000000	14772000000	5946800000	466410000	460250000	398900000	429560000	370930000	565610000	654920000	552540000	502310000	547910000	429340000	568160000	7003900000	6648500000	7808400000	6186800000	6740100000	6859500000	10369000000	9032900000	9800800000	9224800000	8095800000	7411300000
Q8BKZ9	Pyruvate dehydrogenase protein X component, mitochondrial	Pdhx	35	35	35	48.9	48.9	48.9	53.998	501	153890000000	10188000000	14311000000	8443300000	17254000000	9401500000	15305000000	14932000000	18594000000	11054000000	11165000000	8626200000	14615000000	6412000000	424510000	596310000	351800000	718920000	391730000	637700000	622150000	774750000	460570000	465210000	359430000	608950000	6626100000	8104500000	8031800000	7549600000	6346800000	8132900000	8645300000	10963000000	8802000000	6610500000	5701200000	8127000000
Q8BMK4	Cytoskeleton-associated protein 4	Ckap4	76	76	76	83.8	83.8	83.8	63.691	575	153760000000	11027000000	12958000000	8502800000	13379000000	7928000000	13795000000	14422000000	16359000000	13633000000	14982000000	12386000000	14385000000	4522300000	324320000	381130000	250080000	393500000	233180000	405740000	424170000	481150000	400980000	440650000	364300000	423090000	7917200000	8436900000	7860700000	7295400000	7220500000	7350500000	8797600000	10208000000	8726400000	9962800000	7841600000	8405100000
P21107-2	Tropomyosin alpha-3 chain	Tpm3	66	44	28	99.6	77	50.4	29.02	248	153270000000	11807000000	17842000000	7676700000	13599000000	10741000000	15756000000	10803000000	16636000000	11700000000	11836000000	12387000000	12484000000	9579200000	737950000	1115100000	479790000	849920000	671320000	984750000	675160000	1039700000	731230000	739730000	774210000	780270000	7486100000	9034500000	6609800000	7162600000	6955500000	8168400000	6780200000	8565200000	7181200000	8202900000	7864400000	9596600000
Q9WVK4	EH domain-containing protein 1	Ehd1	52	47	39	82.2	77	64	60.602	534	152430000000	14420000000	16303000000	8579000000	11857000000	8532800000	16702000000	12761000000	17388000000	9992200000	13286000000	9766700000	12846000000	5256300000	497250000	562160000	295830000	408850000	294240000	575920000	440050000	599580000	344560000	458140000	336780000	442960000	6360100000	7808000000	7592400000	7751300000	6953000000	8750800000	8626700000	9822200000	7432500000	10223000000	7214500000	9511500000
O08638	Myosin-11	Myh11	230	201	7	68.5	63.3	1.9	227.03	1972	152330000000	21013000000	3174400000	18373000000	3651700000	17448000000	2912200000	28072000000	4050100000	25108000000	2895500000	22541000000	3087200000	1538600000	212250000	32065000	185590000	36886000	176240000	29416000	283560000	40910000	253620000	29247000	227680000	31184000	13517000000	2079400000	14482000000	1836100000	13134000000	2184700000	15188000000	2571200000	15592000000	2049100000	14549000000	2581900000
Q91X72	Hemopexin	Hpx	36	36	36	63	63	63	51.317	460	152230000000	12090000000	10329000000	12856000000	12359000000	14589000000	16405000000	12798000000	8587300000	12656000000	9898000000	13252000000	16412000000	5638200000	447770000	382560000	476150000	457750000	540320000	607580000	474020000	318050000	468730000	366590000	490800000	607840000	7454400000	4892600000	10510000000	7306500000	10502000000	8172900000	6522300000	4118800000	7332800000	6107700000	9914300000	8582800000
P49817	Caveolin-1	Cav1	15	15	6	57.3	57.3	25.8	20.538	178	152040000000	15584000000	11905000000	13445000000	10638000000	16453000000	8406500000	17868000000	13371000000	12925000000	10706000000	13564000000	7174500000	15204000000	1558400000	1190500000	1344500000	1063800000	1645300000	840650000	1786800000	1337100000	1292500000	1070600000	1356400000	717450000	10112000000	6821300000	9841000000	5808500000	11107000000	5204300000	8396500000	6517000000	9901400000	6132200000	9730700000	4281800000
Q9WTP6	Adenylate kinase 2, mitochondrial;Adenylate kinase 2, mitochondrial, N-terminally processed	Ak2	30	30	30	84.9	84.9	84.9	26.468	239	150220000000	10777000000	13769000000	12524000000	12706000000	9771200000	14665000000	14880000000	10580000000	12160000000	10734000000	13708000000	13946000000	10730000000	769810000	983490000	894570000	907560000	697940000	1047500000	1062800000	755720000	868550000	766730000	979110000	996110000	7662300000	8202600000	11811000000	7814800000	8528200000	7462300000	7716200000	6512600000	7580900000	6262400000	7392500000	8237100000
Q06890	Clusterin;Clusterin beta chain;Clusterin alpha chain	Clu	40	40	40	52.2	52.2	52.2	51.655	448	146590000000	9562700000	15163000000	7679900000	15465000000	8964100000	22214000000	8724200000	16053000000	7202200000	11965000000	8624000000	14972000000	7715200000	503300000	798070000	404200000	813940000	471790000	1169200000	459170000	844880000	379060000	629740000	453890000	787980000	6429300000	9023700000	6215000000	9138200000	5950200000	11029000000	5732200000	8843500000	5707800000	8296200000	6819200000	10572000000
P07901	Heat shock protein HSP 90-alpha	Hsp90aa1	86	61	61	68.9	53.1	53.1	84.787	733	144760000000	9094700000	15379000000	8861900000	15827000000	7419300000	14183000000	10157000000	16233000000	12753000000	15779000000	7893000000	11181000000	4386700000	275600000	466020000	268540000	479610000	224830000	429780000	307790000	491900000	386450000	478140000	239180000	338820000	6429800000	7615000000	7622200000	9089100000	6041500000	6572000000	6171900000	8252600000	7102400000	9123000000	5672000000	8071900000
Q9D8E6	60S ribosomal protein L4	Rpl4	59	59	59	79.7	79.7	79.7	47.153	419	143540000000	10024000000	13210000000	8592600000	15625000000	8933400000	15895000000	12963000000	12370000000	9806100000	11480000000	9461200000	15175000000	8971000000	626500000	825650000	537040000	976580000	558340000	993440000	810170000	773150000	612880000	717500000	591320000	948420000	7651300000	7448700000	8296600000	8049500000	7283300000	8491600000	7736400000	8085200000	6565500000	8215700000	6660300000	8522000000
P51885	Lumican	Lum	24	24	14	53	53	34	38.265	338	143440000000	14380000000	9465900000	11257000000	9601700000	12163000000	7424900000	23712000000	10480000000	14922000000	7299200000	15449000000	7288300000	8965200000	898770000	591620000	703570000	600110000	760200000	464050000	1482000000	655000000	932650000	456200000	965580000	455520000	9264500000	5041600000	12682000000	4388800000	9966000000	4078300000	10243000000	5471900000	10052000000	5137100000	10216000000	4748800000
Q9QY76	Vesicle-associated membrane protein-associated protein B	Vapb	29	28	28	62.1	62.1	62.1	26.946	243	143220000000	13448000000	12665000000	7699000000	13046000000	9888000000	14137000000	15060000000	11913000000	10871000000	11858000000	10995000000	11637000000	9547800000	896510000	844340000	513270000	869730000	659200000	942450000	1004000000	794220000	724720000	790560000	733010000	775790000	8080400000	7031300000	5218400000	6435000000	7309400000	7374000000	9618100000	8336100000	7587500000	8000700000	7580200000	8025800000
P67778	Prohibitin	Phb	33	33	33	98.2	98.2	98.2	29.82	272	142140000000	12048000000	12247000000	10619000000	15487000000	8568500000	13497000000	13898000000	12191000000	10990000000	12517000000	8608200000	11466000000	7896600000	669350000	680390000	589920000	860390000	476030000	749850000	772140000	677300000	610540000	695400000	478230000	637020000	6939300000	7362400000	8705400000	8163500000	7002600000	7336800000	6930200000	8460300000	7176100000	7348600000	6496500000	7428000000
P62962	Profilin-1	Pfn1	20	20	20	97.1	97.1	97.1	14.957	140	141950000000	8626700000	13649000000	8303200000	15434000000	7851500000	13730000000	8399000000	19962000000	11215000000	12456000000	8417800000	13903000000	15772000000	958530000	1516600000	922580000	1714800000	872390000	1525500000	933220000	2218100000	1246100000	1384000000	935310000	1544800000	6018500000	7152700000	6664100000	7203600000	5407100000	6939700000	6516700000	8958200000	7692300000	7743400000	5067300000	7362900000
P45376	Aldose reductase	Akr1b1	31	31	31	76.6	76.6	76.6	35.732	316	140820000000	9880100000	14226000000	9257000000	17658000000	8002000000	12995000000	12572000000	14361000000	10359000000	11842000000	10024000000	9647300000	7411800000	520000000	748710000	487210000	929380000	421160000	683960000	661700000	755830000	545210000	623260000	527580000	507760000	7283700000	8056300000	7384900000	8699700000	7156400000	6841100000	5396500000	7174400000	5935100000	8047100000	7355600000	6878100000
Q3UTJ2-2	Sorbin and SH3 domain-containing protein 2	Sorbs2	73	73	5	50.6	50.6	3.8	145.01	1295	140010000000	10465000000	12929000000	9087300000	14516000000	10506000000	16652000000	12331000000	12338000000	10036000000	9006800000	10234000000	11913000000	2029200000	151660000	187380000	131700000	210370000	152260000	241330000	178720000	178810000	145440000	130530000	148320000	172650000	7252600000	6600600000	7714100000	7380600000	7511000000	7245300000	7268200000	6977300000	7183200000	6094400000	7718000000	7227000000
P14211	Calreticulin	Calr	40	40	40	67.1	67.1	67.1	47.994	416	139780000000	8927000000	12113000000	9115800000	15071000000	7890200000	17097000000	10491000000	11470000000	12471000000	13199000000	11266000000	10669000000	5824200000	371960000	504720000	379820000	627980000	328760000	712350000	437120000	477920000	519630000	549940000	469430000	444530000	6127300000	7246200000	7708000000	8692700000	6030500000	6933400000	5618200000	5610600000	8010400000	9351500000	7612100000	7369700000
Q61595	Kinectin	Ktn1	161	161	0	78.9	78.9	0	152.59	1327	139700000000	9365200000	12887000000	8002400000	13781000000	7991300000	16049000000	12379000000	12323000000	9767400000	12372000000	10589000000	14189000000	1746200000	117060000	161090000	100030000	172270000	99891000	200610000	154740000	154040000	122090000	154650000	132360000	177360000	6655100000	6415300000	6651600000	7414300000	5728500000	7315600000	7668400000	7856600000	7337000000	8147900000	7073500000	8291500000
P70296	Phosphatidylethanolamine-binding protein 1;Hippocampal cholinergic neurostimulating peptide	Pebp1	21	21	21	99.5	99.5	99.5	20.83	187	139220000000	9863400000	12333000000	8909700000	12721000000	8795300000	18021000000	9015500000	13018000000	10177000000	10651000000	11201000000	14519000000	13922000000	986340000	1233300000	890970000	1272100000	879530000	1802100000	901550000	1301800000	1017700000	1065100000	1120100000	1451900000	6741100000	7746400000	8690200000	9942200000	6837000000	10618000000	5505200000	6904300000	4981900000	6168000000	7072100000	11464000000
P61982	14-3-3 protein gamma;14-3-3 protein gamma, N-terminally processed	Ywhag	37	30	25	87.9	78.1	76.1	28.302	247	139210000000	11556000000	12918000000	7902700000	11226000000	9614200000	14608000000	15449000000	15924000000	9430700000	7371100000	9600800000	13607000000	8700500000	722270000	807360000	493920000	701600000	600890000	913010000	965560000	995260000	589420000	460690000	600050000	850450000	6646900000	5533400000	6251300000	6256000000	6598600000	5509800000	7500900000	6243500000	6921400000	5445300000	6056000000	6629800000
P05622	Platelet-derived growth factor receptor beta	Pdgfrb	15	15	14	16.5	16.5	15.6	122.8	1098	139200000000	3903600000	15462000000	5890100000	12663000000	6336600000	13714000000	21260000000	20721000000	13968000000	5216500000	10874000000	9188200000	3163600000	88718000	351420000	133870000	287780000	144010000	311680000	483190000	470940000	317450000	118560000	247130000	208820000	5360100000	6486800000	7269000000	5466600000	6736500000	5009100000	8591000000	8635700000	6792600000	4005500000	6103800000	5166200000
Q07417	Short-chain specific acyl-CoA dehydrogenase, mitochondrial	Acads	37	37	37	69.4	69.4	69.4	44.889	412	137820000000	11017000000	11321000000	11302000000	13840000000	9575400000	13021000000	13186000000	12965000000	11440000000	9054700000	8593400000	12505000000	6891000000	550830000	566040000	565110000	692010000	478770000	651060000	659310000	648260000	571980000	452730000	429670000	625270000	7430600000	5889400000	7928400000	6825600000	6992100000	5808100000	7181200000	6286600000	8390300000	7276000000	6575800000	6411900000
Q9R229	Bone morphogenetic protein 10	Bmp10	35	35	35	55.3	55.3	55.3	47.888	421	136870000000	1799300000	23019000000	1450700000	22471000000	2042200000	26075000000	1885500000	19943000000	1446900000	15112000000	2713200000	18914000000	6517700000	85681000	1096100000	69079000	1070100000	97246000	1241700000	89786000	949670000	68901000	719600000	129200000	900650000	1489300000	10839000000	1316600000	10345000000	1637300000	10911000000	1261000000	9764300000	1396800000	11036000000	1615000000	9937200000
O08709	Peroxiredoxin-6	Prdx6	30	30	30	90.2	90.2	90.2	24.87	224	136650000000	12079000000	11315000000	8757500000	17083000000	11738000000	14125000000	9772500000	11194000000	9249100000	9408000000	9640200000	12288000000	9110000000	805280000	754310000	583830000	1138900000	782500000	941670000	651500000	746280000	616610000	627200000	642680000	819190000	7415900000	6998300000	7741000000	7653200000	7903100000	7237300000	5657100000	6579500000	5716800000	6995800000	5800000000	6805500000
P97351	40S ribosomal protein S3a	Rps3a	50	50	50	83.3	83.3	83.3	29.885	264	136540000000	8654400000	16414000000	6827800000	15583000000	6233000000	16524000000	12693000000	13361000000	8424100000	11332000000	6541500000	13948000000	8031500000	509080000	965530000	401630000	916650000	366650000	972030000	746630000	785920000	495540000	666610000	384800000	820470000	5412800000	7885500000	5202900000	6564400000	4344200000	8901100000	6705900000	7813500000	6314000000	7940400000	4777100000	8444800000
P40142	Transketolase	Tkt	53	53	53	69.7	69.7	69.7	67.63	623	136470000000	12913000000	8124900000	14303000000	7800700000	13065000000	10685000000	17944000000	7509600000	17735000000	5235400000	14564000000	6589400000	5248800000	496640000	312490000	550110000	300030000	502500000	410970000	690170000	288830000	682100000	201360000	560140000	253440000	8144000000	4303900000	11125000000	4107400000	9071000000	4257300000	9256800000	4594100000	11466000000	3805800000	10230000000	4127900000
P26443	Glutamate dehydrogenase 1, mitochondrial	Glud1	52	52	52	63.4	63.4	63.4	61.336	558	135430000000	11055000000	10148000000	10629000000	12457000000	8723000000	12653000000	12839000000	13982000000	10886000000	10726000000	9800500000	11535000000	4104100000	335000000	307520000	322080000	377470000	264330000	383440000	389070000	423690000	329890000	325040000	296980000	349540000	6842600000	6358500000	8551600000	7117900000	6042000000	5599300000	8317300000	7716800000	7847700000	7240200000	7031500000	8078000000
P03930	ATP synthase protein 8	Mtatp8	5	5	5	40.3	40.3	40.3	7.7662	67	134320000000	7968000000	12227000000	10869000000	9962500000	8629500000	12182000000	12383000000	12859000000	12604000000	13143000000	10219000000	11277000000	44775000000	2656000000	4075800000	3623200000	3320800000	2876500000	4060600000	4127600000	4286400000	4201400000	4380900000	3406400000	3759100000	7603200000	9285400000	8327800000	8744100000	7633600000	10987000000	10422000000	5978100000	5059900000	4459600000	8614200000	8202700000
P19324	Serpin H1	Serpinh1	36	36	36	73.6	73.6	73.6	46.533	417	133280000000	12439000000	12168000000	11814000000	13162000000	9720100000	13246000000	11075000000	8870500000	11734000000	8635800000	10504000000	9906300000	5794600000	540840000	529050000	513650000	572280000	422610000	575890000	481530000	385670000	510170000	375470000	456700000	430710000	8464800000	6390000000	11453000000	6239800000	8437900000	5566600000	7403500000	6582800000	9046000000	6041800000	7826700000	6074300000
Q76MZ3	Serine/threonine-protein phosphatase 2A 65 kDa regulatory subunit A alpha isoform	Ppp2r1a	47	47	34	63.5	63.5	47.5	65.322	589	133230000000	7122300000	11638000000	8501000000	11442000000	8356500000	14062000000	11990000000	12278000000	11899000000	13199000000	11058000000	11682000000	4163300000	222570000	363690000	265660000	357560000	261140000	439430000	374680000	383670000	371850000	412460000	345570000	365050000	6847900000	6347100000	6429000000	5927100000	5521500000	7229300000	6755200000	7601100000	8383900000	7752300000	6461500000	8228500000
Q99KR7	Peptidyl-prolyl cis-trans isomerase F, mitochondrial	Ppif	25	24	23	78.2	78.2	78.2	21.737	206	132780000000	9370800000	11850000000	6808800000	12051000000	8592400000	17575000000	10797000000	12855000000	9580100000	10822000000	9345900000	13134000000	10214000000	720830000	911570000	523760000	927030000	660950000	1351900000	830530000	988880000	736930000	832490000	718910000	1010300000	5465100000	5680700000	5192300000	5430500000	5326900000	6250500000	5889500000	7771500000	6330700000	7745300000	6716200000	8017000000
P97927	Laminin subunit alpha-4	Lama4	91	91	91	44.2	44.2	44.2	201.82	1816	132760000000	9975000000	10838000000	9015900000	9672100000	10267000000	12417000000	13867000000	10170000000	13567000000	10429000000	13122000000	9424100000	1526000000	114650000	124570000	103630000	111170000	118020000	142730000	159400000	116900000	155940000	119870000	150830000	108320000	7540700000	5683700000	7839500000	5976700000	7907000000	6101800000	8224100000	5577600000	7789700000	6620900000	8742600000	5909900000
Q8CI51	PDZ and LIM domain protein 5	Pdlim5	43	43	17	65.8	65.8	29.4	63.299	591	132430000000	10644000000	10343000000	10035000000	12727000000	8691300000	13701000000	12688000000	16591000000	9750200000	8980900000	6870200000	11406000000	4138400000	332640000	323220000	313590000	397720000	271600000	428160000	396500000	518480000	304690000	280650000	214690000	356440000	7129500000	5747900000	7000700000	6015500000	6669800000	5805000000	6541900000	6908800000	6063400000	5761800000	5198300000	6121500000
P28654	Decorin	Dcn	37	37	36	65	65	65	39.809	354	132130000000	11514000000	10275000000	13268000000	8528100000	15829000000	8599500000	15461000000	11615000000	14666000000	4071300000	10103000000	8199500000	6954100000	606010000	540770000	698300000	448850000	833110000	452610000	813730000	611290000	771920000	214280000	531720000	431550000	6718800000	4934100000	11060000000	4129400000	10138000000	3831400000	9280800000	5710400000	10663000000	3820400000	7984300000	4137100000
Q91WS0	CDGSH iron-sulfur domain-containing protein 1	Cisd1	21	21	21	73.1	73.1	73.1	12.097	108	130050000000	10440000000	11480000000	6123100000	13539000000	6588300000	12402000000	13252000000	14395000000	9728300000	11918000000	10025000000	10159000000	21675000000	1739900000	1913300000	1020500000	2256500000	1098100000	2067100000	2208600000	2399200000	1621400000	1986400000	1670800000	1693200000	6211000000	6513700000	5515600000	6613100000	4630300000	6061400000	6725900000	7481900000	6730800000	7178800000	6031400000	6965500000
P80314	T-complex protein 1 subunit beta	Cct2	54	54	54	89.7	89.7	89.7	57.477	535	129250000000	8976200000	13749000000	7878200000	15460000000	7490700000	12309000000	12470000000	10198000000	9317900000	12275000000	8701600000	10423000000	4039000000	280510000	429660000	246190000	483140000	234080000	384660000	389690000	318690000	291180000	383580000	271930000	325710000	6176500000	6998700000	6286800000	7582100000	5537900000	6540300000	6225600000	7547700000	6924300000	8116400000	6545100000	7683100000
Q8CGK3	Lon protease homolog, mitochondrial	Lonp1	80	80	80	65.4	65.4	65.4	105.84	949	128910000000	7304800000	10489000000	8018400000	12905000000	6666500000	14013000000	10664000000	11685000000	9841900000	13411000000	9683100000	14224000000	2997800000	169880000	243940000	186480000	300110000	155030000	325870000	247990000	271740000	228880000	311890000	225190000	330800000	4904100000	5826400000	6655400000	6687600000	5792900000	6709400000	6549900000	6612200000	6334100000	8142800000	6551300000	6912000000
Q9CR62	Mitochondrial 2-oxoglutarate/malate carrier protein	Slc25a11	28	28	28	70.7	70.7	70.7	34.155	314	128060000000	11383000000	13345000000	10143000000	12209000000	9304700000	12985000000	11369000000	9305700000	11746000000	11138000000	7123300000	8010500000	7533100000	669600000	785010000	596630000	718160000	547340000	763830000	668780000	547400000	690910000	655200000	419020000	471210000	7106700000	7701000000	10020000000	6507400000	6841000000	6550200000	5346000000	5604800000	6779500000	7334200000	5691600000	4957200000
Q62407	Striated muscle-specific serine/threonine-protein kinase	Speg	182	182	182	53.8	53.8	53.8	354.34	3262	126970000000	10289000000	12025000000	7544000000	10732000000	8385700000	15014000000	12069000000	11336000000	9214300000	9258900000	9715000000	11387000000	846460000	68591000	80169000	50293000	71549000	55905000	100090000	80458000	75576000	61429000	61726000	64767000	75910000	6547000000	6272500000	6019000000	6057700000	6281400000	6816300000	7612500000	7093900000	6555000000	6323300000	6563100000	6979300000
Q8K0E8	Fibrinogen beta chain;Fibrinopeptide B;Fibrinogen beta chain	Fgb	57	57	50	82.1	82.1	75.5	54.752	481	126660000000	5530300000	12793000000	7049200000	14334000000	7978400000	16856000000	7025700000	11579000000	8710600000	12566000000	9340600000	12902000000	5066600000	221210000	511730000	281970000	573360000	319130000	674250000	281030000	463150000	348430000	502620000	373620000	516090000	4555700000	7022400000	6132600000	7881900000	6907100000	8240000000	4227900000	7035100000	5743800000	7354300000	6099800000	7674600000
Q9R0P5	Destrin	Dstn	33	28	28	98.8	92.1	92.1	18.521	165	126100000000	9175600000	12961000000	8835600000	14103000000	7305600000	14804000000	8788100000	13112000000	9441800000	9199200000	7624200000	10746000000	11463000000	834150000	1178300000	803230000	1282100000	664150000	1345900000	798920000	1192000000	858350000	836290000	693110000	976940000	6709600000	7721700000	7738900000	7191600000	5735500000	6823600000	5735100000	7156900000	6122200000	6740700000	5287500000	6943300000
Q00898	Alpha-1-antitrypsin 1-5	Serpina1e	29	11	10	46.2	27.4	23.7	45.891	413	125750000000	12170000000	8726200000	12481000000	9531100000	11959000000	9966100000	10954000000	11831000000	12901000000	7544100000	8059900000	9627500000	8383400000	811310000	581750000	832060000	635410000	797290000	664410000	730300000	788720000	860070000	502940000	537330000	641830000	6576800000	4158000000	11111000000	5074000000	7825600000	4078300000	7091600000	6368600000	7998000000	5373100000	5735900000	4736500000
Q9WU78	Programmed cell death 6-interacting protein	Pdcd6ip	80	80	80	73	73	73	96.023	869	125140000000	8936300000	12218000000	7309600000	13687000000	5999300000	13684000000	12250000000	13763000000	8072500000	10105000000	7791400000	11326000000	2720500000	194270000	265620000	158900000	297550000	130420000	297480000	266300000	299200000	175490000	219680000	169380000	246210000	5926700000	6449600000	6117600000	7448200000	5484300000	7520200000	6332600000	7126300000	6022400000	7806000000	5786500000	7121300000
Q61598	Rab GDP dissociation inhibitor beta	Gdi2	46	46	40	81.3	81.3	69.9	50.537	445	124640000000	8709500000	11746000000	8420600000	12170000000	8061200000	11661000000	12350000000	10512000000	9738700000	11669000000	9037600000	10563000000	4451400000	311050000	419520000	300730000	434650000	287900000	416470000	441070000	375430000	347810000	416740000	322770000	377260000	5398200000	5819400000	7401100000	6816400000	5296000000	5142200000	7458000000	6911800000	7516200000	7646200000	5941900000	5976800000
P80318	T-complex protein 1 subunit gamma	Cct3	51	51	51	78	78	78	60.629	545	124240000000	8291200000	12380000000	7070000000	12170000000	6899500000	11989000000	12855000000	13132000000	8225000000	10685000000	7942700000	12598000000	3882400000	259100000	386870000	220940000	380330000	215610000	374670000	401730000	410360000	257030000	333890000	248210000	393690000	5769100000	6678100000	5912500000	6907900000	4972400000	5805600000	6760200000	6793100000	6816100000	7081600000	5938900000	7997800000
Q8VDJ3	Vigilin	Hdlbp	121	121	121	75.6	75.6	75.6	141.74	1268	124240000000	8019100000	11814000000	6938600000	11106000000	6202700000	13656000000	10717000000	11591000000	10020000000	12203000000	10533000000	11436000000	1882400000	121500000	179000000	105130000	168270000	93981000	206920000	162380000	175620000	151820000	184890000	159600000	173280000	5968100000	6758300000	6409000000	6829200000	5549400000	7346800000	6011300000	7105000000	6997600000	7495100000	6142800000	7451200000
P10107	Annexin A1	Anxa1	52	52	52	94.2	94.2	94.2	38.734	346	124180000000	10635000000	10300000000	8991500000	8970300000	8639600000	11332000000	15190000000	9697300000	12094000000	9037000000	10135000000	9159400000	5644600000	483430000	468160000	408700000	407740000	392710000	515070000	690440000	440790000	549750000	410770000	460680000	416340000	7544200000	5680200000	7187900000	5392900000	6602900000	5773500000	8089900000	5742800000	8093400000	6165000000	7341100000	5984800000
P62702	40S ribosomal protein S4, X isoform	Rps4x	42	42	42	86.7	86.7	86.7	29.597	263	123860000000	7716000000	11989000000	6187800000	11393000000	6345200000	10997000000	11566000000	13102000000	9851600000	14123000000	9642100000	10945000000	7741100000	482250000	749310000	386740000	712040000	396570000	687290000	722850000	818870000	615720000	882720000	602630000	684070000	5266800000	7354500000	6354400000	7243100000	5456700000	6435100000	5662300000	7093500000	5502200000	9420200000	6504100000	8382600000
P12970	60S ribosomal protein L7a	Rpl7a	38	38	38	71.4	71.4	71.4	29.976	266	123230000000	8498100000	11672000000	7164100000	12247000000	6473800000	12885000000	13412000000	13749000000	8981100000	10772000000	8672600000	8702800000	11203000000	772550000	1061100000	651290000	1113300000	588520000	1171400000	1219300000	1249900000	816470000	979280000	788420000	791170000	6294500000	6860200000	6272900000	6344100000	5625700000	6741800000	7266400000	7778000000	5509600000	6670400000	6425900000	6464400000
Q6PHZ2-5	Calcium/calmodulin-dependent protein kinase type II subunit delta	Camk2d	47	47	2	64.6	64.6	3.3	57.747	512	122990000000	10274000000	13829000000	7876400000	12522000000	7603300000	13303000000	9165900000	9793400000	9917100000	10069000000	7333000000	11309000000	4730600000	395140000	531890000	302940000	481600000	292430000	511660000	352530000	376670000	381430000	387260000	282040000	434970000	5693700000	6093500000	5805500000	6673000000	5794500000	6494800000	5230400000	6526800000	6473400000	7614800000	5372300000	6583800000
P15508	Spectrin beta chain, erythrocytic	Sptb	188	175	175	69.7	66.4	66.4	245.25	2128	122390000000	9823000000	11643000000	8459400000	12292000000	7543300000	12848000000	12574000000	10489000000	9220400000	9363800000	8458300000	9670200000	963670000	77346000	91678000	66609000	96791000	59396000	101170000	99011000	82593000	72601000	73730000	66601000	76144000	6589200000	6272800000	7413300000	6611900000	6472100000	6147700000	7006800000	6478600000	6653800000	6446800000	6125900000	6307200000
Q05816	Fatty acid-binding protein, epidermal	Fabp5	26	26	25	94.8	94.8	94.8	15.137	135	122170000000	4213400000	15530000000	4460400000	14830000000	4039200000	21005000000	5657500000	15786000000	4435800000	10991000000	4734700000	16486000000	17453000000	601910000	2218500000	637200000	2118600000	577030000	3000800000	808220000	2255100000	633680000	1570100000	676380000	2355100000	2920000000	7968500000	3050600000	6468000000	2815400000	9080600000	2894600000	7710400000	3118200000	6540500000	3482100000	9149600000
P60335	Poly(rC)-binding protein 1	Pcbp1	26	26	16	83.7	83.7	69.4	37.497	356	121970000000	8796100000	11468000000	8548300000	13315000000	6575900000	13053000000	10582000000	11298000000	8167100000	10061000000	7849500000	12255000000	7174600000	517420000	674610000	502840000	783260000	386820000	767810000	622440000	664600000	480420000	591800000	461740000	720880000	5949700000	5754400000	6279100000	6234400000	5083300000	6599400000	5467000000	6792500000	6280600000	7693600000	5855500000	7352400000
Q9CPP6	NADH dehydrogenase [ubiquinone] 1 alpha subcomplex subunit 5	Ndufa5	18	18	18	70.7	70.7	70.7	13.36	116	121750000000	10205000000	13598000000	8278000000	8520600000	10629000000	10131000000	15444000000	13156000000	12776000000	5717400000	8318200000	4982400000	24351000000	2041000000	2719500000	1655600000	1704100000	2125800000	2026200000	3088700000	2631200000	2555300000	1143500000	1663600000	996480000	7597200000	5763700000	7119400000	4968500000	6869500000	3369100000	7701000000	7510600000	6643200000	5104900000	6592800000	3695100000
Q70KF4	Cardiomyopathy-associated protein 5	Cmya5	189	189	189	47	47	47	413.04	3739	121420000000	9019300000	10468000000	6171700000	11389000000	6612700000	13211000000	11721000000	10902000000	10862000000	11141000000	8042600000	11876000000	629100000	46732000	54238000	31978000	59013000	34263000	68451000	60730000	56485000	56282000	57728000	41672000	61532000	6184500000	6124400000	5389600000	6318600000	5339200000	6402500000	6599100000	6810000000	6522700000	7347200000	6123100000	7426200000
Q9D0E1-2	Heterogeneous nuclear ribonucleoprotein M	Hnrnpm	68	68	67	83.9	83.9	82.9	73.74	690	121060000000	8117000000	10589000000	7489000000	11429000000	6781100000	14103000000	11188000000	8925300000	9788600000	12445000000	8717000000	11485000000	2575700000	172700000	225290000	159340000	243180000	144280000	300060000	238040000	189900000	208270000	264780000	185470000	244350000	5639900000	5199300000	5697500000	6053600000	4997200000	5787600000	6049300000	6642900000	6676800000	6842100000	5206000000	6197500000
Q08857	Platelet glycoprotein 4	Cd36	28	28	28	44.9	44.9	44.9	52.697	472	120060000000	9640900000	8282400000	10644000000	9682400000	9934200000	10378000000	14110000000	10681000000	12098000000	7051300000	9007600000	8547600000	7503600000	602560000	517650000	665270000	605150000	620890000	648600000	881870000	667550000	756140000	440710000	562980000	534230000	6737400000	5174400000	7347700000	5353800000	8356200000	5730600000	8026600000	4971900000	7135000000	4929800000	7590900000	5710200000
O35129	Prohibitin-2	Phb2	39	39	39	87	87	87	33.296	299	120050000000	9425600000	10728000000	7997700000	12477000000	8486000000	9151700000	10260000000	9801600000	12447000000	11998000000	7036200000	10244000000	5457000000	428430000	487660000	363530000	567150000	385730000	415990000	466360000	445530000	565760000	545370000	319830000	465650000	6216400000	5650400000	6076700000	6246600000	5917000000	5005700000	6247800000	6425500000	7604000000	6737300000	5292900000	6694700000
Q8CHT0	Delta-1-pyrroline-5-carboxylate dehydrogenase, mitochondrial	Aldh4a1	32	32	32	51.1	51.1	51.1	61.84	562	119390000000	7608200000	8189500000	7664900000	9666200000	9183500000	15096000000	9551200000	11819000000	9113500000	10259000000	11780000000	9455600000	4591800000	292620000	314980000	294800000	371780000	353210000	580610000	367350000	454590000	350520000	394570000	453090000	363680000	5863000000	5676100000	7237200000	6186200000	8021700000	8044800000	6175900000	5700600000	5368800000	5599300000	5769300000	6727500000
Q8BH59	Calcium-binding mitochondrial carrier protein Aralar1	Slc25a12	43	43	36	55.5	55.5	48	74.569	677	119270000000	9472100000	9166300000	6276700000	8919600000	7791600000	10520000000	14398000000	9575400000	11685000000	9550300000	11612000000	10303000000	3313100000	263110000	254620000	174350000	247770000	216430000	292230000	399950000	265980000	324590000	265280000	322570000	286200000	6293100000	5473100000	7117100000	5142500000	6037300000	4730600000	5959700000	5026600000	6376800000	6572700000	8126000000	5347900000
P29391	Ferritin light chain 1;Ferritin light chain 2	Ftl1;Ftl2	19	19	19	69.4	69.4	69.4	20.802	183	118810000000	8492300000	10403000000	7799300000	12954000000	5701800000	10440000000	14440000000	15115000000	7166600000	10877000000	6724800000	8692300000	9900600000	707690000	866900000	649940000	1079500000	475150000	870040000	1203300000	1259600000	597220000	906450000	560400000	724360000	5171600000	5836700000	5974700000	6698500000	4065500000	5151400000	6991100000	7624700000	5256300000	7727800000	5474000000	6339300000
P62918	60S ribosomal protein L8	Rpl8	32	32	32	83.3	83.3	83.3	28.024	257	118710000000	10138000000	10502000000	7434300000	11297000000	6707800000	14410000000	11636000000	11081000000	8099900000	8721800000	7732100000	10951000000	11871000000	1013800000	1050200000	743430000	1129700000	670780000	1441000000	1163600000	1108100000	809990000	872180000	773210000	1095100000	6766800000	6546500000	6039400000	7117700000	5118900000	6929000000	4886500000	6372200000	5550600000	4913600000	4110900000	6855100000
P47962	60S ribosomal protein L5	Rpl5	44	44	44	72.7	72.7	72.7	34.4	297	118410000000	7167300000	10693000000	7883500000	12361000000	7292900000	12542000000	12046000000	10202000000	9232400000	10280000000	8567800000	10142000000	10765000000	651580000	972100000	716680000	1123700000	662990000	1140100000	1095100000	927480000	839310000	934570000	778890000	922020000	5162400000	5040500000	6470300000	5724000000	4968800000	5358000000	6882000000	6017500000	6483800000	7227300000	6065100000	5518300000
Q9D0S9	Histidine triad nucleotide-binding protein 2, mitochondrial	Hint2	13	13	13	62.6	62.6	62.6	17.32	163	117620000000	7016300000	9510600000	5887300000	12054000000	6087600000	13441000000	11553000000	11434000000	9027600000	10745000000	8329800000	12537000000	10693000000	637850000	864600000	535210000	1095800000	553420000	1221900000	1050200000	1039500000	820690000	976790000	757250000	1139800000	6193400000	7084100000	6394400000	6321100000	5512500000	7230000000	6048800000	6453000000	5061000000	5444900000	4536200000	6368400000
P62242	40S ribosomal protein S8	Rps8	25	25	25	70.7	70.7	70.7	24.205	208	117390000000	6349700000	12318000000	6194900000	12250000000	7367600000	12573000000	11251000000	14936000000	7339200000	9538700000	7553800000	9716000000	13043000000	705530000	1368700000	688320000	1361100000	818620000	1397000000	1250100000	1659600000	815460000	1059900000	839310000	1079600000	4764400000	5988400000	5801100000	5874200000	6231100000	7265200000	5323300000	7093500000	5620100000	7722300000	5742700000	6548500000
P06728	Apolipoprotein A-IV	Apoa4	44	44	44	85.8	85.8	85.8	45.029	395	117190000000	9484600000	10343000000	8805300000	9916500000	8009900000	9839500000	15376000000	10180000000	10720000000	6477700000	9731800000	8300800000	4882700000	395190000	430950000	366890000	413190000	333750000	409980000	640650000	424180000	446680000	269900000	405490000	345860000	6916400000	4998900000	7471600000	4343500000	6097800000	5259400000	9362900000	6613900000	7883600000	4873100000	6452600000	5684100000
P26040	Ezrin	Ezr	82	63	63	76.3	57.7	57.7	69.406	586	116750000000	5903700000	11861000000	4260800000	13420000000	3620500000	11997000000	8973800000	11357000000	8414900000	17866000000	6566400000	12513000000	3648600000	184490000	370670000	133150000	419380000	113140000	374920000	280430000	354900000	262970000	558310000	205200000	391020000	4232900000	6827700000	3723800000	7337900000	3117600000	6396300000	4885700000	6993300000	4869700000	8598500000	4740600000	7898500000
P18572-2	Basigin	Bsg	18	18	18	44	44	44	29.674	273	116430000000	8909400000	11882000000	8002700000	13946000000	6801600000	12380000000	8237400000	11509000000	7146600000	10741000000	7602800000	9270700000	8956100000	685340000	913980000	615590000	1072800000	523200000	952290000	633650000	885300000	549730000	826260000	584830000	713130000	6104100000	7963300000	5160500000	6760000000	6275100000	8425300000	4371900000	6096800000	3796100000	6395400000	5369700000	6817400000
P57780	Alpha-actinin-4	Actn4	91	78	62	79.6	72	59.6	104.98	912	115380000000	9525700000	11156000000	8329400000	9285700000	8491500000	8107500000	14843000000	10821000000	10963000000	7457300000	9725700000	6678700000	2097900000	173200000	202840000	151440000	168830000	154390000	147410000	269860000	196740000	199330000	135590000	176830000	121430000	6865500000	6109800000	7288400000	4817700000	7473000000	4494100000	6524800000	5871400000	7088100000	5647600000	7056800000	4566100000
Q9DC70	NADH dehydrogenase [ubiquinone] iron-sulfur protein 7, mitochondrial	Ndufs7	16	16	16	76.3	76.3	76.3	24.683	224	114420000000	12094000000	13620000000	9489900000	8556800000	8742200000	8029900000	10533000000	11611000000	11603000000	5194000000	8625900000	6317700000	10402000000	1099400000	1238200000	862720000	777890000	794750000	729990000	957560000	1055500000	1054800000	472180000	784170000	574340000	7203100000	5983100000	6364800000	4424300000	4986400000	2620900000	5241800000	5688800000	7681500000	4436500000	5606000000	2837300000
P45591	Cofilin-2	Cfl2	32	23	23	98.2	82.5	82.5	18.709	166	114130000000	9296100000	8598600000	7355100000	13329000000	6619700000	13895000000	8513000000	11034000000	8960100000	7611100000	7467700000	11455000000	10376000000	845100000	781690000	668650000	1211800000	601790000	1263100000	773910000	1003000000	814560000	691920000	678880000	1041400000	7030500000	5090000000	5214200000	7581700000	5223100000	6767600000	5245200000	6124500000	4236000000	5744400000	5115700000	8466300000
P27659	60S ribosomal protein L3	Rpl3	61	61	61	79.7	79.7	79.7	46.109	403	113940000000	6883900000	12285000000	6687100000	11907000000	5664500000	10936000000	10148000000	12189000000	9714500000	10413000000	6207800000	10908000000	5997000000	362310000	646560000	351960000	626690000	298130000	575580000	534080000	641510000	511290000	548060000	326730000	574090000	4804200000	6369400000	5940700000	6311500000	4655600000	5310100000	5402200000	6263400000	6083300000	6301400000	4769000000	5870800000
P07309	Transthyretin	Ttr	13	13	13	73.5	73.5	73.5	15.776	147	113680000000	10592000000	9906100000	8135000000	7803700000	7241700000	11019000000	15888000000	9863400000	9687700000	5048700000	7860600000	10633000000	16240000000	1513100000	1415200000	1162100000	1114800000	1034500000	1574100000	2269700000	1409100000	1384000000	721240000	1122900000	1519000000	6522000000	5461700000	6785400000	4358100000	6691200000	6815100000	5764300000	5252000000	5706100000	3818500000	6189400000	7085800000
Q99MR8	Methylcrotonoyl-CoA carboxylase subunit alpha, mitochondrial	Mccc1	66	66	65	77.3	77.3	77.1	79.343	717	113660000000	8008600000	9946900000	7644300000	9943300000	7538000000	11057000000	10658000000	10879000000	10235000000	8691700000	9379000000	9674600000	2914300000	205350000	255050000	196010000	254960000	193280000	283530000	273280000	278960000	262440000	222870000	240490000	248070000	5596200000	5479000000	6514600000	5318200000	5363300000	5387000000	6178400000	5357600000	7594100000	6237800000	5830100000	5831800000
Q7TMF3	NADH dehydrogenase [ubiquinone] 1 alpha subcomplex subunit 12	Ndufa12	26	26	26	100	100	100	17.086	145	113410000000	10665000000	10977000000	8491000000	8585600000	7101600000	6545500000	19042000000	12333000000	12987000000	5830000000	7249200000	3605500000	12601000000	1185000000	1219700000	943440000	953950000	789070000	727280000	2115700000	1370400000	1443000000	647770000	805470000	400610000	6262100000	5936300000	7119900000	4582800000	7006900000	3173900000	5896300000	5485200000	6203400000	4311000000	6740100000	2405500000
Q9QYR9	Acyl-coenzyme A thioesterase 2, mitochondrial	Acot2	33	33	16	55.6	55.6	30.9	49.656	453	112340000000	8580000000	8530900000	7236800000	9529200000	6599300000	12738000000	11848000000	9795500000	7876200000	9427100000	9056500000	11123000000	4680900000	357500000	355450000	301530000	397050000	274970000	530770000	493650000	408140000	328180000	392800000	377350000	463460000	6195300000	5111300000	6208900000	5767400000	5880000000	5908600000	5607400000	5945400000	6079700000	5623700000	5245200000	6273100000
Q9CQX8	28S ribosomal protein S36, mitochondrial	Mrps36	10	10	10	94.1	94.1	94.1	11.101	102	111990000000	9955500000	8224700000	5728000000	10173000000	6127800000	11953000000	12597000000	10055000000	8644100000	8689500000	9926100000	9914700000	27997000000	2488900000	2056200000	1432000000	2543300000	1531900000	2988200000	3149300000	2513600000	2161000000	2172400000	2481500000	2478700000	6049500000	4516700000	3740100000	4932400000	3440700000	4898500000	6610000000	5729500000	7568300000	5442200000	5483400000	6147700000
Q9JLV1	BAG family molecular chaperone regulator 3	Bag3	54	54	54	80.2	80.2	80.2	61.859	577	111660000000	6976100000	9040900000	7518200000	9813000000	6638200000	12139000000	9973900000	9870000000	9175900000	8682700000	8320500000	13507000000	3190200000	199320000	258310000	214810000	280370000	189660000	346830000	284970000	282000000	262170000	248080000	237730000	385910000	6004500000	5711500000	6273500000	6193100000	5854200000	6375500000	5784200000	5320500000	5171300000	5682100000	5113300000	7140600000
P32261	Antithrombin-III	Serpinc1	39	39	39	64.1	64.1	64.1	52.003	465	111250000000	9783900000	11128000000	8418600000	10208000000	6832600000	11759000000	9709400000	9435800000	9482600000	7271100000	7342100000	9875900000	3708200000	326130000	370940000	280620000	340270000	227750000	391970000	323650000	314530000	316090000	242370000	244740000	329200000	5967100000	5651500000	7207100000	4815800000	5317100000	4736400000	5709200000	4876300000	6389700000	4937800000	5594300000	4836200000
Q62188	Dihydropyrimidinase-related protein 3	Dpysl3	43	37	34	74.6	72.8	67.5	61.936	570	111140000000	6566600000	9363300000	7002800000	10871000000	5657100000	11588000000	13340000000	9832200000	9245200000	8662200000	8790600000	10223000000	3832500000	226430000	322870000	241480000	374870000	195070000	399570000	459990000	339040000	318800000	298700000	303120000	352530000	5621200000	5556800000	6592000000	5591300000	4699300000	5400200000	6382400000	6319200000	6648600000	6258600000	6090300000	6010600000
Q9JJW5	Myozenin-2	Myoz2	34	34	34	93.9	93.9	93.9	29.761	264	109210000000	11705000000	6863100000	9784500000	2613900000	13947000000	4771800000	18884000000	7190200000	11778000000	2648800000	15755000000	3272600000	7801000000	836090000	490220000	698900000	186710000	996190000	340840000	1348900000	513580000	841320000	189200000	1125300000	233760000	7087300000	4193400000	7234100000	1989100000	8650800000	2118200000	8655600000	4104300000	8787400000	1764000000	8581400000	2549200000
O35381	Acidic leucine-rich nuclear phosphoprotein 32 family member A	Anp32a	30	30	26	63.6	63.6	62.8	28.537	247	108520000000	5637000000	10066000000	5327400000	6956000000	5890000000	13087000000	11675000000	10999000000	10156000000	9286500000	10557000000	8888300000	12058000000	626330000	1118400000	591930000	772890000	654440000	1454100000	1297200000	1222100000	1128500000	1031800000	1173000000	987590000	4417900000	5280300000	4527500000	5104600000	4774800000	5610300000	6765400000	7438500000	4805400000	5119300000	5243400000	6868700000
P62192	26S protease regulatory subunit 4	Psmc1	51	51	51	72.7	72.7	72.7	49.184	440	108380000000	4429400000	5463800000	3674900000	5579900000	3475400000	6562400000	21814000000	15731000000	4074000000	16495000000	4994200000	16084000000	4335100000	177180000	218550000	146990000	223200000	139020000	262500000	872550000	629240000	162960000	659800000	199770000	643360000	5375200000	5000700000	5161900000	5415700000	4736200000	5008600000	4547500000	4663200000	4892300000	5455900000	4735800000	5457200000
Q8C6K9	Collagen alpha-6(VI) chain	Col6a6	116	116	97	42.2	42.2	36.2	246.32	2265	108210000000	10046000000	7886100000	9511300000	7709700000	8553200000	9512700000	13644000000	9224800000	12218000000	5817700000	7975400000	6114500000	966190000	89695000	70412000	84923000	68836000	76368000	84935000	121820000	82364000	109090000	51944000	71209000	54593000	6751400000	4180500000	7270200000	4128100000	6437500000	4090700000	8083700000	5680300000	7682700000	4303300000	6014300000	4063200000
Q05920	Pyruvate carboxylase, mitochondrial	Pc	80	80	79	67.1	67.1	66.5	129.68	1178	107360000000	10281000000	3990800000	13474000000	4385700000	15322000000	4888700000	12757000000	3762100000	16205000000	4036300000	14630000000	3630300000	1917200000	183580000	71264000	240610000	78316000	273610000	87298000	227800000	67180000	289370000	72077000	261260000	64827000	7378500000	2319000000	10927000000	2622300000	10991000000	2453400000	7389500000	2413000000	10017000000	2529400000	10178000000	2268700000
Q68FD5	Clathrin heavy chain 1	Cltc	87	87	87	46.4	46.4	46.4	191.55	1675	107070000000	9244400000	8956100000	7492600000	12480000000	6525200000	10347000000	9083300000	7269600000	8930100000	8986000000	9252300000	8507100000	1189700000	102720000	99512000	83251000	138660000	72502000	114970000	100930000	80773000	99223000	99844000	102800000	94524000	5985100000	4956500000	6110000000	6418900000	5654300000	4975800000	4974500000	5065300000	6136400000	6064600000	6459700000	5361300000
P08003	Protein disulfide-isomerase A4	Pdia4	61	61	61	61.9	61.9	61.9	71.982	638	106260000000	6497000000	9739600000	6844300000	8538200000	6418500000	9373000000	9115800000	10521000000	8732900000	10175000000	10961000000	9341100000	3035900000	185630000	278270000	195550000	243950000	183380000	267800000	260450000	300590000	249510000	290710000	313170000	266890000	5575700000	4954400000	5749300000	5601600000	4363800000	6056400000	5706300000	6571600000	6746200000	6328100000	5398300000	5758800000
Q9CZX8	40S ribosomal protein S19	Rps19	28	28	28	84.8	84.8	84.8	16.085	145	105990000000	6296100000	13454000000	3092800000	10482000000	3923800000	16936000000	5503400000	15855000000	3638400000	12269000000	5424800000	9111200000	11776000000	699570000	1494900000	343650000	1164600000	435970000	1881800000	611490000	1761600000	404270000	1363200000	602750000	1012400000	3278900000	6544900000	3013600000	5935600000	3456200000	8741600000	4143800000	6085400000	2868500000	6381200000	3914400000	6456900000
Q9D8N0	Elongation factor 1-gamma	Eef1g	33	33	33	52.6	52.6	52.6	50.06	437	105570000000	8255600000	8575500000	6035900000	10765000000	8080700000	11806000000	11797000000	8895100000	8683600000	6347100000	8642300000	7683400000	4398600000	343980000	357310000	251500000	448530000	336690000	491910000	491530000	370630000	361820000	264460000	360100000	320140000	3978400000	4388200000	4481500000	5058600000	4840400000	4640800000	5035800000	3964500000	5400000000	5166600000	5938400000	4705400000
Q3ULD5	Methylcrotonoyl-CoA carboxylase beta chain, mitochondrial	Mccc2	54	54	54	82.1	82.1	82.1	61.378	563	104600000000	8888900000	9379200000	7864500000	9155800000	6402100000	11429000000	10343000000	8486800000	7983600000	7796200000	8514300000	8352100000	3735600000	317460000	334970000	280880000	326990000	228650000	408190000	369410000	303100000	285130000	278440000	304080000	298290000	6127000000	5371300000	6830000000	4893600000	5266500000	5249900000	6399300000	5482000000	5777700000	5664500000	6075100000	5305700000
Q9R190	Metastasis-associated protein MTA2	Mta2	43	43	39	57.5	57.5	52.5	75.029	668	104270000000	645510000	17804000000	6802600000	10026000000	10952000000	11811000000	571350000	12137000000	7517700000	11683000000	13555000000	765630000	2317100000	14345000	395630000	151170000	222800000	243380000	262470000	12697000	269720000	167060000	259620000	301220000	17014000	7094800000	5853700000	6885600000	6289000000	5620500000	5517100000	6664900000	6301700000	6286800000	6922900000	5329200000	5533300000
P26043	Radixin	Rdx	85	65	61	77.4	58	55.2	68.542	583	104190000000	5946100000	9441600000	5301500000	11620000000	4929000000	9728200000	8222700000	8697300000	8844100000	13282000000	7392000000	10784000000	3360900000	191810000	304570000	171020000	374830000	159000000	313810000	265250000	280560000	285290000	428460000	238450000	347870000	4541100000	5119000000	4330700000	6798200000	4046100000	6166800000	4337400000	5553100000	4942900000	7334400000	5045900000	6736000000
Q5EBG6	Heat shock protein beta-6	Hspb6	13	13	13	95.7	95.7	95.7	17.521	162	104160000000	8801400000	6123200000	8566100000	8478200000	7442300000	10442000000	12199000000	7347100000	9816000000	7449700000	10325000000	7167800000	14880000000	1257300000	874740000	1223700000	1211200000	1063200000	1491700000	1742700000	1049600000	1402300000	1064200000	1475000000	1024000000	7747700000	3987100000	8904100000	4733700000	6393000000	5009300000	6545300000	4471800000	6749700000	5229600000	6836900000	5066900000
P63242	Eukaryotic translation initiation factor 5A-1	Eif5a	20	20	8	91.6	91.6	59.1	16.832	154	103000000000	5873200000	11246000000	6112900000	10283000000	5500600000	12260000000	6741100000	10621000000	7024000000	10725000000	6647100000	9968600000	12875000000	734150000	1405800000	764110000	1285400000	687580000	1532500000	842640000	1327600000	878000000	1340700000	830880000	1246100000	4524200000	5631400000	4978500000	5326100000	4179300000	5219300000	5055600000	6284500000	5834200000	4883600000	4045200000	5441200000
P49813	Tropomodulin-1	Tmod1	44	44	42	81.6	81.6	78.6	40.466	359	102990000000	9776400000	11121000000	8572200000	6361300000	8099200000	5873800000	12123000000	12835000000	10961000000	5034300000	8319800000	3914900000	5420600000	514540000	585300000	451170000	334800000	426270000	309150000	638050000	675510000	576880000	264960000	437890000	206050000	6489500000	6416400000	7379300000	3646200000	6530900000	3192100000	6448000000	7495600000	7368600000	3395200000	6409300000	3185600000
Q64105	Sepiapterin reductase	Spr	21	21	21	75.9	75.9	75.9	27.883	261	102820000000	6740700000	9897700000	5811800000	9341100000	5797900000	10727000000	11826000000	10442000000	7390100000	9859900000	6974000000	8012500000	7909300000	518520000	761360000	447060000	718550000	445990000	825180000	909720000	803220000	568470000	758450000	536460000	616350000	5371800000	6092300000	5263400000	5585300000	4572900000	5721400000	6197200000	4967000000	4539600000	5841300000	4254000000	5286000000
P14094	Sodium/potassium-transporting ATPase subunit beta-1	Atp1b1	27	27	27	57.2	57.2	57.2	35.194	304	102250000000	7358800000	8476900000	7873500000	10782000000	6434400000	10658000000	9385500000	6483000000	10629000000	9159800000	7804000000	7209200000	8521200000	613230000	706410000	656130000	898520000	536200000	888140000	782120000	540250000	885750000	763320000	650330000	600770000	6060000000	5026200000	6963500000	6156000000	5579400000	5245600000	5481700000	4363000000	6183100000	5470200000	5026700000	5051700000
P99027	60S acidic ribosomal protein P2	Rplp2	16	16	16	85.2	85.2	85.2	11.651	115	102080000000	7674100000	9096400000	7226200000	10608000000	7199900000	12863000000	9136100000	8398000000	6468900000	7990400000	7204400000	8216900000	20416000000	1534800000	1819300000	1445200000	2121600000	1440000000	2572600000	1827200000	1679600000	1293800000	1598100000	1440900000	1643400000	5161300000	5295400000	6017000000	5727800000	5241400000	5816800000	5845200000	5122600000	4781100000	5894900000	5989600000	5935300000
Q9CPR4	60S ribosomal protein L17	Rpl17	29	29	29	78.8	78.8	78.8	21.423	184	101770000000	7421100000	10138000000	6566400000	11120000000	5228300000	10424000000	8113500000	11552000000	7099700000	7611600000	6555100000	9938600000	11307000000	824560000	1126400000	729600000	1235500000	580920000	1158200000	901500000	1283500000	788860000	845730000	728340000	1104300000	4485700000	5638700000	4948200000	5682300000	4090200000	5357200000	4621800000	6090900000	4833200000	5416000000	4072900000	5948800000
P62983	Ubiquitin-40S ribosomal protein S27a;Ubiquitin;40S ribosomal protein S27a;Polyubiquitin-B;Ubiquitin;Polyubiquitin-C;Ubiquitin;Ubiquitin-related 1;Ubiquitin-related 2	Rps27a;Ubb;Ubc	30	30	13	91.7	91.7	44.2	17.951	156	101520000000	5666900000	9038900000	6774400000	9932400000	6765800000	9588000000	9832800000	9121700000	9044400000	7143300000	10635000000	7978100000	16920000000	944480000	1506500000	1129100000	1655400000	1127600000	1598000000	1638800000	1520300000	1507400000	1190500000	1772500000	1329700000	5206800000	5647500000	5267100000	5340200000	4336700000	5192300000	5917100000	4595100000	4763900000	4154600000	6597700000	5207500000
Q8CGY6-2	Protein unc-45 homolog B	Unc45b	89	89	88	65.3	65.3	64.7	103.41	929	101180000000	5847600000	9543800000	5786200000	11901000000	6002300000	11871000000	7207900000	10960000000	6163700000	10364000000	6207700000	9325100000	1686300000	97460000	159060000	96437000	198360000	100040000	197850000	120130000	182660000	102730000	172740000	103460000	155420000	4264800000	4607100000	4544100000	6089500000	4391300000	5215500000	4387300000	6036200000	5404900000	7004100000	4742400000	5567800000
P47963	60S ribosomal protein L13	Rpl13	31	31	31	71.1	71.1	71.1	24.305	211	99941000000	8349400000	10487000000	5434400000	9860200000	4268700000	10125000000	11028000000	9408600000	5216400000	8003400000	6409000000	11351000000	11105000000	927710000	1165200000	603820000	1095600000	474300000	1125000000	1225300000	1045400000	579600000	889270000	712110000	1261300000	4936300000	5591700000	4764800000	5671200000	3739700000	5756100000	5472400000	5076900000	4481600000	6038600000	5111500000	6592100000
P62754	40S ribosomal protein S6	Rps6	35	35	35	72.3	72.3	72.3	28.68	249	99087000000	4647600000	8141800000	5528500000	10581000000	4499300000	9415900000	5582700000	9700700000	6954500000	11967000000	9176900000	12890000000	12386000000	580950000	1017700000	691060000	1322700000	562410000	1177000000	697840000	1212600000	869320000	1495900000	1147100000	1611300000	3981000000	5142200000	4090500000	6143700000	4148900000	5804300000	3696000000	5309200000	3574400000	5094000000	4897500000	6746900000
Q61768	Kinesin-1 heavy chain	Kif5b	114	114	90	79.1	79.1	67.4	109.55	963	98407000000	6918100000	7937900000	7075300000	9788300000	5640700000	10731000000	7807900000	7656500000	8252000000	9912500000	6697800000	9988200000	1640100000	115300000	132300000	117920000	163140000	94011000	178860000	130130000	127610000	137530000	165210000	111630000	166470000	4783600000	4492600000	4769500000	5174000000	4498900000	5244700000	5011600000	4546600000	5496200000	6069100000	5191700000	6093900000
Q8VIJ6	Splicing factor, proline- and glutamine-rich	Sfpq	66	66	64	64.1	64.1	62.7	75.441	699	98339000000	6028000000	8404800000	6207400000	9429300000	4759100000	10057000000	8357700000	8763100000	8980400000	10549000000	7433400000	9370700000	3278000000	200930000	280160000	206910000	314310000	158640000	335230000	278590000	292100000	299350000	351630000	247780000	312360000	4693400000	4668100000	4603700000	4849600000	3732700000	5271200000	5041100000	5418400000	5561800000	6604000000	5204100000	5718300000
Q9DBJ1	Phosphoglycerate mutase 1	Pgam1	31	22	22	89	80.3	80.3	28.832	254	97387000000	7536200000	7925500000	6748700000	9252800000	7624600000	11312000000	7927300000	8692600000	6641000000	7407700000	7441100000	8878100000	7491300000	579710000	609660000	519130000	711750000	586510000	870140000	609790000	668660000	510850000	569820000	572400000	682930000	5109600000	4574800000	6323000000	5084700000	5456300000	5155300000	4140900000	4086500000	5328000000	4784800000	5655100000	5998600000
Q9CR61	NADH dehydrogenase [ubiquinone] 1 beta subcomplex subunit 7	Ndufb7	17	17	17	91.2	91.2	91.2	16.331	137	97345000000	9020400000	9702500000	10167000000	7235500000	6880700000	6434700000	8015300000	7160600000	8498100000	8128300000	10667000000	5435000000	12168000000	1127500000	1212800000	1270900000	904440000	860090000	804340000	1001900000	895070000	1062300000	1016000000	1333300000	679370000	6772700000	6028000000	7077200000	5188800000	5610900000	3578500000	7814000000	4235300000	6540500000	5260800000	8008300000	3209100000
O35887	Calumenin	Calu	32	32	32	60.6	60.6	60.6	37.063	315	97275000000	7141000000	9204200000	6889800000	10610000000	6691700000	9506500000	7300600000	7693300000	6673700000	9269100000	7401500000	8893600000	6079700000	446310000	575260000	430610000	663110000	418230000	594160000	456290000	480830000	417100000	579320000	462590000	555850000	4780600000	4825900000	5015800000	5865100000	4561400000	5235200000	4962100000	4703500000	5788800000	7008000000	5527600000	6097300000
P56392	Cytochrome c oxidase subunit 7A1, mitochondrial	Cox7a1	7	7	7	43.8	43.8	43.8	8.9863	80	96996000000	8392600000	9198600000	8332900000	7548900000	7066200000	2680200000	12674000000	12601000000	9619100000	7471000000	8499000000	2911900000	19399000000	1678500000	1839700000	1666600000	1509800000	1413200000	536040000	2534800000	2520300000	1923800000	1494200000	1699800000	582390000	5097400000	4356300000	5459700000	3687800000	4830000000	1312100000	6968300000	5898500000	6983800000	4566400000	6447000000	2075200000
P08226	Apolipoprotein E	Apoe	43	43	43	70.7	70.7	70.7	35.866	311	96831000000	6844300000	9293900000	5703700000	7886600000	6270300000	11317000000	10617000000	8385800000	7612600000	6687700000	7697300000	8514500000	6455400000	456280000	619600000	380240000	525770000	418020000	754470000	707820000	559050000	507510000	445840000	513150000	567630000	4305200000	5304800000	4530400000	3934200000	4422800000	5417000000	5491300000	4550200000	5005100000	3938600000	5018800000	5500200000
Q9ET78	Junctophilin-2	Jph2	51	51	48	65.9	65.9	64.4	74.691	696	96795000000	8387500000	10613000000	5007300000	7560100000	6318900000	10401000000	9145800000	8578400000	7518500000	7343000000	8602600000	7319200000	3337800000	289220000	365970000	172660000	260690000	217890000	358640000	315370000	295810000	259260000	253210000	296640000	252390000	5197500000	5388000000	4441700000	4194500000	4731800000	5339700000	5125500000	4944100000	4412100000	5132600000	5885400000	5366300000
Q9Z2I0	LETM1 and EF-hand domain-containing protein 1, mitochondrial	Letm1	55	55	55	58.1	58.1	58.1	82.988	738	96702000000	10840000000	7367700000	6843000000	7769400000	5072900000	7325300000	8413700000	7080400000	8856300000	9727300000	8055200000	9351100000	2302400000	258090000	175420000	162930000	184990000	120780000	174410000	200330000	168580000	210870000	231600000	191790000	222640000	5519300000	4729200000	5105000000	4889300000	4636000000	4265400000	5029900000	4562200000	5968000000	6246200000	5416900000	5530800000
P42669	Transcriptional activator protein Pur-alpha	Pura	33	33	26	70.7	70.7	63.9	34.883	321	96418000000	11196000000	12174000000	5500300000	8374500000	5365400000	10422000000	7917000000	7974900000	6733500000	6476600000	5483100000	8799900000	12052000000	1399600000	1521800000	687540000	1046800000	670680000	1302700000	989630000	996860000	841690000	809570000	685390000	1100000000	5577300000	5631900000	5571100000	4215400000	4232400000	5039000000	5183400000	5417800000	4183500000	4579100000	4454200000	5514100000
P62082	40S ribosomal protein S7	Rps7	35	35	35	93.3	93.3	93.3	22.127	194	96003000000	2540700000	12864000000	2900400000	15810000000	3523200000	12847000000	4062300000	14930000000	3461900000	9731400000	2871000000	10462000000	9600300000	254070000	1286400000	290040000	1581000000	352320000	1284700000	406230000	1493000000	346190000	973140000	287100000	1046200000	2110800000	6794000000	2200300000	8223100000	2159300000	6104900000	1805100000	8798300000	1918700000	7257100000	2312700000	6645800000
P14148	60S ribosomal protein L7	Rpl7	48	48	48	85.6	85.6	85.6	31.419	270	95233000000	6495300000	7787600000	5577100000	9174600000	4854500000	11104000000	9331000000	10590000000	6854400000	9275900000	6009500000	8179300000	7325600000	499640000	599050000	429010000	705740000	373420000	854170000	717770000	814590000	527260000	713530000	462270000	629180000	5028500000	5303000000	4216100000	4770900000	4523200000	5334200000	5489400000	6604300000	4923600000	5498000000	4435900000	5500900000
P35979	60S ribosomal protein L12	Rpl12	15	15	15	76.4	76.4	76.4	17.804	165	94393000000	5516300000	9613400000	6280000000	9527600000	4617100000	9124500000	7422000000	10922000000	8844400000	8570400000	4523800000	9432100000	10488000000	612920000	1068200000	697780000	1058600000	513020000	1013800000	824670000	1213500000	982710000	952260000	502640000	1048000000	3240200000	4587700000	4257200000	4450500000	3792800000	4256700000	4154200000	5862900000	5741700000	6882900000	3927000000	7075800000
P35441	Thrombospondin-1	Thbs1	70	70	39	44.6	44.6	29.4	129.65	1170	94299000000	723330000	15092000000	955000000	21068000000	626150000	15884000000	569280000	12349000000	1382000000	12628000000	1467900000	11555000000	1473400000	11302000	235810000	14922000	329190000	9783600	248190000	8895000	192950000	21594000	197310000	22935000	180540000	649410000	7543400000	1230500000	10678000000	799190000	6645600000	546100000	6909400000	1109700000	9106800000	1119800000	7299100000
P35564	Calnexin	Canx	47	47	47	66.2	66.2	66.2	67.277	591	93927000000	6621900000	8781100000	5672400000	10308000000	4220300000	9954700000	7795300000	7840400000	6893000000	8794700000	7320400000	9724700000	2935200000	206930000	274410000	177260000	322130000	131890000	311090000	243600000	245010000	215410000	274830000	228760000	303900000	4276400000	3602700000	5237400000	5032700000	3985600000	4691300000	4706100000	3996000000	5596200000	6351100000	5337000000	5524100000
P63254	Cysteine-rich protein 1	Crip1	8	8	8	84.4	84.4	84.4	8.5497	77	93475000000	8314900000	9353700000	6247700000	8508300000	5531600000	16780000000	7069000000	6487500000	6540000000	4171700000	6095800000	8374700000	23369000000	2078700000	2338400000	1561900000	2127100000	1382900000	4195000000	1767300000	1621900000	1635000000	1042900000	1523900000	2093700000	4925600000	5901500000	5008300000	4406000000	3627300000	7219800000	3176000000	3396900000	3573400000	4090100000	4242800000	6083100000
P16332	Methylmalonyl-CoA mutase, mitochondrial	Mut	59	59	59	60.8	60.8	60.8	82.843	748	93216000000	6107800000	8344100000	5553300000	10055000000	5362700000	10612000000	8067400000	9077200000	6758800000	7775500000	6622100000	8879600000	2589300000	169660000	231780000	154260000	279310000	148960000	294780000	224100000	252140000	187740000	215990000	183950000	246660000	4160700000	4638400000	4584400000	4848500000	3765400000	4429400000	4862000000	4833600000	4580200000	5600100000	4804100000	5549300000
P47934	Carnitine O-acetyltransferase	Crat	42	42	42	43.3	43.3	43.3	70.839	626	93126000000	7637700000	7719000000	5931600000	9039400000	5870000000	9534500000	10022000000	8707900000	8251300000	6489900000	7549900000	6372900000	3449100000	282880000	285890000	219690000	334790000	217410000	353130000	371200000	322520000	305600000	240370000	279630000	236030000	4662400000	3937600000	4724300000	4010900000	3972400000	3958900000	5165400000	4158400000	5823400000	5016300000	5278000000	3611900000
Q8CGC7	Bifunctional glutamate/proline--tRNA ligase;Glutamate--tRNA ligase;Proline--tRNA ligase	Eprs	105	105	105	54.6	54.6	54.6	170.08	1512	93042000000	7506300000	8944900000	5898800000	10526000000	5406300000	11093000000	8105200000	7071800000	6200000000	8011400000	6335300000	7942500000	1107600000	89361000	106490000	70224000	125310000	64361000	132060000	96490000	84188000	73809000	95374000	75420000	94554000	4691900000	4651800000	5121800000	5655000000	4437800000	5208900000	4945200000	4198200000	4542000000	5233100000	4581700000	5111200000
Q8VCM7	Fibrinogen gamma chain	Fgg	40	40	40	72.9	72.9	72.9	49.391	436	92737000000	5271100000	9857500000	5738300000	10643000000	5186700000	10837000000	5950300000	8590000000	7607800000	8991300000	6777300000	7286500000	3709500000	210850000	394300000	229530000	425740000	207470000	433460000	238010000	343600000	304310000	359650000	271090000	291460000	3394800000	4991900000	4652600000	5753300000	3940400000	4109000000	3326100000	4288400000	4467200000	6279000000	5109600000	4708600000
O09111	NADH dehydrogenase [ubiquinone] 1 beta subcomplex subunit 11, mitochondrial	Ndufb11	12	12	12	45	45	45	17.444	151	92502000000	9378700000	9869500000	7722700000	6479900000	7174700000	4955900000	10582000000	9269000000	9319700000	6473000000	7462300000	3814500000	11563000000	1172300000	1233700000	965340000	809990000	896840000	619490000	1322700000	1158600000	1165000000	809130000	932780000	476810000	5717900000	5185700000	7164200000	3949000000	4999800000	2543500000	5530400000	4758900000	6228100000	3923600000	4138500000	2390900000
P08207	Protein S100-A10	S100a10	10	10	10	67	67	67	11.186	97	92464000000	7589200000	7873000000	4953500000	7703700000	6096100000	6541500000	10577000000	9644400000	9370300000	6214800000	8876200000	7024600000	23116000000	1897300000	1968200000	1238400000	1925900000	1524000000	1635400000	2644100000	2411100000	2342600000	1553700000	2219100000	1756100000	5216400000	3308200000	5817300000	3311500000	3585200000	2838000000	5660800000	3969500000	6181100000	5720400000	5325900000	3705800000
Q8BW75	Amine oxidase [flavin-containing] B	Maob	34	34	34	49.4	49.4	49.4	58.557	520	92228000000	7539100000	7419800000	7441300000	7014600000	4863700000	8070700000	12821000000	8020500000	8038100000	7538300000	7391900000	6069100000	3415800000	279230000	274810000	275600000	259800000	180140000	298910000	474840000	297060000	297710000	279200000	273770000	224780000	5562700000	4505000000	6513300000	4281000000	4422000000	3871800000	5212500000	5230600000	5611100000	4816300000	4982900000	3637700000
Q9CXZ1	NADH dehydrogenase [ubiquinone] iron-sulfur protein 4, mitochondrial	Ndufs4	17	17	17	64	64	64	19.784	175	92092000000	8814700000	8815600000	6471400000	9563100000	8285200000	6211600000	6714000000	7937400000	8814700000	6191200000	10380000000	3893700000	8372000000	801340000	801420000	588310000	869380000	753200000	564690000	610360000	721580000	801330000	562830000	943590000	353970000	5420400000	5937300000	6191100000	5103900000	5403700000	3781800000	2477300000	3806800000	4594100000	3604200000	4962100000	2314500000
Q6ZWV3	60S ribosomal protein L10	Rpl10	32	32	5	84.6	84.6	14.5	24.604	214	91514000000	5692200000	9049000000	4648000000	9493400000	4954100000	9995300000	9906100000	10222000000	6348200000	7435500000	5704900000	8065100000	11439000000	711530000	1131100000	581000000	1186700000	619260000	1249400000	1238300000	1277700000	793530000	929440000	713110000	1008100000	3565500000	4508300000	3697300000	4154700000	3533900000	4145400000	4423100000	5639800000	4780700000	4562600000	3575100000	5065100000
Q9Z2I8	Succinyl-CoA ligase [GDP-forming] subunit beta, mitochondrial	Suclg2	44	44	44	70.4	70.4	70.4	46.839	433	91247000000	5915300000	10237000000	5663400000	10966000000	4113900000	9053100000	6325700000	11741000000	5508100000	6535100000	5133600000	10056000000	3258800000	211260000	365620000	202260000	391630000	146930000	323330000	225920000	419310000	196720000	233400000	183340000	359130000	3690400000	5258200000	4697600000	4864100000	3074100000	4032900000	3655100000	5565500000	4583000000	5747100000	4103500000	5122500000
Q93092	Transaldolase	Taldo1	35	35	35	63.5	63.5	63.5	37.387	337	91016000000	8193000000	8440100000	5643400000	7997200000	7547500000	10646000000	8095200000	8014700000	7525600000	6868300000	6338000000	5707000000	5353900000	481940000	496470000	331960000	470420000	443970000	626260000	476190000	471450000	442680000	404020000	372820000	335710000	4862500000	4400300000	4689200000	4488200000	6232800000	4479800000	4560800000	4131400000	5285300000	3972300000	4125400000	3777400000
P41105	60S ribosomal protein L28	Rpl28	26	26	26	79.6	79.6	79.6	15.733	137	90708000000	6468700000	10258000000	4559000000	9980500000	4232700000	13203000000	7105200000	8731000000	5851300000	5995300000	5414600000	8908300000	11338000000	808590000	1282300000	569880000	1247600000	529080000	1650400000	888150000	1091400000	731410000	749410000	676820000	1113500000	4109400000	4832300000	4031400000	4842100000	3530600000	5736400000	5019800000	5240700000	4082000000	4276300000	3621900000	5786600000
P42932	T-complex protein 1 subunit theta	Cct8	58	58	58	77.7	77.7	77.7	59.555	548	90471000000	5780900000	8791800000	5209600000	10225000000	4580600000	8993900000	7179900000	11761000000	6845300000	7357000000	5207600000	8538200000	2513100000	160580000	244220000	144710000	284030000	127240000	249830000	199440000	326690000	190150000	204360000	144650000	237170000	4619400000	5102700000	4956100000	5281600000	4213300000	4646700000	4512800000	5874900000	4895200000	5449300000	4307500000	4594100000
Q99KJ8	Dynactin subunit 2	Dctn2	35	35	35	70.4	70.4	70.4	44.116	402	90464000000	6767600000	9058100000	6097900000	8707700000	5130200000	10437000000	8989700000	8540500000	6838000000	6499400000	5093300000	8304700000	4523200000	338380000	452910000	304890000	435380000	256510000	521830000	449480000	427020000	341900000	324970000	254660000	415240000	5291700000	5708400000	5735600000	5423900000	4838600000	5205500000	5132800000	5254800000	4470400000	4363700000	3784800000	5008100000
P16110	Galectin-3	Lgals3	13	13	13	36	36	36	27.515	264	90461000000	3975200000	10889000000	2358900000	10773000000	2900000000	10521000000	4179500000	12670000000	4073700000	11576000000	4591700000	11952000000	11308000000	496900000	1361100000	294860000	1346600000	362500000	1315100000	522440000	1583800000	509210000	1447000000	573960000	1494000000	2600400000	7299600000	1940000000	5666200000	2014500000	5760500000	2247000000	5795200000	2408800000	6350200000	2993100000	6717900000
P99024	Tubulin beta-5 chain	Tubb5	44	7	6	82.4	20.5	17.1	49.67	444	89948000000	7855200000	6502200000	7085700000	8459900000	7324900000	9673900000	9058300000	7553800000	6833600000	6368500000	7159200000	6073200000	4497400000	392760000	325110000	354280000	423000000	366240000	483690000	452910000	377690000	341680000	318430000	357960000	303660000	6066300000	4658100000	7185100000	4604300000	4982100000	4318300000	3978100000	4342800000	4467500000	4896500000	4608100000	4547300000
P82347	Delta-sarcoglycan	Sgcd	30	30	30	65.4	65.4	65.4	32.133	289	89709000000	8380600000	8637100000	7285100000	8019600000	6599400000	8842500000	6204600000	5322500000	7424900000	7985200000	8324000000	6683600000	4983800000	465590000	479840000	404730000	445530000	366630000	491250000	344700000	295700000	412500000	443620000	462440000	371310000	5428400000	4423700000	5056800000	4081500000	4771800000	4580500000	4309500000	4408700000	5306400000	5022500000	5403800000	4942500000
Q91WD5	NADH dehydrogenase [ubiquinone] iron-sulfur protein 2, mitochondrial	Ndufs2	39	39	39	63.5	63.5	63.5	52.625	463	89560000000	8965400000	9459400000	7976700000	7394800000	6882200000	3989400000	9811500000	10373000000	8598300000	6479400000	6496700000	3132900000	3444600000	344820000	363820000	306800000	284410000	264700000	153440000	377370000	398970000	330700000	249210000	249870000	120500000	5096700000	4529000000	6316000000	4125600000	4656400000	1890600000	4845800000	5029500000	6184000000	4452500000	4738700000	2295800000
P21619	Lamin-B2	Lmnb2	92	81	81	87.9	80.7	80.7	67.317	596	89214000000	6175000000	8772800000	4934800000	8067600000	4680700000	8110000000	7635100000	8820200000	7498700000	9489000000	7076100000	7954300000	2411200000	166890000	237100000	133370000	218040000	126500000	219190000	206350000	238380000	202670000	256460000	191250000	214980000	4536500000	4884500000	4144800000	4804800000	3964900000	4663800000	4724600000	5196700000	4685500000	5449100000	4604400000	5230500000
Q9DC77	Small muscular protein	Smpx	13	13	13	98.8	98.8	98.8	9.2525	85	88883000000	4686800000	9842500000	3026300000	7837800000	4562600000	11834000000	5016500000	13277000000	3611400000	7979500000	4747600000	12462000000	17777000000	937360000	1968500000	605270000	1567600000	912530000	2366700000	1003300000	2655400000	722280000	1595900000	949520000	2492300000	2633800000	4349400000	2326900000	3905600000	2987800000	4947400000	3653300000	5638600000	2929700000	4405200000	3309500000	5278900000
Q60893	Olfactory receptor 151	Olfr151	2	2	2	2.9	2.9	2.9	34.464	309	88452000000	8679100000	9400700000	2761800000	12701000000	1010000000	1391900000	13411000000	11721000000	9382900000	5285500000	5900800000	6805600000	17690000000	1735800000	1880100000	552370000	2540200000	202010000	278370000	2682300000	2344200000	1876600000	1057100000	1180200000	1361100000	5266900000	4426500000	3014000000	7283800000	117120000	917630000	5300900000	4691700000	4672900000	4350100000	5042700000	4902700000
O55131	Septin-7	Sept7	46	46	45	73.6	73.6	73.6	50.549	436	88251000000	6867100000	8448600000	5262300000	8705800000	5485400000	10291000000	8659900000	7367600000	7764400000	5974500000	5921600000	7502500000	3837000000	298570000	367330000	228790000	378510000	238490000	447450000	376520000	320330000	337580000	259760000	257460000	326190000	4288700000	4256000000	3656000000	4221600000	4115700000	4178100000	4777000000	4105500000	5504600000	4617500000	4966500000	4492300000
Q99K48	Non-POU domain-containing octamer-binding protein	Nono	64	62	60	83.7	83.7	83.7	54.54	473	87540000000	6127800000	8236800000	4826300000	8125300000	4147700000	10212000000	8789400000	8875700000	6609900000	8106600000	4898900000	8584000000	4168600000	291800000	392230000	229820000	386920000	197510000	486270000	418540000	422650000	314760000	386030000	233280000	408760000	3650300000	4087200000	3533100000	3872600000	3092100000	4073100000	4449700000	4846300000	4594400000	5190400000	3621900000	4976900000
Q99NB1	Acetyl-coenzyme A synthetase 2-like, mitochondrial	Acss1	39	39	39	49.3	49.3	49.3	74.622	682	87335000000	6425900000	9221000000	5323100000	7594100000	5594300000	7022100000	7577400000	9512700000	7412100000	6930100000	6676100000	8046600000	2646500000	194730000	279430000	161300000	230120000	169530000	212790000	229620000	288260000	224610000	210000000	202310000	243830000	4288300000	4900100000	3980500000	4981400000	4058500000	4233400000	4136200000	5309600000	4984000000	4824600000	4601400000	4794700000
Q9DCT2	NADH dehydrogenase [ubiquinone] iron-sulfur protein 3, mitochondrial	Ndufs3	26	26	26	51.3	51.3	51.3	30.149	263	86932000000	9287800000	8075900000	8921400000	8718100000	7750000000	3508300000	7547000000	6785400000	8835000000	4834600000	7739200000	4928900000	5433200000	580490000	504740000	557590000	544880000	484370000	219270000	471680000	424090000	552190000	302160000	483700000	308060000	5811700000	5078800000	6563500000	4804700000	5076700000	1737900000	4998600000	4556000000	5713300000	3531300000	5346900000	2303500000
P53026	60S ribosomal protein L10a	Rpl10a	19	19	19	52.1	52.1	52.1	24.916	217	86923000000	6773000000	10562000000	5827300000	8984300000	3905100000	11426000000	6937400000	8699000000	6352000000	5752600000	4087600000	7616000000	8692300000	677300000	1056200000	582730000	898430000	390510000	1142600000	693740000	869900000	635200000	575260000	408760000	761600000	4596900000	5139900000	5303800000	4956800000	3612800000	3867700000	4363800000	5253600000	4126200000	3795100000	3297500000	5192500000
P63028	Translationally-controlled tumor protein	Tpt1	14	14	14	49.4	49.4	49.4	19.462	172	86627000000	5985500000	8946700000	4979000000	6592600000	4417700000	6660700000	7502600000	8754800000	5559900000	9608200000	8992300000	8626300000	14438000000	997580000	1491100000	829840000	1098800000	736280000	1110100000	1250400000	1459100000	926660000	1601400000	1498700000	1437700000	5461100000	5193500000	4761100000	3648200000	2617700000	4693900000	3682600000	5244300000	4823400000	5940100000	4790600000	5872000000
Q9CR57	60S ribosomal protein L14	Rpl14	24	24	24	71.9	71.9	71.9	23.564	217	86331000000	6166900000	7663300000	5399600000	7657200000	3715500000	8196600000	8148800000	9869900000	6610000000	7611700000	6266400000	9025000000	17266000000	1233400000	1532700000	1079900000	1531400000	743110000	1639300000	1629800000	1974000000	1322000000	1522300000	1253300000	1805000000	3942000000	4532100000	4589800000	4334700000	3004600000	4943400000	4470500000	4798200000	4615400000	4443300000	3490200000	5144600000
Q924X2	Carnitine O-palmitoyltransferase 1, muscle isoform	Cpt1b	64	64	61	58.7	58.7	57.4	88.216	772	86204000000	6998500000	7790700000	6163800000	10147000000	5116800000	8296100000	6193100000	6969400000	7520800000	7091400000	5951000000	7964900000	2329800000	189150000	210560000	166590000	274250000	138290000	224220000	167380000	188360000	203260000	191660000	160840000	215270000	3872200000	3824200000	4673200000	4411800000	3794200000	3865200000	3971100000	4794500000	5156900000	5241400000	4335100000	4512100000
Q6URW6-2	Myosin-14	Myh14	188	166	165	65.6	60.8	60.2	227.76	1992	86175000000	5416700000	8393100000	4821700000	7949400000	5893200000	5905800000	14796000000	7793000000	6513400000	5413100000	7606800000	5672700000	828600000	52084000	80703000	46363000	76436000	56665000	56786000	142270000	74933000	62629000	52049000	73143000	54545000	4489300000	4709200000	4452500000	3198200000	4516800000	3396500000	5124700000	5005100000	5147500000	3865800000	5760700000	4135900000
P14206	40S ribosomal protein SA	Rpsa	20	20	20	67.8	67.8	67.8	32.838	295	86140000000	5889300000	7472800000	5724600000	9474300000	4643400000	10510000000	9160400000	6446500000	6791800000	6689500000	6038700000	7298200000	6626100000	453020000	574830000	440350000	728790000	357180000	808460000	704650000	495890000	522450000	514570000	464510000	561400000	4348500000	4462700000	5460400000	4498100000	3805400000	3575100000	3977500000	3907200000	4236200000	4806800000	4113600000	4469600000
P61255	60S ribosomal protein L26	Rpl26	25	25	24	80.7	80.7	76.6	17.258	145	86130000000	5036500000	7987700000	4169200000	7778200000	5028700000	10471000000	6269800000	8214500000	6556600000	10035000000	6080100000	8502000000	14355000000	839420000	1331300000	694870000	1296400000	838120000	1745200000	1045000000	1369100000	1092800000	1672500000	1013400000	1417000000	3388800000	4389100000	2928800000	3703800000	3097200000	5835700000	3346400000	4421400000	4360700000	5398300000	3403000000	4997600000
P52825	Carnitine O-palmitoyltransferase 2, mitochondrial	Cpt2	57	57	57	62.5	62.5	62.5	73.98	658	85965000000	7712100000	6180800000	6660700000	7939800000	6255900000	7203600000	8037700000	6447500000	9934500000	6129000000	7934000000	5529400000	2456100000	220350000	176590000	190310000	226850000	178740000	205820000	229650000	184210000	283840000	175110000	226680000	157980000	5271600000	3674300000	5085200000	4190200000	5602800000	3663400000	5366500000	3700600000	6593600000	4868700000	6361400000	3980800000
P06909	Complement factor H	Cfh	89	89	89	69.8	69.8	69.8	139.14	1234	85488000000	5676800000	7385100000	4684600000	9134500000	5930500000	11393000000	5490500000	8133200000	6010100000	7304100000	6323800000	8022200000	1499800000	99594000	129560000	82187000	160250000	104040000	199870000	96325000	142690000	105440000	128140000	110940000	140740000	4008800000	4369300000	3909000000	4692500000	4266600000	5575800000	3661800000	4469500000	3942600000	4962000000	4459400000	5495200000
Q60605-2	Myosin light polypeptide 6	Myl6	18	18	16	88.1	88.1	88.1	16.961	151	84623000000	4929300000	8167300000	6575300000	6096500000	7092700000	8510700000	8000900000	7117000000	6001600000	5676700000	8432500000	8022200000	8462300000	492930000	816730000	657530000	609650000	709270000	851070000	800090000	711700000	600160000	567670000	843250000	802220000	3957000000	4096100000	4843400000	3703900000	4203900000	4082600000	4010000000	4028300000	5275800000	4163300000	4822400000	4889400000
P00520-2	Tyrosine-protein kinase ABL1	Abl1	6	6	5	5.6	5.6	4.8	122.18	1117	84447000000	627830000	1428700000	9933700000	11884000000	3378600000	1509300000	335900000	10057000000	10070000000	6615900000	24246000000	4360100000	1431300000	10641000	24216000	168370000	201420000	57264000	25582000	5693300	170460000	170680000	112130000	410950000	73900000	1368400000	2812900000	2621700000	3744500000	7212700000	4056300000	1389400000	8210000000	4430900000	10290000000	4229700000	4269100000
Q60598	Src substrate cortactin	Cttn	74	74	74	70.3	70.3	70.3	61.249	546	84032000000	5951500000	8474600000	5103800000	7597100000	5887300000	13049000000	5296100000	6888400000	5213500000	7215100000	6656200000	6699800000	3232000000	228900000	325950000	196300000	292200000	226430000	501870000	203700000	264940000	200520000	277500000	256010000	257680000	4178700000	4553300000	3661200000	4355400000	4094100000	5775300000	3951700000	4873600000	4104300000	5318600000	4004800000	5380200000
P18242	Cathepsin D	Ctsd	25	25	25	54.6	54.6	54.6	44.953	410	83926000000	6239000000	7138200000	6718000000	8274100000	5747200000	7638300000	9169500000	7528800000	7634900000	7401700000	4485200000	5951400000	4662600000	346610000	396570000	373220000	459670000	319290000	424350000	509420000	418260000	424160000	411210000	249180000	330640000	4839700000	4256600000	4988700000	4649800000	4177000000	4226000000	5241600000	4823300000	3672400000	3310900000	3307400000	3204900000
Q8R081	Heterogeneous nuclear ribonucleoprotein L	Hnrnpl	40	40	40	74.1	74.1	74.1	63.963	586	83689000000	5915100000	6776500000	5809400000	8220000000	5236400000	10944000000	6537200000	9235400000	5784100000	5495200000	6179900000	7555600000	4184400000	295750000	338830000	290470000	411000000	261820000	547190000	326860000	461770000	289200000	274760000	308990000	377780000	4421300000	3577200000	4792500000	4250900000	3906100000	4482000000	3433600000	4286800000	3998000000	3548400000	3676100000	4714900000
P80315	T-complex protein 1 subunit delta	Cct4	45	45	45	74.6	74.6	74.6	58.066	539	83578000000	5311200000	7064900000	3933700000	6182400000	4147300000	8671400000	7316200000	9756400000	7266500000	10576000000	6904900000	6447200000	2532700000	160940000	214090000	119200000	187340000	125680000	262770000	221700000	295650000	220200000	320480000	209240000	195370000	3505100000	4282100000	3493400000	4059800000	3043500000	3876400000	4073100000	4578600000	4836300000	5714700000	4382100000	4230100000
P34884	Macrophage migration inhibitory factor	Mif	7	7	7	52.2	52.2	52.2	12.504	115	83190000000	5632200000	8294500000	4042100000	8207300000	5628200000	9844400000	9724300000	9725200000	4930500000	4896200000	6021200000	6243800000	13865000000	938700000	1382400000	673680000	1367900000	938040000	1640700000	1620700000	1620900000	821750000	816040000	1003500000	1040600000	3297700000	4485300000	3108800000	4156200000	3648100000	3895400000	5340700000	7181100000	4033800000	3051200000	3875900000	3704500000
Q60668-3	Heterogeneous nuclear ribonucleoprotein D0	Hnrnpd	38	38	36	60.1	60.1	59.5	32.754	306	82938000000	6265400000	7637600000	5913100000	7550800000	5246400000	8432300000	7446300000	7704400000	6389900000	5551600000	6089200000	8711400000	5924200000	447530000	545550000	422370000	539340000	374740000	602310000	531880000	550320000	456420000	396550000	434950000	622240000	4499800000	4301000000	5395600000	4801500000	4483500000	4298800000	3971400000	4055200000	4355800000	4375800000	4347900000	5704100000
Q61029-3	Lamina-associated polypeptide 2, isoforms beta/delta/epsilon/gamma	Tmpo	41	41	2	73.3	73.3	3.4	46.049	412	82734000000	5443200000	7961400000	5527100000	6533300000	4684800000	6785500000	7742900000	10115000000	7237400000	7520100000	6775300000	6408400000	3939700000	259200000	379110000	263200000	311110000	223090000	323120000	368710000	481660000	344640000	358100000	322630000	305160000	4407500000	4946500000	4203200000	4034100000	4170800000	3667100000	4569100000	5061700000	4384200000	5110200000	5035300000	4387300000
P63276	40S ribosomal protein S17	Rps17	20	20	20	79.3	79.3	79.3	15.524	135	82576000000	4586600000	7402900000	4149200000	8984600000	3147700000	9661700000	6271900000	9591700000	4584100000	8503600000	6299300000	9393100000	16515000000	917330000	1480600000	829840000	1796900000	629540000	1932300000	1254400000	1918300000	916810000	1700700000	1259900000	1878600000	3268400000	4360000000	4080900000	4475400000	2516000000	4175700000	3766600000	4783200000	3094000000	5094400000	3413900000	5751800000
P51125	Calpastatin	Cast	68	68	3	72.1	72.1	4.4	84.921	788	82453000000	7084200000	8145100000	4713500000	9765500000	5121300000	10787000000	6461900000	6033800000	5428300000	5336000000	5289000000	8288500000	2228500000	191460000	220140000	127390000	263930000	138410000	291530000	174650000	163070000	146710000	144210000	142950000	224010000	4466600000	4345500000	3672800000	4654400000	3859700000	4782300000	4645800000	3409300000	4074200000	4988100000	4231900000	5235300000
Q8R4N0	Citrate lyase subunit beta-like protein, mitochondrial	Clybl	32	32	32	77.5	77.5	77.5	37.548	338	82205000000	7158800000	7659100000	5296300000	7237900000	5481100000	9119800000	9430100000	7640100000	6765400000	5854400000	5071700000	5490500000	3574100000	311250000	333000000	230270000	314690000	238310000	396510000	410000000	332180000	294150000	254540000	220510000	238720000	4248800000	3969000000	4353500000	4038000000	3120700000	3507800000	4806700000	4761000000	4876900000	3875300000	3580900000	3908400000
Q9CZ44-3	NSFL1 cofactor p47	Nsfl1c	38	38	2	75.8	75.8	7.3	40.953	372	81907000000	5545600000	7777600000	4208600000	7887200000	5150300000	9835700000	7360000000	8984100000	5132400000	7165200000	5056500000	7804100000	3723100000	252070000	353530000	191300000	358510000	234100000	447080000	334540000	408370000	233290000	325690000	229840000	354730000	3681200000	4334300000	3655200000	4447000000	3824200000	5359600000	4227800000	4778000000	4059600000	4921300000	3894800000	5182500000
P82349	Beta-sarcoglycan	Sgcb	20	20	20	58.4	58.4	58.4	34.872	320	81165000000	5349400000	7256800000	6118200000	8269800000	6994700000	11284000000	8500600000	5411100000	5004600000	4845600000	5896000000	6234300000	5072800000	334340000	453550000	382390000	516860000	437170000	705270000	531290000	338190000	312790000	302850000	368500000	389650000	4368700000	3846500000	4440900000	4042300000	4572800000	4674200000	3982400000	3962900000	4018100000	4066800000	3835000000	4262200000
P97443	Histone-lysine N-methyltransferase Smyd1	Smyd1	48	48	48	76.3	76.3	76.3	56.495	490	80905000000	5953600000	6975900000	5172700000	8177400000	4837400000	8050600000	7784600000	7728200000	7261000000	6012300000	6569100000	6382500000	3371100000	248070000	290660000	215530000	340730000	201560000	335440000	324360000	322010000	302540000	250510000	273710000	265940000	3933000000	3384700000	4049100000	3761700000	3267600000	3210100000	4283000000	4241100000	5279000000	4009800000	3628500000	3772400000
Q9JMH9-1	Unconventional myosin-XVIIIa	Myo18a	121	121	121	50.5	50.5	50.5	230.9	2035	80800000000	4003100000	9295200000	8071000000	4375100000	3569500000	4971700000	9773400000	9727900000	13489000000	3941900000	5120900000	4461500000	776930000	38491000	89376000	77605000	42068000	34322000	47805000	93975000	93538000	129700000	37903000	49239000	42899000	5217600000	5041900000	5529400000	4937000000	4955800000	4418600000	5520100000	5181000000	5524300000	4653300000	5028400000	4592300000
Q9R069	Basal cell adhesion molecule	Bcam	32	32	32	56.4	56.4	56.4	67.669	622	80211000000	7265200000	7844700000	3984900000	7079500000	5020400000	7907400000	8853000000	7954500000	6064200000	7251700000	6219400000	4766000000	2506600000	227040000	245150000	124530000	221230000	156890000	247100000	276660000	248580000	189510000	226610000	194360000	148940000	4417900000	4065300000	3762100000	4113000000	3956500000	3728700000	5072400000	4665300000	4233500000	4422500000	4685700000	3825100000
Q99LP6	GrpE protein homolog 1, mitochondrial	Grpel1	26	26	26	80.2	80.2	80.2	24.307	217	80182000000	6485000000	5566300000	5888600000	7922300000	4485600000	8203900000	8587100000	5980600000	6331400000	7636900000	4681400000	8412600000	5727300000	463210000	397590000	420610000	565880000	320400000	586000000	613370000	427190000	452250000	545500000	334380000	600900000	4255600000	3837000000	4970000000	3936800000	4073500000	4333200000	3669300000	3318500000	3860500000	4897700000	3770000000	4727100000
Q8BG95	Protein phosphatase 1 regulatory subunit 12B	Ppp1r12b	100	100	96	72.6	72.6	70.9	109.05	976	79896000000	6124200000	6787800000	5051800000	6636800000	5527400000	8060800000	8163600000	8323700000	6387000000	5599700000	6330300000	6903000000	1507500000	115550000	128070000	95317000	125220000	104290000	152090000	154030000	157050000	120510000	105650000	119440000	130250000	3838900000	3961100000	3731300000	3701300000	4026100000	3774200000	4551400000	4782400000	4247900000	4322200000	4319400000	4430200000
Q9CPY7-2	Cytosol aminopeptidase	Lap3	41	41	1	83.8	83.8	2.3	52.75	488	79831000000	4949100000	7220800000	4909400000	7696200000	5425200000	9124200000	6024500000	6394300000	6596600000	8185000000	6323700000	6982000000	3070400000	190350000	277720000	188820000	296010000	208660000	350930000	231710000	245940000	253710000	314810000	243220000	268540000	3671700000	3574300000	4811900000	4432900000	3780600000	4585900000	4150600000	4139000000	4174200000	5498900000	4397600000	4327600000
Q3URD3-2	Sarcolemmal membrane-associated protein	Slmap	85	85	25	68.6	68.6	30.5	94.4	821	79829000000	5327700000	7148900000	6311300000	8590400000	4813900000	6269300000	7786900000	6895500000	7129900000	7666700000	5329400000	6559300000	1451400000	96867000	129980000	114750000	156190000	87525000	113990000	141580000	125370000	129630000	139390000	96899000	119260000	3716200000	3892600000	4395200000	4522600000	3736000000	3777100000	3882500000	4101200000	4520300000	4888500000	4005900000	4360100000
O09161	Calsequestrin-2	Casq2	33	33	33	46	46	46	48.176	415	79805000000	6867500000	6911100000	5485300000	8305100000	6611000000	6437300000	6675800000	7613100000	6890200000	5838800000	6739400000	5430500000	5320300000	457830000	460740000	365680000	553680000	440730000	429150000	445050000	507540000	459350000	389250000	449290000	362030000	4465000000	3539100000	4811300000	4502200000	3931800000	3264000000	4510000000	5194600000	5702400000	4670900000	4154400000	3518200000
Q9CQJ8	NADH dehydrogenase [ubiquinone] 1 beta subcomplex subunit 9	Ndufb9	22	22	22	90.5	90.5	90.5	21.984	179	79611000000	7615800000	7593600000	7529300000	7544500000	7111700000	4556600000	8670100000	7070100000	7420300000	4821400000	7121500000	2556400000	9951400000	951980000	949200000	941170000	943060000	888960000	569570000	1083800000	883760000	927530000	602670000	890190000	319550000	5443800000	4355100000	7225100000	4557500000	6601900000	2772300000	2957400000	2564400000	3331800000	2108700000	4044200000	1738400000
P49312	Heterogeneous nuclear ribonucleoprotein A1;Heterogeneous nuclear ribonucleoprotein A1, N-terminally processed	Hnrnpa1	38	34	34	80.3	76.6	76.6	34.196	320	79177000000	5504700000	8216100000	4839700000	8382500000	4514400000	10081000000	6317600000	6040900000	6116000000	5818800000	6498400000	6846300000	4398700000	305820000	456450000	268870000	465690000	250800000	560070000	350980000	335610000	339780000	323270000	361020000	380350000	4170300000	4560700000	4054000000	4168300000	3276500000	3839400000	4016100000	3876700000	4212200000	4188200000	4347900000	4172700000
Q922R8	Protein disulfide-isomerase A6	Pdia6	33	33	33	57	57	57	48.1	440	78882000000	5288600000	6718900000	5717700000	7596500000	4453000000	8630000000	8127400000	8588300000	5817500000	5932000000	5368400000	6643700000	4640100000	311100000	395230000	336330000	446850000	261940000	507650000	478080000	505190000	342210000	348940000	315790000	390810000	3342700000	3858200000	4069500000	5207300000	3658200000	4755800000	3123300000	4066700000	3122100000	4579300000	3486500000	4719100000
Q9QZF2	Glypican-1;Secreted glypican-1	Gpc1	33	33	33	58.9	58.9	58.9	61.359	557	78847000000	3278300000	7792600000	3713700000	7399200000	3784000000	10858000000	5556000000	9585300000	5507700000	8043300000	4339600000	8989200000	2816000000	117080000	278310000	132630000	264260000	135140000	387790000	198430000	342330000	196700000	287260000	154980000	321040000	2656200000	4349800000	3030400000	4139300000	3206400000	6067500000	3722700000	5177100000	3783200000	5665500000	3504700000	5575500000
P35235-2	Tyrosine-protein phosphatase non-receptor type 11	Ptpn11	65	65	2	83	83	1.9	68.034	593	78214000000	5195300000	7703000000	3859200000	8324700000	4292200000	10295000000	6354700000	7161900000	6143400000	6969100000	4480200000	7435600000	2058300000	136720000	202710000	101560000	219070000	112950000	270910000	167230000	188470000	161670000	183400000	117900000	195670000	3692100000	3981000000	3373600000	4517400000	3358400000	4495900000	4398700000	4340500000	4088200000	4540400000	3166500000	4265000000
Q922B1	O-acetyl-ADP-ribose deacetylase MACROD1	Macrod1	31	31	31	53.3	53.3	53.3	35.294	323	77824000000	5230100000	7005800000	4756100000	6234400000	4133700000	9473500000	6174200000	9092000000	8690100000	6550800000	4821400000	5662300000	5558900000	373580000	500420000	339720000	445310000	295260000	676680000	441010000	649430000	620720000	467910000	344390000	404450000	3382900000	3752100000	3652200000	3831300000	3144000000	4572000000	4440400000	4231300000	4492400000	3926100000	3768400000	4516100000
Q922J3	CAP-Gly domain-containing linker protein 1	Clip1	155	155	144	79.8	79.8	75.1	155.81	1391	77481000000	5479100000	7532600000	4477600000	8326600000	4275600000	9208500000	6562000000	6922800000	4994200000	6656400000	4931900000	8114000000	944890000	66818000	91861000	54605000	101540000	52141000	112300000	80025000	84424000	60905000	81176000	60145000	98951000	3859100000	3885300000	3522200000	4286800000	3572400000	4578500000	4093000000	4298100000	4138700000	4629600000	3701000000	4986100000
P23116	Eukaryotic translation initiation factor 3 subunit A	Eif3a	123	123	123	63.3	63.3	63.3	161.93	1344	77440000000	4935000000	6912700000	3797200000	9488500000	3290200000	9071500000	6544200000	6733300000	5311000000	6903500000	5599600000	8852900000	1335200000	85086000	119180000	65468000	163590000	56728000	156400000	112830000	116090000	91569000	119030000	96545000	152640000	3498200000	3809500000	3300100000	4314900000	3173900000	4521600000	3590100000	4061400000	3699000000	4652500000	3660500000	4645700000
P32020	Non-specific lipid-transfer protein	Scp2	44	44	44	57	57	57	59.125	547	76690000000	6046900000	5917900000	4821400000	5870400000	5313900000	8234000000	9135500000	7186800000	5970500000	6635500000	6031300000	5525500000	3195400000	251950000	246580000	200890000	244600000	221410000	343080000	380650000	299450000	248770000	276480000	251300000	230230000	3535700000	3292300000	4101700000	3527500000	3869500000	3818100000	5074200000	4031900000	4322900000	3966700000	3839600000	4147400000
Q9ERS2	NADH dehydrogenase [ubiquinone] 1 alpha subcomplex subunit 13	Ndufa13	17	17	17	72.9	72.9	72.9	16.859	144	76266000000	6385100000	7773600000	5377200000	6292100000	5720700000	3729800000	9020200000	8649300000	8704400000	5081400000	5692600000	3839700000	9533300000	798140000	971700000	672160000	786520000	715090000	466220000	1127500000	1081200000	1088100000	635180000	711580000	479960000	4275900000	4002900000	5813000000	3004900000	4187100000	1965900000	3837700000	4164800000	5599100000	3207100000	4016800000	2056700000
P43274	Histone H1.4	Hist1h1e	27	7	7	52.5	19.6	19.6	21.977	219	76214000000	8524900000	6024500000	5531500000	5917300000	4128000000	8546800000	8062500000	5635400000	5818600000	4120000000	6185800000	7718500000	8468200000	947210000	669390000	614610000	657480000	458670000	949640000	895830000	626160000	646510000	457780000	687320000	857610000	4819700000	3225000000	4485600000	3320500000	3248400000	3755300000	3630600000	3155400000	3896200000	2776000000	4138100000	5521700000
P80316	T-complex protein 1 subunit epsilon	Cct5	57	57	57	80.4	80.4	80.4	59.623	541	76156000000	4484800000	7223600000	4888400000	8260200000	3806000000	8175300000	7025200000	8717900000	5754400000	6831000000	4118400000	6870700000	2538500000	149490000	240790000	162950000	275340000	126870000	272510000	234170000	290600000	191810000	227700000	137280000	229020000	3380800000	3587700000	4107300000	4030800000	2794200000	3345400000	3988700000	4697900000	4110700000	4240100000	3076600000	4365300000
O08788-2	Dynactin subunit 1	Dctn1	107	107	107	63.6	63.6	63.6	138.2	1243	76020000000	5259100000	6971400000	5432700000	7633000000	4386100000	8350900000	6301100000	6637700000	5571300000	6688900000	5766600000	7020900000	1226100000	84824000	112440000	87623000	123110000	70743000	134690000	101630000	107060000	89860000	107880000	93010000	113240000	3694100000	3668800000	3797200000	4126200000	3524000000	4299300000	4059000000	4011200000	4377100000	5121700000	4487100000	4889300000
Q8K1M6-2	Dynamin-1-like protein	Dnm1l	67	67	2	72.1	72.1	1.3	80.211	716	75764000000	5029000000	6796000000	5647200000	8144900000	4407700000	8035000000	5873500000	6748900000	5686800000	7264300000	5581800000	6549200000	1515300000	100580000	135920000	112940000	162900000	88155000	160700000	117470000	134980000	113740000	145290000	111640000	130980000	3740800000	3690800000	4561700000	4317500000	3565100000	3741400000	3662600000	4306900000	4332300000	5138200000	4118800000	3967600000
P47915	60S ribosomal protein L29	Rpl29	17	17	17	66.2	66.2	66.2	17.587	160	75738000000	5442400000	7959700000	5745500000	8793400000	2999000000	8891600000	6139100000	7878400000	5330900000	5229500000	3275400000	8053300000	15148000000	1088500000	1591900000	1149100000	1758700000	599810000	1778300000	1227800000	1575700000	1066200000	1045900000	655090000	1610700000	3977100000	4817000000	3702600000	4985100000	2799300000	4461800000	4464900000	5586000000	2937700000	3086000000	2858600000	5279700000
Q62417-2	Sorbin and SH3 domain-containing protein 1	Sorbs1	70	68	0	73.6	72	0	82.86	740	75702000000	6402300000	6704600000	5195500000	6349700000	6001500000	7087900000	7053900000	7625500000	6848800000	4440600000	7672600000	4319400000	1941100000	164160000	171910000	133220000	162810000	153880000	181740000	180870000	195530000	175610000	113860000	196730000	110750000	4298100000	3855200000	4105200000	3259700000	4522400000	3320700000	4261200000	4506600000	4683700000	3430800000	5409000000	3247200000
Q8QZS1	3-hydroxyisobutyryl-CoA hydrolase, mitochondrial	Hibch	33	33	33	69.9	69.9	69.9	43.037	385	75157000000	6184700000	6585500000	7103200000	7260800000	6380100000	7792300000	6347300000	4642200000	5604000000	5934300000	5581200000	5741300000	3006300000	247390000	263420000	284130000	290430000	255200000	311690000	253890000	185690000	224160000	237370000	223250000	229650000	4187400000	3716000000	5393200000	3888400000	4001600000	3593600000	3394400000	3028300000	4636400000	4402400000	4286800000	3516800000
P09405	Nucleolin	Ncl	81	81	81	62.9	62.9	62.9	76.722	707	74614000000	4986800000	6497000000	4746000000	8098300000	4207400000	8553800000	5765500000	7252900000	5280000000	5936500000	5503600000	7786600000	2072600000	138520000	180470000	131830000	224950000	116870000	237600000	160150000	201470000	146670000	164900000	152880000	216300000	4183600000	3827000000	3896900000	4099800000	3667700000	4244900000	3207500000	4487800000	3661300000	3994200000	3750800000	4471800000
Q9WV55	Vesicle-associated membrane protein-associated protein A	Vapa	34	34	33	65.9	65.9	65.9	27.855	249	74123000000	5286200000	7649200000	5418300000	6462000000	5129600000	7552200000	5629200000	5861900000	5268100000	7026100000	6468800000	6371700000	4941500000	352410000	509950000	361220000	430800000	341970000	503480000	375280000	390790000	351210000	468410000	431250000	424780000	4439400000	3610500000	4204100000	3918900000	3651500000	3734700000	3904600000	3975400000	3830100000	4170600000	3944500000	3727600000
P15331	Peripherin	Prph	77	70	70	86.9	80.6	80.6	54.267	475	74037000000	8364300000	2672700000	8635300000	2381800000	8342800000	3312300000	12792000000	2218600000	9784300000	2174300000	10180000000	3178700000	2313700000	261380000	83521000	269850000	74431000	260710000	103510000	399740000	69331000	305760000	67946000	318130000	99336000	5337300000	1656200000	6079100000	1463300000	5599800000	2001700000	6614700000	1630200000	6861400000	1625700000	6844700000	2052100000
P97384	Annexin A11	Anxa11	45	45	45	56.9	56.9	56.9	54.079	503	74020000000	4823600000	6274300000	5439300000	7415700000	4151200000	7976600000	5751800000	7146300000	5578100000	6945300000	5412500000	7105300000	3895800000	253870000	330220000	286280000	390300000	218480000	419820000	302730000	376120000	293590000	365540000	284870000	373960000	3982200000	4141200000	4684500000	3820900000	3118700000	3430700000	3469700000	4500500000	3906500000	4430200000	3343400000	4863100000
P23506	Protein-L-isoaspartate(D-aspartate) O-methyltransferase	Pcmt1	21	21	21	92.5	92.5	92.5	24.634	227	73974000000	4955000000	6364700000	4123000000	6490100000	3299500000	6680700000	5068500000	11255000000	6022700000	6701000000	6722800000	6291100000	6164500000	412920000	530390000	343580000	540850000	274960000	556720000	422370000	937940000	501890000	558410000	560240000	524260000	3369500000	3732700000	3946900000	3589900000	2861700000	3535500000	3591300000	4626200000	4707200000	4507100000	3578800000	3401100000
P68510	14-3-3 protein eta	Ywhah	29	19	19	74	64.6	64.6	28.211	246	73938000000	4105500000	7523800000	4286300000	8288900000	4138400000	5081600000	5953000000	7366800000	5114400000	8656600000	5454600000	7968200000	4621100000	256590000	470240000	267900000	518060000	258650000	317600000	372060000	460420000	319650000	541040000	340910000	498020000	3173200000	4415600000	3096600000	4338800000	3724300000	5453500000	4143200000	5309400000	3651000000	4694100000	3519100000	3937600000
Q9CQZ6	NADH dehydrogenase [ubiquinone] 1 beta subcomplex subunit 3	Ndufb3	8	8	8	45.2	45.2	45.2	11.692	104	73917000000	6834200000	4929900000	6214000000	6056800000	6236600000	3953000000	5182000000	8676200000	7936400000	6687000000	7884100000	3326600000	14783000000	1366800000	985980000	1242800000	1211400000	1247300000	790590000	1036400000	1735200000	1587300000	1337400000	1576800000	665330000	4663200000	2821800000	3685700000	3663800000	4983200000	2994000000	2300500000	3394900000	5035300000	5053400000	4480100000	1942100000
Q99L13	3-hydroxyisobutyrate dehydrogenase, mitochondrial	Hibadh	29	29	29	60.3	60.3	60.3	35.44	335	73888000000	5824800000	6158300000	5157100000	8429100000	4606100000	7589400000	6813400000	6247500000	6576400000	6146100000	4428300000	5911800000	5277700000	416060000	439880000	368370000	602080000	329010000	542100000	486670000	446250000	469740000	439010000	316310000	422270000	3780200000	3170700000	4290500000	3556800000	2759000000	2893300000	3530200000	3397500000	3943900000	3896200000	3069700000	3230000000
P51667	Myosin regulatory light chain 2, ventricular/cardiac muscle isoform	Myl2	29	29	29	95.8	95.8	95.8	18.864	166	73879000000	12094000000	6691400000	2831000000	3942500000	2512800000	2782400000	21402000000	7680200000	3649200000	5105600000	2704300000	2483800000	7387900000	1209400000	669140000	283100000	394250000	251280000	278240000	2140200000	768020000	364920000	510560000	270430000	248380000	8290900000	3487600000	2140100000	2186400000	1627900000	1682400000	10209000000	4260800000	2302100000	3223700000	1942900000	1833600000
Q9R269	Periplakin	Ppl	168	168	167	71.5	71.5	71.5	204	1755	73516000000	6381000000	4217000000	2006200000	8810600000	6297600000	4830000000	9458000000	3089900000	11403000000	5483700000	2361400000	9176700000	602590000	52303000	34566000	16444000	72218000	51620000	39590000	77525000	25327000	93471000	44949000	19355000	75219000	3366500000	3869100000	2842400000	3997700000	2641700000	3972400000	3206800000	3878500000	2972300000	4137100000	2921800000	4424600000
P20108	Thioredoxin-dependent peroxide reductase, mitochondrial	Prdx3	16	16	16	49.8	49.8	49.8	28.127	257	73515000000	4064200000	7054700000	4744800000	8938800000	3612200000	6664300000	5009500000	12275000000	3438100000	6762200000	4892400000	6059400000	4324400000	239070000	414980000	279110000	525810000	212480000	392020000	294670000	722040000	202240000	397780000	287790000	356430000	3611700000	3415000000	4040800000	4183600000	4446000000	3683400000	3051300000	3785600000	3626900000	4388700000	3137100000	3820100000
Q9CPU0	Lactoylglutathione lyase	Glo1	20	20	20	92.4	92.4	92.4	20.809	184	73413000000	5747800000	7488600000	5433100000	7205200000	4806200000	10027000000	5733600000	7149100000	4190000000	5995200000	3056600000	6580600000	6673900000	522530000	680780000	493920000	655020000	436920000	911540000	521240000	649920000	380910000	545020000	277870000	598240000	3461200000	4296200000	5111800000	4379800000	3642600000	4394200000	3251000000	3682600000	2758600000	3064900000	2308200000	4017000000
Q3TEA8-2	Heterochromatin protein 1-binding protein 3	Hp1bp3	52	52	52	63.4	63.4	63.4	59.548	541	73223000000	5526100000	6677500000	3962700000	6196700000	4590400000	8875800000	6292200000	9313800000	4846200000	5529200000	4519100000	6893000000	2816300000	212540000	256830000	152410000	238340000	176550000	341380000	242010000	358220000	186390000	212660000	173810000	265110000	3691300000	4218600000	3606500000	3538700000	3461700000	4458800000	3015100000	4279000000	3362400000	3985800000	3738800000	4581500000
Q8C8R3-2	Ankyrin-2	Ank2	150	150	11	42.7	42.7	3	428.76	3926	72853000000	6243700000	6432100000	5798500000	6959100000	5335000000	6704200000	6208300000	6126100000	7054200000	5534700000	5335600000	5121500000	362450000	31063000	32001000	28848000	34622000	26542000	33354000	30887000	30478000	35096000	27536000	26545000	25480000	4431100000	3632200000	4628700000	3929700000	4250700000	3364300000	3942400000	3839300000	4999900000	3930300000	4328900000	3437400000
Q9DB15	39S ribosomal protein L12, mitochondrial	Mrpl12	25	25	25	78.1	78.1	78.1	21.708	201	72700000000	5198400000	5723500000	3751900000	8018200000	4801600000	6333900000	11938000000	4925000000	4974600000	6785700000	3484300000	6765500000	10386000000	742630000	817650000	535990000	1145500000	685940000	904840000	1705400000	703570000	710650000	969390000	497760000	966510000	3945900000	3443900000	3480600000	3602600000	3295400000	3609300000	3875100000	3937600000	4149100000	4378900000	3422900000	4280800000
Q8K370	Acyl-CoA dehydrogenase family member 10	Acad10	25	25	25	17.3	17.3	17.3	118.98	1069	72622000000	5262600000	7010800000	4461900000	8298400000	4383200000	9002100000	5861000000	6396300000	4563300000	7049400000	4455000000	5878000000	1230900000	89197000	118830000	75625000	140650000	74292000	152580000	99339000	108410000	77343000	119480000	75509000	99627000	3528800000	3686400000	3053600000	3759800000	3371100000	4580700000	3679900000	3920900000	3114500000	4614000000	2888900000	3791400000
P35980	60S ribosomal protein L18	Rpl18	25	25	25	69.7	69.7	69.7	21.644	188	72522000000	5445500000	5868600000	3722500000	7792500000	3055500000	6601500000	7725200000	10399000000	6148300000	4441700000	3840700000	7480700000	10360000000	777930000	838370000	531790000	1113200000	436500000	943080000	1103600000	1485600000	878320000	634520000	548670000	1068700000	3608500000	3769300000	3333700000	3092600000	2859300000	3303600000	5090900000	4294900000	3536400000	3166400000	3139100000	3862700000
P26231	Catenin alpha-1	Ctnna1	74	74	58	75.7	75.7	62	100.11	906	72519000000	4985900000	5852700000	5194500000	7838500000	4482000000	7410000000	6530000000	6748900000	5665000000	6672200000	4698500000	6440800000	1543000000	106080000	124530000	110520000	166780000	95361000	157660000	138940000	143590000	120530000	141960000	99969000	137040000	3627500000	3632600000	3848000000	4223700000	3464600000	3997300000	3749000000	4001100000	3883100000	4411800000	3671300000	3950900000
O88844	Isocitrate dehydrogenase [NADP] cytoplasmic	Idh1	53	51	51	83.8	83.8	83.8	46.674	414	72499000000	6601700000	5564500000	5301700000	6246700000	5630900000	6680100000	7652700000	5499300000	6548600000	5444200000	6007100000	5321000000	2788400000	253910000	214020000	203910000	240260000	216570000	256930000	294330000	211510000	251870000	209390000	231040000	204650000	4425100000	3097700000	4863900000	3438600000	4085000000	3104700000	4453100000	3134900000	4320300000	3464000000	4222800000	3557900000
P84099	60S ribosomal protein L19	Rpl19	28	28	28	68.9	68.9	68.9	23.466	196	72066000000	3696600000	6050000000	3380400000	4547200000	3462600000	8715200000	7122200000	7970300000	5324300000	6599100000	6684200000	8513500000	12011000000	616110000	1008300000	563400000	757870000	577100000	1452500000	1187000000	1328400000	887390000	1099800000	1114000000	1418900000	2514000000	3472400000	2916900000	2977300000	2616000000	5069200000	3474500000	6027800000	3888700000	4117300000	4532300000	4483200000
Q9CPV4	Glyoxalase domain-containing protein 4	Glod4	37	37	37	86.2	86.2	86.2	33.316	298	72010000000	4248600000	6057200000	4139200000	6890700000	4271800000	7053800000	6056100000	6839400000	6423900000	7694400000	5067000000	7267600000	3429000000	202320000	288440000	197100000	328130000	203420000	335900000	288390000	325680000	305900000	366400000	241280000	346070000	3355900000	3493300000	3425200000	4072200000	3315900000	3791500000	3185100000	3980600000	4101900000	4417600000	3511100000	4178900000
P80317	T-complex protein 1 subunit zeta	Cct6a	43	43	38	71.2	71.2	65	58.004	531	71948000000	5367300000	6843800000	4749400000	6166500000	3574000000	7582000000	6821400000	7416100000	5028900000	7154300000	4680100000	6564000000	2767200000	206430000	263220000	182670000	237170000	137460000	291620000	262360000	285230000	193420000	275160000	180000000	252460000	3361100000	4066100000	3541200000	3605000000	2933900000	3533300000	4097900000	5268900000	3614900000	4954200000	3700400000	4361800000
Q99MN9	Propionyl-CoA carboxylase beta chain, mitochondrial	Pccb	38	38	38	73.4	73.4	73.4	58.408	541	71901000000	5161900000	5817000000	5443300000	6044600000	4129400000	7307100000	7565600000	8474500000	6271500000	6057300000	4400800000	5227500000	2479300000	178000000	200580000	187700000	208440000	142390000	251970000	260880000	292220000	216260000	208870000	151750000	180260000	3489100000	3519700000	4530800000	3639300000	3754600000	3059200000	3464500000	3763300000	4125300000	3937400000	4003800000	3676800000
P62880	Guanine nucleotide-binding protein G(I)/G(S)/G(T) subunit beta-2	Gnb2	22	12	7	50	30.3	25.6	37.331	340	71722000000	2967800000	6239100000	4847100000	5721400000	3318500000	4765500000	7410800000	8664400000	7052500000	7727100000	6545000000	6462500000	5517100000	228300000	479930000	372860000	440110000	255270000	366570000	570070000	666490000	542500000	594390000	503460000	497110000	3673600000	3796900000	4587200000	3680200000	3415900000	2909700000	4260800000	4162000000	3566100000	3955700000	4103000000	4093900000
Q99PR8	Heat shock protein beta-2	Hspb2	18	18	18	90.7	90.7	90.7	20.374	182	71681000000	6191400000	5550000000	4474500000	6527000000	4943600000	7094200000	6859000000	7189900000	6911800000	4791900000	4023900000	7124300000	8960200000	773920000	693750000	559310000	815880000	617960000	886770000	857370000	898730000	863970000	598980000	502980000	890540000	3407100000	3024900000	3146300000	2917500000	3270000000	4040800000	3102400000	3206900000	3670400000	3235000000	3441300000	3910200000
Q91YQ5	Dolichyl-diphosphooligosaccharide--protein glycosyltransferase subunit 1	Rpn1	49	49	49	53.9	53.9	53.9	68.527	608	71247000000	4988500000	6370800000	4612300000	5901100000	3741800000	5993200000	6424100000	5794100000	6168700000	8882600000	6252600000	6117000000	1925600000	134830000	172180000	124660000	159490000	101130000	161980000	173620000	156600000	166720000	240070000	168990000	165320000	3317800000	3963700000	3750900000	3817900000	3507000000	3330200000	3551900000	3572900000	4237600000	5226400000	4022500000	3646000000
O88685	26S protease regulatory subunit 6A	Psmc3	43	43	43	80.5	80.5	80.5	49.548	442	71230000000	5223400000	6580200000	4821600000	6530100000	3963800000	7694800000	6002900000	7699300000	6053700000	5757700000	4534100000	6368600000	2638200000	193460000	243710000	178580000	241860000	146810000	284990000	222330000	285160000	224210000	213250000	167930000	235870000	3490800000	3415200000	3576700000	3668400000	3071700000	3422500000	3351700000	3869600000	4414100000	3968100000	3551800000	3808000000
P60867	40S ribosomal protein S20	Rps20	16	16	16	68.9	68.9	68.9	13.373	119	70622000000	3531600000	5753800000	2617500000	7967300000	3248900000	7981400000	7699500000	9272200000	4344200000	6343500000	3703000000	8159000000	14124000000	706320000	1150800000	523490000	1593500000	649790000	1596300000	1539900000	1854400000	868830000	1268700000	740600000	1631800000	2059700000	3199800000	2286900000	3917600000	2194500000	3691900000	3447800000	4186400000	3258500000	4125200000	3613200000	4612400000
P18872-2	Guanine nucleotide-binding protein G(o) subunit alpha	Gnao1	25	19	19	51.1	41.8	41.8	40.036	354	70606000000	5872700000	7877600000	5049700000	8720100000	4415900000	8415400000	4455400000	7054000000	4470900000	5052200000	4124500000	5097500000	3922600000	326260000	437650000	280540000	484450000	245330000	467520000	247520000	391890000	248390000	280680000	229140000	283200000	3860900000	4060100000	4654300000	4253400000	3159400000	3658100000	3078900000	3256400000	3776700000	3290600000	3050300000	2960400000
P35385	Heat shock protein beta-7	Hspb7	16	16	16	99.4	99.4	99.4	18.634	169	70491000000	5002900000	5757800000	3903700000	5983600000	4578600000	7774800000	7679400000	6677200000	6058300000	3568400000	6292000000	7214800000	7049100000	500290000	575780000	390370000	598360000	457860000	777480000	767940000	667720000	605830000	356840000	629200000	721480000	2994500000	3122800000	2891200000	2846100000	2691500000	3179500000	3902200000	3810300000	3413000000	2351300000	4065400000	3785700000
Q91ZJ5	UTP--glucose-1-phosphate uridylyltransferase	Ugp2	53	53	5	69.9	69.9	7.3	56.979	508	70249000000	5651600000	5908900000	5018300000	6728400000	4494700000	6745500000	6051700000	6283700000	5741600000	6396300000	5620800000	5608000000	2601800000	209320000	218850000	185860000	249200000	166470000	249830000	224140000	232730000	212650000	236900000	208180000	207700000	3933000000	3301700000	4293700000	4212900000	3778100000	3325100000	3744000000	3803900000	4197100000	4233000000	3725400000	3624400000
P43024	Cytochrome c oxidase subunit 6A1, mitochondrial	Cox6a1	6	6	6	69.4	69.4	69.4	12.352	111	69894000000	6086200000	8244400000	4322300000	4122700000	4813100000	3508200000	5765500000	9237600000	8732100000	5266100000	7601900000	2193600000	13979000000	1217200000	1648900000	864470000	824530000	962630000	701650000	1153100000	1847500000	1746400000	1053200000	1520400000	438730000	3524500000	4031500000	4969800000	2555900000	4151100000	1616600000	2740200000	3311500000	3067400000	3053900000	4813300000	1741800000
Q78IK4	MICOS complex subunit Mic27	Apool	29	29	29	78.1	78.1	78.1	29.26	265	69554000000	6374900000	6842800000	6611500000	6155500000	4937200000	7080200000	6435700000	4213400000	5780000000	4877400000	5266200000	4979200000	4091400000	374990000	402520000	388910000	362090000	290420000	416480000	378570000	247850000	340000000	286910000	309780000	292890000	4128200000	2988700000	5154800000	3470400000	3377100000	3570900000	4100300000	2801600000	3767200000	3538900000	3971000000	3550500000
Q8BWF0	Succinate-semialdehyde dehydrogenase, mitochondrial	Aldh5a1	43	43	43	65.8	65.8	65.8	55.968	523	69427000000	5458000000	5404400000	4934600000	6450200000	4064500000	7338500000	7047500000	5980000000	6699600000	5235600000	5519300000	5295000000	2394000000	188210000	186360000	170160000	222420000	140160000	253050000	243020000	206210000	231020000	180540000	190320000	182590000	3906200000	3221800000	3964300000	3005500000	3347100000	3198900000	4283500000	3855900000	3590200000	2821300000	3825400000	3470500000
O88342	WD repeat-containing protein 1	Wdr1	45	45	45	68.2	68.2	68.2	66.406	606	69121000000	3956100000	6908800000	4820300000	7016200000	4132400000	6775900000	6110500000	7126100000	5208600000	7054100000	4875400000	5136200000	2304000000	131870000	230290000	160680000	233870000	137750000	225860000	203680000	237540000	173620000	235140000	162510000	171210000	2883500000	3952400000	3361800000	4217300000	3405200000	3927300000	3286800000	3729600000	3542100000	4091500000	3930000000	3568000000
P29341	Polyadenylate-binding protein 1	Pabpc1	64	64	63	81.6	81.6	81.6	70.67	636	68578000000	5094100000	6926100000	4535600000	6856300000	4352900000	7758700000	5687300000	6527300000	4735700000	5537700000	4692300000	5874100000	1904900000	141500000	192390000	125990000	190450000	120920000	215520000	157980000	181310000	131550000	153820000	130340000	163170000	3343100000	3723100000	3901100000	3404300000	2993200000	3757400000	3235900000	3997600000	3448100000	3591100000	3178300000	3850600000
Q9CQH3	NADH dehydrogenase [ubiquinone] 1 beta subcomplex subunit 5, mitochondrial	Ndufb5	13	13	13	40.2	40.2	40.2	21.71	189	68516000000	6787800000	5190000000	4821000000	5350600000	5109100000	3937100000	11726000000	5186200000	4949800000	5828900000	6533900000	3096200000	7612900000	754200000	576660000	535670000	594520000	567680000	437460000	1302800000	576250000	549980000	647650000	725990000	344020000	5459000000	3702600000	6069200000	4041600000	3619400000	1764500000	2907800000	2428600000	2873100000	2991700000	4337200000	2238100000
Q3UIU2	NADH dehydrogenase [ubiquinone] 1 beta subcomplex subunit 6	Ndufb6	12	12	12	60.2	60.2	60.2	15.515	128	68404000000	4800600000	6736900000	4623400000	5727800000	5163500000	3179900000	9665400000	8038500000	6652500000	5987500000	5164100000	2663700000	8550500000	600080000	842110000	577930000	715980000	645430000	397490000	1208200000	1004800000	831560000	748430000	645520000	332960000	3753300000	3621900000	5034200000	2895900000	3809100000	1823600000	3829600000	3630200000	3899100000	2708500000	3683700000	1701400000
O35215	D-dopachrome decarboxylase	Ddt	14	14	14	99.2	99.2	99.2	13.077	118	68316000000	6353300000	6626900000	4167600000	6203400000	4155300000	6457300000	5513200000	7578500000	5430800000	4457900000	5593200000	5778300000	7590600000	705930000	736320000	463070000	689270000	461700000	717480000	612570000	842060000	603420000	495320000	621460000	642040000	3631600000	3841500000	3288800000	3261600000	3050700000	2955100000	2911900000	4248900000	4197600000	3683900000	4280900000	3448200000
P48758	Carbonyl reductase [NADPH] 1	Cbr1	39	39	38	88.1	88.1	88.1	30.641	277	68309000000	4833500000	5722600000	4957300000	6156700000	4463100000	6345900000	6085700000	7499300000	4942200000	5722400000	5084600000	6495500000	4018200000	284330000	336620000	291610000	362160000	262540000	373290000	357980000	441130000	290720000	336610000	299090000	382090000	3715600000	3865600000	4370400000	4031500000	3623800000	4190800000	3788500000	3865300000	3363000000	3452400000	3306500000	4114100000
P62858	40S ribosomal protein S28	Rps28	14	14	14	95.7	95.7	95.7	7.8409	69	67786000000	3721400000	5345300000	3119600000	6688800000	2937700000	7057500000	4544700000	8549600000	5178500000	6609400000	6096200000	7937700000	22595000000	1240500000	1781800000	1039900000	2229600000	979250000	2352500000	1514900000	2849900000	1726200000	2203100000	2032100000	2645900000	2244700000	3151200000	2074600000	3639700000	2433400000	3684100000	2722800000	4668300000	3424500000	4933500000	4216400000	5596900000
Q02819	Nucleobindin-1	Nucb1	57	57	57	83.9	83.9	83.9	53.408	459	67772000000	5898100000	6637400000	3682800000	5667600000	3580000000	7803100000	6112300000	5965000000	4423100000	5805800000	4868400000	7328300000	2420400000	210650000	237050000	131530000	202410000	127860000	278680000	218300000	213040000	157970000	207350000	173870000	261720000	3452300000	3322800000	3566800000	3420100000	2706000000	3735200000	3497400000	3349200000	3672300000	3783800000	3383500000	4436900000
Q60870	Receptor expression-enhancing protein 5	Reep5	13	13	13	25.9	25.9	25.9	21.05	185	67730000000	6497600000	4440100000	3967600000	6644400000	5113300000	6706300000	9330400000	4481800000	5337600000	5126600000	4373800000	5710600000	11288000000	1082900000	740020000	661270000	1107400000	852220000	1117700000	1555100000	746970000	889600000	854440000	728960000	951770000	4613500000	2527900000	3491600000	3400000000	3700300000	3828500000	3401400000	2485600000	3827300000	3470800000	3385500000	4074500000
P61358	60S ribosomal protein L27	Rpl27	16	16	16	69.9	69.9	69.9	15.798	136	67287000000	4967700000	5504800000	3258200000	6990800000	3755500000	6430700000	7166100000	5710100000	5034700000	6928200000	4352900000	7187600000	11215000000	827960000	917460000	543030000	1165100000	625920000	1071800000	1194300000	951690000	839120000	1154700000	725480000	1197900000	3616100000	2882200000	2748700000	3937900000	2833300000	3104800000	3517100000	3091400000	2477700000	4020300000	2741500000	3877900000
P40124	Adenylyl cyclase-associated protein 1	Cap1	49	49	48	79.3	79.3	79.3	51.564	474	67019000000	3417200000	7050500000	3701200000	8146900000	2890100000	7683200000	4284200000	8929700000	3485300000	7439400000	3058300000	6933600000	2482200000	126560000	261130000	137080000	301740000	107040000	284560000	158670000	330730000	129090000	275530000	113270000	256800000	2334300000	3618400000	2730200000	4205600000	2115000000	3352200000	2601400000	4457700000	2771900000	4035900000	2278800000	3763400000
O70318	Band 4.1-like protein 2	Epb41l2	91	91	85	76.7	76.7	73.7	109.94	988	66910000000	5433400000	5425700000	4262900000	4993500000	4705800000	6880800000	7267000000	5233100000	5922900000	6261000000	5538800000	4985300000	1153600000	93679000	93547000	73498000	86094000	81135000	118630000	125290000	90226000	102120000	107950000	95497000	85954000	3377500000	3015500000	3253200000	3031600000	3372400000	3247000000	4275100000	3217400000	4095400000	3561200000	3825700000	3447200000
Q9CQR2	40S ribosomal protein S21	Rps21	13	13	13	90.4	90.4	90.4	9.1413	83	66607000000	3769300000	4813400000	3064200000	6758800000	3229300000	7648200000	7501500000	8558000000	5357500000	5874500000	4988000000	5044100000	13321000000	753860000	962670000	612850000	1351800000	645850000	1529600000	1500300000	1711600000	1071500000	1174900000	997600000	1008800000	2802100000	2648100000	2676300000	3161900000	2686300000	3378800000	3085000000	4020300000	3953100000	3689900000	3241200000	4021900000
Q8CGP6	Histone H2A type 1-H;Histone H2A type 1-K;Histone H2A type 1-F;Histone H2A type 3;Histone H2A type 1	Hist1h2ah;Hist1h2ak;Hist1h2af;Hist3h2a;Hist1h2ab	11	4	2	46.9	21.9	7.8	13.95	128	66595000000	5950800000	4622600000	3332000000	4590100000	5275400000	6547300000	8908400000	5598800000	7917400000	1949000000	5346200000	6557100000	13319000000	1190200000	924520000	666390000	918030000	1055100000	1309500000	1781700000	1119800000	1583500000	389800000	1069200000	1311400000	4141000000	2745400000	2920200000	2572600000	3932400000	3126800000	6736400000	3830100000	5610800000	547380000	953600000	2830200000
P16015	Carbonic anhydrase 3	Ca3	28	28	28	78.8	78.8	78.8	29.366	260	66433000000	9543800000	134630000	10443000000	133890000	11234000000	535080000	12900000000	121360000	13504000000	49569000	7439500000	393770000	4428900000	636250000	8975400	696220000	8925900	748920000	35672000	860020000	8091000	900290000	3304600	495970000	26252000	5868600000	57518000	7524100000	66313000	10707000000	303520000	5858900000	39420000	5995500000	12970000	6204000000	262200000
O70373	Xin actin-binding repeat-containing protein 1	Xirp1	69	68	68	73.8	73.8	73.8	123.43	1129	66403000000	4912500000	6416000000	4066200000	6932500000	3961300000	6478200000	5618200000	6336800000	4361600000	6475000000	4478400000	6366100000	1071000000	79235000	103480000	65584000	111810000	63893000	104490000	90616000	102210000	70349000	104440000	72232000	102680000	3490500000	3879500000	3903600000	3728800000	3121700000	3172800000	3561100000	3475500000	3287000000	4092500000	3239100000	3856500000
O55222	Integrin-linked protein kinase	Ilk	45	45	45	67.9	67.9	67.9	51.373	452	66154000000	4271300000	6453200000	3859500000	8368300000	3295100000	7000200000	5229800000	8004200000	4550600000	5906900000	3759100000	5455300000	2756400000	177970000	268880000	160810000	348680000	137300000	291670000	217910000	333510000	189610000	246120000	156630000	227310000	2522000000	2991500000	2440600000	3585800000	2533400000	3394700000	2563300000	3198600000	3445300000	3903400000	2706300000	3410900000
P10639	Thioredoxin	Txn	12	12	12	61.9	61.9	61.9	11.675	105	65867000000	2955600000	5673000000	3151500000	6284500000	3616400000	5505100000	8051600000	6504600000	5899500000	6990400000	5996200000	5239100000	9409600000	422220000	810430000	450220000	897780000	516630000	786440000	1150200000	929230000	842790000	998620000	856600000	748440000	3098900000	2435100000	3651500000	3690800000	3180500000	3773600000	3876500000	3269500000	3458200000	3417800000	3394000000	2890800000
Q7TMK9	Heterogeneous nuclear ribonucleoprotein Q	Syncrip	46	46	1	54.4	54.4	1.8	69.632	623	65703000000	5725100000	6653800000	4847600000	5561100000	4315700000	6939100000	4737500000	5662900000	5015200000	5826500000	4942000000	5476700000	2053200000	178910000	207930000	151490000	173780000	134860000	216850000	148050000	176970000	156720000	182080000	154440000	171150000	3632800000	3672900000	3693600000	3353800000	3027700000	3270600000	3269000000	3279300000	3546500000	3702800000	3475400000	3919400000
Q91ZU6-4	Dystonin	Dst	248	248	2	36.7	36.7	0.4	835.65	7406	65151000000	2838000000	3450200000	2267000000	4867800000	2339200000	4689100000	3869200000	3702500000	6563700000	11033000000	14438000000	5093100000	154750000	6741100	8195200	5384900	11562000	5556400	11138000	9190600	8794500	15591000	26207000	34294000	12098000	3158100000	2570500000	2782400000	2948100000	2963100000	3155300000	3334900000	3274900000	3423500000	3358500000	3277200000	3478800000
P09055-2	Integrin beta-1	Itgb1	50	50	4	48.9	48.9	3	88.699	801	65136000000	4862500000	5905700000	4112800000	6092500000	4243200000	8185400000	6843500000	4992200000	4829300000	5049600000	4116400000	5903100000	1915800000	143020000	173700000	120970000	179190000	124800000	240750000	201280000	146830000	142040000	148520000	121070000	173620000	3137400000	2743700000	3138100000	3015900000	2709000000	2924800000	3567700000	2668900000	3396000000	3486400000	3382500000	3464500000
Q61656	Probable ATP-dependent RNA helicase DDX5	Ddx5	67	67	54	62.2	62.2	53.3	69.289	614	64999000000	4794100000	5874700000	3992900000	6233300000	3428600000	6063600000	6363500000	4496700000	5992800000	6061700000	5497200000	6199900000	2031200000	149810000	183580000	124780000	194790000	107150000	189490000	198860000	140520000	187270000	189430000	171790000	193750000	3339900000	2964800000	2765600000	3198700000	3153300000	3410400000	3274700000	3236600000	3852200000	3928600000	3732700000	3872300000
Q8BSY0	Aspartyl/asparaginyl beta-hydroxylase	Asph	63	63	61	54.3	54.3	50.9	83.041	741	64479000000	4390300000	5962300000	4154400000	6697600000	3467600000	7561300000	4199000000	6220600000	5563400000	5152100000	4626000000	6484200000	2302800000	156800000	212940000	148370000	239200000	123840000	270050000	149960000	222160000	198690000	184000000	165220000	231580000	3085700000	3441700000	3717000000	3541300000	3119600000	3818800000	2962800000	3690800000	3833400000	3509300000	3061300000	3730600000
Q9EQK5	Major vault protein	Mvp	71	71	71	70.8	70.8	70.8	95.923	861	64239000000	4270000000	7739600000	4216400000	7567100000	3471500000	6651800000	4541600000	6151000000	4305700000	5997500000	3440400000	5886800000	1427500000	94888000	171990000	93697000	168160000	77145000	147820000	100930000	136690000	95683000	133280000	76453000	130820000	2725800000	3960100000	3399900000	3966700000	3037500000	3736100000	2744600000	3669200000	3290400000	4245700000	3111200000	3966100000
Q99LF4	tRNA-splicing ligase RtcB homolog	Rtcb	42	42	42	68.3	68.3	68.3	55.249	505	64043000000	4610900000	5946200000	3966800000	6869300000	2995300000	7457300000	5799200000	6351700000	4550200000	5125900000	4291300000	6079300000	2668500000	192120000	247760000	165280000	286220000	124810000	310720000	241630000	264650000	189590000	213580000	178800000	253300000	2980400000	3072200000	3351800000	3495300000	2278200000	3200100000	3158300000	3478800000	3420200000	3804400000	2863300000	3242500000
Q99L47	Hsc70-interacting protein	St13	27	27	27	47.4	47.4	47.4	41.655	371	63604000000	5940000000	5644700000	3027700000	6179700000	4167000000	7492900000	5751500000	6819200000	4817300000	4534600000	4307400000	4921600000	5782100000	540000000	513160000	275250000	561790000	378820000	681180000	522870000	619930000	437940000	412230000	391580000	447410000	4215500000	3319900000	2645100000	3626800000	3392000000	3892600000	3288000000	3002800000	3073200000	2648800000	2935500000	3707400000
P62751	60S ribosomal protein L23a	Rpl23a	25	25	25	71.2	71.2	71.2	17.695	156	63478000000	4459200000	5104400000	2938900000	6947200000	3814300000	8114700000	4612700000	6107400000	3938700000	5475500000	4313200000	7651900000	10580000000	743190000	850740000	489820000	1157900000	635720000	1352400000	768790000	1017900000	656450000	912580000	718870000	1275300000	2826100000	3191400000	2560400000	4402100000	2983900000	4050000000	3003300000	3838700000	2484900000	3723900000	2469800000	4256300000
Q9Z204-2	Heterogeneous nuclear ribonucleoproteins C1/C2	Hnrnpc	38	38	2	70	70	5.3	33.056	300	63306000000	4651800000	5187200000	4608800000	5577500000	4992100000	5649500000	5218600000	5897500000	5737300000	5594900000	4724000000	5467300000	3331900000	244830000	273010000	242570000	293550000	262740000	297340000	274660000	310390000	301970000	294470000	248630000	287750000	3109300000	2846100000	3503500000	2924500000	3356500000	2978100000	3191800000	3174200000	3006500000	4278000000	3617200000	3636100000
P63001	Ras-related C3 botulinum toxin substrate 1	Rac1	16	16	6	53.1	53.1	30.2	21.45	192	63178000000	4719300000	5449400000	4841700000	7252700000	3257100000	6289900000	5786400000	6906100000	5058700000	4380600000	3877900000	5358200000	7897300000	589910000	681180000	605210000	906590000	407130000	786240000	723300000	863260000	632340000	547580000	484740000	669780000	3325700000	3093500000	3067200000	3329500000	2417900000	3402700000	3508500000	4034600000	3717300000	3210800000	2954100000	3657600000
P62281	40S ribosomal protein S11	Rps11	31	31	31	86.1	86.1	86.1	18.431	158	63171000000	4199800000	5599000000	3789000000	7795000000	3327400000	7316700000	5373700000	5363600000	3712900000	5860500000	3843700000	6990100000	6317100000	419980000	559900000	378900000	779500000	332740000	731670000	537370000	536360000	371290000	586050000	384370000	699010000	2827100000	3143700000	2516400000	3268800000	3110700000	3708100000	2342200000	3580100000	2502500000	3759200000	3428600000	3557000000
Q61937	Nucleophosmin	Npm1	33	33	33	71.6	71.6	71.6	32.56	292	62871000000	6377400000	5954600000	3861400000	5390700000	2843000000	8178400000	5887200000	4157000000	4795400000	5134900000	3373200000	6918000000	5239300000	531450000	496220000	321790000	449220000	236920000	681530000	490600000	346410000	399620000	427910000	281100000	576500000	3531200000	2696500000	2537000000	2855600000	2173500000	3192700000	3132700000	3171000000	3548800000	2933700000	2554200000	4176700000
O09167	60S ribosomal protein L21	Rpl21	20	20	20	68.8	68.8	68.8	18.562	160	62526000000	4303600000	5805200000	3851600000	7472800000	4445500000	8795500000	4997700000	5915500000	3862300000	3762800000	3051100000	6262000000	10421000000	717260000	967530000	641940000	1245500000	740920000	1465900000	832940000	985920000	643710000	627130000	508520000	1043700000	2686000000	2834000000	2732700000	2723600000	3160400000	3506300000	3020100000	3485100000	2459900000	2516200000	2446600000	3844400000
P20065-2	Thymosin beta-4;Hematopoietic system regulatory peptide	Tmsb4x	11	11	9	97.7	97.7	97.7	5.0526	44	62395000000	3377300000	4425000000	2841100000	12797000000	2497500000	4635500000	2786400000	6521000000	3251100000	10522000000	4272200000	4468400000	31198000000	1688700000	2212500000	1420600000	6398600000	1248800000	2317800000	1393200000	3260500000	1625500000	5261100000	2136100000	2234200000	1709800000	2315200000	1716800000	4718400000	2017500000	2425800000	2002800000	4188400000	1809300000	4508800000	2829900000	3262800000
Q80X90	Filamin-B	Flnb	157	143	143	58.6	56.1	56.1	277.82	2602	62300000000	5294800000	5344600000	4565900000	5721300000	4640700000	6186100000	6985000000	5900600000	4550800000	4160300000	4371900000	4578100000	438730000	37287000	37638000	32155000	40291000	32681000	43564000	49190000	41554000	32048000	29298000	30788000	32240000	3435000000	2747200000	3400400000	3073900000	3407700000	2714700000	4245300000	3334500000	3335100000	3263700000	3609000000	3145100000
Q9D6J5	NADH dehydrogenase [ubiquinone] 1 beta subcomplex subunit 8, mitochondrial	Ndufb8	12	12	12	54.8	54.8	54.8	21.876	186	62018000000	6349300000	5626300000	5913600000	5046000000	5448000000	3454000000	6075900000	6041700000	5540300000	4165700000	4834100000	3522700000	6201800000	634930000	562630000	591360000	504600000	544800000	345400000	607590000	604170000	554030000	416570000	483410000	352270000	4889200000	3755400000	5942600000	2707300000	3962900000	1763400000	3762100000	3029500000	3957600000	2707500000	3022000000	2158500000
P43023	Cytochrome c oxidase subunit 6A2, mitochondrial	Cox6a2	5	5	5	63.9	63.9	63.9	10.749	97	61724000000	5574900000	5388600000	7249800000	7759000000	5675800000	6230300000	4745400000	5530500000	5663400000	1096300000	1852500000	4957900000	12345000000	1115000000	1077700000	1450000000	1551800000	1135200000	1246100000	949090000	1106100000	1132700000	219250000	370490000	991580000	2851700000	2770200000	5097700000	3212700000	3451600000	2490700000	3427000000	3696300000	4398700000	311980000	419950000	2021700000
P62334	26S protease regulatory subunit 10B	Psmc6	44	44	44	86.6	86.6	86.6	44.172	389	61346000000	4308400000	5972700000	4084600000	5423500000	3676900000	6259700000	5973800000	6204400000	5446700000	5088500000	3822900000	5083500000	2921200000	205160000	284410000	194510000	258260000	175090000	298080000	284460000	295450000	259370000	242310000	182040000	242070000	3025300000	3289900000	3535000000	3123400000	2906000000	2904100000	3472100000	3447200000	3137800000	3785100000	2992700000	3851600000
Q62165	Dystroglycan;Alpha-dystroglycan;Beta-dystroglycan	Dag1	29	29	29	29.9	29.9	29.9	96.904	893	61314000000	4475500000	5356800000	4294700000	5109300000	2207400000	8411000000	7505800000	3165400000	5290500000	4741900000	4915000000	5840500000	1572200000	114760000	137350000	110120000	131010000	56601000	215670000	192460000	81163000	135650000	121590000	126030000	149760000	2661600000	2442000000	3181000000	3175000000	2440800000	3708600000	2911600000	2480800000	3146200000	3089100000	3092800000	3537000000
P56375	Acylphosphatase-2	Acyp2	20	20	20	87.7	87.7	87.7	11.877	106	61161000000	4171100000	5058000000	3558000000	5468600000	3618500000	8128700000	5300000000	2655900000	4783600000	5050700000	5748100000	7620000000	7645100000	521390000	632260000	444750000	683570000	452310000	1016100000	662500000	331980000	597950000	631330000	718510000	952500000	2751600000	2645700000	2808200000	2833100000	2986500000	4139800000	3519800000	2068300000	3439700000	3305500000	3245100000	5290300000
P62911	60S ribosomal protein L32	Rpl32	20	20	14	79.3	79.3	53.3	15.86	135	60767000000	5565300000	6160200000	2868600000	7162300000	2788800000	5349600000	4271600000	5023000000	3365100000	4302400000	5554000000	8356200000	8681000000	795040000	880020000	409800000	1023200000	398410000	764230000	610230000	717570000	480730000	614630000	793430000	1193700000	3519000000	3040400000	3762300000	3452300000	2361200000	3361900000	3378600000	4351200000	2797000000	2584800000	3094500000	5089800000
P62900	60S ribosomal protein L31	Rpl31	17	17	17	73.6	73.6	73.6	14.463	125	60655000000	3501200000	5804500000	2599700000	5088600000	2864100000	7132900000	7951400000	6796500000	4900100000	5651500000	3637000000	4727100000	8664900000	500180000	829210000	371380000	726940000	409160000	1019000000	1135900000	970930000	700010000	807350000	519580000	675300000	2234600000	3143600000	1990100000	2792600000	1885700000	3633500000	4370500000	3585500000	3235500000	3476900000	3124200000	3926500000
P62270	40S ribosomal protein S18	Rps18	28	28	28	77.6	77.6	77.6	17.718	152	60631000000	4194900000	4866200000	3455100000	5086300000	2647300000	6134800000	7329100000	6262300000	5103300000	6707000000	4701700000	4143500000	6736800000	466100000	540690000	383900000	565150000	294140000	681650000	814340000	695810000	567030000	745220000	522410000	460380000	3083800000	2497500000	2844900000	3012200000	2111600000	3297800000	3132200000	2886300000	2946800000	3428000000	2862900000	2542200000
A2ARZ3	Fibrous sheath-interacting protein 2	Fsip2	11	11	11	2.1	2.1	2.1	784.85	6995	60586000000	6972400	62144000	6819500000	110920000	3559300000	3865900000	11760000000	59753000	4130000000	9590500000	9319000000	11302000000	172120000	19808	176550	19373000	315100	10112000	10983000	33409000	169750	11733000	27246000	26474000	32108000	0	1763000000	1626700000	2391300000	5991100000	1996400000	0	2778600000	2811600000	3675900000	3061500000	1693200000
P56399	Ubiquitin carboxyl-terminal hydrolase 5	Usp5	50	50	50	63.5	63.5	63.5	95.832	858	60229000000	4524900000	5459100000	4263600000	6855300000	4181800000	7097600000	5356600000	4986300000	4324200000	4665800000	3205300000	5308700000	1544300000	116020000	139980000	109320000	175780000	107220000	181990000	137350000	127860000	110880000	119640000	82186000	136120000	3064400000	3116400000	2996000000	3416500000	2793000000	3161700000	3387300000	3074000000	3066500000	3498800000	2904400000	3249200000
P48722	Heat shock 70 kDa protein 4L	Hspa4l	71	66	66	70.2	66.5	66.5	94.381	838	60123000000	4160100000	5918000000	3717800000	7585500000	2538900000	6376300000	4320400000	5868000000	4909500000	5618600000	3206600000	5903800000	1178900000	81570000	116040000	72897000	148740000	49782000	125030000	84713000	115060000	96265000	110170000	62874000	115760000	3001500000	3175700000	2746900000	3607700000	2223300000	3307200000	2803700000	3675900000	3359200000	4110300000	2601100000	3605800000
Q78PY7	Staphylococcal nuclease domain-containing protein 1	Snd1	76	76	76	72	72	72	102.09	910	60097000000	3640300000	6827800000	3769100000	7742400000	2857700000	6433300000	4600200000	5035900000	4100400000	5403500000	3236300000	6450100000	1112900000	67413000	126440000	69797000	143380000	52921000	119130000	85190000	93257000	75933000	100070000	59932000	119450000	2568900000	3297400000	2815300000	3962400000	2457400000	3336500000	2727400000	3053500000	2903100000	4112900000	2701700000	3901000000
P60766	Cell division control protein 42 homolog	Cdc42	14	13	6	50.3	44.5	17.8	21.258	191	59848000000	3838300000	3892700000	3936400000	5288700000	3868200000	6662400000	6449900000	4176800000	6541800000	6568600000	4213400000	4410500000	6649700000	426480000	432530000	437380000	587630000	429800000	740260000	716650000	464080000	726870000	729840000	468160000	490050000	2838700000	4083500000	3474100000	3052800000	2519400000	3198900000	3106900000	2709600000	3377700000	3425600000	2696600000	3218500000
Q6ZWV7	60S ribosomal protein L35	Rpl35	11	11	11	54.5	54.5	54.5	14.552	123	59587000000	2452400000	5208600000	2875400000	4911500000	3014900000	6939500000	8976200000	6277400000	3704600000	5174500000	3784800000	6267200000	19862000000	817480000	1736200000	958480000	1637200000	1005000000	2313200000	2992100000	2092500000	1234900000	1724800000	1261600000	2089100000	1866400000	2994100000	2747100000	2384700000	2437600000	2798300000	4747700000	3367000000	2308100000	3410900000	2684200000	3583700000
P62908	40S ribosomal protein S3	Rps3	41	41	41	94.7	94.7	94.7	26.674	243	59286000000	4353700000	5752900000	5278500000	6150300000	3347300000	5380500000	5752600000	6247300000	3796300000	4374100000	3661900000	5190900000	3120300000	229140000	302780000	277820000	323700000	176170000	283190000	302770000	328810000	199810000	230210000	192730000	273210000	2616400000	2933300000	2755400000	3051300000	2617100000	2844600000	3076400000	3794300000	3181800000	3434000000	2935600000	3027400000
A2AMM0	Muscle-related coiled-coil protein	Murc	41	41	41	72.7	72.7	72.7	41.008	362	59151000000	3599300000	6581000000	3369700000	4786300000	3465500000	7718100000	5285800000	5819700000	5039100000	4434500000	3290700000	5761600000	4550100000	276870000	506230000	259210000	368170000	266580000	593700000	406600000	447670000	387630000	341120000	253130000	443200000	3063600000	3234900000	2580200000	3063300000	2483300000	3285400000	2854900000	3294500000	2759700000	2944300000	2278300000	3393600000
F6ZDS4	Nucleoprotein TPR	Tpr	182	182	182	62.5	62.5	62.5	273.99	2431	59049000000	3597200000	5454900000	3464800000	4717400000	2647400000	6216500000	5382200000	4503200000	4345500000	7398900000	6079100000	5241400000	527220000	32118000	48705000	30936000	42120000	23638000	55504000	48055000	40207000	38799000	66062000	54278000	46798000	2854000000	3013100000	2784900000	3127700000	2752000000	3159700000	3050200000	3137800000	3150900000	3629400000	3167600000	3831700000
Q99JB8	Protein kinase C and casein kinase II substrate protein 3	Pacsin3	46	46	46	79.7	79.7	79.7	48.584	424	58141000000	4463500000	5693600000	2398000000	6030400000	2655400000	8791700000	4566200000	4298300000	4046700000	5269600000	3535400000	6392800000	2768600000	212550000	271120000	114190000	287160000	126450000	418650000	217440000	204680000	192700000	250930000	168350000	304420000	2549200000	2535800000	2119300000	2882000000	2154800000	3507100000	2539900000	2923200000	2883600000	3347800000	2657400000	3394800000
O35226-2	26S proteasome non-ATPase regulatory subunit 4	Psmd4	24	24	0	54.1	54.1	0	41.046	379	58059000000	4440600000	4987100000	3045800000	6097400000	2332600000	5446200000	5191500000	5581500000	5416000000	4457400000	4904800000	6157700000	3870600000	296040000	332470000	203050000	406490000	155500000	363080000	346100000	372100000	361070000	297160000	326990000	410510000	3063300000	2947500000	2912400000	3098500000	2400200000	3159300000	3468000000	3845600000	3409100000	3477700000	2755500000	3910800000
Q8K4G1-2	Latent-transforming growth factor beta-binding protein 4	Ltbp4	76	76	75	51.3	51.3	50.9	171.3	1600	57925000000	3841600000	5838900000	3277400000	6290600000	3066800000	7072600000	4218100000	5305500000	3263000000	4414500000	3097800000	8237800000	715120000	47428000	72085000	40462000	77661000	37862000	87316000	52075000	65500000	40284000	54500000	38244000	101700000	2606300000	2931200000	2645000000	3376100000	2408200000	3560200000	2712800000	3141500000	2465900000	3489300000	2494700000	3821800000
Q8JZQ2	AFG3-like protein 2	Afg3l2	56	55	50	52.4	51.4	47.4	89.518	802	57481000000	9753800000	3706100000	3478700000	12135000000	2278400000	4487400000	3826100000	4409400000	3311300000	4070000000	2974600000	3050100000	1223000000	207530000	78854000	74015000	258200000	48476000	95476000	81407000	93818000	70452000	86597000	63289000	64895000	3058800000	2886500000	3687800000	3635200000	2710300000	2854100000	3190400000	3842500000	3596500000	3894600000	3207400000	3153000000
Q62523	Zyxin	Zyx	31	31	31	70.4	70.4	70.4	60.545	564	57227000000	3375600000	6462400000	2695200000	6365000000	2277400000	7493800000	4296400000	5971200000	3861800000	4898500000	4126400000	5402900000	2601200000	153440000	293750000	122510000	289320000	103520000	340630000	195290000	271420000	175540000	222660000	187560000	245590000	2176200000	3131900000	2176200000	3340200000	2119900000	2884200000	2527500000	3393300000	2455000000	3491500000	2556500000	3851800000
Q6PB66	Leucine-rich PPR motif-containing protein, mitochondrial	Lrpprc	77	77	77	48.3	48.3	48.3	156.61	1392	57191000000	4706400000	4975800000	4192300000	6264700000	3226400000	5670300000	5984800000	5281300000	4365600000	5306600000	2655400000	4561000000	649890000	53482000	56543000	47640000	71190000	36664000	64435000	68009000	60015000	49609000	60302000	30175000	51830000	2823500000	2577700000	2990700000	3298000000	2733900000	2595100000	3313800000	3103600000	3301200000	3057200000	2328100000	2609700000
Q8BP67	60S ribosomal protein L24	Rpl24	27	27	27	78.3	78.3	78.3	17.779	157	57182000000	3289200000	4834800000	3247600000	6306000000	2003100000	6068600000	4163700000	5055600000	3565500000	5522500000	4886000000	8239600000	7147800000	411150000	604350000	405950000	788250000	250390000	758570000	520460000	631950000	445690000	690310000	610740000	1030000000	2358100000	3185300000	2363300000	3152700000	1611200000	2959200000	2496900000	2865000000	2187700000	3494800000	2815400000	3531600000
Q9CQN1	Heat shock protein 75 kDa, mitochondrial	Trap1	50	50	50	65.3	65.3	65.3	80.208	706	57087000000	3506100000	5245500000	3963000000	5572900000	3578000000	5181300000	6070400000	5130200000	4748800000	5265300000	4411600000	4414200000	1392400000	85515000	127940000	96659000	135920000	87269000	126370000	148060000	125130000	115830000	128420000	107600000	107660000	2769800000	3126500000	3063700000	3376700000	2934400000	2769900000	3415800000	3103300000	3540900000	3664400000	3207200000	3073900000
P63323	40S ribosomal protein S12	Rps12	16	16	16	83.3	83.3	83.3	14.525	132	56929000000	3573000000	4346100000	2923100000	4346900000	2944300000	5012400000	7711200000	5730200000	3998700000	5980500000	4108700000	6253900000	8132700000	510430000	620880000	417580000	620990000	420610000	716060000	1101600000	818600000	571240000	854360000	586950000	893410000	2750100000	2616700000	2880100000	3064100000	2163400000	2756600000	3786900000	2938800000	2303700000	2991200000	2746400000	3252800000
Q9D1R9	60S ribosomal protein L34	Rpl34	19	19	19	69.2	69.2	69.2	13.293	117	56925000000	3197900000	6163100000	3219100000	4224700000	2563400000	5834200000	7211500000	6634100000	4250100000	5008100000	3896700000	4722500000	9487600000	532990000	1027200000	536510000	704120000	427240000	972370000	1201900000	1105700000	708360000	834680000	649450000	787090000	2180700000	3746700000	2722700000	2790500000	2183400000	2988000000	2427300000	3619400000	2628600000	3574100000	2935300000	3778000000
Q3U0V1	Far upstream element-binding protein 2	Khsrp	50	50	43	56.7	56.7	51.3	76.775	748	56714000000	4838600000	5291000000	3531200000	4555900000	3413500000	6615500000	6545600000	3980400000	3937300000	4201300000	3971100000	5832100000	1718600000	146620000	160330000	107010000	138060000	103440000	200470000	198350000	120620000	119310000	127310000	120340000	176730000	3020100000	2832900000	2710500000	2783000000	2657600000	3387700000	3431100000	2819900000	2827100000	3360700000	2964300000	3486800000
Q9CQV8	14-3-3 protein beta/alpha;14-3-3 protein beta/alpha, N-terminally processed	Ywhab	29	18	3	68.7	58.1	5.3	28.086	246	56464000000	4586900000	3179800000	2242700000	4487900000	2552500000	4497300000	8231200000	5268800000	4436000000	6180800000	5643100000	5157500000	4033200000	327630000	227130000	160190000	320560000	182320000	321240000	587940000	376340000	316860000	441480000	403080000	368390000	2282200000	1810200000	2088000000	2997400000	2699600000	2877400000	2326600000	2660800000	3010000000	3598600000	3393900000	3119100000
Q02257	Junction plakoglobin	Jup	44	44	42	61.2	61.2	57.6	81.8	745	56411000000	3366000000	5484700000	3113600000	5526700000	3196300000	6453400000	3487300000	7493400000	3950500000	4955800000	3590000000	5792900000	1226300000	73175000	119230000	67687000	120140000	69485000	140290000	75812000	162900000	85879000	107730000	78044000	125930000	2526700000	3273300000	2726500000	2988200000	2723100000	3218900000	2549600000	3690500000	2850400000	3244300000	2724900000	3427800000
O70548	Telethonin	Tcap	22	22	22	93.4	93.4	93.4	19.077	167	56352000000	3805900000	3791600000	3632200000	7422000000	4519500000	6369600000	4756500000	3604200000	3315000000	4146600000	5098000000	5890900000	4334800000	292760000	291660000	279400000	570920000	347650000	489970000	365890000	277250000	255000000	318970000	392160000	453150000	3227100000	2045400000	3504900000	2466900000	3677700000	3635900000	2583700000	1734800000	2349600000	2608600000	4016300000	3360600000
Q9JLZ3	Methylglutaconyl-CoA hydratase, mitochondrial	Auh	28	28	28	62.7	62.7	62.7	33.395	314	56117000000	4139400000	5033700000	3949500000	5491700000	3753400000	5453200000	5363600000	5809600000	5027700000	3669500000	3779400000	4646600000	3117600000	229970000	279650000	219420000	305100000	208520000	302950000	297980000	322760000	279310000	203860000	209960000	258140000	3365200000	2740200000	3795600000	3017300000	2880600000	2745300000	3126000000	2998400000	3559700000	3181500000	3233700000	3342700000
O88746	Target of Myb protein 1	Tom1	35	35	35	81.5	81.5	81.5	54.325	492	56030000000	3592800000	5854200000	3228400000	5370900000	3061400000	7469700000	3873900000	5393200000	3925000000	4929500000	2625700000	6705500000	2546800000	163310000	266100000	146740000	244130000	139150000	339530000	176080000	245140000	178410000	224070000	119350000	304800000	2287000000	3097100000	2871000000	2918400000	1980600000	3245200000	2569900000	3109000000	2737300000	3479300000	1944000000	4160200000
P80313	T-complex protein 1 subunit eta	Cct7	42	42	42	67.8	67.8	67.8	59.652	544	55960000000	3388700000	5758900000	3759200000	5544700000	3000300000	5750300000	5351300000	6140400000	4269800000	4764500000	3119100000	5112600000	1929600000	116850000	198580000	129630000	191200000	103460000	198290000	184530000	211740000	147230000	164290000	107550000	176300000	2469300000	3125100000	3022200000	2885800000	2255100000	2875600000	3007300000	4004100000	2775300000	3211100000	2369200000	3228300000
Q9QYB1	Chloride intracellular channel protein 4	Clic4	28	28	28	85.8	85.8	85.8	28.729	253	55909000000	3468600000	4968800000	3776500000	5174300000	3549100000	5352200000	4393600000	5528100000	4181300000	6757500000	3376800000	5382600000	3727300000	231240000	331250000	251770000	344950000	236610000	356810000	292900000	368540000	278750000	450500000	225120000	358840000	2354600000	3040500000	2658400000	2793500000	2297800000	2865500000	2627200000	3307400000	3062300000	3300100000	2508700000	3292500000
Q923D2	Flavin reductase (NADPH)	Blvrb	18	18	18	98.1	98.1	98.1	22.197	206	55760000000	5798600000	5074400000	4179500000	4060300000	4035400000	5733300000	6079800000	4557000000	4186600000	4062000000	3586800000	4406400000	4646700000	483210000	422870000	348290000	338360000	336280000	477770000	506650000	379750000	348890000	338500000	298900000	367200000	3493200000	2366900000	3751600000	2114700000	2632100000	2451000000	2878700000	2616100000	2573600000	2737800000	2632900000	2889200000
P14131	40S ribosomal protein S16	Rps16	24	24	24	85.6	85.6	85.6	16.445	146	55732000000	5265400000	6004800000	3815100000	4594200000	3174800000	5896800000	5028000000	5302100000	4101600000	3803700000	3402000000	5343100000	5066500000	478670000	545890000	346830000	417660000	288620000	536080000	457090000	482010000	372870000	345790000	309270000	485740000	2979300000	3272800000	3037500000	2903800000	2801300000	2833400000	2628700000	3876200000	3125000000	2571100000	2362600000	3048200000
Q91VR5	ATP-dependent RNA helicase DDX1	Ddx1	68	68	68	80	80	80	82.499	740	55648000000	5644600000	6211600000	3265600000	6407600000	3436400000	7247400000	3875000000	4426500000	3694800000	4232600000	3150400000	4055800000	1426900000	144730000	159270000	83734000	164300000	88112000	185830000	99358000	113500000	94738000	108530000	80779000	104000000	2944000000	2813500000	2986300000	3405700000	2749500000	2706700000	2699500000	3184900000	2803900000	3584400000	2788100000	2900600000
P52480-2	Pyruvate kinase PKM	Pkm	74	4	4	94.4	10	10	57.984	531	55647000000	4688600000	6024100000	4922800000	4654500000	2767700000	5463700000	5846900000	5177900000	4531900000	4800900000	2730500000	4037200000	1636700000	137900000	177180000	144790000	136900000	81402000	160700000	171970000	152290000	133290000	141200000	80309000	118740000	2082500000	3430200000	4481500000	2668300000	1628500000	1727000000	2782600000	2406500000	3216600000	2830300000	2064100000	2356300000
P97461	40S ribosomal protein S5;40S ribosomal protein S5, N-terminally processed	Rps5	18	18	18	57.4	57.4	57.4	22.889	204	55632000000	2267600000	6339100000	2618200000	5468800000	2335000000	7813400000	6344300000	7071400000	3108900000	5440900000	2043900000	4780200000	5563200000	226760000	633910000	261820000	546880000	233500000	781340000	634430000	707140000	310890000	544090000	204390000	478020000	1688700000	3257500000	1901500000	3011200000	1856100000	3867700000	3268000000	4047100000	1912600000	3255800000	1492000000	3191700000
O35857	Mitochondrial import inner membrane translocase subunit TIM44	Timm44	43	43	43	56.6	56.6	56.6	51.091	452	55097000000	4375200000	4128200000	3702700000	5561900000	3508800000	5586100000	4713600000	3454100000	4253500000	5765300000	4745400000	5302100000	1967800000	156260000	147440000	132240000	198640000	125320000	199500000	168340000	123360000	151910000	205900000	169480000	189360000	3240300000	2731400000	3427100000	3106200000	3048400000	2892800000	2206500000	2160900000	2850700000	3423600000	3280700000	3473600000
P28650	Adenylosuccinate synthetase isozyme 1	Adssl1	36	36	32	68.5	68.5	62.1	50.254	457	54994000000	4067900000	6367800000	3545600000	6524200000	3217400000	4652000000	4519400000	5262200000	4093200000	5756700000	3042700000	3945400000	2391100000	176860000	276860000	154160000	283660000	139890000	202260000	196500000	228790000	177970000	250290000	132290000	171540000	3052000000	3445800000	2748300000	3708100000	2516200000	3765900000	3330800000	3527900000	2860000000	3428900000	2604400000	3519000000
Q9CXW4	60S ribosomal protein L11	Rpl11	19	19	19	61.8	61.8	61.8	20.252	178	54623000000	3658200000	6093400000	3292300000	4923000000	2772000000	6844400000	4226500000	5260600000	4589100000	4579500000	3882200000	4501800000	5462300000	365820000	609340000	329230000	492300000	277200000	684440000	422650000	526060000	458910000	457950000	388220000	450180000	2572900000	3364700000	2400200000	2680600000	2014600000	3412000000	2397000000	3005000000	2905800000	2758800000	2778300000	2756800000
Q9DBG5	Perilipin-3	Plin3	32	32	32	84.2	84.2	84.2	47.262	437	54560000000	4244300000	4347000000	4009000000	5611800000	3185000000	5369800000	6513500000	5300800000	3528200000	4341600000	3693100000	4416000000	2182400000	169770000	173880000	160360000	224470000	127400000	214790000	260540000	212030000	141130000	173660000	147720000	176640000	2515300000	2379000000	2779300000	2514100000	2742800000	2688800000	3061700000	2969100000	2817200000	2807800000	2836600000	2793500000
Q08879-2	Fibulin-1	Fbln1	35	35	11	46.4	46.4	14.9	75.283	685	54491000000	3087800000	6733400000	2425600000	5498300000	2621200000	7625800000	4105200000	7007200000	2617300000	4886200000	2190700000	5692400000	1879000000	106470000	232190000	83641000	189600000	90388000	262960000	141560000	241630000	90253000	168490000	75542000	196290000	2245100000	3876400000	2202800000	3295800000	2216300000	3724600000	2567700000	4288200000	1773900000	3675100000	1880300000	3703200000
Q9CWJ9	Bifunctional purine biosynthesis protein PURH;Phosphoribosylaminoimidazolecarboxamide formyltransferase;IMP cyclohydrolase	Atic	47	47	47	83.3	83.3	83.3	64.217	592	54158000000	3843000000	5146600000	3279600000	6650900000	3114100000	6361100000	3382300000	5474100000	3472400000	4719100000	3468300000	5247100000	1547400000	109800000	147050000	93703000	190020000	88974000	181750000	96636000	156400000	99210000	134830000	99093000	149920000	2736400000	2793800000	2906300000	3311600000	2483500000	2918100000	2281600000	3120200000	2595800000	3107900000	2386000000	3340200000
P61089	Ubiquitin-conjugating enzyme E2 N	Ube2n	17	17	17	89.5	89.5	89.5	17.138	152	54109000000	3066800000	4777200000	2405000000	5347400000	3558700000	5446700000	8545200000	5542000000	3491400000	3460000000	4101600000	4367500000	5410900000	306680000	477720000	240500000	534740000	355870000	544670000	854520000	554200000	349140000	346000000	410160000	436750000	2271000000	2229700000	2061100000	2676400000	2904300000	2756400000	2882100000	2674700000	2593200000	2816000000	2613400000	2790100000
O88322	Nidogen-2	Nid2	62	62	62	53.5	53.5	53.5	153.91	1403	53971000000	4872300000	3875500000	4347900000	3941300000	5027900000	4392000000	6062300000	3453000000	4892900000	3124700000	5563600000	4417500000	930530000	84005000	66819000	74964000	67953000	86687000	75724000	104520000	59535000	84360000	53874000	95924000	76164000	3423400000	2300800000	3754700000	2274900000	4182200000	2225500000	3316600000	2143100000	3483100000	2276700000	4041200000	2679000000
Q91VJ2	Protein kinase C delta-binding protein	Prkcdbp	18	18	18	55.8	55.8	55.8	27.853	260	53952000000	5978200000	4881800000	5048000000	5157400000	3134200000	5276200000	5887200000	3831600000	4650300000	2725900000	4385600000	2995600000	4904700000	543470000	443800000	458910000	468860000	284920000	479660000	535200000	348330000	422750000	247810000	398690000	272320000	3373700000	2342700000	2854500000	2147400000	2893600000	2320200000	3839100000	2369500000	3173000000	2245100000	3427400000	2427300000
P15626	Glutathione S-transferase Mu 2	Gstm2	32	25	18	88.1	70.6	62.4	25.716	218	53928000000	4119700000	4720900000	2652600000	5987400000	3200000000	4050300000	6000500000	4792100000	3682200000	4457200000	5390200000	4874700000	3370500000	257480000	295060000	165790000	374210000	200000000	253140000	375030000	299510000	230130000	278570000	336890000	304670000	2916900000	2931700000	3065100000	3409000000	2626300000	1913400000	2840100000	2281500000	2961000000	2414800000	2910700000	2400700000
Q99LD8	N(G),N(G)-dimethylarginine dimethylaminohydrolase 2	Ddah2	25	25	24	82.8	82.8	82.8	29.645	285	53876000000	4067300000	5166300000	2864400000	4668700000	3077000000	5379800000	7269200000	4971700000	4727100000	3710800000	3410700000	4563000000	3169200000	239260000	303900000	168500000	274630000	181000000	316460000	427600000	292450000	278070000	218280000	200630000	268410000	2629900000	2483100000	2780100000	2672000000	2287900000	2292700000	3400700000	2597900000	2890500000	2933200000	2695900000	2672400000
Q8BL66	Early endosome antigen 1	Eea1	159	159	158	83.6	83.6	83.6	160.91	1411	53778000000	3888100000	5007100000	3043600000	5096100000	3139900000	6556200000	4985200000	4235700000	3681500000	4892800000	3638300000	5613800000	647930000	46845000	60326000	36670000	61399000	37830000	78990000	60063000	51032000	44355000	58950000	43835000	67636000	2610400000	2701900000	2774700000	2757300000	2556600000	3089100000	3387000000	2927800000	2889300000	3271700000	2763300000	3122400000
P20918	Plasminogen;Plasmin heavy chain A;Activation peptide;Angiostatin;Plasmin heavy chain A, short form;Plasmin light chain B	Plg	72	72	68	65.6	65.6	65.6	90.807	812	53768000000	4112600000	5902600000	3772300000	5144600000	3946100000	5499400000	4905500000	5891400000	3882300000	3588500000	3268500000	3854600000	1194900000	91391000	131170000	83830000	114320000	87692000	122210000	109010000	130920000	86272000	79745000	72633000	85657000	2962600000	3071000000	3039000000	2700600000	3039400000	2710200000	2441800000	3203000000	2770800000	2664000000	2655100000	2358100000
Q9JHU2	Palmdelphin	Palmd	63	63	63	74.2	74.2	74.2	62.699	551	53649000000	4917000000	5240000000	3579600000	5074300000	3161400000	5202500000	5871000000	4084000000	4049100000	3495700000	4455300000	4519200000	2063400000	189120000	201540000	137680000	195160000	121590000	200100000	225810000	157080000	155740000	134450000	171360000	173810000	3155100000	2585400000	2890800000	2625600000	2723200000	2783600000	2900100000	2671200000	3028800000	2514900000	3017600000	2756400000
Q9CQ60	6-phosphogluconolactonase	Pgls	20	20	20	96.9	96.9	96.9	27.254	257	53442000000	3134000000	4915700000	3475800000	6374100000	2999300000	5917800000	5185300000	4350500000	3558400000	4337400000	4186800000	5006600000	4453500000	261160000	409640000	289650000	531170000	249940000	493150000	432110000	362540000	296530000	361450000	348900000	417220000	2629400000	2711900000	3462400000	3369400000	2572100000	2651200000	3058200000	2639800000	2541500000	3372100000	3227000000	3289500000
P28653	Biglycan	Bgn	32	31	31	58	58	58	41.639	369	53395000000	4566900000	3488200000	6310200000	3443400000	6622700000	3447700000	5383400000	3347200000	6409100000	2072000000	5580800000	2723800000	3140900000	268640000	205190000	371190000	202550000	389570000	202800000	316670000	196890000	377010000	121880000	328280000	160220000	3294600000	1842000000	5121200000	2047700000	5035000000	1656100000	3710800000	2040100000	4360500000	1698000000	3875700000	1698300000
Q11011	Puromycin-sensitive aminopeptidase	Npepps	60	60	60	49.3	49.3	49.3	103.32	920	53227000000	4142900000	4702800000	2505700000	5193200000	3172700000	5564600000	5271200000	5321800000	5277800000	4024300000	3982800000	4067600000	1108900000	86311000	97975000	52201000	108190000	66097000	115930000	109820000	110870000	109950000	83841000	82975000	84742000	2401500000	2823800000	2536500000	2714000000	2274500000	2305800000	2868600000	2971100000	3046400000	2661800000	2848200000	2619400000
Q9CZM2	60S ribosomal protein L15	Rpl15	22	22	22	72.1	72.1	72.1	24.146	204	53008000000	4601200000	3381500000	3542600000	5860800000	2879500000	8214000000	5878200000	4924300000	2838200000	2155700000	1574000000	7158100000	4818900000	418290000	307410000	322050000	532800000	261780000	746730000	534380000	447660000	258020000	195970000	143090000	650740000	2229200000	2314400000	2728700000	3877100000	2045100000	2992500000	2972400000	3532600000	2277300000	1713200000	1631100000	3197300000
P62827	GTP-binding nuclear protein Ran	Ran	22	22	22	62.5	62.5	62.5	24.423	216	52903000000	3300900000	3926300000	2843700000	5763800000	3715200000	6869500000	4225900000	5221800000	3641900000	4762400000	4346000000	4285900000	4809400000	300080000	356940000	258520000	523990000	337740000	624500000	384170000	474710000	331080000	432940000	395090000	389630000	3481000000	3435200000	2890000000	3855300000	3507600000	3201700000	2766300000	3209800000	2400900000	3052200000	3010100000	2815200000
Q9DCL9	Multifunctional protein ADE2;Phosphoribosylaminoimidazole-succinocarboxamide synthase;Phosphoribosylaminoimidazole carboxylase	Paics	32	32	32	55.8	55.8	55.8	47.006	425	52806000000	4481400000	4758500000	3075400000	5382700000	3320400000	5541700000	5152100000	3843600000	3548600000	4935000000	3623500000	5143600000	2640300000	224070000	237920000	153770000	269130000	166020000	277080000	257610000	192180000	177430000	246750000	181180000	257180000	2708800000	2739600000	2841700000	3126700000	2735500000	2745900000	3133000000	2486000000	2328400000	3597400000	2435900000	3400700000
P17665	Cytochrome c oxidase subunit 7C, mitochondrial	Cox7c	6	6	6	65.1	65.1	65.1	7.3325	63	52793000000	5874500000	5058900000	6120500000	6098000000	4079100000	2463100000	3599600000	5711500000	4201000000	3929200000	4210400000	1447600000	10559000000	1174900000	1011800000	1224100000	1219600000	815820000	492620000	719920000	1142300000	840190000	785840000	842090000	289510000	3833500000	3390300000	4304000000	3344900000	2890200000	1435000000	2490300000	3680100000	2617100000	2088100000	3863700000	1343300000
P25444	40S ribosomal protein S2	Rps2	24	24	24	63.5	63.5	63.5	31.231	293	52755000000	5680400000	6717500000	2927900000	6123600000	2988700000	5271200000	2895300000	5598500000	3358600000	4394900000	2672700000	4125200000	2930800000	315580000	373200000	162660000	340200000	166040000	292850000	160850000	311030000	186590000	244160000	148490000	229180000	2883600000	3864400000	2623500000	3695200000	2396900000	3307700000	2392300000	3688700000	2573700000	2980500000	2300700000	2674800000
P54775	26S protease regulatory subunit 6B	Psmc4	42	42	42	90.4	90.4	90.4	47.408	418	52738000000	4092900000	5037200000	3589700000	6257200000	2943400000	5566400000	5748700000	4045600000	3832400000	3521600000	4070800000	4032400000	2109500000	163720000	201490000	143590000	250290000	117740000	222660000	229950000	161820000	153300000	140860000	162830000	161290000	2566000000	2725900000	3019800000	3129200000	2303000000	2229300000	2963900000	2610300000	2738200000	2776200000	2979400000	2693300000
Q9JKR6	Hypoxia up-regulated protein 1	Hyou1	62	62	62	52.2	52.2	52.2	111.18	999	52709000000	3766500000	4262700000	4036300000	5251200000	2742600000	5580800000	4468900000	5083500000	4175800000	5251200000	3014600000	5075000000	1121500000	80139000	90697000	85880000	111730000	58353000	118740000	95083000	108160000	88846000	111730000	64141000	107980000	2571700000	2756300000	3193000000	3021300000	2254200000	2756100000	2915400000	2824800000	2896300000	3226100000	2175900000	2850700000
P70333	Heterogeneous nuclear ribonucleoprotein H2	Hnrnph2	32	32	18	64.6	64.6	43.2	49.279	449	52455000000	3855900000	5145500000	3945400000	4103000000	2964000000	4683500000	5685800000	4788600000	3985500000	5474500000	4016200000	3807000000	3085600000	226820000	302680000	232080000	241350000	174350000	275500000	334460000	281680000	234440000	322030000	236250000	223940000	2599700000	2965700000	2794600000	3213900000	2489900000	2870300000	2614000000	2787400000	3140000000	3172900000	2482100000	3007700000
Q8BH86	UPF0317 protein C14orf159 homolog, mitochondrial		40	40	40	58	58	58	66.365	617	52210000000	4055300000	4532300000	4157700000	5080800000	3204900000	4976400000	5162900000	4282100000	4405400000	3910500000	3998600000	4443200000	1631600000	126730000	141630000	129930000	158770000	100150000	155510000	161340000	133820000	137670000	122200000	124960000	138850000	3331900000	2656600000	3993200000	2560800000	2453000000	2074600000	3352300000	2490700000	2962600000	2358200000	2621100000	2523100000
Q00915	Retinol-binding protein 1	Rbp1	16	16	16	94.8	94.8	94.8	15.846	135	52173000000	1820600000	2952600000	1633200000	2781900000	10140000000	13700000000	5575900000	2543300000	1667500000	1460500000	6099200000	1798200000	5797000000	202290000	328070000	181460000	309100000	1126600000	1522200000	619550000	282590000	185280000	162270000	677690000	199800000	2427000000	3205500000	2887700000	3090400000	1678000000	2586700000	2911800000	3848300000	2683300000	2286400000	1789700000	2507100000
O55142	60S ribosomal protein L35a	Rpl35a	22	22	22	78.2	78.2	78.2	12.554	110	52139000000	4597900000	5003900000	3408300000	3913700000	3130300000	5434000000	4601000000	5727600000	3635600000	5017900000	4181900000	3487300000	7448500000	656840000	714840000	486900000	559100000	447180000	776290000	657280000	818230000	519370000	716840000	597420000	498190000	3061800000	3008500000	2932100000	2484400000	2478500000	2704600000	2732100000	3248900000	2652400000	3296300000	2799700000	2648700000
Q9R1P4	Proteasome subunit alpha type-1	Psma1	31	31	31	77.6	77.6	77.6	29.546	263	52036000000	4233000000	3980200000	3519400000	5455500000	3597400000	4895300000	5059700000	3529700000	3953300000	4531100000	4714500000	4566600000	3060900000	249000000	234130000	207020000	320910000	211610000	287960000	297630000	207630000	232550000	266530000	277320000	268620000	2271600000	2426800000	2780900000	2561600000	2292500000	2635700000	2643900000	2367100000	2803100000	3189000000	2579900000	2728500000
Q99MR9	Protein phosphatase 1 regulatory subunit 3A	Ppp1r3a	79	79	79	67.3	67.3	67.3	121.43	1089	51968000000	3793500000	4635100000	3241400000	4984800000	2990900000	6494200000	5139100000	4166500000	3959900000	3994900000	4258400000	4309100000	911720000	66552000	81318000	56866000	87452000	52473000	113930000	90160000	73097000	69473000	70087000	74709000	75598000	2857700000	2356700000	2566300000	2846400000	2487700000	3100600000	3329100000	2685300000	3055500000	2824000000	2723600000	3014900000
P46471	26S protease regulatory subunit 7	Psmc2	44	44	44	83.6	83.6	83.6	48.647	433	51926000000	3676300000	4520200000	3470200000	5382100000	3231100000	5926100000	4852400000	5026600000	3257700000	4275700000	3922600000	4385300000	1854500000	131300000	161440000	123940000	192220000	115400000	211650000	173300000	179520000	116350000	152700000	140090000	156620000	2682400000	2677700000	2880700000	2814900000	2634600000	2893200000	2644400000	2852200000	2272200000	2939100000	2937900000	2750300000
Q91WQ3	Tyrosine--tRNA ligase, cytoplasmic;Tyrosine--tRNA ligase, cytoplasmic, N-terminally processed	Yars	49	49	49	70.1	70.1	70.1	59.105	528	51878000000	3221300000	3420400000	3162000000	3680500000	2730000000	2686900000	6478000000	5615500000	5603100000	4282000000	6146400000	4851900000	1365200000	84770000	90011000	83211000	96856000	71841000	70707000	170470000	147780000	147450000	112690000	161750000	127680000	2496600000	2659800000	3105000000	3443500000	2789800000	2853900000	3137400000	3213600000	2492500000	3435900000	2622100000	3216100000
P62301	40S ribosomal protein S13	Rps13	21	21	21	72.2	72.2	72.2	17.222	151	51784000000	3619900000	5767100000	2454900000	4724700000	3552900000	6595200000	4413800000	4410100000	4944200000	4676200000	2625700000	3999400000	5753800000	402220000	640790000	272770000	524960000	394760000	732800000	490430000	490010000	549360000	519570000	291750000	444370000	2273100000	3113800000	2595600000	2755900000	2332700000	2765800000	2296900000	2502200000	2623300000	3347500000	2702200000	2748600000
P05063	Fructose-bisphosphate aldolase C	Aldoc	23	12	12	55.6	34.7	34.7	39.394	363	51721000000	2914300000	60453000	4058400000	3184100000	2344200000	95756000	123640000	9457000000	15658000000	5272600000	3635500000	4917000000	2248800000	126710000	2628400	176450000	138440000	101920000	4163300	5375500	411170000	680800000	229240000	158070000	213780000	2558900000	1395400000	4675800000	1613700000	3173100000	1508700000	3283100000	1279800000	3598500000	1163000000	2439100000	1073600000
Q9JK53	Prolargin	Prelp	25	25	25	49.7	49.7	49.7	43.292	378	51439000000	5192400000	4229500000	5029700000	3215000000	4907900000	3292300000	7024000000	3799100000	4757700000	2252200000	4754700000	2984500000	2143300000	216350000	176230000	209570000	133960000	204490000	137180000	292670000	158300000	198240000	93840000	198110000	124350000	4038000000	2110500000	4383900000	1892300000	3773700000	2082500000	3860400000	2637100000	2961700000	1557600000	3544700000	2237000000
Q6PIE5	Sodium/potassium-transporting ATPase subunit alpha-2	Atp1a2	82	58	54	59.3	41.1	40	112.22	1020	51342000000	5211100000	3188700000	4949000000	3224200000	4059300000	3949800000	7174000000	2974500000	5723900000	2921500000	4658100000	3308000000	1092400000	110880000	67844000	105300000	68600000	86367000	84038000	152640000	63288000	121790000	62159000	99108000	70383000	3664600000	2069600000	4450100000	1923400000	3520900000	2595100000	4163300000	1964100000	3983800000	2208500000	3220900000	2263400000
P37804	Transgelin	Tagln	28	28	27	87.6	87.6	87.6	22.576	201	51247000000	8005600000	972350000	5792700000	975300000	6010200000	1392500000	11185000000	829840000	8660700000	470890000	5879400000	1072600000	3202900000	500350000	60772000	362050000	60956000	375640000	87032000	699050000	51865000	541290000	29431000	367460000	67038000	4848400000	482860000	4324900000	500010000	3416900000	709210000	5170100000	590690000	5750800000	637700000	3856100000	832410000
Q9CY58	Plasminogen activator inhibitor 1 RNA-binding protein	Serbp1	37	37	4	68.1	68.1	8.6	44.714	407	51166000000	3425800000	5509300000	1824900000	6026700000	2712100000	8624100000	2546500000	4647000000	2208600000	6554900000	1636500000	5449300000	2842500000	190320000	306070000	101390000	334820000	150670000	479120000	141470000	258170000	122700000	364160000	90917000	302740000	2047500000	2558300000	1649500000	3119500000	2107000000	3538600000	1905600000	2988400000	1847000000	3248000000	1642100000	3418600000
P31230	Aminoacyl tRNA synthase complex-interacting multifunctional protein 1;Endothelial monocyte-activating polypeptide 2	Aimp1	38	38	38	92.9	92.9	92.9	33.997	310	51145000000	3560800000	4114700000	3054200000	4212600000	2586200000	4950200000	4517600000	3851400000	3347600000	9742500000	2925100000	4282500000	3008600000	209460000	242040000	179660000	247800000	152130000	291190000	265740000	226550000	196920000	573090000	172070000	251910000	2311500000	2414700000	2807500000	2390100000	2245200000	2516400000	2703000000	2593400000	2238100000	2514700000	2262700000	2896500000
Q61335	B-cell receptor-associated protein 31	Bcap31	28	28	28	43.7	43.7	43.7	27.956	245	51064000000	3528500000	3243000000	3566300000	3379400000	2496500000	2823000000	6475100000	5029200000	5670300000	5674800000	5953800000	3224100000	3647400000	252040000	231640000	254740000	241390000	178320000	201650000	462500000	359230000	405020000	405340000	425270000	230290000	2633200000	2309600000	2706600000	1944900000	2628600000	1727700000	3237000000	2603500000	2957500000	2492400000	3277700000	2226000000
Q9DAK9	14 kDa phosphohistidine phosphatase	Phpt1	22	22	22	99.2	99.2	99.2	13.996	124	51051000000	4097600000	4439600000	2615200000	4347000000	2754800000	5320000000	4225500000	4334600000	2980900000	4227700000	4670100000	7037700000	5672300000	455290000	493290000	290580000	483000000	306090000	591110000	469500000	481630000	331220000	469740000	518900000	781960000	2441800000	3027200000	2229900000	2513000000	2237000000	2895500000	3380600000	3077900000	2337900000	2854900000	2788100000	4049600000
P19253	60S ribosomal protein L13a	Rpl13a	30	30	30	71.4	71.4	71.4	23.464	203	51014000000	5410000000	6518500000	2295200000	3302300000	2169600000	5367800000	3671200000	4849200000	5724300000	6075100000	2419600000	3211300000	5668200000	601110000	724280000	255020000	366930000	241060000	596420000	407910000	538800000	636030000	675010000	268840000	356810000	2585100000	3195800000	2626100000	2829100000	1890400000	2777100000	2648300000	3132500000	3064500000	3091800000	2142500000	2984500000
Q9DBC7	cAMP-dependent protein kinase type I-alpha regulatory subunit;cAMP-dependent protein kinase type I-alpha regulatory subunit, N-terminally processed	Prkar1a	43	43	31	76.1	76.1	64.3	43.185	381	50614000000	2862400000	5121700000	2921400000	5043100000	2946100000	5758300000	2916700000	5072100000	4858900000	4755600000	3549300000	4808000000	2663900000	150650000	269560000	153760000	265430000	155060000	303070000	153510000	266950000	255730000	250300000	186810000	253050000	2374000000	2739900000	2641600000	2684900000	2499400000	3224300000	2217300000	2833000000	2810300000	2901100000	2045300000	3183400000
Q9Z1Z0	General vesicular transport factor p115	Uso1	46	46	13	42.8	42.8	12.6	106.98	959	50570000000	3657100000	4046300000	2612000000	5444900000	2330800000	6815000000	5077300000	4094300000	3344100000	5030200000	3252200000	4865400000	1149300000	83117000	91960000	59363000	123750000	52972000	154890000	115390000	93052000	76002000	114320000	73915000	110580000	2062000000	2171900000	2079700000	2790200000	1929100000	3090300000	2340700000	2778500000	2158600000	3851900000	2260000000	3151800000
P97447	Four and a half LIM domains protein 1	Fhl1	43	43	43	91.4	91.4	91.4	31.888	280	50543000000	4930800000	4977100000	3521900000	4525500000	4238200000	5548700000	4863900000	3303100000	3252000000	3425700000	4382300000	3573500000	3369500000	328720000	331800000	234800000	301700000	282550000	369910000	324260000	220210000	216800000	228380000	292150000	238240000	2792600000	2507200000	2885500000	2593400000	2876100000	3038300000	2575600000	2025700000	2572000000	2159500000	2999100000	2616600000
Q78ZA7	Nucleosome assembly protein 1-like 4	Nap1l4	30	30	28	78.7	78.7	76	42.679	375	50534000000	3392100000	4812600000	3221000000	5505400000	3504300000	5187200000	4860000000	4146800000	3079600000	4888800000	3871900000	4064400000	3368900000	226140000	320840000	214740000	367030000	233620000	345810000	324000000	276450000	205310000	325920000	258120000	270960000	2810300000	3061000000	2670700000	3039700000	2504600000	2539700000	2588800000	2511200000	1804100000	2690200000	2721300000	2638600000
O70400	PDZ and LIM domain protein 1	Pdlim1	25	25	25	83.5	83.5	83.5	35.774	327	50424000000	4353700000	5562100000	3482200000	5083600000	3718100000	7297600000	3808100000	4189400000	2083100000	3648600000	2900500000	4296800000	3151500000	272110000	347630000	217640000	317730000	232380000	456100000	238010000	261840000	130200000	228040000	181280000	268550000	2466700000	2899400000	2394200000	2835400000	2565700000	3044600000	2225200000	2534900000	1655200000	2716500000	1955000000	2913900000
Q9WTP7	GTP:AMP phosphotransferase AK3, mitochondrial	Ak3	27	27	27	85	85	85	25.426	227	50286000000	4481700000	4345900000	3090400000	4601100000	3369200000	4475600000	5768700000	5005800000	3465100000	3447900000	3575900000	4659000000	3142900000	280110000	271620000	193150000	287570000	210570000	279730000	360540000	312860000	216570000	215490000	223490000	291190000	2909400000	2294300000	3156900000	2512500000	2585800000	2331300000	2982200000	2495800000	2405300000	2190100000	2220900000	2710300000
P84228	Histone H3.2	Hist1h3b	18	1	1	77.9	23.5	23.5	15.388	136	50277000000	6256300000	4209400000	5182300000	4384400000	4939100000	3790500000	7989500000	3875000000	6228700000	0	0	3421600000	12569000000	1564100000	1052400000	1295600000	1096100000	1234800000	947620000	1997400000	968740000	1557200000	0	0	855390000	3457700000	1933900000	3408800000	1965900000	2475800000	1306600000	5645500000	2668700000	5462200000	0	0	1109300000
Q8K310	Matrin-3	Matr3	69	69	69	63.5	63.5	63.5	94.629	846	50222000000	3492000000	4245000000	2950600000	3897500000	2628100000	5216300000	4600300000	4750500000	4356800000	5207300000	3814000000	5063500000	1357400000	94378000	114730000	79746000	105340000	71030000	140980000	124330000	128390000	117750000	140740000	103080000	136850000	2260300000	2338600000	2479100000	2143700000	2226200000	2559500000	2384900000	2538000000	2371200000	2944900000	2572300000	2779600000
P39447	Tight junction protein ZO-1	Tjp1	93	93	92	56.9	56.9	56.9	194.74	1745	49750000000	3589700000	3855900000	3128700000	4453700000	3347400000	5486800000	4404900000	4727300000	4193600000	3788400000	3877900000	4895300000	571830000	41261000	44321000	35962000	51192000	38475000	63067000	50631000	54337000	48202000	43545000	44573000	56267000	2670300000	2340700000	2437100000	2407700000	2697500000	2588600000	2646200000	2526000000	2999300000	2439400000	2909600000	2924100000
P11152	Lipoprotein lipase	Lpl	23	23	23	39.9	39.9	39.9	53.109	474	49718000000	4067500000	4615600000	3109800000	3962800000	3209200000	6361500000	4777700000	4188500000	3211600000	4044500000	3529400000	4639700000	2367500000	193690000	219790000	148090000	188700000	152820000	302930000	227510000	199450000	152930000	192590000	168070000	220940000	2877000000	2698600000	2368800000	2475200000	2592400000	2715500000	2590200000	2646000000	2405700000	2615200000	2785200000	3407800000
Q9DCM2	Glutathione S-transferase kappa 1	Gstk1	29	29	29	76.1	76.1	76.1	25.704	226	49685000000	3256400000	3133600000	3343100000	3542900000	2750600000	3314500000	8000000000	3295700000	5085900000	4951000000	6465900000	2545800000	3105300000	203530000	195850000	208950000	221430000	171910000	207160000	500000000	205980000	317870000	309430000	404120000	159110000	2886100000	1957900000	3005200000	2093200000	2048900000	1764400000	3136500000	2166500000	2981300000	3131700000	3472700000	2462000000
P24369	Peptidyl-prolyl cis-trans isomerase B	Ppib	25	25	25	75.9	75.9	75.9	23.713	216	49573000000	5904000000	3595800000	3421800000	5189400000	2705000000	4234300000	4272100000	5634000000	4402200000	3287200000	2693400000	4233900000	4131100000	492000000	299650000	285150000	432450000	225420000	352860000	356010000	469500000	366850000	273930000	224450000	352820000	2090600000	2260600000	2392000000	2285100000	1909100000	2003400000	2680700000	3031400000	2473100000	2910500000	2241300000	2380600000
P62717	60S ribosomal protein L18a	Rpl18a	29	29	29	77.3	77.3	77.3	20.732	176	49572000000	3140000000	4283200000	3021500000	4697100000	2486800000	5726900000	4237500000	6895000000	4423200000	2807200000	3345500000	4507800000	5508000000	348890000	475920000	335720000	521900000	276310000	636320000	470840000	766120000	491460000	311910000	371720000	500870000	1886300000	2377700000	2249900000	2140300000	1717600000	2555300000	2586800000	3510900000	2984600000	2414500000	2195000000	2344500000
Q9ET54	Palladin	Palld	59	57	0	50	48.7	0	152.13	1408	49555000000	4076600000	3890300000	3733500000	3631200000	3764000000	4128600000	5327400000	3084800000	5463700000	3532200000	5218100000	3704900000	839920000	69094000	65938000	63279000	61546000	63796000	69977000	90295000	52284000	92606000	59868000	88443000	62794000	2826700000	2059800000	2996800000	2202600000	2820600000	2035100000	3039400000	2281900000	3528400000	2183800000	3593600000	2512000000
P62852	40S ribosomal protein S25	Rps25	19	19	19	67.2	67.2	67.2	13.742	125	49357000000	2507700000	5572400000	2045200000	5821100000	2362400000	6492600000	2572200000	6399400000	2791900000	4362000000	2361000000	6068700000	9871300000	501540000	1114500000	409050000	1164200000	472480000	1298500000	514450000	1279900000	558380000	872410000	472200000	1213700000	1723200000	2984200000	1788000000	3718500000	1562100000	3181100000	1727800000	4094200000	1664800000	3464300000	1597900000	3133500000
Q2TPA8	Hydroxysteroid dehydrogenase-like protein 2	Hsdl2	39	39	39	81	81	81	54.208	490	49262000000	3690600000	5157300000	3837300000	4561700000	2646300000	5017700000	5576900000	4139400000	4269100000	2930500000	3917400000	3518100000	1539500000	115330000	161170000	119920000	142550000	82696000	156800000	174280000	129360000	133410000	91578000	122420000	109940000	2406600000	2140000000	3010700000	2309900000	2060200000	2060500000	2622700000	2429300000	2986900000	2411900000	2466900000	2405400000
P04186	Complement factor B;Complement factor B Ba fragment;Complement factor B Bb fragment	Cfb	53	53	53	53.9	53.9	53.9	85.004	761	49135000000	3651700000	3446200000	2827500000	4853000000	3226300000	5269500000	5113200000	4097700000	3748500000	4540900000	4193700000	4167200000	1328000000	98694000	93140000	76419000	131160000	87198000	142420000	138190000	110750000	101310000	122730000	113340000	112630000	2576600000	2043300000	2852600000	2848100000	2944100000	2632800000	2502000000	2237100000	2380600000	2859400000	3027600000	3230100000
P47757-2	F-actin-capping protein subunit beta	Capzb	32	32	7	76.5	76.5	8.8	30.628	272	48930000000	4006000000	4413800000	3302800000	2948000000	3906500000	3929300000	6159200000	4661900000	4909400000	3604900000	4149900000	2937800000	3058100000	250380000	275860000	206420000	184250000	244160000	245580000	384950000	291370000	306840000	225300000	259370000	183610000	2397100000	2067400000	3007400000	1563500000	2437000000	1792200000	3220800000	2461400000	2844400000	2571200000	2731400000	2064900000
Q921H8	3-ketoacyl-CoA thiolase A, peroxisomal	Acaa1a	29	29	29	68.6	68.6	68.6	43.953	424	48816000000	3503900000	4026500000	3296800000	4299900000	3419500000	5094100000	5306100000	4598100000	3725200000	3630300000	3750900000	4164500000	2218900000	159270000	183020000	149850000	195450000	155430000	231550000	241180000	209000000	169330000	165010000	170500000	189290000	2569100000	2130500000	2796800000	2386800000	2283200000	2614900000	2858300000	2839900000	3017300000	2327700000	2583500000	2377000000
Q6ZQ73	Cullin-associated NEDD8-dissociated protein 2	Cand2	50	50	48	39.3	39.3	37.8	135.63	1235	48734000000	3019800000	3137800000	3337200000	5285700000	2631100000	4757300000	5480100000	4756500000	3008000000	5171700000	3307500000	4840900000	840230000	52065000	54101000	57538000	91133000	45364000	82022000	94485000	82009000	51861000	89167000	57026000	83464000	2079600000	1890800000	2565000000	2527500000	2050800000	2445600000	2703400000	2567600000	2628600000	2910400000	2404100000	2674700000
Q9WVE8	Protein kinase C and casein kinase substrate in neurons protein 2	Pacsin2	46	46	44	58.2	58.2	56.6	55.832	486	48706000000	4494100000	4420100000	3390300000	4995800000	3222200000	5182300000	4486700000	2908500000	3913400000	3464200000	3279100000	4949300000	2117700000	195400000	192180000	147400000	217210000	140100000	225320000	195080000	126450000	170150000	150620000	142570000	215190000	2853900000	2417000000	2708000000	2686300000	2235500000	2768500000	2364900000	2023600000	2660500000	2620400000	2484800000	2912700000
Q62446	Peptidyl-prolyl cis-trans isomerase FKBP3	Fkbp3	37	37	37	91.5	91.5	91.5	25.147	224	48697000000	2982200000	4992800000	3144000000	4736400000	2874500000	6458200000	3528500000	4211100000	3131000000	4137600000	3223800000	5277300000	4869700000	298220000	499280000	314400000	473640000	287450000	645820000	352850000	421110000	313100000	413760000	322380000	527730000	2521600000	2721200000	2336000000	2825000000	2438500000	3266200000	2012900000	2050800000	2023100000	2258100000	2461100000	2893600000
P43277	Histone H1.3	Hist1h1d	27	10	3	52.5	25.8	9.5	22.099	221	48529000000	4494800000	4148000000	2490400000	2500000000	1788600000	6111200000	8479600000	3913100000	4359800000	3891100000	3758100000	2594200000	4852900000	449480000	414800000	249040000	250000000	178860000	611120000	847960000	391310000	435980000	389110000	375810000	259420000	2984000000	2245900000	2164800000	1330400000	2399300000	2484600000	3550200000	2133100000	2152600000	1966500000	2661500000	2547200000
O55143-2	Sarcoplasmic/endoplasmic reticulum calcium ATPase 2	Atp2a2	129	1	1	67	1	1	109.75	998	48513000000	5717300000	4140200000	3336100000	4313200000	4010200000	6440300000	3676900000	3939700000	3134300000	3309100000	2581700000	3914100000	1054600000	124290000	90005000	72524000	93765000	87177000	140010000	79934000	85645000	68137000	71937000	56123000	85088000	4319500000	2717300000	2692000000	2108700000	3022400000	2313900000	2426500000	3268100000	2922200000	2708300000	2179700000	2384700000
Q9D8T7	SRA stem-loop-interacting RNA-binding protein, mitochondrial	Slirp	16	16	16	99.1	99.1	99.1	12.605	112	48496000000	4691700000	4495300000	2101100000	4203300000	3013900000	5123900000	3206100000	3973100000	3712000000	3781600000	4684000000	5510100000	6928000000	670250000	642190000	300160000	600480000	430550000	731990000	458010000	567580000	530290000	540220000	669140000	787160000	2283000000	2409100000	1465200000	2273600000	2205400000	3064700000	2248000000	2249700000	2725000000	2924100000	3508200000	3498400000
P24270	Catalase	Cat	46	46	46	73.2	73.2	73.2	59.795	527	48389000000	4243900000	3128800000	4465000000	4116100000	3818600000	4459000000	5197200000	3535800000	4648200000	2805300000	4055200000	3916200000	1512200000	132620000	97776000	139530000	128630000	119330000	139340000	162410000	110490000	145260000	87667000	126730000	122380000	3314800000	1790100000	3588100000	2245900000	2951200000	2066200000	3126500000	2225300000	3305400000	1917700000	2630200000	2396100000
Q9CZY3	Ubiquitin-conjugating enzyme E2 variant 1	Ube2v1	13	13	7	66	66	43.5	16.355	147	48333000000	2077200000	4191600000	2690100000	4673000000	1749100000	5975300000	6266300000	5278800000	3724600000	4208300000	3752200000	3746300000	4833300000	207720000	419160000	269010000	467300000	174910000	597530000	626630000	527880000	372460000	420830000	375220000	374630000	2033800000	2184700000	1765900000	2622600000	2154900000	2492500000	2812900000	2610500000	2498800000	2159400000	2521600000	2729100000
Q99020	Heterogeneous nuclear ribonucleoprotein A/B	Hnrnpab	33	33	32	62.5	62.5	62.5	30.831	285	48109000000	3642600000	4615400000	3234100000	4825000000	3118300000	6356600000	5082600000	4799800000	2509800000	3102900000	2952200000	3869500000	3700700000	280200000	355030000	248770000	371150000	239870000	488970000	390970000	369210000	193060000	238690000	227090000	297660000	2289500000	2982500000	2725600000	2288800000	2075300000	2745300000	2675000000	2669300000	2057800000	2392100000	2278500000	2665300000
P62821	Ras-related protein Rab-1A	Rab1A	25	25	18	65.4	65.4	48.3	22.677	205	48091000000	3509300000	4514300000	3731500000	5637700000	3204500000	5685300000	2980600000	4207600000	3748000000	4238800000	2744000000	3889900000	3206100000	233950000	300950000	248770000	375850000	213630000	379020000	198710000	280510000	249870000	282580000	182930000	259330000	1756400000	2614600000	2191500000	2400400000	1721000000	2155200000	1913900000	3007000000	2906000000	2317600000	1639600000	1708200000
Q8K0Z7	Translational activator of cytochrome c oxidase 1	Taco1	29	29	29	65.6	65.6	65.6	32.314	294	48064000000	4249200000	4577100000	3036800000	4183800000	3139900000	4537400000	4433100000	5103200000	4200700000	3360300000	2764800000	4478100000	3433200000	303520000	326930000	216920000	298850000	224280000	324100000	316650000	364520000	300050000	240020000	197490000	319860000	2538100000	2578000000	2304900000	2268300000	2441900000	2571000000	2609900000	2801100000	2977300000	2398700000	2335900000	2794500000
Q61234	Alpha-1-syntrophin	Snta1	33	33	29	55.9	55.9	55.9	53.664	503	48036000000	3082400000	4021100000	3185400000	4265800000	3321700000	5012000000	3445500000	4366600000	4076100000	4460800000	4078600000	4720200000	2088500000	134020000	174830000	138490000	185470000	144420000	217910000	149800000	189850000	177220000	193950000	177330000	205220000	2109300000	2326400000	2502100000	2298100000	2530400000	2718900000	2632000000	2798400000	2823900000	2568300000	2678000000	2814800000
P62889	60S ribosomal protein L30	Rpl30	14	14	14	82.6	82.6	82.6	12.784	115	47552000000	3629200000	4961600000	3199900000	5666000000	3268900000	5288100000	3261400000	6706700000	2333900000	3545600000	2663800000	3026900000	7925300000	604870000	826930000	533320000	944340000	544820000	881360000	543560000	1117800000	388980000	590940000	443960000	504480000	2258100000	2307800000	2443100000	2887500000	2145400000	2632200000	2266400000	2773600000	1795200000	2252800000	2122100000	2496900000
Q9QUI0	Transforming protein RhoA	Rhoa	17	9	9	48.7	29.5	29.5	21.782	193	47400000000	3511400000	4253500000	3073200000	5385200000	2475300000	5693000000	3148400000	4003700000	3233500000	3528700000	4246000000	4847800000	5925000000	438920000	531690000	384140000	673150000	309410000	711630000	393550000	500460000	404190000	441080000	530750000	605980000	1813900000	1638500000	1813400000	1884200000	1393900000	2750400000	1656400000	1852600000	1946800000	2735700000	2089600000	2504000000
Q8BGH2	Sorting and assembly machinery component 50 homolog	Samm50	29	29	29	52.9	52.9	52.9	51.863	469	47208000000	3379400000	4766200000	3110900000	4160000000	2493100000	2675500000	4658400000	6567700000	4849500000	4348900000	3587300000	2611000000	1573600000	112650000	158870000	103700000	138670000	83102000	89182000	155280000	218920000	161650000	144960000	119580000	87034000	2849700000	2747200000	2790500000	2251500000	2216400000	1559500000	2401900000	2747200000	2927300000	2221100000	2267400000	1471500000
Q91VW5	Golgin subfamily A member 4	Golga4	187	187	187	69.7	69.7	69.7	257.56	2238	47203000000	3582300000	4675700000	2352500000	5410100000	2311300000	5987300000	3800800000	3758500000	3015100000	4883600000	2438600000	4987300000	354910000	26934000	35155000	17688000	40678000	17378000	45017000	28578000	28260000	22670000	36719000	18335000	37499000	2110400000	2578000000	1937100000	2695900000	1891000000	2907100000	2327200000	2650200000	2124500000	3147700000	2244700000	3029900000
Q91XE4	N-acyl-aromatic-L-amino acid amidohydrolase (carboxylate-forming)	Acy3	17	17	17	69.8	69.8	69.8	35.286	318	47183000000	2460600000	5385400000	2556200000	6102800000	2224000000	5999400000	1694400000	6357300000	2586400000	4746400000	2761400000	4308400000	3145500000	164040000	359030000	170410000	406850000	148270000	399960000	112960000	423820000	172430000	316430000	184090000	287230000	1471700000	2545500000	1567800000	3273100000	1880100000	2774500000	1857100000	3287000000	1724100000	3555500000	2412500000	2832300000
Q9JII6	Alcohol dehydrogenase [NADP(+)]	Akr1a1	28	28	28	77.2	77.2	77.2	36.586	325	47135000000	3446400000	3626900000	3549200000	4848200000	3126400000	4681100000	4978900000	6118100000	4043100000	3353400000	2126000000	3237200000	2049300000	149840000	157690000	154310000	210790000	135930000	203530000	216470000	266000000	175790000	145800000	92436000	140750000	2593100000	2339300000	2801800000	2830600000	2807800000	2934400000	2346800000	2570300000	2037400000	2085100000	1988900000	2477000000
P63213	Guanine nucleotide-binding protein G(I)/G(S)/G(O) subunit gamma-2	Gng2	12	12	12	84.5	84.5	84.5	7.8501	71	47099000000	2396700000	3360400000	1977500000	4819100000	1370600000	3640000000	5390900000	7475500000	4036000000	4877400000	3643100000	4111600000	11775000000	599170000	840100000	494380000	1204800000	342640000	910000000	1347700000	1868900000	1009000000	1219400000	910780000	1027900000	1695100000	2088100000	1619800000	2091900000	1084800000	1514100000	1838900000	3139500000	2505700000	2562500000	1621500000	2558500000
P45377	Aldose reductase-related protein 2	Akr1b8	22	22	22	64.9	64.9	64.9	36.12	316	47069000000	2523400000	3370600000	2942500000	3970600000	2247200000	4369000000	4629400000	6889700000	3477100000	4981100000	3940400000	3727900000	2614900000	140190000	187250000	163470000	220590000	124840000	242720000	257190000	382760000	193170000	276730000	218910000	207110000	1891500000	1858100000	2225700000	2306400000	1795300000	2198300000	2314500000	2996400000	2040300000	2503000000	2510000000	2539700000
P55302	Alpha-2-macroglobulin receptor-associated protein	Lrpap1	50	50	50	78.6	78.6	78.6	42.215	360	47020000000	3476900000	4105400000	3003100000	3782700000	2856000000	4686800000	5093400000	3891300000	4094800000	4630700000	3156800000	4242200000	2474700000	182990000	216070000	158060000	199090000	150320000	246670000	268080000	204800000	215520000	243720000	166150000	223270000	2651200000	2486300000	2857200000	2379900000	2725500000	2611900000	2649800000	1948700000	2493500000	2458400000	2296000000	2599600000
Q8CJ19	Protein-methionine sulfoxide oxidase MICAL3	Mical3	52	52	52	26.9	26.9	26.9	223.72	1993	47000000000	3383500000	3445000000	4437900000	4944000000	11525000000	4176900000	534240000	954000000	925240000	4014700000	5213100000	3446500000	460780000	33171000	33775000	43509000	48471000	112990000	40950000	5237600	9352900	9071000	39360000	51109000	33789000	2734800000	2576500000	2521600000	2802700000	2419100000	2836100000	3767800000	3288500000	2565700000	3205500000	2398200000	2536000000
P34914	Bifunctional epoxide hydrolase 2;Cytosolic epoxide hydrolase 2;Lipid-phosphate phosphatase	Ephx2	36	36	36	65	65	65	62.515	554	46852000000	3924500000	3627200000	3592200000	4715000000	3928000000	4661200000	4280600000	3720700000	4022100000	3155000000	3826500000	3399500000	1673300000	140160000	129540000	128290000	168390000	140290000	166470000	152880000	132880000	143640000	112680000	136660000	121410000	2716000000	1852400000	3339600000	2501800000	2813000000	2222000000	2196500000	1996900000	2990900000	2296900000	2572300000	2152600000
Q9D1Q6	Endoplasmic reticulum resident protein 44	Erp44	28	28	28	64.3	64.3	64.3	46.852	406	46751000000	3127900000	4548500000	3072800000	4759100000	3069100000	5304400000	3790600000	4826400000	2839700000	3836300000	3007900000	4568400000	2460600000	164630000	239390000	161730000	250480000	161530000	279180000	199510000	254020000	149460000	201910000	158310000	240440000	2618400000	2416500000	2768800000	2858700000	2536700000	2410100000	2571800000	2325400000	2286400000	3153300000	2217000000	2610500000
Q9Z2D6-2	Methyl-CpG-binding protein 2	Mecp2	49	49	49	74.3	74.3	74.3	53.575	501	46306000000	4211900000	4092200000	2832200000	4191500000	3177000000	5010900000	5194800000	2868200000	3655600000	3826100000	3262200000	3983600000	2104800000	191450000	186010000	128740000	190520000	144410000	227770000	236130000	130370000	166160000	173910000	148280000	181070000	2383800000	2149000000	2315400000	2008600000	2371300000	2364500000	2777900000	2119100000	2454200000	2735200000	2468000000	2670400000
P47754	F-actin-capping protein subunit alpha-2	Capza2	24	24	19	90.9	90.9	78	32.967	286	46286000000	3417700000	4668900000	4192200000	3703200000	4071700000	2078300000	5355800000	4736900000	4033500000	3186900000	4503100000	2338000000	3560500000	262900000	359140000	322480000	284860000	313210000	159870000	411980000	364380000	310270000	245140000	346390000	179850000	2757300000	2726000000	3150900000	1968700000	3045800000	1844700000	3011000000	2505400000	2127700000	1574000000	2740700000	1395000000
Q9Z2W0	Aspartyl aminopeptidase	Dnpep	34	34	34	63.4	63.4	63.4	52.206	473	46255000000	3807000000	4105200000	3399600000	4531800000	2723600000	4769900000	5024800000	4232500000	4242200000	2915800000	2452500000	4049800000	2312700000	190350000	205260000	169980000	226590000	136180000	238490000	251240000	211630000	212110000	145790000	122630000	202490000	2462800000	2286900000	2613000000	2266000000	2066400000	2469500000	2576700000	2327000000	2404300000	2470600000	1998600000	2582000000
P67984	60S ribosomal protein L22	Rpl22	12	12	10	74.2	74.2	67.2	14.759	128	46245000000	2426500000	3519900000	1397100000	5277100000	2013200000	6968200000	1405500000	6715500000	2081700000	6228100000	1949700000	6262600000	11561000000	606620000	879970000	349280000	1319300000	503300000	1742100000	351380000	1678900000	520420000	1557000000	487430000	1565700000	1447900000	2949200000	1519200000	3174100000	1409600000	3471400000	977510000	4002200000	1108600000	4366700000	1536800000	3998200000
Q8CC88	von Willebrand factor A domain-containing protein 8	Vwa8	103	103	38	52	52	19.3	213.42	1905	46184000000	3280000000	3626100000	3744400000	4496200000	3266000000	4188600000	4901100000	4370900000	3982300000	3756100000	3750300000	2821700000	405120000	28772000	31808000	32846000	39441000	28649000	36742000	42992000	38341000	34932000	32948000	32897000	24751000	2516200000	2207200000	2941000000	2436400000	2709700000	2162400000	2620000000	2333900000	2832400000	2518200000	2778900000	2132900000
P55264	Adenosine kinase	Adk	31	31	31	55.7	55.7	55.7	40.148	361	45994000000	3136400000	3680500000	3179700000	4155800000	2639500000	4033200000	3997500000	4283100000	4343500000	3797700000	4500000000	4246900000	2420700000	165070000	193710000	167350000	218730000	138920000	212270000	210390000	225430000	228610000	199880000	236840000	223520000	2328600000	1904600000	3128700000	2330900000	2460200000	2210100000	1980200000	2500700000	2698600000	2289600000	2816800000	3019800000
Q61147	Ceruloplasmin	Cp	58	58	58	50	50	50	121.15	1061	45896000000	3223000000	4524000000	3953900000	5545200000	3264000000	5359000000	3515700000	4507200000	3300100000	2966400000	2140300000	3597600000	899930000	63195000	88706000	77527000	108730000	64000000	105080000	68936000	88377000	64707000	58165000	41967000	70541000	2302600000	2317200000	2857100000	3001800000	2303000000	2251400000	2078000000	2479900000	2549400000	2216100000	1993300000	2308700000
Q8BK30	NADH dehydrogenase [ubiquinone] flavoprotein 3, mitochondrial	Ndufv3	12	12	12	67.3	67.3	67.3	11.813	104	45860000000	4659700000	4590200000	4519600000	4221900000	4431600000	3547000000	5029400000	4005900000	2706900000	1769900000	4055300000	2322800000	6551500000	665670000	655740000	645650000	603130000	633080000	506710000	718490000	572280000	386710000	252850000	579330000	331830000	2815600000	2174600000	3110800000	2036600000	2726900000	1598400000	2614500000	2205100000	2190000000	1547400000	1486500000	1186500000
Q9DBL1	Short/branched chain specific acyl-CoA dehydrogenase, mitochondrial	Acadsb	30	30	30	64.8	64.8	64.8	47.874	432	45733000000	3627200000	4030400000	2950800000	4715900000	2575000000	4625100000	4304700000	4446400000	3726100000	3964200000	3275700000	3491800000	2407000000	190910000	212120000	155300000	248200000	135530000	243430000	226570000	234020000	196110000	208640000	172400000	183780000	2494600000	2192400000	2378900000	2474400000	2136500000	2169700000	2641100000	2632500000	2867600000	2346400000	2721700000	2414100000
Q9CWK8	Sorting nexin-2	Snx2	39	39	37	60.1	60.1	56.1	58.47	519	45699000000	3622000000	4095600000	3592100000	4488700000	2748300000	4677500000	4131800000	3171100000	3690100000	3771800000	3776000000	3933800000	1692600000	134150000	151690000	133040000	166250000	101790000	173240000	153030000	117450000	136670000	139700000	139850000	145700000	2591900000	2137400000	2725700000	2171000000	2098900000	2359500000	2767700000	2281600000	2113900000	2522900000	2507100000	2450700000
P70336	Rho-associated protein kinase 2	Rock2	116	116	107	66.6	66.6	63.1	160.58	1388	45679000000	4030500000	3438900000	4058500000	5446500000	2515700000	4068300000	4137200000	3323300000	3311800000	3999900000	2837300000	4511000000	570990000	50381000	42987000	50732000	68081000	31446000	50854000	51715000	41541000	41398000	49999000	35466000	56387000	2539900000	2238600000	2610600000	2794200000	2018300000	2456300000	2390900000	2529100000	2820800000	2800200000	2429700000	2708200000
Q9WUR2-2	Enoyl-CoA delta isomerase 2, mitochondrial	Eci2	29	29	29	48.9	48.9	48.9	39.503	358	45670000000	3003300000	3422900000	2888500000	3964000000	2597700000	4521000000	3844900000	4551400000	4915400000	4615000000	3763900000	3582300000	2686500000	176660000	201350000	169910000	233180000	152810000	265940000	226170000	267730000	289140000	271470000	221400000	210730000	2382200000	2189500000	2416300000	2417100000	2181100000	2386900000	2142500000	2392200000	2774900000	2511500000	2437500000	2365600000
P13707	Glycerol-3-phosphate dehydrogenase [NAD(+)], cytoplasmic	Gpd1	29	29	28	64.2	64.2	64.2	37.572	349	45505000000	4271600000	1382600000	5018300000	1284600000	5890400000	1613200000	6293000000	1703300000	7262300000	1357900000	8247400000	1179900000	1896000000	177980000	57609000	209100000	53523000	245430000	67219000	262210000	70972000	302590000	56580000	343640000	49164000	3353800000	861680000	4582600000	886790000	4921800000	926280000	3218300000	964400000	4821600000	934670000	5773200000	881130000
Q9JMD3	PCTP-like protein	Stard10	15	15	15	58.8	58.8	58.8	32.951	291	45471000000	4187000000	4545200000	1457500000	6250900000	2729300000	6085500000	4223000000	2922900000	2056600000	4176000000	2720200000	4117200000	3789300000	348920000	378770000	121460000	520910000	227440000	507130000	351910000	243570000	171380000	348000000	226690000	343100000	2251800000	2202600000	1371800000	2504100000	2546300000	2626300000	2006600000	1898100000	2081600000	2896900000	1876200000	2181200000
P08032	Spectrin alpha chain, erythrocytic 1	Spta1	151	150	150	59.9	59.9	59.9	279.86	2415	45330000000	4237000000	3689800000	3802700000	3252300000	2897500000	3625200000	5142000000	3883700000	4477600000	3070400000	3707000000	3544300000	330870000	30927000	26933000	27757000	23739000	21150000	26461000	37533000	28348000	32684000	22412000	27058000	25871000	2874500000	2286000000	3096300000	1967400000	2407200000	1832700000	3228700000	2270300000	2798100000	2031300000	2572600000	2136600000
Q61879	Myosin-10	Myh10	181	136	136	64.1	53.3	53.3	228.99	1976	44731000000	4451100000	3098600000	3886300000	2080900000	4318900000	2222900000	6283000000	3287600000	5860000000	2181900000	5002600000	2057800000	438540000	43638000	30379000	38101000	20401000	42342000	21793000	61598000	32231000	57451000	21391000	49045000	20174000	3433500000	1928300000	2982100000	1268800000	3489700000	1503700000	3705200000	2107600000	3543700000	1536500000	3645800000	1460800000
P62267	40S ribosomal protein S23	Rps23	16	16	16	63.6	63.6	63.6	15.807	143	44679000000	2266200000	4640600000	1051600000	4005800000	2128000000	5081000000	5272400000	5234300000	2555400000	4015300000	4305900000	4122600000	7446500000	377700000	773430000	175270000	667640000	354670000	846840000	878740000	872380000	425910000	669220000	717640000	687100000	1236900000	2449600000	1065400000	1693600000	1613600000	2786400000	1783700000	3256200000	1485900000	3439000000	2825000000	2827400000
Q91VI7	Ribonuclease inhibitor	Rnh1	31	31	31	62.9	62.9	62.9	49.816	456	44546000000	3150300000	4112100000	3570700000	5022600000	2670600000	4173800000	4005100000	4636000000	2998600000	4023100000	2642600000	3540400000	1781800000	126010000	164490000	142830000	200900000	106830000	166950000	160200000	185440000	119950000	160930000	105700000	141620000	2352800000	2330000000	2641400000	2583600000	2197100000	1940200000	2585500000	2873400000	2000400000	2450200000	2066000000	2354900000
P14869	60S acidic ribosomal protein P0	Rplp0	16	16	16	45.7	45.7	45.7	34.216	317	44460000000	3110900000	3539800000	3603700000	4058400000	2807600000	5586300000	4325500000	3954200000	3126300000	4024700000	2243500000	4078700000	3420000000	239300000	272290000	277210000	312180000	215970000	429720000	332730000	304170000	240490000	309590000	172580000	313750000	2483200000	1869100000	2930200000	2386200000	2004000000	2262300000	2412000000	2825500000	2807700000	3238000000	2715800000	2827600000
Q64521	Glycerol-3-phosphate dehydrogenase, mitochondrial	Gpd2	57	57	57	76.3	76.3	76.3	80.953	727	44414000000	2244200000	2927900000	3526800000	3210000000	3370400000	3240200000	8885600000	2392500000	4367200000	2730700000	5132400000	2386400000	1009400000	51004000	66544000	80154000	72956000	76600000	73641000	201950000	54374000	99254000	62062000	116640000	54237000	2102200000	1894000000	3408900000	2081000000	3018000000	1945900000	2375800000	2065600000	3041500000	2259100000	3448400000	2040400000
Q9CZW5	Mitochondrial import receptor subunit TOM70	Tomm70a	43	43	43	68.2	68.2	68.2	67.589	611	44359000000	4032000000	3771500000	3289100000	4850400000	3271500000	4453600000	3631800000	3741200000	3218700000	3992000000	2847000000	3260300000	1430900000	130060000	121660000	106100000	156460000	105530000	143670000	117150000	120680000	103830000	128780000	91840000	105170000	2350300000	2186300000	2539000000	2340700000	2329500000	2180000000	2376200000	2099900000	2482600000	2730300000	2226600000	2354600000
P62960	Nuclease-sensitive element-binding protein 1	Ybx1	22	22	13	70.5	70.5	61.8	35.73	322	44303000000	3723400000	3809900000	2120300000	4580600000	2800300000	4806100000	3514300000	3703100000	3945600000	4057600000	3375900000	3865500000	3407900000	286410000	293070000	163100000	352350000	215410000	369700000	270330000	284860000	303510000	312120000	259680000	297350000	2608500000	2202100000	2130400000	2819800000	2393400000	2608700000	2219100000	1853700000	2634700000	2897300000	2616700000	2393900000
Q9D6U8	Protein FAM162A	Fam162a	14	14	14	49	49	49	17.725	155	44275000000	3377200000	3674000000	3158300000	5083800000	2395800000	4271700000	3492900000	2941600000	3607800000	4993700000	4983800000	2293900000	4427500000	337720000	367400000	315830000	508380000	239580000	427170000	349290000	294160000	360780000	499370000	498380000	229390000	2767000000	2055200000	2819400000	2412000000	1916300000	2002600000	2076500000	1777400000	2944900000	3265800000	2926000000	2069900000
Q3UMF0	Cordon-bleu protein-like 1	Cobll1	71	71	2	64.7	64.7	1	137.38	1273	44206000000	2657900000	4551500000	2263300000	4967400000	2285000000	5917100000	3937100000	4586400000	2435300000	3866100000	2821400000	3917500000	605560000	36410000	62350000	31005000	68046000	31302000	81057000	53933000	62827000	33360000	52961000	38649000	53664000	1929700000	2144400000	1898300000	2623400000	1767700000	2672300000	2407600000	2697600000	1937800000	2856400000	1902000000	2817200000
Q61081	Hsp90 co-chaperone Cdc37;Hsp90 co-chaperone Cdc37, N-terminally processed	Cdc37	42	42	42	66.2	66.2	66.2	44.593	379	44166000000	3193100000	3964900000	2509500000	3754200000	2619900000	4175400000	4170300000	4332200000	3072200000	4200700000	3172000000	5002000000	2760400000	199570000	247810000	156840000	234640000	163740000	260960000	260650000	270760000	192010000	262540000	198250000	312630000	2424400000	2348400000	2170800000	2385900000	2013000000	2413100000	2204500000	2623100000	2624500000	2626500000	2446200000	2745600000
P70168	Importin subunit beta-1	Kpnb1	24	24	24	24.9	24.9	24.9	97.183	876	44056000000	3173100000	4079000000	2787600000	4341100000	2737400000	4532300000	3935500000	4140900000	3477300000	3744000000	2918000000	4189300000	1101400000	79327000	101970000	69690000	108530000	68435000	113310000	98386000	103520000	86934000	93601000	72951000	104730000	2403300000	2753900000	2473700000	2691400000	2355000000	2577500000	2559500000	2660400000	2714600000	2419100000	2211700000	2706000000
Q925I1	ATPase family AAA domain-containing protein 3	Atad3	59	59	59	74.5	74.5	74.5	66.741	591	43855000000	3227700000	5178000000	2882700000	3995900000	2509800000	4889300000	3835700000	2684600000	3360900000	4082800000	3311900000	3895400000	1328900000	97811000	156910000	87353000	121090000	76055000	148160000	116230000	81352000	101850000	123720000	100360000	118040000	2271000000	2437500000	2467500000	2371800000	1994200000	2142300000	2199700000	1823900000	2114500000	2411200000	2213000000	2535400000
Q6NZJ6	Eukaryotic translation initiation factor 4 gamma 1	Eif4g1	69	69	3	35.2	35.2	1.8	176.07	1600	43828000000	2856100000	4126200000	2918800000	4585700000	2381400000	5205500000	3973200000	2941200000	3453100000	4248300000	2942900000	4196000000	664070000	43274000	62518000	44224000	69481000	36081000	78872000	60201000	44564000	52319000	64368000	44590000	63575000	1976100000	2088600000	2140600000	2359900000	1845400000	2411200000	2432300000	2266800000	2568100000	2980500000	2135500000	2620200000
P70414	Sodium/calcium exchanger 1	Slc8a1	33	33	32	25.7	25.7	24.7	108.03	970	43599000000	3158700000	4011200000	2569000000	3793500000	2346800000	3800500000	4964500000	4346100000	3951200000	3964600000	2791500000	3901400000	1245700000	90249000	114610000	73399000	108390000	67052000	108580000	141840000	124170000	112890000	113270000	79758000	111470000	1827400000	1954100000	1995200000	1913700000	1638100000	1623700000	2658600000	2495800000	3131700000	2704100000	1910000000	2350000000
P26883	Peptidyl-prolyl cis-trans isomerase FKBP1A	Fkbp1a	13	13	11	65.7	65.7	63.9	11.922	108	43578000000	3061600000	4018700000	2860600000	3547800000	2272900000	5473600000	5463900000	2941700000	2999200000	3524900000	3162000000	4251400000	14526000000	1020500000	1339600000	953550000	1182600000	757620000	1824500000	1821300000	980570000	999730000	1175000000	1054000000	1417100000	2027800000	1900700000	2443700000	2063700000	1905600000	2450700000	2613100000	1855900000	1999700000	2054700000	1768200000	2332500000
O54931-2	A-kinase anchor protein 2	Akap2	56	56	0	55.9	55.9	0	97.137	880	43506000000	2744800000	3921800000	2597100000	4466600000	1905200000	4832200000	3235200000	3521900000	2987300000	5157700000	3232000000	4904100000	1208500000	76245000	108940000	72142000	124070000	52923000	134230000	89866000	97831000	82981000	143270000	89779000	136220000	1996200000	2252800000	2197200000	2198700000	2170900000	2436600000	1879900000	2031100000	2077300000	2709500000	2241200000	2478300000
P62874	Guanine nucleotide-binding protein G(I)/G(S)/G(T) subunit beta-1	Gnb1	23	23	13	55.9	55.9	37.1	37.377	340	43418000000	4212400000	3135200000	2815300000	3494500000	2280900000	3528200000	5577800000	4561600000	4303400000	3268800000	2994900000	3245700000	3339900000	324030000	241170000	216560000	268800000	175450000	271400000	429060000	350890000	331030000	251440000	230370000	249670000	2957000000	2275600000	2894100000	2558200000	2440800000	2163100000	2392400000	2250000000	1785400000	1983200000	1986800000	1753600000
G5E8K5-3	Ankyrin-3	Ank3	106	91	36	60.1	55.8	23.3	209.67	1922	43263000000	4223900000	3396600000	3584700000	4527300000	2729900000	4094900000	3782100000	3377300000	3420500000	3203100000	3039500000	3883000000	491620000	47999000	38598000	40735000	51446000	31022000	46534000	42979000	38378000	38869000	36399000	34540000	44125000	2504600000	1886900000	2740900000	2119400000	2204200000	1736900000	2249900000	2005300000	2367500000	2634300000	2711800000	2345300000
Q91VM9	Inorganic pyrophosphatase 2, mitochondrial	Ppa2	30	30	30	74.5	74.5	74.5	38.114	330	43183000000	4066300000	3182700000	3825700000	4340200000	3364100000	4021100000	3471200000	4030300000	3676800000	3383900000	2725800000	3094800000	2272800000	214020000	167510000	201350000	228430000	177060000	211640000	182700000	212120000	193510000	178100000	143470000	162880000	2457800000	1923800000	2689600000	2183600000	2012900000	1870600000	2289600000	2164600000	2783900000	2315600000	2664900000	2460200000
P28474	Alcohol dehydrogenase class-3	Adh5	21	21	19	41.7	41.7	41.7	39.547	374	43181000000	6482600000	4001200000	3558200000	4918400000	4220500000	3896800000	2890700000	2849100000	3688300000	2397600000	1537400000	2740100000	2272700000	341190000	210590000	187270000	258860000	222130000	205100000	152140000	149950000	194120000	126190000	80918000	144210000	2171200000	2375200000	2479200000	3119800000	2419900000	2578000000	1438800000	1547200000	2626600000	2398700000	1704500000	2083800000
Q9Z2U0	Proteasome subunit alpha type-7	Psma7	32	32	32	87.5	87.5	87.5	27.855	248	43138000000	3152400000	3838700000	2889500000	4643400000	2541900000	3915700000	3665500000	3966300000	3161900000	3832700000	3032100000	4497900000	3081300000	225170000	274190000	206390000	331670000	181570000	279690000	261820000	283310000	225850000	273760000	216580000	321280000	2361300000	2591600000	2990600000	2742200000	2187900000	1912600000	2105600000	2336300000	1985100000	2088300000	1677300000	2781600000
Q9QYC0	Alpha-adducin	Add1	46	46	2	54.4	54.4	4.4	80.646	735	43103000000	3551400000	3569700000	2779300000	4447600000	2857200000	3898000000	4535200000	3778300000	3505000000	3447200000	2937800000	3796600000	1596400000	131540000	132210000	102940000	164730000	105820000	144370000	167970000	139940000	129810000	127670000	108810000	140610000	2471500000	2221500000	2289200000	2537100000	2324600000	2326600000	2596500000	2038200000	2581400000	2438400000	2233600000	2608400000
P28271	Cytoplasmic aconitate hydratase	Aco1	54	54	52	56.2	56.2	54.2	98.124	889	42905000000	3541600000	3748700000	2684500000	3954600000	2691000000	4493100000	3181500000	3870500000	4006000000	3618300000	3730400000	3384800000	1021500000	84324000	89256000	63916000	94158000	64071000	106980000	75751000	92155000	95381000	86149000	88818000	80590000	2480300000	2073600000	2253300000	2266400000	2088200000	1811100000	2078000000	2058700000	2385700000	2437100000	2342500000	2034100000
Q91V92	ATP-citrate synthase	Acly	56	56	56	45.6	45.6	45.6	119.73	1091	42903000000	4081200000	602190000	5015800000	885200000	4934800000	866110000	6074500000	1040500000	7910600000	2501100000	7445200000	1545300000	715040000	68020000	10037000	83597000	14753000	82247000	14435000	101240000	17342000	131840000	41685000	124090000	25755000	3102000000	577780000	4934300000	647840000	3594500000	570180000	3233700000	748390000	5136600000	944260000	4777000000	730370000
Q9WUM4	Coronin-1C	Coro1c	40	40	37	56.8	56.8	52.5	53.12	474	42845000000	2745400000	4308800000	3037000000	3463400000	2606000000	3884400000	4936400000	4606900000	3554100000	3305800000	3263500000	3133400000	2255000000	144490000	226780000	159840000	182290000	137160000	204440000	259810000	242470000	187060000	173990000	171760000	164920000	1859800000	1916500000	2056600000	2331900000	1825800000	1724100000	2409700000	2502800000	2973600000	2543900000	2679100000	1811300000
P49722	Proteasome subunit alpha type-2	Psma2	19	19	19	75.6	75.6	75.6	25.926	234	42818000000	2943600000	3873100000	2601500000	3713000000	2496600000	5107100000	4774300000	3549500000	3455000000	3197500000	3553900000	3553500000	3293700000	226430000	297930000	200110000	285620000	192040000	392850000	367250000	273040000	265770000	245960000	273370000	273350000	2335500000	2149800000	2208200000	2341100000	1982500000	2360000000	2601900000	2072200000	2685700000	2267800000	2618600000	2783500000
Q6ZWN5	40S ribosomal protein S9	Rps9	27	27	27	70.6	70.6	70.6	22.591	194	42739000000	3527200000	4089200000	2419700000	4667100000	2286300000	4512900000	3915300000	5636900000	3592600000	3095600000	2271600000	2724900000	3885400000	320650000	371750000	219970000	424280000	207850000	410260000	355930000	512450000	326600000	281420000	206510000	247710000	2228700000	2169900000	2512100000	2155700000	1775200000	1866300000	2336500000	2919400000	2312800000	2397300000	1967600000	1842500000
Q9Z2Y8	Proline synthase co-transcribed bacterial homolog protein	Prosc	21	21	21	88	88	88	30.048	274	42477000000	2515900000	3283600000	2115300000	3858900000	1605600000	3706000000	4010800000	3785900000	4186000000	5083800000	3594600000	4730100000	2831800000	167730000	218910000	141020000	257260000	107040000	247060000	267390000	252400000	279070000	338920000	239640000	315340000	1619700000	1779800000	1930000000	2163900000	1714100000	2399500000	1531300000	1767900000	3105300000	3941800000	2709100000	3124700000
Q61696	Heat shock 70 kDa protein 1A;Heat shock 70 kDa protein 1B	Hspa1a;Hspa1b	52	41	24	62.6	52.9	33.1	70.078	641	42463000000	2980600000	3331900000	3195800000	4192300000	2807200000	3138000000	3634300000	3716400000	4581300000	4718700000	3008200000	3157800000	1286700000	90321000	100970000	96842000	127040000	85066000	95091000	110130000	112620000	138830000	142990000	91159000	95692000	2142400000	1921500000	2680800000	2395900000	2187100000	1714100000	2297100000	2214500000	2945800000	2894200000	2231400000	2074600000
Q6NZL0	Protein SOGA3	Soga3	2	2	2	3.5	3.5	3.5	103.48	945	42385000000	1835800000	2524300000	179160000	2127800000	4675800000	6028400000	8861900000	2997700000	928240000	476830000	4209700000	7539500000	730780000	31651000	43523000	3089000	36686000	80617000	103940000	152790000	51684000	16004000	8221200	72581000	129990000	352100000	408710000	116200000	2039300000	4620400000	2349200000	7226500000	653770000	823580000	282790000	299610000	7291300000
Q62159	Rho-related GTP-binding protein RhoC	Rhoc	19	19	10	52.3	52.3	33.2	22.006	193	42361000000	2696700000	3989000000	2380700000	3739500000	2043400000	4226400000	5576800000	3681500000	3075400000	3424400000	4110800000	3416300000	5295100000	337090000	498630000	297590000	467440000	255430000	528300000	697100000	460190000	384430000	428040000	513850000	427040000	1960100000	2011800000	2145100000	1943900000	1893600000	1703700000	2356100000	2371600000	2027000000	2105100000	2656500000	1833200000
Q9D5T0	ATPase family AAA domain-containing protein 1	Atad1	28	28	28	52.4	52.4	52.4	40.744	361	42352000000	3308100000	3721500000	2040700000	3957500000	2469400000	4166300000	3268100000	4336000000	4063400000	4577700000	3435600000	3008100000	2117600000	165400000	186070000	102030000	197880000	123470000	208310000	163410000	216800000	203170000	228880000	171780000	150400000	2228300000	1811200000	2178300000	2271100000	1889000000	1795100000	1877200000	2101200000	2889100000	2857900000	2461400000	2213500000
P60710	Actin, cytoplasmic 1;Actin, cytoplasmic 1, N-terminally processed	Actb	50	2	2	85.3	7.2	7.2	41.736	375	42093000000	2925400000	4974700000	5069100000	3732600000	3283700000	4732000000	3410100000	2863500000	2471400000	2250000000	3760300000	2620400000	2104700000	146270000	248730000	253450000	186630000	164190000	236600000	170510000	143170000	123570000	112500000	188010000	131020000	3475200000	2794500000	2658100000	1222900000	1858100000	1071000000	0	0	0	1613400000	3189200000	944860000
P42208	Septin-2	Sept2	29	29	29	85	85	85	41.525	361	41968000000	3030800000	4378700000	2754000000	4527400000	2214400000	4303100000	3881000000	3250400000	2886900000	3961400000	3120400000	3659500000	1998500000	144320000	208510000	131140000	215590000	105450000	204910000	184810000	154780000	137470000	188640000	148590000	174260000	1831200000	2133700000	2097200000	1811000000	1610600000	1638000000	2239700000	2273300000	2129300000	2758100000	2273000000	2327900000
Q6PDM2	Serine/arginine-rich splicing factor 1	Srsf1	32	32	31	66.1	66.1	66.1	27.744	248	41858000000	2664700000	3506100000	2096300000	3695300000	2642900000	4178200000	6869400000	3688200000	2830500000	3753900000	2352700000	3579700000	3219800000	204970000	269700000	161260000	284260000	203300000	321400000	528420000	283700000	217730000	288760000	180980000	275360000	2059000000	2180100000	1830900000	2068500000	2219800000	2570000000	2653200000	2018900000	1944400000	2234700000	1960300000	2361500000
P24527	Leukotriene A-4 hydrolase	Lta4h	38	38	38	47.8	47.8	47.8	69.05	611	41817000000	2546100000	3704000000	1911600000	4526300000	2418900000	4305000000	3762700000	3729600000	3273400000	4553000000	3655700000	3430300000	1130200000	68813000	100110000	51665000	122330000	65375000	116350000	101690000	100800000	88471000	123060000	98803000	92712000	2068700000	2247900000	1709800000	2324700000	2124000000	1929900000	1912900000	2371600000	2302000000	2726800000	2418600000	2199300000
Q8K0D5	Elongation factor G, mitochondrial	Gfm1	57	57	57	50.7	50.7	50.7	83.549	751	41792000000	3178600000	3851800000	3183200000	4543000000	3013800000	4589600000	3203900000	3206500000	2999700000	3675400000	3064400000	3281800000	1019300000	77527000	93946000	77639000	110810000	73508000	111940000	78143000	78208000	73164000	89645000	74742000	80043000	2393700000	2039500000	2612600000	2374300000	2086500000	2170300000	1822100000	1949200000	2437400000	2554900000	2282000000	2126300000
Q8CDN6	Thioredoxin-like protein 1	Txnl1	21	21	21	69.6	69.6	69.6	32.237	289	41741000000	2870900000	4419700000	2246400000	4002500000	2406000000	4530800000	4199000000	4058200000	3025800000	3461100000	2743400000	3777600000	2782800000	191400000	294640000	149760000	266830000	160400000	302050000	279930000	270550000	201720000	230740000	182890000	251840000	1913700000	2191400000	1655500000	1875900000	1812700000	2032100000	1997100000	2301300000	2070700000	2511900000	1935300000	2438600000
Q61584-3	Fragile X mental retardation syndrome-related protein 1	Fxr1	57	57	53	68.7	68.7	65.6	76.206	677	41650000000	2601400000	4039400000	1926900000	4081800000	1865700000	4869400000	4185800000	4445200000	2549900000	4757200000	2746800000	3580100000	1301600000	81295000	126230000	60215000	127560000	58303000	152170000	130800000	138910000	79683000	148660000	85836000	111880000	1800500000	2223800000	1577100000	2200500000	1558600000	2342800000	2470600000	2763700000	2149800000	3250300000	2156200000	2382700000
Q9Z1Q5	Chloride intracellular channel protein 1	Clic1	23	23	23	76.3	76.3	76.3	27.013	241	41496000000	2670000000	4457000000	2744000000	4988700000	2787700000	4785100000	2863500000	4066600000	2429000000	3665200000	2553200000	3485800000	2766400000	178000000	297140000	182930000	332580000	185850000	319000000	190900000	271110000	161940000	244350000	170210000	232390000	2349700000	2999900000	2217400000	2984700000	2278600000	3081200000	2260800000	2689100000	1864200000	2714900000	1848100000	2722700000
P23953	Carboxylesterase 1C	Ces1c	22	18	18	42.4	36.3	36.3	61.055	554	41379000000	3035600000	3165700000	2248300000	3031800000	3021200000	3296600000	4590700000	4045400000	3876400000	3784400000	4405800000	2877000000	1655200000	121420000	126630000	89934000	121270000	120850000	131860000	183630000	161820000	155060000	151370000	176230000	115080000	2026900000	1676600000	2161300000	1773500000	2297300000	1807900000	2340400000	2443900000	2526000000	2559500000	2860400000	1780900000
P50580	Proliferation-associated protein 2G4	Pa2g4	37	37	37	73.4	73.4	73.4	43.698	394	41361000000	2314700000	4024500000	2360200000	4061700000	2161000000	3908500000	3596400000	6062000000	3243600000	3895100000	2108800000	3624100000	1880000000	105220000	182930000	107280000	184620000	98225000	177660000	163470000	275550000	147440000	177050000	95857000	164730000	1693300000	2142800000	2173900000	2122700000	1793800000	2034200000	2094100000	2301700000	2399800000	2332100000	1703600000	1960500000
P30416	Peptidyl-prolyl cis-trans isomerase FKBP4;Peptidyl-prolyl cis-trans isomerase FKBP4, N-terminally processed	Fkbp4	48	48	48	69.2	69.2	69.2	51.572	458	41289000000	2685200000	3913700000	2364900000	5417700000	1924100000	4595800000	3758300000	2375700000	3509600000	3962800000	2787400000	3994200000	1331900000	86620000	126250000	76286000	174760000	62067000	148250000	121230000	76635000	113210000	127830000	89915000	128850000	1754300000	1991100000	1901900000	2122700000	1483000000	1982800000	1975400000	1808400000	2245400000	2451100000	1750400000	2026300000
Q9R0P3	S-formylglutathione hydrolase	Esd	18	18	18	83	83	83	31.319	282	40975000000	3669200000	3921800000	2883900000	4792300000	3474900000	4697500000	3733400000	3978900000	2732800000	2329100000	2301400000	2460300000	2926800000	262080000	280130000	205990000	342310000	248210000	335540000	266670000	284200000	195200000	166370000	164390000	175730000	2424100000	2055900000	2014800000	2266100000	2537700000	2285400000	2430200000	2097200000	2200400000	2290300000	2081900000	1963500000
Q8R2Y2	Cell surface glycoprotein MUC18	Mcam	29	29	29	40.4	40.4	40.4	71.545	648	40927000000	2099800000	11682000000	1654100000	1695300000	5983900000	5952100000	1738800000	4229500000	2242400000	943130000	1402400000	1304200000	1320200000	67735000	376830000	53359000	54689000	193030000	192000000	56091000	136430000	72336000	30424000	45240000	42069000	2589900000	1998000000	2661400000	1851600000	2817500000	2242600000	2735400000	1764600000	2812700000	1818300000	2767300000	1897800000
Q9R062	Glycogenin-1	Gyg1	19	19	19	46.2	46.2	46.2	37.402	333	40861000000	3396600000	3673900000	3230900000	4622800000	2735700000	4939500000	3145400000	2870300000	3394400000	2924600000	2400300000	3526300000	3714600000	308780000	333990000	293720000	420250000	248700000	449050000	285950000	260940000	308580000	265870000	218210000	320580000	2101800000	2050300000	2658000000	2505000000	1987100000	1846400000	1999300000	1703000000	2520400000	2320600000	1343100000	2440800000
Q9QYJ0	DnaJ homolog subfamily A member 2	Dnaja2	34	34	34	67.5	67.5	67.5	45.745	412	40821000000	2763800000	3130900000	2118000000	3522200000	2165900000	4650900000	4577500000	4153400000	3805600000	2836300000	3088300000	4008600000	1855500000	125630000	142310000	96271000	160100000	98452000	211410000	208070000	188790000	172980000	128920000	140380000	182210000	2005000000	1943900000	1997200000	2080800000	1633300000	1871400000	2826200000	2283900000	2396700000	2113800000	1845600000	2245700000
Q9CRD0	OCIA domain-containing protein 1	Ociad1	21	21	12	67.2	67.2	31.2	27.61	247	40751000000	3142100000	4133400000	2362700000	4331800000	2656300000	4666100000	3482200000	3965200000	2605100000	3608500000	2116300000	3681100000	3395900000	261840000	344450000	196890000	360990000	221360000	388840000	290180000	330430000	217090000	300710000	176360000	306760000	2335700000	2242700000	2369800000	2354700000	1748500000	1640200000	2375200000	2347900000	2307100000	2458100000	1612400000	2323100000
Q9DC07	LIM zinc-binding domain-containing Nebulette	Nebl	18	16	16	52.2	44.8	44.8	31.113	270	40646000000	3686100000	4380500000	2600300000	3562100000	2254300000	5457300000	3515700000	2335200000	2697800000	3693900000	3347100000	3115700000	2390900000	216830000	257680000	152960000	209530000	132600000	321020000	206800000	137360000	158690000	217290000	196890000	183280000	2630400000	1987600000	1903800000	1971000000	1558700000	1973600000	2630500000	1685400000	2465500000	1929700000	2044600000	1798200000
P97371	Proteasome activator complex subunit 1	Psme1	24	24	23	76.7	76.7	76.7	28.673	249	40554000000	3117400000	3524800000	2316600000	4540100000	2270200000	4852800000	2756800000	3775500000	3090200000	4013400000	2672700000	3623200000	2703600000	207820000	234990000	154440000	302670000	151340000	323520000	183790000	251700000	206020000	267560000	178180000	241540000	2320100000	2281800000	2089700000	2471200000	2040500000	2485800000	1774900000	2103000000	2120900000	2668300000	1868800000	2280700000
Q9CX86	Heterogeneous nuclear ribonucleoprotein A0	Hnrnpa0	22	22	22	65.2	65.2	65.2	30.53	305	40545000000	3066000000	4905200000	2532400000	3416100000	2483400000	7203400000	2952200000	2516700000	2501800000	2960600000	3001200000	3005700000	2896100000	219000000	350370000	180890000	244010000	177380000	514530000	210870000	179760000	178700000	211470000	214370000	214690000	1912100000	2763100000	2300400000	2448000000	1820900000	2528100000	2163000000	2363400000	2094000000	2232100000	1917100000	2236600000
P14115	60S ribosomal protein L27a	Rpl27a	14	14	14	66.9	66.9	66.9	16.605	148	40340000000	2123300000	3350400000	2133900000	3600200000	2585200000	7019300000	2562700000	6537800000	2474000000	3033500000	1522900000	3396700000	5762800000	303330000	478630000	304840000	514310000	369310000	1002800000	366090000	933970000	353430000	433360000	217560000	485250000	1684000000	2119300000	1530400000	1778200000	1740700000	2908900000	1552900000	3933700000	1611500000	1606300000	1535900000	2081700000
P56395	Cytochrome b5	Cyb5a	15	15	15	67.2	67.2	67.2	15.241	134	40316000000	3617000000	2682800000	3138800000	3353500000	3126000000	3861200000	4008400000	3016200000	4262800000	3324500000	2646900000	3278200000	6719400000	602830000	447140000	523130000	558920000	521000000	643540000	668060000	502710000	710470000	554080000	441150000	546370000	2231700000	2111700000	2255100000	1963500000	2763500000	2290600000	2460700000	2152900000	1966100000	1981000000	1867300000	2376600000
Q9DCN2-2	NADH-cytochrome b5 reductase 3;NADH-cytochrome b5 reductase 3 membrane-bound form;NADH-cytochrome b5 reductase 3 soluble form	Cyb5r3	23	23	23	82.4	82.4	82.4	31.549	278	40195000000	2984400000	3231700000	2600600000	3845100000	2156900000	4242000000	4798900000	4490400000	3076700000	2677400000	2709800000	3380800000	2871100000	213170000	230840000	185760000	274650000	154070000	303000000	342780000	320740000	219760000	191240000	193560000	241480000	1998700000	1858700000	2477500000	2160300000	1682900000	1887700000	2734900000	2395100000	2091000000	1928900000	1947100000	1952700000
P97315	Cysteine and glycine-rich protein 1	Csrp1	18	18	18	79.8	79.8	79.8	20.583	193	40130000000	3834000000	2776400000	2901100000	4255100000	3149100000	4269700000	3072700000	2383900000	3970500000	3399700000	3225200000	2892600000	3344200000	319500000	231360000	241760000	354590000	262420000	355810000	256060000	198660000	330870000	283310000	268770000	241050000	2556200000	1793000000	2222500000	2068400000	2496700000	2025000000	2309100000	1895000000	2487400000	1932500000	2573800000	2292900000
Q8BGD9	Eukaryotic translation initiation factor 4B	Eif4b	58	58	58	70.4	70.4	70.4	68.839	611	39877000000	2786600000	4686600000	1460900000	3899100000	1846500000	5431800000	2503400000	3192400000	1893200000	3748900000	2657300000	5769900000	1533700000	107180000	180260000	56188000	149970000	71021000	208920000	96284000	122790000	72817000	144190000	102200000	221920000	1612700000	1772800000	1361900000	2066500000	1559000000	2624800000	1691000000	1809100000	1542100000	2711000000	2479400000	3186300000
P08752	Guanine nucleotide-binding protein G(i) subunit alpha-2	Gnai2	29	29	15	61.1	61.1	40.3	40.489	355	39739000000	2443500000	4021400000	3001000000	3527600000	2076300000	4903000000	3050900000	3405400000	3452500000	3292500000	3175900000	3389100000	2337600000	143730000	236550000	176530000	207510000	122140000	288410000	179460000	200320000	203090000	193670000	186820000	199360000	1781700000	2091200000	1858100000	2067600000	1768700000	1849700000	1890600000	2093500000	1950200000	2267600000	2575500000	2324800000
P84104-2	Serine/arginine-rich splicing factor 3	Srsf3	15	14	14	73.4	73.4	73.4	14.203	124	39405000000	3577000000	3338300000	2212500000	3594600000	2656100000	5038800000	3582900000	4043900000	1992600000	3131800000	2633900000	3602200000	4925600000	447130000	417290000	276560000	449330000	332010000	629840000	447870000	505490000	249070000	391480000	329240000	450280000	2360800000	1842900000	1845300000	2156200000	1657900000	2361800000	2638100000	1851900000	1617100000	1842000000	1873600000	2589600000
P46638	Ras-related protein Rab-11B;Ras-related protein Rab-11A	Rab11b;Rab11a	21	21	21	78.9	78.9	78.9	24.489	218	39264000000	2231500000	2786600000	2344100000	3405400000	2434300000	3765100000	3658900000	3743500000	3025200000	4457100000	3580700000	3831400000	2617600000	148770000	185770000	156270000	227030000	162290000	251000000	243930000	249570000	201680000	297140000	238710000	255430000	1872900000	2243400000	2123600000	1722100000	2188800000	2162600000	1788100000	2110600000	2052500000	1956200000	1862600000	2181600000
Q60854	Serpin B6	Serpinb6	32	32	32	77.5	77.5	77.5	42.598	378	39224000000	2843500000	3867700000	3142300000	3848500000	2411300000	3291800000	3726200000	3518800000	3923500000	3574800000	2596600000	2479000000	1867800000	135400000	184180000	149630000	183260000	114830000	156750000	177440000	167560000	186830000	170230000	123650000	118050000	1900600000	2221100000	2949400000	1923800000	1950100000	1569100000	2231000000	2266900000	2297100000	2034000000	1977200000	1478400000
P62264	40S ribosomal protein S14	Rps14	13	13	13	55	55	55	16.273	151	39119000000	1521100000	4160200000	1718700000	3493000000	1711900000	4981400000	2916600000	4847200000	2463700000	4498300000	2422800000	4383700000	9779700000	380290000	1040000000	429670000	873260000	427970000	1245400000	729150000	1211800000	615910000	1124600000	605710000	1095900000	1242300000	2116200000	1107800000	2168100000	1340600000	2422400000	1762000000	2220900000	1651300000	2871600000	1561100000	2882700000
P00329	Alcohol dehydrogenase 1	Adh1	18	18	18	50.7	50.7	50.7	39.771	375	39076000000	2002100000	5420800000	1402700000	3147300000	1905600000	6763000000	2900000000	3852500000	2105500000	3257800000	1659100000	4659900000	2298600000	117770000	318870000	82510000	185140000	112090000	397820000	170590000	226620000	123850000	191640000	97594000	274110000	962150000	2569400000	1035300000	2210200000	1253200000	2532600000	1697200000	2139100000	1402500000	2212400000	1042300000	2490300000
Q91Z53	Glyoxylate reductase/hydroxypyruvate reductase	Grhpr	25	25	25	72.3	72.3	72.3	35.328	328	39072000000	3060600000	3387800000	2284600000	3663000000	2516000000	4349500000	3516000000	3095300000	2895000000	2481800000	3279000000	4543700000	3005600000	235430000	260600000	175740000	281770000	193540000	334580000	270470000	238100000	222690000	190910000	252230000	349520000	1916300000	1804200000	1890700000	1795000000	1640800000	1965700000	2086300000	2190700000	2147200000	2347700000	2273400000	2393800000
Q8BWB1	Synaptopodin 2-like protein	Synpo2l	39	38	38	48.7	48	48	102.95	975	39054000000	3073200000	4802900000	3243800000	1690600000	4069400000	2264100000	4143900000	4722400000	3564800000	1818400000	4306300000	1354200000	952540000	74956000	117140000	79117000	41234000	99253000	55222000	101070000	115180000	86947000	44351000	105030000	33030000	2455800000	2584100000	2750400000	1001300000	2912800000	1065300000	2195300000	2611900000	2207200000	1229100000	3082000000	1122300000
Q9CQ65	S-methyl-5-thioadenosine phosphorylase	Mtap	20	20	20	65.4	65.4	65.4	31.062	283	39051000000	3099900000	4337000000	2466400000	3490300000	2370200000	4815000000	2926300000	4231100000	2640400000	3117000000	1811100000	3746400000	2055300000	163150000	228270000	129810000	183700000	124750000	253420000	154010000	222690000	138970000	164050000	95322000	197180000	2177800000	2436600000	2221500000	2096900000	1866000000	2374300000	2183600000	2685000000	1829700000	2021600000	1477200000	2269900000
Q9D819	Inorganic pyrophosphatase	Ppa1	25	25	25	73.7	73.7	73.7	32.667	289	38966000000	2676800000	3878400000	2156400000	3494800000	4306400000	3373700000	2723200000	2904800000	3632300000	3131300000	3631400000	3056300000	2164800000	148710000	215470000	119800000	194160000	239250000	187430000	151290000	161380000	201800000	173960000	201740000	169790000	2139800000	1624300000	2322800000	2056100000	2309300000	1833900000	1724800000	1862700000	2320800000	2118000000	2308000000	1847200000
P62869	Transcription elongation factor B polypeptide 2	Tceb2	19	19	19	100	100	100	13.17	118	38945000000	2919300000	3677600000	2293100000	3615000000	2149900000	3958400000	2207700000	4467200000	3319500000	3338100000	2857900000	4141800000	3894500000	291930000	367760000	229310000	361500000	214990000	395840000	220770000	446720000	331950000	333810000	285790000	414180000	2359200000	2081100000	2128500000	1854500000	1749700000	2257400000	1868500000	2874800000	2033900000	2425100000	2293900000	2770000000
Q78J03	Methionine-R-sulfoxide reductase B2, mitochondrial	Msrb2	17	17	17	73.1	73.1	73.1	19.157	175	38776000000	2872700000	3857800000	2418900000	3266300000	2107200000	4557700000	3804600000	3401700000	2953500000	2792800000	3004200000	3738500000	3231300000	239390000	321480000	201580000	272190000	175600000	379810000	317050000	283480000	246130000	232740000	250350000	311540000	2536500000	2201700000	1929200000	2181100000	1699000000	2304800000	2448300000	2232800000	2185600000	1825200000	2140500000	2109000000
Q9QZJ6	Microfibrillar-associated protein 5	Mfap5	7	7	7	34.1	34.1	34.1	18.538	164	38668000000	3878300000	2209700000	2981900000	1728600000	3542500000	2405000000	7746900000	1733300000	3142700000	1713100000	4871000000	2715500000	5524000000	554040000	315670000	425980000	246940000	506070000	343570000	1106700000	247610000	448950000	244730000	695850000	387930000	2779400000	945700000	2803900000	1108000000	2498800000	1108500000	4191500000	1071000000	1849900000	898670000	3128500000	1290500000
Q61738-5	Integrin alpha-7;Integrin alpha-7 heavy chain;Integrin alpha-7 light chain	Itga7	47	47	1	33.7	33.7	1.7	124.69	1135	38325000000	2877100000	3022400000	2529400000	3457400000	2736100000	3472100000	4197000000	2871100000	3370100000	3015700000	3269400000	3507800000	798450000	59939000	62967000	52695000	72029000	57002000	72335000	87437000	59815000	70210000	62826000	68113000	73079000	2133200000	1494300000	2365000000	1983400000	2150400000	1733600000	2411100000	1814400000	1869000000	2092800000	2238700000	1962800000
P84244	Histone H3.3;Histone H3.3C	H3f3a;H3f3c	18	4	4	77.9	34.6	34.6	15.328	136	38173000000	1728400000	1906600000	4714500000	4378400000	5163600000	3603700000	2111200000	3458100000	6909600000	32222000	0	4166800000	9543300000	432100000	476660000	1178600000	1094600000	1290900000	900920000	527810000	864520000	1727400000	8055500	0	1041700000	1683700000	865070000	2698500000	1823400000	2622100000	1172900000	2710300000	2314900000	5177000000	0	0	1501200000
P50543	Protein S100-A11	S100a11	7	7	7	87.8	87.8	87.8	11.083	98	38036000000	3076100000	3761700000	2948600000	3139700000	2129900000	4552600000	4960100000	2859800000	3344700000	3408100000	1801300000	2053700000	7607300000	615210000	752340000	589720000	627950000	425980000	910520000	992020000	571970000	668940000	681630000	360270000	410740000	2512400000	2100200000	2519600000	1704600000	1731600000	1727600000	2016000000	1973800000	2277900000	2187100000	1171900000	1264200000
P05132	cAMP-dependent protein kinase catalytic subunit alpha	Prkaca	24	24	13	41.6	41.6	25.6	40.57	351	37941000000	2632700000	2937600000	1724600000	3977900000	2335200000	3079500000	3506200000	5153800000	2996800000	3221900000	3493600000	2880700000	2107800000	146260000	163200000	95814000	220990000	129730000	171090000	194790000	286320000	166490000	178990000	194090000	160040000	1816500000	1900000000	1803000000	2163400000	1967400000	1656300000	2384600000	2750700000	2027200000	2060900000	1979900000	2092300000
Q8R001	Microtubule-associated protein RP/EB family member 2	Mapre2	27	27	1	74.5	74.5	8.9	36.946	326	37914000000	2843000000	3996900000	2245000000	4525900000	1999700000	4247000000	2552300000	3367900000	3101000000	2741000000	2527500000	3767100000	2369600000	177690000	249810000	140310000	282870000	124980000	265440000	159520000	210490000	193810000	171310000	157970000	235440000	1917700000	1975600000	1528400000	2187000000	1612000000	2095400000	1741500000	1948600000	2275500000	2210900000	1877600000	2404200000
P48193	Protein 4.1	Epb41	47	40	40	43.9	40.1	40.1	95.91	858	37729000000	2229100000	3823200000	1871100000	3802500000	1776100000	3957000000	3009100000	3877000000	2829100000	4140200000	2430500000	3984100000	877420000	51840000	88913000	43514000	88429000	41304000	92023000	69979000	90162000	65793000	96283000	56524000	92654000	1717800000	1876400000	1704900000	2254500000	1767400000	2206100000	1959200000	2436900000	1890700000	2224100000	1719000000	2236100000
P11983	T-complex protein 1 subunit alpha	Tcp1	43	43	43	62.4	62.4	62.4	60.448	556	37681000000	2942600000	4232100000	2030100000	3849100000	2524200000	3374500000	2659000000	3390900000	2924500000	3980000000	2441000000	3332700000	1215500000	94922000	136520000	65488000	124160000	81426000	108860000	85775000	109380000	94339000	128390000	78743000	107510000	1637200000	2103800000	1976100000	2044000000	1976500000	1727800000	1982200000	2101100000	1846200000	2610600000	1730800000	2121000000
O08528	Hexokinase-2	Hk2	63	58	56	56.4	52.6	51.4	102.53	917	37645000000	3336000000	3224500000	2819600000	2978900000	2957700000	4200100000	3705900000	2844500000	3265500000	2563500000	2695700000	3053300000	752900000	66720000	64491000	56392000	59578000	59154000	84001000	74119000	56890000	65310000	51270000	53914000	61065000	2273800000	1788300000	2203600000	1718100000	2123400000	1721400000	2099400000	1905200000	2616400000	1682600000	2220500000	1745500000
O70492	Sorting nexin-3	Snx3	22	22	20	74.7	74.7	74.7	18.757	162	37641000000	2400000000	3915400000	2418200000	2999400000	1943800000	4719600000	3277900000	3293500000	2817900000	3305000000	2571900000	3978500000	3764100000	240000000	391540000	241820000	299940000	194380000	471960000	327790000	329350000	281790000	330500000	257190000	397850000	1786400000	1883100000	1774200000	2161200000	1402200000	2454200000	1975900000	1876300000	2061900000	2221800000	1980100000	2763400000
Q8K411-2	Presequence protease, mitochondrial	Pitrm1	60	60	60	55.4	55.4	55.4	117.21	1035	37462000000	2307900000	3792300000	2241900000	4320000000	2624900000	4234700000	2878400000	3591900000	2064400000	3380800000	2990900000	3033700000	657220000	40490000	66531000	39331000	75790000	46051000	74293000	50497000	63015000	36218000	59312000	52472000	53222000	1676200000	1988000000	1883700000	2311900000	1933400000	2013600000	1989900000	2248500000	1733400000	2237600000	1919500000	2053200000
Q62167	ATP-dependent RNA helicase DDX3X;Putative ATP-dependent RNA helicase Pl10	Ddx3x;D1Pas1	50	49	20	61.6	61.6	30.1	73.101	662	37361000000	3089800000	2934500000	2712800000	3458000000	2123500000	3844200000	3728200000	3486500000	3509700000	3308200000	1945600000	3220500000	957990000	79225000	75243000	69559000	88668000	54448000	98570000	95595000	89398000	89992000	84825000	49888000	82577000	1668900000	1865200000	1892300000	1878300000	1578300000	1859400000	2027500000	2045800000	2319200000	2455100000	1806800000	1983600000
P22315	Ferrochelatase, mitochondrial	Fech	29	29	29	60.5	60.5	60.5	47.13	420	36974000000	2845000000	2871900000	2182000000	5060000000	2161500000	3158000000	2927800000	3008200000	2633800000	3318700000	2266400000	4540300000	1478900000	113800000	114880000	87279000	202400000	86461000	126320000	117110000	120330000	105350000	132750000	90655000	181610000	1768600000	2008600000	1908300000	2331200000	1492800000	1668900000	1937600000	1937700000	1660700000	2029300000	1574800000	1866900000
Q9QXZ0	Microtubule-actin cross-linking factor 1	Macf1	231	228	228	34.9	34.6	34.6	831.87	7354	36855000000	2376400000	3473300000	2505000000	3685800000	2293000000	4075100000	3614900000	2938800000	2703600000	3503300000	2636000000	3050400000	89023000	5740000	8389600	6050600	8902800	5538700	9843300	8731700	7098500	6530300	8462000	6367200	7368000	1753800000	1799500000	1769200000	1788000000	1721100000	1964900000	2067600000	2131300000	2056500000	2190600000	2035400000	2078700000
Q9D2N4	Dystrobrevin alpha	Dtna	43	43	0	42.6	42.6	0	84.066	746	36688000000	2377700000	2593300000	2657300000	3352800000	2560300000	3784200000	3257800000	3616700000	2945200000	3331600000	2920200000	3290900000	873520000	56612000	61745000	63269000	79827000	60961000	90101000	77566000	86113000	70124000	79324000	69530000	78354000	1989900000	1558300000	1973100000	1816100000	1932400000	2008700000	2020100000	2018700000	2057400000	2007400000	2250000000	2445900000
P62196	26S protease regulatory subunit 8	Psmc5	43	43	43	86.5	86.5	86.5	45.626	406	36449000000	2283500000	2904500000	1635700000	3524300000	1732700000	3555100000	4225600000	3915300000	3405000000	3622400000	2754800000	2890600000	1518700000	95146000	121020000	68152000	146840000	72194000	148130000	176070000	163140000	141880000	150930000	114780000	120440000	1806900000	1671800000	1657500000	1745400000	1641400000	1834300000	1941800000	2033800000	2224000000	2172200000	1710300000	1887300000
Q9CYT6	Adenylyl cyclase-associated protein 2	Cap2	34	33	33	64.1	62.4	62.4	52.861	476	36449000000	2482000000	3296400000	2519000000	3721300000	2335200000	3688800000	2860900000	3738900000	2410800000	3240100000	3071900000	3083700000	1350000000	91925000	122090000	93296000	137830000	86487000	136620000	105960000	138480000	89290000	120000000	113770000	114210000	1716600000	2044200000	1928200000	2348400000	1848700000	1565100000	1722000000	2264000000	1712800000	2286600000	1801100000	2043900000
O08807	Peroxiredoxin-4	Prdx4	13	12	12	43.1	43.1	43.1	31.052	274	36430000000	2948900000	3766400000	906660000	4071800000	1783500000	2088000000	3914000000	4778400000	3176000000	2564200000	3158600000	3273800000	2142900000	173460000	221550000	53333000	239510000	104910000	122820000	230230000	281080000	186820000	150840000	185800000	192580000	1453900000	1677600000	1350100000	2049100000	1499400000	1532600000	2233600000	2437400000	1711500000	2050000000	1658100000	1697600000
P62843	40S ribosomal protein S15	Rps15	14	14	14	79.3	79.3	79.3	17.04	145	36247000000	1672200000	3230400000	2082900000	4041400000	1986000000	3160200000	3227300000	4493200000	2671600000	3243600000	2492700000	3945700000	5178200000	238890000	461490000	297560000	577340000	283720000	451450000	461050000	641890000	381660000	463370000	356100000	563680000	1267000000	1487400000	1514200000	2069500000	1628700000	1837100000	1927900000	2370600000	2090300000	2323300000	1644800000	1989300000
P53996-2	Cellular nucleic acid-binding protein	Cnbp	17	17	2	80.6	80.6	13.5	18.742	170	36175000000	2167600000	4533800000	1620500000	3541700000	1511900000	5758500000	2564300000	3131300000	2158800000	2817200000	2854400000	3514600000	3014600000	180630000	377820000	135050000	295140000	125990000	479870000	213700000	260940000	179900000	234770000	237860000	292880000	1695000000	1775100000	1314500000	1784500000	1697200000	2544900000	1930500000	1811000000	1408500000	2353900000	1977700000	2470700000
P70441	Na(+)/H(+) exchange regulatory cofactor NHE-RF1	Slc9a3r1	37	37	37	85.1	85.1	85.1	38.6	355	36173000000	1726600000	4426800000	1026500000	3953500000	1095000000	4661600000	2361000000	4356400000	1553300000	4495600000	1858300000	4658300000	1722500000	82220000	210800000	48883000	188260000	52142000	221980000	112430000	207450000	73965000	214070000	88490000	221820000	1315400000	2336400000	1221600000	2253200000	1107200000	2572000000	1432400000	2561500000	1089100000	2790100000	1474600000	2827800000
P63030	Mitochondrial pyruvate carrier 1	Mpc1	7	7	7	38.5	38.5	38.5	12.454	109	36101000000	3731600000	2054600000	5116300000	3884100000	2281700000	3393900000	3447200000	2567400000	1602700000	2157800000	3052800000	2811100000	6016900000	621930000	342440000	852720000	647350000	380280000	565650000	574540000	427900000	267110000	359640000	508790000	468520000	1949600000	1156600000	2709000000	1707300000	1696300000	1748800000	3494000000	2609500000	2806300000	2261100000	2955300000	1831100000
P21460	Cystatin-C	Cst3	14	14	14	66.4	66.4	66.4	15.531	140	36099000000	2478500000	3530700000	1650900000	3039800000	1725500000	4371100000	2705300000	3759000000	1908000000	3285100000	3229700000	4415400000	4512400000	309810000	441340000	206360000	379980000	215690000	546380000	338170000	469880000	238500000	410640000	403720000	551920000	1442900000	1674800000	1492800000	1436600000	1391300000	2136000000	1697400000	2362000000	1285800000	1474600000	1941000000	2538400000
Q91Z83	Myosin-7	Myh7	353	54	49	77.8	24.1	23.6	222.88	1935	35966000000	4533500000	1167300000	3678500000	2948500000	8934000000	1012600000	1014500000	857160000	5947900000	1174700000	1008600000	3689200000	359660000	45335000	11673000	36785000	29485000	89340000	10126000	10145000	8571600	59479000	11747000	10086000	36892000	2563500000	1510400000	1993200000	1457200000	3002000000	1797800000	2020800000	1623500000	2694500000	2488600000	2256200000	1669100000
O35639	Annexin A3	Anxa3	34	34	34	70.3	70.3	70.3	36.384	323	35915000000	3592100000	3086800000	3487500000	3002100000	2603200000	2580200000	3498300000	2796800000	3347700000	2544800000	2974800000	2400900000	1710200000	171050000	146990000	166070000	142960000	123960000	122860000	166580000	133180000	159410000	121180000	141660000	114330000	2479600000	1779400000	2617600000	1801000000	2129700000	1448800000	2139400000	1853200000	2047900000	1726900000	2293000000	1700900000
Q9CR16	Peptidyl-prolyl cis-trans isomerase D	Ppid	38	37	37	84.9	84.9	84.9	40.742	370	35897000000	2364700000	2938000000	1632900000	3392100000	2097300000	4880000000	3719900000	3906700000	2883900000	2461400000	2947300000	2672700000	1709400000	112600000	139900000	77759000	161530000	99869000	232380000	177140000	186030000	137330000	117210000	140350000	127270000	1619500000	1484700000	1753400000	1745700000	1351200000	2022000000	1998400000	2011900000	1957000000	1987700000	1896300000	1868100000
Q99P72	Reticulon-4	Rtn4	50	50	50	56.4	56.4	56.4	126.61	1162	35885000000	2445100000	2889100000	2168500000	3570600000	2479000000	3962500000	2954600000	2405200000	2850900000	4102700000	3241000000	2816300000	815580000	55570000	65662000	49285000	81151000	56341000	90056000	67151000	54663000	64793000	93243000	73658000	64006000	1913000000	1607200000	1758800000	2068500000	1899100000	2004100000	1869100000	1415100000	2027000000	2122100000	1921700000	2122200000
Q9D1G1	Ras-related protein Rab-1B	Rab1b	22	15	15	72.1	54.7	54.7	22.187	201	35657000000	2631700000	3169500000	2137100000	3715700000	2338700000	3461000000	3333200000	2949200000	3378200000	3480800000	2561800000	2500200000	2377100000	175440000	211300000	142470000	247710000	155920000	230740000	222220000	196610000	225210000	232060000	170780000	166680000	1404000000	1443700000	1718800000	1379900000	1414600000	1177800000	1284200000	1236200000	1887000000	1946600000	1601800000	1208700000
P14873	Microtubule-associated protein 1B;MAP1B heavy chain;MAP1 light chain LC1	Map1b	105	105	103	47.6	47.6	47	270.25	2464	35648000000	3462700000	2929700000	3155100000	2947300000	2805400000	3320400000	3136000000	1966800000	3988000000	2856200000	2737500000	2343000000	349490000	33948000	28723000	30932000	28895000	27504000	32553000	30745000	19283000	39099000	28002000	26839000	22971000	2195800000	1563200000	2496800000	1688300000	2127100000	1652200000	2041200000	1523800000	2458300000	1680000000	2142500000	1653000000
Q9CQX2	Cytochrome b5 type B	Cyb5b	12	12	12	65.8	65.8	65.8	16.318	146	35628000000	10560000000	3928300000	2021000000	2914700000	1696600000	2233800000	1663800000	2283400000	2317700000	2102800000	2443100000	1463800000	5938100000	1759900000	654710000	336830000	485780000	282770000	372300000	277290000	380560000	386290000	350470000	407190000	243970000	2383600000	2567200000	2198300000	2511600000	2427300000	1841400000	1418500000	1846700000	2071700000	1652500000	1941400000	1632900000
Q9D020-1	Cytosolic 5-nucleotidase 3A	Nt5c3a	27	27	2	75.8	75.8	5.7	33.79	297	35588000000	2213800000	4021800000	2539000000	3446200000	1780700000	4120200000	1870200000	3842100000	2267200000	3633400000	2474000000	3379700000	1617700000	100630000	182810000	115410000	156650000	80941000	187280000	85009000	174640000	103050000	165150000	112450000	153620000	1313900000	2148500000	1673900000	2091800000	1638600000	1703400000	1644600000	2178600000	1988900000	2751100000	1548600000	2159500000
Q8BG32	26S proteasome non-ATPase regulatory subunit 11	Psmd11	35	35	35	70.9	70.9	70.9	47.436	422	35557000000	3204600000	3194100000	2788200000	3585700000	2465600000	3790000000	2604100000	3229200000	2841200000	2773800000	2164000000	2916600000	1316900000	118690000	118300000	103270000	132810000	91318000	140370000	96448000	119600000	105230000	102730000	80149000	108020000	2344000000	1647500000	1991700000	2010200000	1820200000	1791400000	1683100000	1696600000	1866400000	1834300000	1748800000	1688100000
Q8R086	Sulfite oxidase, mitochondrial	Suox	23	23	23	55.1	55.1	55.1	60.755	546	35490000000	2929200000	3411500000	2366800000	3891700000	2383400000	3914400000	2600700000	2869000000	2898000000	2203100000	2403400000	3618800000	1314400000	108490000	126350000	87658000	144140000	88272000	144980000	96322000	106260000	107330000	81596000	89015000	134030000	1606900000	1561000000	1736400000	1910100000	1846600000	1676500000	2046800000	2043400000	2207600000	1899800000	1852600000	2087000000
O08997	Copper transport protein ATOX1	Atox1	11	11	11	98.5	98.5	98.5	7.3384	68	35438000000	3088000000	2833500000	2346100000	3480900000	2175400000	4099700000	3011200000	3017100000	2844600000	2252500000	2961400000	3327400000	8859500000	772000000	708370000	586530000	870230000	543850000	1024900000	752800000	754270000	711160000	563120000	740340000	831850000	2528000000	1922700000	2370100000	2118800000	1855300000	2179300000	2038800000	1804600000	1843500000	1425400000	2014300000	2144100000
P15116	Cadherin-2	Cdh2	29	29	27	35.5	35.5	33.8	99.795	906	35384000000	2492100000	4051400000	2211200000	2813200000	2096600000	4249600000	2556100000	3393200000	2334100000	3079700000	2451000000	3656000000	956330000	67355000	109500000	59761000	76033000	56665000	114850000	69085000	91709000	63084000	83236000	66242000	98812000	1881200000	1956900000	1886000000	1720100000	1649700000	1924600000	1824800000	2057400000	1593500000	1861400000	1629700000	2119400000
O70209	PDZ and LIM domain protein 3	Pdlim3	28	28	28	78.2	78.2	78.2	34.299	316	35371000000	2203800000	2641000000	1691000000	2975200000	1753000000	4358600000	3725400000	4305000000	3116100000	3449000000	2657500000	2495200000	2210700000	137740000	165060000	105690000	185950000	109560000	272410000	232840000	269060000	194760000	215560000	166090000	155950000	1475200000	1811800000	1454500000	2073200000	1554200000	2259800000	1881600000	2489200000	1961000000	2282400000	1893900000	1899300000
[truncated: 6,445 more rows]

## Sheet: Legend
Coloumn header	Legend explanation
Protein ID	UniProt (http://www.uniprot.org) ID of the protein. Proteins are sorted by intensity in descending order.
Peptides	Number of peptides associated with the protein.
Razor + unique peptides	Number of unique and razor peptides associated with the protein.
Unique peptides	Number of unique peptides associated with the protein.
Protein names	Name of protein.
Gene names	Name of the gene associated to the protein.
[truncated: 10 more rows]
