# Supplementary material for: Quantitative proteomics and single-nucleus transcriptomics of the sinus node elucidates the foundation of cardiac pacemaking
Source: Nat Commun. 2019 Jun 28;10:2889. doi: 10.1038/s41467-019-10709-9 (PMC6599035; doi:10.1038/s41467-019-10709-9)
Supplement: Supplementary file 5 — Supplementary Data 2 [file 41467_2019_10709_MOESM5_ESM.xlsx]

## Sheet: Suppl_Table_All_Ion Channels
Supplementary Data 2 - Identified Ion Channels and subunits
Protein IDs	Protein names	Gene names	Class	Ionic current	Common name	Peptides	Razor + unique peptides	Unique peptides	Sequence coverage [%]	Unique + razor sequence coverage [%]	Unique sequence coverage [%]	Mol. weight [kDa]	Sequence length	Intensity	n_SN	n_RA	Mean SN	Mean RA
Q02357	Ankyrin-1	Ank1	Ankyrins		Ankyrin 1	64	58	0	37.1	34.7	0	204.22	1862	17990000000	3	3	30.3215	29.3041
Q8C8R3	Ankyrin-2	Ank2	Ankyrins		Ankyrin 2 (associates with NCX1)	150	150	11	42.7	42.7	3	428.76	3926	72853000000	3	3	32.046	31.7592
G5E8K5	Ankyrin-3	Ank3	Ankyrins		Ankyrin 3 (associates with Nav1.5)	106	91	36	60.1	55.8	23.3	209.67	1922	43263000000	3	3	31.2038	30.8294
Q02013	Aquaporin-1	Aqp1	Water channels	None	Aquaporin 1	6	6	6	19	19	19	28.793	269	1629400000	3	3	27.3332	25.6337
O54794	Aquaporin-7	Aqp7	Water channels	None	Aquaporin 7	2	2	2	7.6	7.6	7.6	32.667	303	108130000	1	0	24.0655
Q8BG21	Calcium channel flower homolog	Cacfd1	Miscellaneous channels		Ca2+ channel flower domain containing 1	2	2	2	14.6	14.6	14.6	18.343	171	485090000	1	3	24.7734	24.3929
Q01815	Voltage-dependent L-type calcium channel subunit alpha-1C	Cacna1c (including evidence for Cacna1d)	Ca2+ channels	ICa,L	Cav1.2 (including evidence for Cav1.3)	10	10	1	5.6	5.6	0.8	238.94	2128	1440800000	3	3	26.0528	26.1675
O88427	Voltage-dependent T-type calcium channel subunit alpha-1H	Cacna1h	Ca2+ channels	ICa,T	Cav3.2	7	7	7	4	4	4	261.38	2359	580320000	3	3	25.1664	24.5821
O08532	Voltage-dependent calcium channel subunit alpha-2/delta-1;Voltage-dependent calcium channel subunit alpha-2-1;Voltage-dependent calcium channel subunit delta-1	Cacna2d1	Ca2+ channels	ICa,L	Cava2d1	33	33	1	30.1	30.1	1.9	122.52	1084	17549000000	3	3	29.9091	29.5027
Q6PHS9	Voltage-dependent calcium channel subunit alpha-2/delta-2;Voltage-dependent calcium channel subunit alpha-2-2;Voltage-dependent calcium channel subunit delta-2	Cacna2d2	Ca2+ channels	ICa,L	Cava2d2	37	37	2	28.9	28.9	1.8	129.65	1147	23440000000	3	3	30.4687	29.983
Q8R3Z5	Voltage-dependent L-type calcium channel subunit beta-1	Cacnb1	Ca2+ channels	ICa,L	Cav b1	8	2	2	14.2	4.4	4.4	52.946	479	400740000	2	0	25.6015
Q8CC27	Voltage-dependent L-type calcium channel subunit beta-2	Cacnb2	Ca2+ channels	ICa,L	Cav b2	29	29	23	56	56	49.5	68.176	604	3786000000	3	3	27.4584	27.5579
P54285	Voltage-dependent L-type calcium channel subunit beta-3	Cacnb3	Ca2+ channels		Cav b3	3	1	1	6.4	2.9	2.9	54.571	484	0	0	0
A2RTF1	Cation channel sperm-associated protein subunit beta	Catsperb	Miscellaneous channels		Cation channel sperm associated auxiliary subunit beta	2	2	2	3.8	3.8	3.8	126.11	1109	1283000000	0	2		25.9297
Q99LI2	Chloride channel CLIC-like protein 1	Clcc1	Cl- channels		Cl- channel CLIC like 1	16	16	16	31	31	31	60.621	539	2774100000	3	3	27.046	27.0487
P51791	H(+)/Cl(-) exchange transporter 3	Clcn3	Cl- channels		Cl- voltage-gated channel 3	5	5	4	5.4	5.4	4.5	90.868	818	314260000	2	2	24.0625	23.8207
Q61418	H(+)/Cl(-) exchange transporter 4	Clcn4	Cl- channels		Cl- voltage-gated channel 4	4	3	3	5	4	4	83.732	747	86465000	0	0
O35454	Chloride transport protein 6	Clcn6	Cl- channels		Cl- voltage-gated channel 6	1	1	1	1.4	1.4	1.4	96.979	870	7807900	0	0
O70496	H(+)/Cl(-) exchange transporter 7	Clcn7	Cl- channels		Cl- voltage-gated channel 7	9	9	9	11.7	11.7	11.7	88.712	803	965910000	3	3	25.6738	25.6356
Q9Z1Q5	Chloride intracellular channel protein 1	Clic1	Cl- channels		Cl- intracellular channel 1	23	23	23	76.3	76.3	76.3	27.013	241	41496000000	3	3	31.0872	31.4927
Q9QYB1	Chloride intracellular channel protein 4	Clic4	Cl- channels		Cl- intracellular channel 4	28	28	28	85.8	85.8	85.8	28.729	253	55909000000	3	3	31.1795	31.4324
Q8BXK9	Chloride intracellular channel protein 5	Clic5	Cl- channels		Cl- intracellular channel 5	18	18	17	73.3	73.3	66.5	28.287	251	8053200000	3	3	28.8421	28.4414
Q8BHB9	Chloride intracellular channel protein 6	Clic6	Cl- channels		Cl- intracellular channel 6	2	1	1	5.9	3	3	62.885	596	111370000	0	0
Q9Z239	Phospholemman	Fxyd1	Intracellular Ca2+-handling molecules		Phospholemman (regulates the Na+-K+ pump), Plm	3	3	3	26.1	26.1	26.1	10.323	92	6076500000	3	0	28.5561
P23242	Gap junction alpha-1 protein	Gja1	Gap junction channels	Gj	Cx43	21	21	21	47.1	47.1	47.1	43.004	382	31571000000	3	3	30.2975	30.7417
Q64448	Gap junction alpha-3 protein	Gja3	Gap junction channels	Gj	Gap junction alpha-3 protein	1	1	1	4.8	4.8	4.8	46.32	417	7283900	0	1		21.3626
Q01231	Gap junction alpha-5 protein	Gja5	Gap junction channels	Gj	Cx40	7	7	7	31.8	31.8	31.8	40.413	358	3048200000	3	3	26.6222	27.5024
P28229	Gap junction gamma-1 protein	Gjc1	Gap junction channels	Gj	Cx45	3	3	3	12.6	12.6	12.6	45.666	396	244330000	0	3		23.6162
O88704	Potassium/sodium hyperpolarization-activated cyclic nucleotide-gated channel 1	Hcn1	Funny channels	If	HCN1	15	13	9	16.4	15.1	13.6	102.43	910	2109100000	3	3	27.7802	25.7925
O70507	Potassium/sodium hyperpolarization-activated cyclic nucleotide-gated channel 4	Hcn4	Funny channels	If	HCN4	28	28	25	28.5	28.5	27.6	127.41	1186	9101500000	3	3	29.9435	20.9551
O35219	Potassium voltage-gated channel subfamily H member 2	Kcnh2	Delayed rectifier K+ channels	IK,r	Kv11.1 / ERG / HERG	13	13	13	12.4	12.4	12.4	120.19	1103	1189000000	3	3	26.1872	25.8021
Q61743	ATP-sensitive inward rectifier potassium channel 11	Kcnj11	Inward rectifier K+ channels	IK,ATP	Kir6.2	10	10	10	23.8	23.8	23.8	43.561	390	3926800000	3	3	27.4949	27.3904
P63250	G protein-activated inward rectifier potassium channel 1	Kcnj3	Inward rectifier K+ channels	IK,ACh	Kir3.1	25	25	25	40.9	40.9	40.9	56.573	501	11715000000	3	3	28.8373	29.3152
P48545	G protein-activated inward rectifier potassium channel 4	Kcnj5	Inward rectifier K+ channels	IK,ACh	Kir3.4	11	11	11	37.5	37.5	37.5	47.668	419	12329000000	3	3	29.0235	29.0722
P97794	ATP-sensitive inward rectifier potassium channel 8	Kcnj8	Inward rectifier K+ channels	IK,ATP	Kir6.1	5	5	5	12.7	12.7	12.7	47.979	424	763430000	3	2	25.2712	24.5222
O35111	Potassium channel subfamily K member 3	Kcnk3	Twin-pore K+ channels	IK,1?	TASK1 / TASK-1 / K2P3.1	3	3	3	13.2	13.2	13.2	45.068	409	780400000	3	3	25.2256	25.5238
P97414	Potassium voltage-gated channel subfamily KQT member 1	Kcnq1	Delayed rectifier K+ channels	IK,s	Kv7.1 / KvLQT1	18	18	18	34.1	34.1	34.1	74.513	668	4226900000	3	3	27.979	27.5243
Q6ZPR4	Potassium channel subfamily T member 1	Kcnt1				1	1	1	0.9	0.9	0.9	138.1	1224	0	0	0
Q80WG5	Volume-regulated anion channel subunit LRRC8A	Lrrc8a	Cl- channels		Volume-regulated anion channel subunit	7	7	7	7.5	7.5	7.5	94.118	810	537350000	2	2	25.6131	24.8144
Q8R502	Volume-regulated anion channel subunit LRRC8C	Lrrc8c	Cl- channels		Volume-regulated anion channel subunit	5	5	5	8.8	8.8	8.8	92.371	803	439420000	3	3	24.5577	23.6401
Q3UMR5	Calcium uniporter protein, mitochondrial	Mcu	Miscellaneous channels	None	Mitochondrial Ca2+ uniporter	4	4	4	15.1	15.1	15.1	39.681	350	4277000000	3	3	27.6298	28.0304
Q8BWG9	Calcium release-activated calcium channel protein 1	Orai1	Ca2+ channels	Introduce into model?	Ca2+ release-activated Ca2+ channel protein 1	1	1	1	6.6	6.6	6.6	33.061	304	133770000	0	0
Q9JJX6	P2X purinoceptor 4	P2rx4	Ligand gated ion channels		Purinergic receptor P2X, ligand-gated ion channel, 4	4	4	4	10.9	10.9	10.9	38.085	339	183200000	0	1		23.5651
Q9Z1M0	P2X purinoceptor 7	P2rx7	Ligand gated ion channels		Purinergic receptor P2X, ligand-gated ion channel, 7	6	6	6	11.8	11.8	11.8	68.388	595	258390000	3	3	23.9439	23.3672
E2JF22	Piezo-type mechanosensitive ion channel component 1	Piezo1	Mechanosensitive ion channel		Mechanosensitive ion channel	4	4	4	3.6	3.6	3.6	292	2547	165760000	0	2		23.3266
P61014	Cardiac phospholamban	Pln	Intracellular Ca2+-handling molecules		Phospholamban	3	3	3	38.5	38.5	38.5	6.0945	52	9552900000	3	3	28.4427	28.7558
E9PZQ0	Ryanodine receptor 1	Ryr1	Intracellular Ca2+-handling molecules	JCa,rel	RyR1	12	2	2	2.2	0.5	0.5	565.03	5035	288700000	1	0	27.4014
E9Q401	Ryanodine receptor 2	Ryr2	Intracellular Ca2+-handling molecules	JCa,rel	RyR2	255	255	235	47.1	47.1	44.1	564.81	4966	270230000000	3	3	33.622	33.7005
A2AGL3	Ryanodine receptor 3	Ryr3	Intracellular Ca2+-handling molecules	JCa,rel	RyR3	36	19	19	8.3	5.4	5.4	547.74	4834	3421400000	3	3	27.3361	27.561
Q9R053	Sodium channel protein type 11 subunit alpha	Scn11a	Na+ channels		Nav1.9	2	1	1	1	0.6	0.6	201.38	1765	55183000	0	0
Q9ER60	Sodium channel protein type 4 subunit alpha	Scn4a	Na+ channels		Nav1.4	3	1	1	1.6	0.8	0.8	208.8	1841	46248000	0	0
Q7M729	Sodium channel subunit beta-4	Scn4b	Na+ channels			1	1	1	6.1	6.1	6.1	25.192	228	39976000	0	0
Q9JJV9	Sodium channel protein type 5 subunit alpha	Scn5a	Na+ channels	INa	Nav1.5	18	18	16	9.9	9.9	9.1	227.55	2019	2939000000	3	3	26.987	26.5509
Q8K136	Sodium channel modifier 1	Scnm1	Miscellaneous channels		Na+ channel modifier 1	4	4	4	30.6	30.6	30.6	25.823	229	96199000	0	1		23.2582
P70414	Sodium/calcium exchanger 1	Slc8a1	Intracellular Ca2+-handling molecules	INaCa	NCX1	33	33	32	25.7	25.7	24.7	108.03	970	43599000000	3	3	30.7568	30.7647
Q9EQJ0	Two pore calcium channel protein 1	Tpcn1	Miscellaneous channels		Two pore Ca2+ channel 1	4	4	4	4.3	4.3	4.3	94.495	817	290620000	3	3	23.9069	24.0275
Q9JLV2	Short transient receptor potential channel 4-associated protein	Trpc4ap	Transient receptor potential cation channel		Transient receptor potential cation channel, subfamily C, member 4 associated protein	1	1	1	1.6	1.6	1.6	89.913	789	109970000	0	0
Q923J1	Transient receptor potential cation channel subfamily M member 7	Trpm7	Transient receptor potential cation channel		Transient receptor potential cation channel subfamily M member 7	1	1	1	0.9	0.9	0.9	212.4	1863	80371000	0	0
Q60932	Voltage-dependent anion-selective channel protein 1	Vdac1	Cl- channels		Voltage-dependent anion-selective channel 1	49	49	49	99.6	99.6	99.6	30.755	283	553610000000	3	3	34.9366	34.6353
Q60930	Voltage-dependent anion-selective channel protein 2	Vdac2	Cl- channels		Voltage-dependent anion-selective channel protein 2	30	30	30	73.9	73.9	73.9	31.732	295	258450000000	3	3	33.8434	33.4048
Q60931	Voltage-dependent anion-selective channel protein 3	Vdac3	Cl- channels		Voltage-dependent anion-selective channel protein 3	26	26	26	69.6	69.6	69.6	30.752	283	155940000000	3	3	33.2938	32.7116

## Sheet: LEGEND
Coloumn header	Legend explanation
Protein ID	UniProt (http://www.uniprot.org) ID of the protein. Proteins are sorted by intensity in descending order.
Peptides	Number of peptides associated with the protein.
Razor + unique peptides	Number of unique and razor peptides associated with the protein.
Unique peptides	Number of unique peptides associated with the protein.
Protein names	Name of protein.
Gene names	Name of the gene associated to the protein.
Sequence coverage [%]	Percentage of the sequence that is covered by the identified peptides of the best protein sequence contained.
Unique + razor sequence coverage [%]	Percentage of the sequence that is covered by the identified unique and razor peptides of the protein.
Unique sequence coverage [%]	Percentage of the sequence that is covered by the identified unique peptides of the protein sequence.
Mol. weight [kDa]	Molecular weight of the protein
Sequence length	The total length of the protein sequence.
Intensity	Summed up eXtracted Ion Current (XIC) of all isotopic clusters associated with the identified amino acid sequence.
n_SN	Number of LFQ measurements in SN
n_RA	Number of LFQ measurements in RA
Mean SN	Mean log2 (LFQ intensity) in SN
Mean RA	Mean log2 (LFQ intensity) in RA
Fold-change	log2 fold-change LFQ protein abundance SN/RA
LFQ	Label-free quantification
