# Supplementary material for: Quantitative proteomics and single-nucleus transcriptomics of the sinus node elucidates the foundation of cardiac pacemaking
Source: Nat Commun. 2019 Jun 28;10:2889. doi: 10.1038/s41467-019-10709-9 (PMC6599035; doi:10.1038/s41467-019-10709-9)
Supplement: Supplementary file 6 — Supplementary Data 3 [file 41467_2019_10709_MOESM6_ESM.xlsx]

## Sheet: Channel number estimates
Gene names	Protein name	iBAQ SN sample 1	iBAQ SN sample 2	iBAQ SN sample 3	Subunits per functional protein	Normalised to number of molecules SN1	Normalised to number of molecules SN2	Normalised to number of molecules SN3	Normalised to HCN4 SN1	Normalised to HCN4 SN2	Normalised to HCN4 SN3	Normalised to 6255*4 HCN4 SN1	Normalised to 6255*4 HCN4 SN2	Normalised to 6255*4 HCN4 SN3	Mean Copy nu. per SN myocyte	SEM Copy nu. per SN myocyte			Remark: A total of 6255 HCN4 channels was estimated per SN myocyte, i. e. normalization is done against 6255*4 molecules of HCN4 per cell (tetrameric channel)
Atp1a1	Na+-K+ pump subunit alpha-1	1171600000	962750000	978760000	1	1171600000	962750000	978760000	38.6743	37.7224	38.5005	967632	943813	963283	958243	7323.02
Atp1a2	Na+-K+ pump subunit alpha-2	110880000	105300000	86367000	1	110880000	105300000	86367000	3.66013	4.12585	3.39733	91576.5	103229	85001.3	93268.9	5329.45
Atp1a3	Na+-K+ pump subunit alpha-3	4510500	3029700	1251800	1	4510500	3029700	1251800	0.148891	0.118709	0.0492408	3725.25	2970.11	1232.01	2642.45	738.147
Atp1b1	Na+-K+ pump subunit beta-1	613230000	656130000	536200000	1	613230000	656130000	536200000	20.2426	25.7084	21.092	506470	643224	527721	559139	42488.1
Atp1b2	Na+-K+ pump subunit beta-2	18508000	10121000	13076000	1	18508000	10121000	13076000	0.610946	0.39656	0.514358	15285.9	9921.93	12869.2	12692.3	1550.96
Atp1b3	Na+-K+ pump subunit beta-3	48865000	46849000	46613000	1	48865000	46849000	46613000	1.61303	1.83563	1.83357	40357.9	45927.5	45875.9	44053.8	1848
Atp2a1	SERCA1	1445800	1708200	1406000	1	1445800	1708200	1406000	0.0477256	0.0669305	0.0553064	1194.1	1674.6	1383.77	1417.49	139.731
Atp2a2	SERCA2	7557500000	6750500000	7145700000	1	7557500000	6750500000	7145700000	249.472	264.497	281.083	6.24179e+06	6.61772e+06	7.0327e+06	6.63074e+06	228411
Atp2a3	SERCA3	2967200	4645800	3109400	1	2967200	4645800	3109400	0.0979468	0.182031	0.122311	2450.63	4554.42	3060.23	3355.09	624.951
Cacna1c	Cav1.2	930850	916500	1358500	1	930850	916500	1358500	0.0307272	0.0359102	0.053438	768.795	898.473	1337.02	1001.43	171.92
Cacna1h	Cav3.2	621260	649940	388480	1	621260	649940	388480	0.0205077	0.0254659	0.0152813	513.102	637.156	382.337	510.865	73.5685
Cacna2d1	Cava2d1	26295000	23231000	21989000	1	26295000	23231000	21989000	0.867994	0.910234	0.864959	21717.2	22774.1	21641.3	22044.2	365.597
Cacna2d2	Cava2d2	35656000	32482000	32854000	1	35656000	32482000	32854000	1.177	1.27271	1.29235	29448.5	31843.1	32334.5	31208.7	891.451
Cacnb1	Cav b1	1664100	2591700	176970	1	1664100	2591700	176970	0.0549317	0.101548	0.00696129	1374.39	2540.72	174.172	1363.09	683.188
Cacnb2	Cav b2	6270200	10561000	4865600	1	6270200	10561000	4865600	0.206978	0.4138	0.191393	5178.6	10353.3	4788.66	6773.51	1793.42
Clcc1	Cl- channel CLIC like 1	9033300	5585800	4893800	2	4516650	2792900	2446900	0.149094	0.109431	0.0962513	3730.33	2737.97	2408.21	2958.83	397.32
Clcn3	Cl- voltage-gated channel 3	437490	393750	483020	2	218745	196875	241510	0.00722074	0.00771393	0.00950004	180.663	193.003	237.691	203.785	17.323
Clcn4	Cl- voltage-gated channel 4	212900	164770	304620	2	106450	82385	152310	0.0035139	0.003228	0.00599127	87.9177	80.7645	149.902	106.195	21.9508
Clcn7	Cl- voltage-gated channel 7	2606300	3137900	2802000	2	1303150	1568950	1401000	0.0430168	0.0614744	0.0551097	1076.28	1538.09	1378.85	1331.07	135.436
Clic1	Cl- intracellular channel 1	178000000	182930000	185850000	1	178000000	182930000	185850000	5.87575	7.16754	7.3106	147011	179332	182911	169751	11416.9
Clic4	Cl- intracellular channel 4	231240000	251770000	236610000	1	231240000	251770000	236610000	7.63319	9.86482	9.30729	190983	246818	232868	223556	16777.3
Clic5	Cl- intracellular channel 5	52727000	52921000	40833000	1	52727000	52921000	40833000	1.74051	2.07354	1.60621	43547.6	51880.1	40187.3	45205	3475.66
Clic6	Cl- intracellular channel 6	545580	382590	379620	1	545580	382590	379620	0.0180095	0.0149906	0.0149327	450.598	375.065	373.617	399.76	25.4224
Gja1	Cx43	120040000	118850000	101730000	12	1.00033e+07	9.90417e+06	8477500	0.330208	0.388064	0.333471	8261.81	9709.36	8343.44	8771.54	469.501
Gja5	Cx40	6966400	11834000	9411600	12	580533	986167	784300	0.0191633	0.0386399	0.0308512	479.466	966.769	771.898	739.378	141.609
Gjc1	Cx45	618560	0	317860	12	51546.7	0	26488.3	0.00170155	0	0.00104195	42.5727	0	26.0695	22.8807	12.3927
Hcn1	HCN1	12140000	9128100	7867900	4	3035000	2282025	1966975	0.100185	0.089414	0.0773729	2506.63	2237.14	1935.87	2226.55	164.848
Hcn4	HCN4	30294000	25522000	25422000	4	7573500	6380500	6355500	1	1	1	6255	6255	6255	6255	0
Kcnh2	Kv11.1	3751500	2233300	2347900	4	937875	558325	586975	0.0309591	0.0218762	0.0230893	774.597	547.343	577.693	633.211	71.2337
Kcnj11	Kir6.2	10107000	18338000	15391000	4	2526750	4584500	3847750	0.0834076	0.179629	0.151355	2086.86	4494.33	3786.91	3456.03	714.396
Kcnj3	Kir3.1	36742000	33792000	26953000	4	9185500	8448000	6738250	0.303212	0.331009	0.265056	7586.36	8281.83	6631.7	7499.96	478.308
Kcnj5	Kir3.4	33092000	51555000	35955000	4	8273000	12888750	8988750	0.27309	0.505005	0.353582	6832.72	12635.2	8846.61	9438.19	1700.96
Kcnj8	Kir6.1	9305800	2453200	3595500	4	2326450	613300	898875	0.0767957	0.0240302	0.0353582	1921.43	601.237	884.661	1135.78	401.257
Kcnk3	K2P3	3913200	3908200	3328800	2	1956600	1954100	1664400	0.064587	0.0765653	0.0654709	1615.97	1915.66	1638.08	1723.24	96.4248
Kcnq1	Kv7.1	10971000	14416000	11722000	4	2742750	3604000	2930500	0.0905377	0.141212	0.115274	2265.25	3533.11	2884.16	2894.18	366.033
Orai1	Orai1	0	0	0	4	0	0	0	0	0	0	0	0	0	0	0
P2rx4	Purinergic receptor P2X, ligand-gated ion channel, 4	1655000	1022800	1101100	3	551667	340933	367033	0.0182104	0.0133584	0.0144376	455.625	334.227	361.229	383.694	36.8005
P2rx7	Purinergic receptor P2X, ligand-gated ion channel, 7	366070	1059700	516610	3	122023	353233	172203	0.00402797	0.0138403	0.00677379	100.78	346.285	169.48	205.515	73.1258
Piezo1	Mechanosensitive ion channel	0	130420	0	3	0	43473.3	0	0	0.00170337	0	0	42.6182	0	14.2061	14.2061
Pln	Phospholamban	381290000	278820000	406550000	1	381290000	278820000	406550000	12.5863	10.9247	15.9921	314910	273336	400121	329456	37315.4
Ryr1	RyR1	0	0	963670	4	0	0	240918	0	0	0.00947673	0	0	237.108	79.036	79.036
Ryr2	RyR2	80897000	67981000	60450000	4	20224250	16995250	15112500	0.667599	0.665906	0.594465	16703.3	16661	14873.5	16079.3	602.999
Ryr3	RyR3	740550	853740	1260700	4	185138	213435	315175	0.00611136	0.00836279	0.0123977	152.906	209.237	310.191	224.111	46.0093
Scn11a	Nav1.9	0	0	86713	1	0	0	86713	0	0	0.00341094	0	0	85.3418	28.4473	28.4473
Scn5a	Nav1.5	2918800	3296000	2560800	1	2918800	3296000	2560800	0.0963491	0.129143	0.100732	2410.65	3231.17	2520.31	2720.71	257.185
Scnm1	Na+ channel modifier 1	178510	0	210890	0	#DIV/0!	#DIV/0!	#DIV/0!	#DIV/0!	#DIV/0!	#DIV/0!	#DIV/0!	#DIV/0!	#DIV/0!	#DIV/0!	#DIV/0!
Slc8a1	NCX1	90249000	73399000	67052000	1	90249000	73399000	67052000	2.9791	2.87591	2.63756	74537.2	71955.3	65991.7	70828.1	2530.44
Tpcn1	Two pore Ca2+ channel 1	1050400	504220	872120	1	1050400	504220	872120	0.0346735	0.0197563	0.0343057	867.532	494.302	858.329	740.054	122.905
Trpm7	Trpm7	64687	119040	0	4	16171.8	29760	0	0.000533827	0.00116605	0	13.3563	29.1746	0	14.177	8.43198
Vdac1	Voltage-dependent anion-selective channel 1	2828400000	2686500000	2343500000	1	2828400000	2686500000	2343500000	93.365	105.262	92.1839	2.33599e+06	2.63366e+06	2.30644e+06	2.42536e+06	104496
Vdac2	Voltage-dependent anion-selective channel protein 2	1060200000	1404200000	1165200000	1	1060200000	1404200000	1165200000	34.997	55.0192	45.8343	875626	1.37658e+06	1.14677e+06	1.13299e+06	144777
Vdac3	Voltage-dependent anion-selective channel protein 3	1020200000	858980000	924770000	1	1020200000	858980000	924770000	33.6766	33.6565	36.3768	842589	842084	910147	864940	22603.7
Tmem38a		11002000	71711000	12453000	1	11002000	71711000	12453000	0.363174	2.80977	0.489851	9086.62	70300.5	12256.1	19897.4	30547.7
Tmem38b		2342600	1378900	950170	1	2342600	1378900	950170	0.0773288	0.0540279	0.0373759	1934.77	1351.78	935.145	289.895	1407.23
Tmem109		69790000	128410000	61771000	1	69790000	128410000	61771000	2.30376	5.03135	2.42982	57640	125884	60794.2	22241	81439.5
