# Supplementary material for: Quantitative proteomics and single-nucleus transcriptomics of the sinus node elucidates the foundation of cardiac pacemaking
Source: Nat Commun. 2019 Jun 28;10:2889. doi: 10.1038/s41467-019-10709-9 (PMC6599035; doi:10.1038/s41467-019-10709-9)
Supplement: Supplementary file 7 — Supplementary Data 4 [file 41467_2019_10709_MOESM7_ESM.xlsx]

## Sheet: Suppl_Table_Significant-Protein
Supplementary Data 4 - Significant proteins in sinus node and atrial muscle
Tissue significance	Gene name	Protein names	Canonical Protein ID	p-value	Ratio SN/RA
Sinus node	Hcn4	Potassium/sodium hyperpolarization-activated cyclic nucleotide-gated channel 4	O70507	4.34495e-06	507.917
Sinus node	Myh11	Myosin-11	O08638	5.53118e-06	6.75502
Sinus node	Lmod1	Leiomodin-1	Q8BVA4	2.57501e-05	12.1966
Sinus node	Hspa12a	Heat shock 70 kDa protein 12A	Q8K0U4	3.33786e-05	2.32869
Sinus node	Col12a1	Collagen alpha-1(XII) chain	Q60847	4.02795e-05	3.48917
Sinus node	Glul	Glutamine synthetase	P15105	4.91802e-05	7.55519
Sinus node	Alox5	Arachidonate 5-lipoxygenase	P48999	8.20741e-05	3.98829
Sinus node	Fasn	Fatty acid synthase;[Acyl-carrier-protein] S-acetyltransferase;[Acyl-carrier-protein] S-malonyltransferase;3-oxoacyl-[acyl-carrier-protein] synthase;3-oxoacyl-[acyl-carrier-protein] reductase;3-hydroxyacyl-[acyl-carrier-protein] dehydratase;Enoyl-[acyl-carrier-protein] reductase;Oleoyl-[acyl-carrier-protein] hydrolase	P19096	8.34114e-05	17.4068
Sinus node	Ina	Alpha-internexin	P46660	8.72469e-05	11.3888
Sinus node	Itgb4	Integrin beta-4	A2A863	0.000100866	2.62473
Sinus node	Hist1h4a	Histone H4	P62806	0.000108855	1.57752
Sinus node	Mfap5	Microfibrillar-associated protein 5	Q9QZJ6	0.000129417	2.5594
Sinus node	Col6a6	Collagen alpha-6(VI) chain	Q8C6K9	0.000155421	1.64801
Sinus node	Skt	Sickle tail protein	A2AQ25	0.000158876	2.33309
Sinus node	Th	Tyrosine 3-monooxygenase	P24529	0.000162506	2.24459
Sinus node	Col18a1	Collagen alpha-1(XVIII) chain;Endostatin	P39061	0.000173982	1.78216
Sinus node	Nefl	Neurofilament light polypeptide	P08551	0.000179752	4.87928
Sinus node	Aspn	Asporin	Q99MQ4	0.000197769	5.34015
Sinus node	Gpd1	Glycerol-3-phosphate dehydrogenase [NAD(+)], cytoplasmic	P13707	0.00020106	4.74557
Sinus node	Acly	ATP-citrate synthase	Q91V92	0.000204547	6.36436
Sinus node	Slc25a1	Tricarboxylate transport protein, mitochondrial	Q8JZU2	0.00022681	5.03368
Sinus node	Tagln	Transgelin	P37804	0.000231449	7.47958
Sinus node	Prelp	Prolargin	Q9JK53	0.00023149	2.00268
Sinus node	Ssrp1	FACT complex subunit SSRP1	Q08943	0.000232231	1.34336
Sinus node	Inmt	Indolethylamine N-methyltransferase	P40936	0.000233513	5.8482
Sinus node	Plin1	Perilipin-1	Q8CGN5	0.000245429	360.94
Sinus node	Ly6c1	Lymphocyte antigen 6C1	P0CW02	0.000245598	3.31871
Sinus node	Prph	Peripherin	P15331	0.000256226	3.34577
Sinus node	Sbspon	Somatomedin-B and thrombospondin type-1 domain-containing protein	Q3UPR9	0.000269087	11.0642
Sinus node	Cnn1	Calponin-1	Q08091	0.00027304	4.59821
Sinus node	Acaca	Acetyl-CoA carboxylase 1;Biotin carboxylase	Q5SWU9	0.000275155	5.14447
Sinus node	Aoc3	Membrane primary amine oxidase	O70423	0.000279371	4.28924
Sinus node	Dpysl5	Dihydropyrimidinase-related protein 5	Q9EQF6	0.000284926	1.60281
Sinus node	Gas7	Growth arrest-specific protein 7	Q60780	0.000314959	2.66374
Sinus node	Aacs	Acetoacetyl-CoA synthetase	Q9D2R0	0.00031932	10.2639
Sinus node	Phgdh	D-3-phosphoglycerate dehydrogenase	Q61753	0.000369506	2.4817
Sinus node	Aldh1l1	Cytosolic 10-formyltetrahydrofolate dehydrogenase	Q8R0Y6	0.000372465	2.24997
Sinus node	Mybpc3	Myosin-binding protein C, cardiac-type	O70468	0.000384694	1.31881
Sinus node	Lama5	Laminin subunit alpha-5	Q61001	0.000404483	1.70907
Sinus node	Entpd2	Ectonucleoside triphosphate diphosphohydrolase 2	O55026	0.000411002	3.09709
Sinus node	Fbn1	Fibrillin-1	Q61554	0.000433415	1.72446
Sinus node	Col6a1	Collagen alpha-1(VI) chain	Q04857	0.000443167	1.81862
Sinus node	Lama4	Laminin subunit alpha-4	P97927	0.000452589	1.31135
Sinus node	Fabp4	Fatty acid-binding protein, adipocyte	P04117	0.000481194	2.46573
Sinus node	Nefm	Neurofilament medium polypeptide	P08553	0.000482072	4.04005
Sinus node	Thy1	Thy-1 membrane glycoprotein	P01831	0.000493948	2.62638
Sinus node	Acox1	Peroxisomal acyl-coenzyme A oxidase 1	Q9R0H0	0.000515995	1.53208
Sinus node	Ucp1	Mitochondrial brown fat uncoupling protein 1	P12242	0.000531029	23.4017
Sinus node	Acot11	Acyl-coenzyme A thioesterase 11	Q8VHQ9	0.000552184	1.4768
Sinus node	Palld	Palladin	Q9ET54	0.000556275	1.37292
Sinus node	Map1a	Microtubule-associated protein 1A;MAP1A heavy chain;MAP1 light chain LC2	Q9QYR6	0.000566831	2.30312
Sinus node	Pc	Pyruvate carboxylase, mitochondrial	Q05920	0.000568951	3.90168
Sinus node	Col4a1	Collagen alpha-1(IV) chain;Arresten	P02463	0.000569931	1.98671
Sinus node	Hk2	Hexokinase-2	O08528	0.000599526	1.26236
Sinus node	Gpt	Alanine aminotransferase 1	Q8QZR5	0.000613779	1.97097
Sinus node	Chl1	Neural cell adhesion molecule L1-like protein;Processed neural cell adhesion molecule L1-like protein	P70232	0.000630972	2.5724
Sinus node	F13a1	Coagulation factor XIII A chain	Q8BH61	0.000652882	2.49978
Sinus node	Steap4	Metalloreductase STEAP4	Q923B6	0.00066318	7.38237
Sinus node	Gsta3	Glutathione S-transferase A3	P30115	0.000735482	1.68388
Sinus node	L1cam	Neural cell adhesion molecule L1	P11627	0.00073666	3.702
Sinus node	Ctsb	Cathepsin B;Cathepsin B light chain;Cathepsin B heavy chain	P10605	0.00080955	1.46512
Sinus node	Lipe	Hormone-sensitive lipase	P54310	0.000811235	3.52255
Sinus node	Uchl1	Ubiquitin carboxyl-terminal hydrolase isozyme L1	Q9R0P9	0.000811858	2.25688
Sinus node	Cma1	Chymase	P21844	0.000818215	4.21743
Sinus node	H2afy2	Core histone macro-H2A.2	Q8CCK0	0.000820986	1.79294
Sinus node	Ndrg4	Protein NDRG4	Q8BTG7	0.000862435	1.39508
Sinus node	Col6a5	Collagen alpha-5(VI) chain	A6H584	0.000879348	7.4334
Sinus node	Acta2	Actin, aortic smooth muscle;Actin, gamma-enteric smooth muscle	P62737	0.000901717	13.6385
Sinus node	Atp2a1	Sarcoplasmic/endoplasmic reticulum calcium ATPase 1	Q8R429	0.000927606	1.80524
Sinus node	Nid2	Nidogen-2	O88322	0.000965848	1.66491
Sinus node	Tkt	Transketolase	P40142	0.000999809	2.21859
Sinus node	Gpx3	Glutathione peroxidase 3	P46412	0.00101081	1.84807
Sinus node	Col6a2	Collagen alpha-2(VI) chain	Q02788	0.00106468	1.74524
Sinus node	Cbr2	Carbonyl reductase [NADPH] 2	P08074	0.00107449	2.85189
Sinus node	Mylk	Myosin light chain kinase, smooth muscle;Myosin light chain kinase, smooth muscle, deglutamylated form	Q6PDN3	0.00108062	2.26212
Sinus node	G6pdx	Glucose-6-phosphate 1-dehydrogenase X	Q00612	0.00110065	1.69066
Sinus node	Ncam1	Neural cell adhesion molecule 1	P13595	0.00111035	1.88791
Sinus node	Hist2h2ac	Histone H2A type 2-C;Histone H2A type 2-A	Q64523	0.00112306	1.8017
Sinus node	Thrsp	Thyroid hormone-inducible hepatic protein	Q62264	0.00113637	8.94003
Sinus node	Calca	Calcitonin gene-related peptide 1;Calcitonin	Q99JA0	0.00116441	6.05987
Sinus node	Cnp	2,3-cyclic-nucleotide 3-phosphodiesterase	P16330	0.00124358	1.58963
Sinus node	Nid1	Nidogen-1	P10493	0.00127947	1.43199
Sinus node	Acss3	Acyl-CoA synthetase short-chain family member 3, mitochondrial	Q14DH7	0.00128344	2.92853
Sinus node	Me1	NADP-dependent malic enzyme	P06801	0.00129817	2.8589
Sinus node	Nes	Nestin	Q6P5H2	0.00133448	1.6465
Sinus node	Acat2	Acetyl-CoA acetyltransferase, cytosolic	Q8CAY6	0.00140884	2.25065
Sinus node	Efr3b	Protein EFR3 homolog B	Q6ZQ18	0.00141002	3.07574
Sinus node	S100a4	Protein S100-A4	P07091	0.00143036	2.31767
Sinus node	Gng12	Guanine nucleotide-binding protein G(I)/G(S)/G(O) subunit gamma-12	Q9DAS9	0.00150787	1.77885
Sinus node	Ca3	Carbonic anhydrase 3	P16015	0.00153967	74.1918
Sinus node	Tubb3	Tubulin beta-3 chain	Q9ERD7	0.00156977	3.53787
Sinus node	Sh3pxd2b	SH3 and PX domain-containing protein 2B	A2AAY5	0.00157556	1.56943
Sinus node	Col28a1	Collagen alpha-1(XXVIII) chain	Q2UY11	0.00158285	6.00421
Sinus node	Plxdc2	Plexin domain-containing protein 2	Q9DC11	0.00161484	3.93687
Sinus node	Man2b2	Epididymis-specific alpha-mannosidase	O54782	0.0016369	1.38514
Sinus node	Col4a2	Collagen alpha-2(IV) chain;Canstatin	P08122	0.00164504	1.8996
Sinus node	Lum	Lumican	P51885	0.00166361	2.34988
Sinus node	Vwa1	von Willebrand factor A domain-containing protein 1	Q8R2Z5	0.00167792	1.62039
Sinus node	Plec	Plectin	Q9QXS1	0.0016928	1.39013
Sinus node	Mrc1	Macrophage mannose receptor 1	Q61830	0.00170957	3.22803
Sinus node	Col4a3	Collagen alpha-3(IV) chain;Tumstatin	Q9QZS0	0.00171025	3.06238
Sinus node	Acss2	Acetyl-coenzyme A synthetase, cytoplasmic	Q9QXG4	0.00171115	1.70743
Sinus node	Tacc2	Transforming acidic coiled-coil-containing protein 2	Q9JJG0	0.00182505	1.46396
Sinus node	Ank1	Ankyrin-1	Q02357	0.00184599	2.02428
Sinus node	Filip1l	Filamin A-interacting protein 1-like	Q6P6L0	0.0018479	2.07186
Sinus node	Plin2	Perilipin-2	P43883	0.00193841	1.7639
Sinus node	Lmcd1	LIM and cysteine-rich domains protein 1	Q8VEE1	0.00197969	2.40788
Sinus node	Crmp1	Dihydropyrimidinase-related protein 1	P97427	0.00200602	2.3157
Sinus node	Col15a1	Collagen alpha-1(XV) chain;Restin	O35206	0.00205752	1.57163
Sinus node	Abhd5	1-acylglycerol-3-phosphate O-acyltransferase ABHD5	Q9DBL9	0.00211877	8.25987
Sinus node	Dab2	Disabled homolog 2	P98078	0.00217699	1.73228
Sinus node	Hcn1	Potassium/sodium hyperpolarization-activated cyclic nucleotide-gated channel 1	O88704	0.00219493	3.96618
Sinus node	Cntn2	Contactin-2	Q61330	0.00231599	19.8809
Sinus node	Hist2h2bb	Histone H2B type 2-B;Histone H2B type 1-A	Q64525	0.00231991	1.6464
Sinus node	Syngr3	Synaptogyrin-3	Q8R191	0.00233193	1.4389
Sinus node	Aspa	Aspartoacylase	Q8R3P0	0.00239207	3.21024
Sinus node	Iqgap2	Ras GTPase-activating-like protein IQGAP2	Q3UQ44	0.00242245	3.62943
Sinus node	Ttc7b		E9Q6P5	0.00244404	1.43802
Sinus node	Akap12	A-kinase anchor protein 12	Q9WTQ5	0.0024716	1.74504
Sinus node	Abat	4-aminobutyrate aminotransferase, mitochondrial	P61922	0.0024872	1.48871
Sinus node	Ehhadh	Peroxisomal bifunctional enzyme;Enoyl-CoA hydratase/3,2-trans-enoyl-CoA isomerase;3-hydroxyacyl-CoA dehydrogenase	Q9DBM2	0.0025379	3.45811
Sinus node	Ighm	Ig mu chain C region	P01872	0.0025478	2.52132
Sinus node	Pck1	Phosphoenolpyruvate carboxykinase, cytosolic [GTP]	Q9Z2V4	0.00254945	30.7586
Sinus node	Ass1	Argininosuccinate synthase	P16460	0.00255965	1.93224
Sinus node	Pygl	Glycogen phosphorylase, liver form	Q9ET01	0.00261215	2.85673
Sinus node	Clec3b	Tetranectin	P43025	0.00262117	1.80887
Sinus node	Nnt	NAD(P) transhydrogenase, mitochondrial	Q61941	0.00266763	1.48396
Sinus node	Cspg4	Chondroitin sulfate proteoglycan 4	Q8VHY0	0.00269109	1.62709
Sinus node	Mapt	Microtubule-associated protein tau	P10637	0.00279969	2.07597
Sinus node	Vsnl1	Visinin-like protein 1	P62761	0.00293174	9.09039
Sinus node	Nudt7	Peroxisomal coenzyme A diphosphatase NUDT7	Q99P30	0.00296044	1.84361
Sinus node	Cav1	Caveolin-1	P49817	0.00296472	1.75009
Sinus node	Scin	Adseverin	Q60604	0.00299128	1.75759
Sinus node	Il16	Pro-interleukin-16;Interleukin-16	O54824	0.00302096	2.03225
Sinus node	Dpt	Dermatopontin	Q9QZZ6	0.00305062	2.78691
Sinus node	Ca5b	Carbonic anhydrase 5B, mitochondrial	Q9QZA0	0.00306974	7.61229
Sinus node	Mme	Neprilysin	Q61391	0.00320691	5.98653
Sinus node	Cpt2	Carnitine O-palmitoyltransferase 2, mitochondrial	P52825	0.00341855	1.38608
Sinus node	Pcyox1	Prenylcysteine oxidase	Q9CQF9	0.00358064	1.33036
Sinus node	Limch1	LIM and calponin homology domains-containing protein 1	Q3UH68	0.00358594	1.36767
Sinus node	Lace1	Lactation elevated protein 1	Q3V384	0.00358813	1.39291
Sinus node	Rbp4	Retinol-binding protein 4	Q00724	0.0036137	1.7071
Sinus node	Add2	Beta-adducin	Q9QYB8	0.00362617	2.09662
Sinus node	Map1b	Microtubule-associated protein 1B;MAP1B heavy chain;MAP1 light chain LC1	P14873	0.0037367	1.38807
Sinus node	Glipr2	Golgi-associated plant pathogenesis-related protein 1	Q9CYL5	0.00390747	1.63418
Sinus node	Slc6a2	Sodium-dependent noradrenaline transporter	O55192	0.00395576	1.64253
Sinus node	Coasy	Bifunctional coenzyme A synthase;Phosphopantetheine adenylyltransferase;Dephospho-CoA kinase	Q9DBL7	0.00437398	1.61985
Sinus node	Nhsl2	NHS-like protein 2	B1AXH1	0.00444324	1.66516
Sinus node	Pi16	Peptidase inhibitor 16	Q9ET66	0.00448089	2.37486
Sinus node	Myh10	Myosin-10	Q61879	0.00448561	2.13357
Sinus node	Sipa1	Signal-induced proliferation-associated protein 1	P46062	0.00449685	1.91846
Sinus node	Gpx1	Glutathione peroxidase 1	P11352	0.00453712	1.51687
Sinus node	Ogn	Mimecan	Q62000	0.00454863	2.2793
Sinus node	Alcam	CD166 antigen	Q61490	0.00464665	2.05997
Sinus node	Dysf	Dysferlin	Q9ESD7	0.0047218	1.58961
Sinus node	Cav2	Caveolin-2	Q9WVC3	0.00485315	2.00949
Sinus node	Baz1b	Tyrosine-protein kinase BAZ1B	Q9Z277	0.00485917	1.9322
Sinus node	Hmcn2	Hemicentin-2	A2AJ76	0.00485942	8.70648
Sinus node	H2afy	Core histone macro-H2A.1	Q9QZQ8	0.00499179	1.68009
Sinus node	Ablim1	Actin-binding LIM protein 1	Q8K4G5	0.00508784	2.80414
Sinus node	Stx1b	Syntaxin-1B	P61264	0.00508818	2.50183
Sinus node	Ppp1r1b	Protein phosphatase 1 regulatory subunit 1B	Q60829	0.00510261	2.66703
Sinus node	Dhrs7	Dehydrogenase/reductase SDR family member 7	Q9CXR1	0.00512752	1.45881
Sinus node	Bgn	Biglycan	P28653	0.00515667	2.38695
Sinus node	Cd300lg	CMRF35-like molecule 9	Q1ERP8	0.00520039	1.55857
Sinus node	Cat	Catalase	P24270	0.00530223	1.61669
Sinus node	Gpd1l	Glycerol-3-phosphate dehydrogenase 1-like protein	Q3ULJ0	0.00531358	1.47774
Sinus node	Siglec1	Sialoadhesin	Q62230	0.00563804	1.61879
Sinus node	Sntb1	Beta-1-syntrophin	Q99L88	0.00564423	4.55887
Sinus node	Ace	Angiotensin-converting enzyme;Angiotensin-converting enzyme, soluble form	P09470	0.00565387	2.50208
Sinus node	Idh1	Isocitrate dehydrogenase [NADP] cytoplasmic	O88844	0.00593663	1.38533
Sinus node	Marcks	Myristoylated alanine-rich C-kinase substrate	P26645	0.00594147	1.7743
Sinus node	Cacna2d2	Voltage-dependent calcium channel subunit alpha-2/delta-2;Voltage-dependent calcium channel subunit alpha-2-2;Voltage-dependent calcium channel subunit delta-2	Q6PHS9	0.00595239	1.40025
Sinus node	Ppp1r9b	Neurabin-2	Q6R891	0.006085	3.23841
Sinus node	Papln	Papilin	Q9EPX2	0.00608656	2.58274
Sinus node	Cd5l	CD5 antigen-like	Q9QWK4	0.00610518	1.82119
Sinus node	Pdk4	[Pyruvate dehydrogenase (acetyl-transferring)] kinase isozyme 4, mitochondrial	O70571	0.00628662	1.82729
Sinus node	Gns	N-acetylglucosamine-6-sulfatase	Q8BFR4	0.00630478	1.40684
Sinus node	Lima1	LIM domain and actin-binding protein 1	Q9ERG0	0.00658537	2.7585
Sinus node	Cygb	Cytoglobin	Q9CX80	0.00667461	1.52556
Sinus node	Uck1	Uridine-cytidine kinase 1	P52623	0.00668371	1.46573
Sinus node	Slc1a5	Neutral amino acid transporter B(0)	P51912	0.00682404	3.89591
Sinus node	Dbi	Acyl-CoA-binding protein	P31786	0.00688431	1.38489
Sinus node	Pvalb	Parvalbumin alpha	P32848	0.00707919	2.3551
Sinus node	Tmod4	Tropomodulin-4	Q9JLH8	0.00709195	2.73525
Sinus node	Sncg	Gamma-synuclein	Q9Z0F7	0.00718676	2.18012
Sinus node	Pls3	Plastin-3	Q99K51	0.00721338	1.87655
Sinus node	Cenpv	Centromere protein V	Q9CXS4	0.00731668	2.88789
Sinus node	Cox5a	Cytochrome c oxidase subunit 5A, mitochondrial	P12787	0.00734635	1.60749
Sinus node	Ca1	Carbonic anhydrase 1	P13634	0.00746874	2.0759
Sinus node	Rras2	Ras-related protein R-Ras2	P62071	0.00749996	1.42678
Sinus node	Atp1a2	Sodium/potassium-transporting ATPase subunit alpha-2	Q6PIE5	0.00777826	1.77139
Sinus node	Epb41l1	Band 4.1-like protein 1	Q9Z2H5	0.00786722	1.9765
Sinus node	Bdh1	D-beta-hydroxybutyrate dehydrogenase, mitochondrial	Q80XN0	0.00789619	3.1203
Sinus node	Aldh3b1	Aldehyde dehydrogenase family 3 member B1	Q80VQ0	0.00790435	1.84246
Sinus node	Scg2	Secretogranin-2;Secretoneurin;Manserin	Q03517	0.00802023	1.88144
Sinus node	Chdh	Choline dehydrogenase, mitochondrial	Q8BJ64	0.00802026	7.52461
Sinus node	Myo1b	Unconventional myosin-Ib	P46735	0.00802222	3.51719
Sinus node	Colec12	Collectin-12	Q8K4Q8	0.00810452	1.53848
Sinus node	Ca2	Carbonic anhydrase 2	P00920	0.00810899	1.9676
Sinus node	Slc12a2	Solute carrier family 12 member 2	P55012	0.00833633	2.16797
Sinus node	Tmod2	Tropomodulin-2	Q9JKK7	0.00845272	3.30515
Sinus node	Synpo	Synaptopodin	Q8CC35	0.0085615	1.82465
Sinus node	Alpl	Alkaline phosphatase, tissue-nonspecific isozyme	P09242	0.00868145	2.18394
Sinus node	Gc	Vitamin D-binding protein	P21614	0.00912353	1.43916
Sinus node	Bpgm	Bisphosphoglycerate mutase	P15327	0.0091297	1.60928
Sinus node	Tubb2a	Tubulin beta-2A chain	Q7TMM9	0.00915402	1.4382
Sinus node	Tmem120a	Transmembrane protein 120A	Q8C1E7	0.00920253	1.98631
Sinus node	Scrn1	Secernin-1	Q9CZC8	0.009219	1.66887
Sinus node	A2m	Alpha-2-macroglobulin;Alpha-2-macroglobulin 165 kDa subunit;Alpha-2-macroglobulin 35 kDa subunit	Q61838	0.00961072	1.4292
Sinus node	Hist1h3a	Histone H3.1	P68433	0.009807	1.71143
Sinus node		Ig heavy chain V region AC38 205.12	P06330	0.0101403	1.59588
Sinus node	Fmnl1	Formin-like protein 1	Q9JL26	0.0101968	1.87792
Sinus node		Ig gamma-3 chain C region	P03987	0.0103274	1.47614
Sinus node	Zc3h6	Zinc finger CCCH domain-containing protein 6	Q8BYK8	0.0105302	4.57616
Sinus node	Retn	Resistin	Q99P87	0.0106011	4.10293
Sinus node	Lyrm5	LYR motif-containing protein 5	Q91V16	0.010973	1.51026
Sinus node	Cd14	Monocyte differentiation antigen CD14	P10810	0.0109928	1.60558
Sinus node	Igj	Immunoglobulin J chain	P01592	0.0113053	2.85298
Sinus node	Aldoc	Fructose-bisphosphate aldolase C	P05063	0.0113556	2.23575
Sinus node	Deptor	DEP domain-containing mTOR-interacting protein	Q570Y9	0.0114187	1.69482
Sinus node	Dcn	Decorin	P28654	0.0115258	2.12903
Sinus node	Tst	Thiosulfate sulfurtransferase	P52196	0.011662	2.03535
Sinus node	Gpt2	Alanine aminotransferase 2	Q8BGT5	0.0117488	1.96632
Sinus node	Dab2ip	Disabled homolog 2-interacting protein	Q3UHC7	0.011872	1.56257
Sinus node	Ddah1	N(G),N(G)-dimethylarginine dimethylaminohydrolase 1	Q9CWS0	0.0121013	1.70776
Sinus node	Hspb6	Heat shock protein beta-6	Q5EBG6	0.012168	1.67088
Sinus node	Myoz2	Myozenin-2	Q9JJW5	0.0121732	2.92804
Sinus node	Itih5	Inter-alpha-trypsin inhibitor heavy chain H5	Q8BJD1	0.0124034	1.70706
Sinus node	Psip1	PC4 and SFRS1-interacting protein	Q99JF8	0.0124426	1.47362
Sinus node	Abcb1a	Multidrug resistance protein 1A	P21447	0.0124885	1.7876
Sinus node	Abcd1	ATP-binding cassette sub-family D member 1	P48410	0.0125055	1.4779
Sinus node	Map6	Microtubule-associated protein 6	Q7TSJ2	0.0128329	1.88795
Sinus node	Tubb4a	Tubulin beta-4A chain	Q9D6F9	0.0133662	2.88173
Sinus node	C1qbp	Complement component 1 Q subcomponent-binding protein, mitochondrial	O35658	0.0136812	1.63213
Sinus node	Pten	Phosphatidylinositol 3,4,5-trisphosphate 3-phosphatase and dual-specificity protein phosphatase PTEN	O08586	0.0137985	1.55837
Sinus node	Itga1	Integrin alpha-1	Q3V3R4	0.014013	1.60948
Sinus node	Gfpt2	Glutamine--fructose-6-phosphate aminotransferase [isomerizing] 2	Q9Z2Z9	0.0142948	1.58756
Sinus node	Trim2	Tripartite motif-containing protein 2	Q9ESN6	0.0143783	1.53731
Sinus node	Lclat1	Lysocardiolipin acyltransferase 1	Q3UN02	0.0147214	1.71436
Sinus node	Slc25a10	Mitochondrial dicarboxylate carrier	Q9QZD8	0.0149075	2.2785
Sinus node	Ndufab1	Acyl carrier protein, mitochondrial	Q9CR21	0.0149143	1.75683
Sinus node	Hdgfrp3	Hepatoma-derived growth factor-related protein 3	Q9JMG7	0.0150955	1.59595
Sinus node	Ggt5	Gamma-glutamyltransferase 5;Gamma-glutamyltransferase 5 heavy chain;Gamma-glutamyltransferase 5 light chain	Q9Z2A9	0.0155753	2.01327
Sinus node	H2afv	Histone H2A.V;Histone H2A.Z	Q3THW5	0.0156558	1.58008
Sinus node	Fbp2	Fructose-1,6-bisphosphatase isozyme 2	P70695	0.0159795	3.33261
Sinus node	Myh8	Myosin-8	P13542	0.0163484	1.79065
Sinus node	Scd1	Acyl-CoA desaturase 1	P13516	0.0171727	4.35323
Sinus node	Fabp7	Fatty acid-binding protein, brain	P51880	0.0171973	3.21128
Sinus node	Nrip2	Nuclear receptor-interacting protein 2	Q9JHR9	0.0178196	4.88577
Sinus node	Hist2h2be	Histone H2B type 2-E	Q64524	0.0178598	1.63019
Sinus node	Tmem43	Transmembrane protein 43	Q9DBS1	0.0182046	1.84186
Sinus node	Carhsp1	Calcium-regulated heat stable protein 1	Q9CR86	0.0182407	1.741
Sinus node	Mpz	Myelin protein P0	P27573	0.0182444	8.24444
Sinus node	Prps2	Ribose-phosphate pyrophosphokinase 2	Q9CS42	0.0185791	5.79845
Sinus node	Dgat1	Diacylglycerol O-acyltransferase 1	Q9Z2A7	0.0186232	5.50763
Sinus node	Npc2	Epididymal secretory protein E1	Q9Z0J0	0.0186865	1.7285
Sinus node	Ifi205a	Interferon-activable protein 205-A	Q8CGE8	0.0187742	1.91046
Sinus node	Letmd1	LETM1 domain-containing protein 1	Q924L1	0.0188586	3.89096
Sinus node	Actn2	Alpha-actinin-2	Q9JI91	0.0188792	2.5438
Sinus node	Arf4	ADP-ribosylation factor 4	P61750	0.0191901	9.28008
Sinus node	Fam213a	Redox-regulatory protein FAM213A	Q9CYH2	0.0195214	1.62763
Sinus node	Mup9	Major urinary protein 6;Major urinary proteins 11 and 8	A2BIM8	0.0195481	1.67825
Sinus node	Snap25	Synaptosomal-associated protein 25	P60879	0.0198708	1.88291
Sinus node	Thbd	Thrombomodulin	P15306	0.0202782	1.75286
Sinus node	Gpc6	Glypican-6;Secreted glypican-6	Q9R087	0.0202825	2.01953
Sinus node	Serpina1e	Alpha-1-antitrypsin 1-5	Q00898	0.0203046	1.88014
Sinus node	Supt16h	FACT complex subunit SPT16	Q920B9	0.0205065	1.97834
Sinus node	Syn2	Synapsin-2	Q64332	0.0205552	1.64682
Sinus node	Synpo2	Synaptopodin-2	Q91YE8	0.0206708	3.4418
Sinus node	Col1a1	Collagen alpha-1(I) chain	P11087	0.0217116	2.62044
Sinus node		Ig kappa chain V-V region L6;Ig kappa chain V-V region T1	P01638	0.0218798	3.2077
Sinus node	Dbn1	Drebrin	Q9QXS6	0.0226814	2.28549
Sinus node	Slc4a1	Band 3 anion transport protein	P04919	0.0227591	3.30235
Sinus node	Tubb2b	Tubulin beta-2B chain	Q9CWF2	0.0228368	1.79101
Sinus node	Psat1	Phosphoserine aminotransferase	Q99K85	0.023242	2.10872
Sinus node	Gstz1	Maleylacetoacetate isomerase	Q9WVL0	0.0239065	2.30526
Sinus node	Cntn1	Contactin-1	P12960	0.0239688	2.96426
Sinus node	Ptgr1	Prostaglandin reductase 1	Q91YR9	0.0240406	2.293
Sinus node	Bin1	Myc box-dependent-interacting protein 1	O08539	0.0240769	1.86562
Sinus node	Cadm4	Cell adhesion molecule 4	Q8R464	0.0241086	2.11118
Sinus node	Col3a1	Collagen alpha-1(III) chain	P08121	0.0246139	2.0494
Sinus node	Dhrs7b	Dehydrogenase/reductase SDR family member 7B	Q99J47	0.0257438	1.8129
Sinus node	Aqp1	Aquaporin-1	Q02013	0.0257462	3.24807
Sinus node	Dmtn	Dematin	Q9WV69	0.0258844	1.83922
Sinus node	Hist1h3b	Histone H3.2	P84228	0.0266933	1.80436
Sinus node	Nefh	Neurofilament heavy polypeptide	P19246	0.0281729	6.68513
Sinus node	Matn2	Matrilin-2	O08746	0.0306058	2.22814
Sinus node	Tnnc1	Troponin C, slow skeletal and cardiac muscles	P19123	0.0307251	1.93751
Sinus node	Rhag	Ammonium transporter Rh type A	Q9QUT0	0.0391304	2.96153
Sinus node	Clec10a	C-type lectin domain family 10 member A	P49300	0.0580453	10.1306
Right atrium	Rps15a	40S ribosomal protein S15a	P62245	4.61274e-06	0.353385
Right atrium	Fyb	FYN-binding protein	O35601	4.94209e-06	0.0185971
Right atrium	Bmp10	Bone morphogenetic protein 10	Q9R229	7.03144e-06	0.13793
Right atrium	Mtus2	Microtubule-associated tumor suppressor candidate 2 homolog	Q3UHD3	1.58183e-05	0.570001
Right atrium	Plvap	Plasmalemma vesicle-associated protein	Q91VC4	1.58683e-05	0.280024
Right atrium	Ptpn12	Tyrosine-protein phosphatase non-receptor type 12	P35831	3.76336e-05	0.744734
Right atrium	Itgal	Integrin alpha-L	P24063	3.78638e-05	0.348713
Right atrium	Npr3	Atrial natriuretic peptide receptor 3	P70180	4.19909e-05	0.227249
Right atrium	Plek	Pleckstrin	Q9JHK5	4.2453e-05	0.137506
Right atrium	Fhod1	FH1/FH2 domain-containing protein 1	Q6P9Q4	6.01285e-05	0.259621
Right atrium	Mmrn1	Multimerin-1	B2RPV6	6.93546e-05	0.143213
Right atrium	Rock1	Rho-associated protein kinase 1	P70335	7.1977e-05	0.742368
Right atrium	Sord	Sorbitol dehydrogenase	Q64442	0.000105671	0.585828
Right atrium	Rpl22	60S ribosomal protein L22	P67984	0.00011307	0.456955
Right atrium	Clic1	Chloride intracellular channel protein 1	Q9Z1Q5	0.000132822	0.754975
Right atrium	Fermt3	Fermitin family homolog 3	Q8K1B8	0.000163839	0.146858
Right atrium	Nmt1	Glycylpeptide N-tetradecanoyltransferase 1	O70310	0.000168807	0.432599
Right atrium	Rps7	40S ribosomal protein S7	P62082	0.00018108	0.308651
Right atrium	Tln1	Talin-1	P26039	0.000185579	0.434925
Right atrium	Mylk3	Myosin light chain kinase 3	Q3UIZ8	0.000214753	0.561107
Right atrium	Sytl4	Synaptotagmin-like protein 4	Q9R0Q1	0.000236356	0.0579685
Right atrium	Psd3	PH and SEC7 domain-containing protein 3	Q2PFD7	0.000276842	0.312889
Right atrium	Rps29	40S ribosomal protein S29	P62274	0.000283391	0.386696
Right atrium	Tbc1d9b	TBC1 domain family member 9B	Q5SVR0	0.000297317	0.784242
Right atrium	Pf4	Platelet factor 4	Q9Z126	0.000303426	0.0630035
Right atrium	Gp1bb	Platelet glycoprotein Ib beta chain	P56400	0.000306363	0.0255044
Right atrium	Cdh11	Cadherin-11	P55288	0.000311403	0.21712
Right atrium	Ik	Protein Red	Q9Z1M8	0.000315772	0.622674
Right atrium	Golph3l	Golgi phosphoprotein 3-like	Q8R088	0.000317614	0.654803
Right atrium	Serpine2	Glia-derived nexin	Q07235	0.000328064	0.126015
Right atrium	Mif4gd	MIF4G domain-containing protein	Q3UBZ5	0.000346167	0.244497
Right atrium	Rab27b	Ras-related protein Rab-27B	Q99P58	0.000377218	0.147016
Right atrium	Bin2	Bridging integrator 2	D3Z6Q9	0.0003894	0.0980593
Right atrium	Cnn2	Calponin-2	Q08093	0.000408514	0.481949
Right atrium	Ephb4	Ephrin type-B receptor 4	P54761	0.000432526	0.556164
Right atrium	Fau	40S ribosomal protein S30	P62862	0.000437382	0.0358219
Right atrium	Slc9a3r1	Na(+)/H(+) exchange regulatory cofactor NHE-RF1	P70441	0.000443238	0.508392
Right atrium	Pecam1	Platelet endothelial cell adhesion molecule	Q08481	0.000454302	0.567804
Right atrium	Itga2	Integrin alpha-2	Q62469	0.000463629	0.214982
Right atrium	Mmrn2	Multimerin-2	A6H6E2	0.000469764	0.480132
Right atrium	Rpl9	60S ribosomal protein L9	P51410	0.000475726	0.432201
Right atrium	Megf6	Multiple epidermal growth factor-like domains protein 6	Q80V70	0.000480216	0.585517
Right atrium	Wdsub1	WD repeat, SAM and U-box domain-containing protein 1	Q9D0I6	0.000490689	0.0176241
Right atrium	Mybbp1a	Myb-binding protein 1A	Q7TPV4	0.000501666	0.637145
Right atrium	Slpi	Antileukoproteinase	P97430	0.000539452	0.325257
Right atrium	Fbln1	Fibulin-1	Q08879	0.000570545	0.612995
Right atrium	Tgfb1	Transforming growth factor beta-1;Latency-associated peptide	P04202	0.000582547	0.0588577
Right atrium	Gp1ba	Platelet glycoprotein Ib alpha chain	O35930	0.000582847	0.0503548
Right atrium	Rnf114	E3 ubiquitin-protein ligase RNF114	Q9ET26	0.000591621	0.730119
Right atrium	Fabp5	Fatty acid-binding protein, epidermal	Q05816	0.000654857	0.377007
Right atrium	Itgb3	Integrin beta-3	O54890	0.000669045	0.0853659
Right atrium	Thbs1	Thrombospondin-1	P35441	0.000679214	0.10606
Right atrium	Ptgs1	Prostaglandin G/H synthase 1	P22437	0.000687635	0.413057
Right atrium	Atp2a3	Sarcoplasmic/endoplasmic reticulum calcium ATPase 3	Q64518	0.000703673	0.315504
Right atrium	Cherp	Calcium homeostasis endoplasmic reticulum protein	Q8CGZ0	0.000706028	0.500448
Right atrium	Plcg2	1-phosphatidylinositol 4,5-bisphosphate phosphodiesterase gamma-2	Q8CIH5	0.000707223	0.279568
Right atrium	Eif1ax	Eukaryotic translation initiation factor 1A, X-chromosomal	Q8BMJ3	0.000709692	0.311133
Right atrium	Eif2a	Eukaryotic translation initiation factor 2A;Eukaryotic translation initiation factor 2A, N-terminally processed	Q8BJW6	0.000743619	0.598052
Right atrium	Ntn1	Netrin-1	O09118	0.000755642	0.373295
Right atrium	Mtfr1l	Mitochondrial fission regulator 1-like	Q9CWE0	0.000760549	0.78466
Right atrium	Tppp	Tubulin polymerization-promoting protein	Q7TQD2	0.000866042	0.511408
Right atrium	Sds	L-serine dehydratase/L-threonine deaminase	Q8VBT2	0.000895054	0.406436
Right atrium	Adh1	Alcohol dehydrogenase 1	P00329	0.000906611	0.442758
Right atrium	Ltbp1	Latent-transforming growth factor beta-binding protein 1	Q8CG19	0.000951565	0.406996
Right atrium	Rps25	40S ribosomal protein S25	P62852	0.00098175	0.514691
Right atrium	Rps14	40S ribosomal protein S14	P62264	0.000988294	0.549585
Right atrium	Evpl	Envoplakin	Q9D952	0.00101042	0.413756
Right atrium	Lgals3	Galectin-3	P16110	0.00103211	0.349397
Right atrium	Zyx	Zyxin	Q62523	0.00107077	0.692951
Right atrium	Pde5a	cGMP-specific 3,5-cyclic phosphodiesterase	Q8CG03	0.0011138	0.0698665
Right atrium	Coro1a	Coronin-1A	O89053	0.00111506	0.434834
Right atrium	Slc2a3	Solute carrier family 2, facilitated glucose transporter member 3	P32037	0.0011616	0.278981
Right atrium	Lyz2	Lysozyme C-2	P08905	0.00120902	0.595642
Right atrium	Pls1	Plastin-1	Q3V0K9	0.00130608	0.0938618
Right atrium	Tmem2	Transmembrane protein 2	Q5FWI3	0.00134527	0.446013
Right atrium	Fmod	Fibromodulin	P50608	0.00136266	0.56247
Right atrium	Pdxdc1	Pyridoxal-dependent decarboxylase domain-containing protein 1	Q99K01	0.00148775	0.735625
Right atrium	Ddx28	Probable ATP-dependent RNA helicase DDX28	Q9CWT6	0.001495	0.660913
Right atrium	Rasgrp2	RAS guanyl-releasing protein 2	Q9QUG9	0.00149764	0.0499565
Right atrium	Gja1	Gap junction alpha-1 protein	P23242	0.00152564	0.734976
Right atrium	Mtdh	Protein LYRIC	Q80WJ7	0.00154514	0.505036
Right atrium		Uncharacterized protein C11orf98 homolog	Q9D937	0.00155833	0.50481
Right atrium	Naa15	N-alpha-acetyltransferase 15, NatA auxiliary subunit	Q80UM3	0.00162799	0.76511
Right atrium	F5	Coagulation factor V;Coagulation factor V heavy chain;Coagulation factor V light chain	O88783	0.00168931	0.214549
Right atrium	Rps5	40S ribosomal protein S5;40S ribosomal protein S5, N-terminally processed	P97461	0.00169408	0.539582
Right atrium	Specc1	Cytospin-B	Q5SXY1	0.00174168	0.551545
Right atrium	Rps20	40S ribosomal protein S20	P60867	0.00176036	0.606733
Right atrium	Cwc15	Spliceosome-associated protein CWC15 homolog	Q9JHS9	0.00176183	0.449382
Right atrium	Bad	Bcl2-associated agonist of cell death	Q61337	0.00176792	0.625178
Right atrium	Pcm1	Pericentriolar material 1 protein	Q9R0L6	0.00179059	0.721104
Right atrium	Clec1b	C-type lectin domain family 1 member B	Q9JL99	0.0018479	0.0514667
Right atrium	Cdv3	Protein CDV3	Q4VAA2	0.00186562	0.328552
Right atrium	Tpm4	Tropomyosin alpha-4 chain	Q6IRU2	0.00188417	0.580565
Right atrium	Mgea5	Protein O-GlcNAcase	Q9EQQ9	0.00191322	0.772284
Right atrium	Gorasp2	Golgi reassembly-stacking protein 2	Q99JX3	0.00198947	0.760363
Right atrium		Ashwin	Q922M7	0.00200488	0.544329
Right atrium	Pts	6-pyruvoyl tetrahydrobiopterin synthase	Q9R1Z7	0.00201511	0.623385
Right atrium	Unc13d	Protein unc-13 homolog D	B2RUP2	0.00205311	0.0685025
Right atrium	Paxbp1	PAX3- and PAX7-binding protein 1	P58501	0.00208511	0.689253
Right atrium	Stx11	Syntaxin-11	Q9D3G5	0.00209798	0.397118
Right atrium	Hmga1	High mobility group protein HMG-I/HMG-Y	P17095	0.00209836	0.211492
Right atrium	Aarsd1	Alanyl-tRNA editing protein Aarsd1	Q3THG9	0.00216696	0.747644
Right atrium	Treml1	Trem-like transcript 1 protein	Q8K558	0.00217279	0.0501596
Right atrium	Tssc4	Protein TSSC4	Q9JHE7	0.00217669	0.660657
Right atrium	Nppb	Natriuretic peptides B;Brain natriuretic peptide	P40753	0.00220653	0.360743
Right atrium	Tmem163	Transmembrane protein 163	Q8C996	0.00221999	0.603231
Right atrium	Bmx	Cytoplasmic tyrosine-protein kinase BMX	P97504	0.00239043	0.429158
Right atrium	Lcp2	Lymphocyte cytosolic protein 2	Q60787	0.00239171	0.243897
Right atrium	Gmpr	GMP reductase 1	Q9DCZ1	0.00239298	0.701055
Right atrium	Txlnb	Beta-taxilin	Q8VBT1	0.00242782	0.66682
Right atrium	Vcam1	Vascular cell adhesion protein 1	P29533	0.00248191	0.612643
Right atrium	Pam	Peptidyl-glycine alpha-amidating monooxygenase;Peptidylglycine alpha-hydroxylating monooxygenase;Peptidyl-alpha-hydroxyglycine alpha-amidating lyase	P97467	0.00250367	0.740296
Right atrium	Rbmxl1	RNA binding motif protein, X-linked-like-1	Q91VM5	0.00251784	0.688926
Right atrium	Btf3l4	Transcription factor BTF3 homolog 4	Q9CQH7	0.00260295	0.709118
Right atrium	Lrrn4	Leucine-rich repeat neuronal protein 4	P59383	0.0026901	0.543708
Right atrium	Golga4	Golgin subfamily A member 4	Q91VW5	0.00269678	0.725973
Right atrium	Ckmt1	Creatine kinase U-type, mitochondrial	P30275	0.00272788	0.529976
Right atrium	Slc25a13	Calcium-binding mitochondrial carrier protein Aralar2	Q9QXX4	0.00283025	0.457341
Right atrium	Med28	Mediator of RNA polymerase II transcription subunit 28	Q920D3	0.0028454	0.38652
Right atrium	Clu	Clusterin;Clusterin beta chain;Clusterin alpha chain	Q06890	0.00286736	0.639418
Right atrium	Atp2c1	Calcium-transporting ATPase type 2C member 1	Q80XR2	0.00290303	0.753405
Right atrium	Tdrd3	Tudor domain-containing protein 3	Q91W18	0.00297825	0.571975
Right atrium	Znf787	Zinc finger protein 787	Q8BIF9	0.00298761	0.578103
Right atrium	Rps28	40S ribosomal protein S28	P62858	0.00298943	0.644878
Right atrium	Ezr	Ezrin	P26040	0.00300052	0.53525
Right atrium	Cisd3	CDGSH iron-sulfur domain-containing protein 3, mitochondrial	B1AR13	0.00311171	0.681454
Right atrium	Rasa3	Ras GTPase-activating protein 3	Q60790	0.00317165	0.469918
Right atrium	Fxr1	Fragile X mental retardation syndrome-related protein 1	Q61584	0.00319336	0.728134
Right atrium	Numb	Protein numb homolog	Q9QZS3	0.00320616	0.654719
Right atrium	Srp68	Signal recognition particle subunit SRP68	Q8BMA6	0.00324395	0.710381
Right atrium	Vwf	von Willebrand factor;von Willebrand antigen 2	Q8CIZ8	0.00326514	0.525029
Right atrium	Rps19	40S ribosomal protein S19	Q9CZX8	0.00338056	0.465034
Right atrium	Eng	Endoglin	Q63961	0.00342528	0.434881
Right atrium	Prkag2	5-AMP-activated protein kinase subunit gamma-2	Q91WG5	0.00347973	0.558996
Right atrium	Rps6	40S ribosomal protein S6	P62754	0.00348318	0.716898
Right atrium	Maged1	Melanoma-associated antigen D1	Q9QYH6	0.00348635	0.657147
Right atrium	Mesdc2	LDLR chaperone MESD	Q9ERE7	0.0035123	0.669924
Right atrium	Sarnp	SAP domain-containing ribonucleoprotein	Q9D1J3	0.00351866	0.564544
Right atrium	Igf2r	Cation-independent mannose-6-phosphate receptor	Q07113	0.00357742	0.663044
Right atrium	Icam1	Intercellular adhesion molecule 1	P13597	0.00363761	0.536231
Right atrium	Ptpn14	Tyrosine-protein phosphatase non-receptor type 14	Q62130	0.00392936	0.427391
Right atrium	Tpst2	Protein-tyrosine sulfotransferase 2	O88856	0.00395785	0.52021
Right atrium	Slc7a6os	Probable RNA polymerase II nuclear localization protein SLC7A6OS	Q7TPE5	0.00402261	0.742712
Right atrium	Dek	Protein DEK	Q7TNV0	0.00404694	0.700091
Right atrium	Pet117	Protein PET117 homolog, mitochondrial	P0DJF2	0.00414955	0.488027
Right atrium	Tagln2	Transgelin-2	Q9WVA4	0.00415375	0.727898
Right atrium	Lrch4	Leucine-rich repeat and calponin homology domain-containing protein 4	Q921G6	0.00416471	0.617353
Right atrium	Alox12	Arachidonate 12-lipoxygenase, 12S-type	P39655	0.00436976	0.0632863
Right atrium	Hrsp12	Ribonuclease UK114	P52760	0.00478389	0.546251
Right atrium	Tbx5	T-box transcription factor TBX5	P70326	0.0048136	0.679607
Right atrium	Itga2b	Integrin alpha-IIb;Integrin alpha-IIb heavy chain;Integrin alpha-IIb light chain	Q9QUM0	0.00483762	0.0509126
Right atrium	Ankrd1	Ankyrin repeat domain-containing protein 1	Q9CR42	0.00484136	0.612861
Right atrium	Cpd	Carboxypeptidase D	O89001	0.00503967	0.581408
Right atrium	Palm	Paralemmin-1	Q9Z0P4	0.00508188	0.683857
Right atrium	Nt5c	5(3)-deoxyribonucleotidase, cytosolic type	Q9JM14	0.00514244	0.610075
Right atrium	Ptk7	Inactive tyrosine-protein kinase 7	Q8BKG3	0.00516753	0.531308
Right atrium	Mrvi1	Protein MRVI1	Q9WUX5	0.00521366	0.635703
Right atrium	Pcnp	PEST proteolytic signal-containing nuclear protein	Q6P8I4	0.0053361	0.558336
Right atrium	Ctla2a	Protein CTLA-2-alpha	P12399	0.00556826	0.0949688
Right atrium	Stk26	Serine/threonine-protein kinase 26	Q99JT2	0.00564278	0.457378
Right atrium	Itm2b	Integral membrane protein 2B;BRI2, membrane form;BRI2 intracellular domain;BRI2C, soluble form;Bri23 peptide	O89051	0.00564891	0.697324
Right atrium	Fgl2	Fibroleukin	P12804	0.00568915	0.628497
Right atrium		Probable peptide chain release factor C12orf65 homolog, mitochondrial	Q80VP5	0.00578372	0.454524
Right atrium	Acy3	N-acyl-aromatic-L-amino acid amidohydrolase (carboxylate-forming)	Q91XE4	0.00584876	0.572521
Right atrium	Stxbp5	Syntaxin-binding protein 5	Q8K400	0.00593546	0.54701
Right atrium	Upk3b	Uroplakin-3b	Q80YF6	0.00606382	0.486778
Right atrium	Habp4	Intracellular hyaluronan-binding protein 4	Q9JKS5	0.00611834	0.459536
Right atrium	Tbc1d1	TBC1 domain family member 1	Q60949	0.00639856	0.601997
Right atrium	Prpf31	U4/U6 small nuclear ribonucleoprotein Prp31	Q8CCF0	0.00640453	0.704914
Right atrium	Comtd1	Catechol O-methyltransferase domain-containing protein 1	Q8BIG7	0.00651199	0.60155
Right atrium	Vasp	Vasodilator-stimulated phosphoprotein	P70460	0.00653944	0.688422
Right atrium	Dpp4	Dipeptidyl peptidase 4;Dipeptidyl peptidase 4 membrane form;Dipeptidyl peptidase 4 soluble form	P28843	0.00663928	0.333235
Right atrium	Ctgf	Connective tissue growth factor	P29268	0.00667866	0.501679
Right atrium	Tsc22d1	TSC22 domain family protein 1	P62500	0.0067106	0.520797
Right atrium	Vps28	Vacuolar protein sorting-associated protein 28 homolog	Q9D1C8	0.00677838	0.540648
Right atrium	Smpx	Small muscular protein	Q9DC77	0.00693365	0.601736
Right atrium	Nxf1	Nuclear RNA export factor 1	Q99JX7	0.00694299	0.516115
Right atrium	Tefm	Transcription elongation factor, mitochondrial	Q5SSK3	0.00706465	0.361529
Right atrium	Heg1	Protein HEG homolog 1	E9Q7X6	0.00719711	0.588573
Right atrium	Pttg1ip	Pituitary tumor-transforming gene 1 protein-interacting protein	Q8R143	0.00741217	0.331945
Right atrium	Lgalsl	Galectin-related protein	Q8VED9	0.0074206	0.619898
Right atrium	Sh2d3c	SH2 domain-containing protein 3C	Q9QZS8	0.00770483	0.204609
Right atrium	Igf2	Insulin-like growth factor II;Insulin-like growth factor II;Preptin	P09535	0.00780129	0.326265
Right atrium	Pdk3	[Pyruvate dehydrogenase (acetyl-transferring)] kinase isozyme 3, mitochondrial	Q922H2	0.00793175	0.431209
Right atrium	Micu1	Calcium uptake protein 1, mitochondrial	Q8VCX5	0.00794328	0.618438
Right atrium	Rnmt	mRNA cap guanine-N7 methyltransferase	Q9D0L8	0.00801623	0.520349
Right atrium	Rpl31	60S ribosomal protein L31	P62900	0.00811578	0.640612
Right atrium	Tubb1	Tubulin beta-1 chain	A2AQ07	0.00852095	0.0634534
Right atrium	Ece1	Endothelin-converting enzyme 1	Q4PZA2	0.00864473	0.655908
Right atrium	Zfpl1	Zinc finger protein-like 1	Q9DB43	0.00871668	0.600447
Right atrium	Hmha1	Minor histocompatibility protein HA-1	Q3TBD2	0.00879108	0.122018
Right atrium	Ccdc12	Coiled-coil domain-containing protein 12	Q8R344	0.00890622	0.594298
Right atrium	Rpl23	60S ribosomal protein L23	P62830	0.00919908	0.569048
Right atrium	Rgs18	Regulator of G-protein signaling 18	Q99PG4	0.00921252	0.201416
Right atrium	Lrrc1	Leucine-rich repeat-containing protein 1	Q80VQ1	0.00922344	0.564363
Right atrium	Pxdn	Peroxidasin homolog	Q3UQ28	0.00929584	0.680158
Right atrium	Alyref	THO complex subunit 4	O08583	0.00931346	0.691107
Right atrium	Rps26	40S ribosomal protein S26	P62855	0.00953338	0.696448
Right atrium	Hmgb1	High mobility group protein B1	P63158	0.00982829	0.699232
Right atrium	Selp	P-selectin	Q01102	0.00988074	0.131058
Right atrium	Ccdc53	WASH complex subunit CCDC53	Q9CR27	0.00994822	0.561786
Right atrium	Dsg2	Desmoglein-2	O55111	0.010254	0.587635
Right atrium	Eif4h	Eukaryotic translation initiation factor 4H	Q9WUK2	0.0103866	0.606346
Right atrium	Znf24	Zinc finger protein 24	Q91VN1	0.0109022	0.181805
Right atrium	Dnmt1	DNA (cytosine-5)-methyltransferase 1	P13864	0.0109968	0.481634
Right atrium	Dlgap4	Disks large-associated protein 4	B1AZP2	0.0111878	0.564607
Right atrium	Rsc1a1	Regulatory solute carrier protein family 1 member 1	Q9ER99	0.0112471	0.593855
Right atrium	Cap1	Adenylyl cyclase-associated protein 1	P40124	0.0112959	0.641695
Right atrium	Arfgap3	ADP-ribosylation factor GTPase-activating protein 3	Q9D8S3	0.0113084	0.679162
Right atrium	Angpt1	Angiopoietin-1	O08538	0.0113556	0.481604
Right atrium	Tek	Angiopoietin-1 receptor	Q02858	0.0114665	0.437981
Right atrium	Rpl36a	60S ribosomal protein L36a	P83882	0.0114779	0.604902
Right atrium	Chmp1b2	Charged multivesicular body protein 1b-2	Q9CQD4	0.0116482	0.515101
Right atrium	Gpm6a	Neuronal membrane glycoprotein M6-a	P35802	0.0116951	0.357721
Right atrium	Chmp2b	Charged multivesicular body protein 2b	Q8BJF9	0.0122899	0.654943
Right atrium	Surf6	Surfeit locus protein 6	P70279	0.0125306	0.518891
Right atrium	Sulf1	Extracellular sulfatase Sulf-1	Q8K007	0.0129596	0.38529
Right atrium	Serpinb2	Plasminogen activator inhibitor 2, macrophage	P12388	0.0129939	0.0375132
Right atrium	Wwc2	Protein WWC2	Q6NXJ0	0.0131411	0.530552
Right atrium	Fam114a1	Protein Noxp20	Q9D281	0.0135511	0.667729
Right atrium	Lyar	Cell growth-regulating nucleolar protein	Q08288	0.0136727	0.402992
Right atrium	Rpl38	60S ribosomal protein L38	Q9JJI8	0.0138026	0.340999
Right atrium	Micu2	Calcium uptake protein 2, mitochondrial	Q8CD10	0.0138975	0.52682
Right atrium	Elf2	ETS-related transcription factor Elf-2	Q9JHC9	0.0139854	0.246334
Right atrium		Uncharacterized protein C19orf47 homolog	Q8R3Y5	0.0140381	0.444142
Right atrium	Ppil4	Peptidyl-prolyl cis-trans isomerase-like 4	Q9CXG3	0.0140597	0.606154
Right atrium	Ctcf	Transcriptional repressor CTCF	Q61164	0.0141161	0.658044
Right atrium	Rpl22l1	60S ribosomal protein L22-like 1	Q9D7S7	0.0141755	0.175663
Right atrium	She	SH2 domain-containing adapter protein E	Q8BSD5	0.0141824	0.655048
Right atrium	F9	Coagulation factor IX;Coagulation factor IXa light chain;Coagulation factor IXa heavy chain	P16294	0.0144363	0.523557
Right atrium	Ltf	Lactotransferrin	P08071	0.014473	0.398261
Right atrium	Slit3	Slit homolog 3 protein	Q9WVB4	0.0145435	0.636031
Right atrium	Hmgn1	Non-histone chromosomal protein HMG-14	P18608	0.0146414	0.173665
Right atrium	D2hgdh	D-2-hydroxyglutarate dehydrogenase, mitochondrial	Q8CIM3	0.0155735	0.599029
Right atrium	Prkca	Protein kinase C alpha type	P20444	0.016034	0.621388
Right atrium	Maz	Myc-associated zinc finger protein	P56671	0.0160804	0.499349
Right atrium	Rps3a	40S ribosomal protein S3a	P97351	0.0165835	0.642742
Right atrium	Fkbp11	Peptidyl-prolyl cis-trans isomerase FKBP11	Q9D1M7	0.0166604	0.542169
Right atrium	Osbpl3	Oxysterol-binding protein-related protein 3	Q9DBS9	0.0172527	0.621582
Right atrium	Nos3	Nitric oxide synthase, endothelial	P70313	0.0172928	0.604435
Right atrium	Itgb2	Integrin beta-2	P11835	0.0175856	0.617016
Right atrium	Ppp1r14c	Protein phosphatase 1 regulatory subunit 14C	Q8R4S0	0.0177361	0.51428
Right atrium	Nelfe	Negative elongation factor E	P19426	0.0180878	0.501885
Right atrium	Znf771	Zinc finger protein 771	Q8BJ90	0.0182491	0.517263
Right atrium	Cdkn1b	Cyclin-dependent kinase inhibitor 1B	P46414	0.0183185	0.625246
Right atrium	Csnk1e	Casein kinase I isoform epsilon	Q9JMK2	0.0183968	0.532755
Right atrium	Fam3a	Protein FAM3A	Q9D8T0	0.0184003	0.628421
Right atrium	Osbp2	Oxysterol-binding protein 2	Q5QNQ6	0.0186482	0.627434
Right atrium	Peg3	Paternally-expressed gene 3 protein	Q3URU2	0.0190832	0.315823
Right atrium	Rps6kc1	Ribosomal protein S6 kinase delta-1	Q8BLK9	0.0199238	0.199878
Right atrium	Wapal	Wings apart-like protein homolog	Q65Z40	0.0201972	0.588376
Right atrium	Srpr	Signal recognition particle receptor subunit alpha	Q9DBG7	0.0204843	0.595903
Right atrium	Tmem40	Transmembrane protein 40	Q4FJU9	0.0206039	0.29237
Right atrium	Map4k2	Mitogen-activated protein kinase kinase kinase kinase 2	Q61161	0.0207818	0.275548
Right atrium	Eps8	Epidermal growth factor receptor kinase substrate 8	Q08509	0.021133	0.536747
Right atrium	Gja5	Gap junction alpha-5 protein	Q01231	0.0211849	0.543284
Right atrium		Uncharacterized protein KIAA1143 homolog	Q8K039	0.0216297	0.123
Right atrium	S100a9	Protein S100-A9	P31725	0.021923	0.234941
Right atrium	Mettl15	Probable methyltransferase-like protein 15	Q9DCL4	0.0223989	0.450008
Right atrium	Hic1	Hypermethylated in cancer 1 protein;Hypermethylated in cancer 2 protein	Q9R1Y5	0.0224904	0.479116
Right atrium	Tfpi	Tissue factor pathway inhibitor	O54819	0.022879	0.521193
Right atrium	Stx16	Syntaxin-16	Q8BVI5	0.0235634	0.456798
Right atrium	Dok2	Docking protein 2	O70469	0.0235756	0.227595
Right atrium	Vav1	Proto-oncogene vav	P27870	0.0238106	0.355191
Right atrium	Ptgds	Prostaglandin-H2 D-isomerase	O09114	0.0238949	0.45627
Right atrium	Chmp1b1	Charged multivesicular body protein 1b-1	Q99LU0	0.0239591	0.37488
Right atrium	Cyr61	Protein CYR61	P18406	0.0248126	0.507179
Right atrium	Smoc1	SPARC-related modular calcium-binding protein 1	Q8BLY1	0.0249715	0.477944
Right atrium	Sirt4	NAD-dependent protein deacetylase sirtuin-4	Q8R216	0.0251595	0.549338
Right atrium	Hmg20a	High mobility group protein 20A	Q9DC33	0.0258753	0.204761
Right atrium	Mto1	Protein MTO1 homolog, mitochondrial	Q923Z3	0.0263802	0.184229
Right atrium	Cntf	Ciliary neurotrophic factor	P51642	0.0264153	0.484445
Right atrium	Med1	Mediator of RNA polymerase II transcription subunit 1	Q925J9	0.028387	0.303769
Right atrium	Skap2	Src kinase-associated phosphoprotein 2	Q3UND0	0.0292404	0.0765728
Right atrium	Slc6a4	Sodium-dependent serotonin transporter	Q60857	0.0295174	0.2489
Right atrium	Comp	Cartilage oligomeric matrix protein	Q9R0G6	0.0299505	0.267678
Right atrium	Nfya	Nuclear transcription factor Y subunit alpha	P23708	0.0313141	0.408692
Right atrium	Pde3a	cGMP-inhibited 3,5-cyclic phosphodiesterase A	Q9Z0X4	0.0316808	0.480085
Right atrium	Tma16	Translation machinery-associated protein 16	Q9CR02	0.0356173	0.371363
Right atrium	Stxbp2	Syntaxin-binding protein 2	Q64324	0.0375066	0.215602
Right atrium	Adm	ADM;Adrenomedullin;Proadrenomedullin N-20 terminal peptide	P97297	0.0386202	0.299887
Right atrium	Cass4	Cas scaffolding protein family member 4	Q08EC4	0.0387836	0.418228
Right atrium	Igfbp3	Insulin-like growth factor-binding protein 3	P47878	0.0416115	0.178324
Right atrium		Uncharacterized protein C9orf78 homolog	Q3TQI7	0.0447166	0.283067

## Sheet: LEGEND
Column header	Legend
Tissue significance	Classification of significanly higher protein intensity in either sinus node or right atrial tissue
Gene name	Gene name corresponding to significant protein
Protein names	Name of significant protein
Canonical Protein ID	Canonical Uniport Protein Identifier for significant protein
p-value	p-value of two-sided Student's T-test calculated on LFQ values of protein intensity in sinus node vs. right atrium
Ratio SN/RA	Ratio of LFQ intensity measurements in sinus node compared to right atrium

## Sheet: Volcano Plot
Canonical Protein IDs	Significant FDR 0.05	neg log10(p-value)	Difference	p-value	fold-change SN/RA	Gene name	Protein IDs	Majority protein IDs	Protein names	Intensity	Peptides	Score	Number of proteins	Razor unique peptides	Unique peptides	Sequence coverage	Unique razor sequence coverage	Unique sequence coverage	Mol weight kDa	Sequence length	iBAQ	LFQ intensity repl1_SN1	LFQ intensity repl1_SN3	LFQ intensity repl1_SN5	LFQ intensity repl1_SN2	LFQ intensity repl1_SN4	LFQ intensity repl1_SN6
Q61838	+	2.01724	0.515208	0.00961072	1.4292	A2m	Q61838;Q6GQT1	Q61838	Alpha-2-macroglobulin;Alpha-2-macroglobulin 165 kDa subunit;Alpha-2-macroglobulin 35 kDa subunit	207000000000	64	323.31	2	64	64	46.2	46.2	46.2	165.85	1495	3285200000	33.5231	33.7018	33.5647	33.2711	33.0172	32.9556
Q9D2R0	+	3.49577	3.3595	0.00031932	10.2639	Aacs	Q9D2R0	Q9D2R0	Acetoacetyl-CoA synthetase	2175400000	11	16.564	1	11	11	15.9	15.9	15.9	75.199	672	65921000	27.473	27.8542	27.8213	23.8992	24.3582	24.8125
Q3UHJ0		0.620279	-0.19728	0.239729	0.872194	Aak1	Q3UHJ0;Q3UHJ0-2	Q3UHJ0;Q3UHJ0-2	AP2-associated protein kinase 1	7376700000	28	249.17	2	28	28	44.4	44.4	44.4	103.35	959	194120000	28.4485	28.3265	28.1523	28.3274	28.7189	28.4728
Q8R0P4		0.89697	-0.251574	0.126774	0.839979	Aamdc	Q8R0P4;Q8R0P4-2	Q8R0P4;Q8R0P4-2	Mth938 domain-containing protein	11293000000	14	219.63	2	14	14	85.2	85.2	85.2	13.244	122	1129300000	29.1537	28.831	28.9785	29.0684	29.2671	29.3823
Q8BGQ7		0.0734865	-0.0319513	0.844332	0.978097	Aars	Q8BGQ7	Q8BGQ7	Alanine--tRNA ligase, cytoplasmic	25556000000	52	323.31	1	52	52	48.7	48.7	48.7	106.91	968	501110000	30.1502	30.4542	30.0477	30.1234	30.4272	30.1974
Q14CH7		0.38743	0.074454	0.409798	1.05296	Aars2	Q14CH7	Q14CH7	Alanine--tRNA ligase, mitochondrial	3741200000	20	41.019	1	20	20	21.8	21.8	21.8	106.78	980	83138000	27.8541	27.7732	27.5838	27.682	27.6644	27.6413
Q3THG9	+	2.66415	-0.419577	0.00216696	0.747644	Aarsd1	Q3THG9	Q3THG9	Alanyl-tRNA editing protein Aarsd1	15497000000	29	265.33	1	29	29	67.7	67.7	67.7	44.97	412	737940000	29.3614	29.47	29.545	29.9273	29.8343	29.8735
P61922	+	2.60429	0.574062	0.0024872	1.48871	Abat	P61922;P61922-2	P61922;P61922-2	4-aminobutyrate aminotransferase, mitochondrial	26889000000	33	295.23	2	33	33	64.2	64.2	64.2	56.451	500	896290000	30.6231	30.7784	30.5234	30.11	30.1074	29.9854
Q8K441		0.0912632	0.0495491	0.81047	1.03494	Abca6	Q8K441;Q8K441-2	Q8K441	ATP-binding cassette sub-family A member 6	1914800000	12	16.917	2	11	11	8.9	8.4	8.4	183.28	1624	29013000	27.1643	26.8853	26.7174	27.0652	26.5935	26.9597
Q8K449		0.718177	0.487724	0.191348	1.40223	Abca9	Q8K449;Q8K442	Q8K449	ATP-binding cassette sub-family A member 9	715720000	14	18.117	2	14	12	9	9	7.8	183.11	1623	13254000	25.5853	24.6999	25.2992	24.6285	24.4627	25.03
Q9JI39		0.528669	-0.145204	0.296027	0.904252	Abcb10	Q9JI39	Q9JI39	ATP-binding cassette sub-family B member 10, mitochondrial	3383000000	16	73.453	1	16	16	29.5	29.5	29.5	77.187	715	86743000	27.3129	27.4401	27.476	27.7217	27.3464	27.5966
P21447	+	1.90349	0.83802	0.0124885	1.7876	Abcb1a	P21447	P21447	Multidrug resistance protein 1A	4672700000	28	148.26	1	28	8	25.8	25.8	5.9	140.64	1276	73010000	28.1332	28.325	27.8072	27.3377	27.4041	27.0097
Q9DC29		0.348756	-1.12931	0.447965	0.457133	Abcb6	Q9DC29	Q9DC29	ATP-binding cassette sub-family B member 6, mitochondrial	1359900000	6	22.713	1	2	2	7.7	4.9	4.9	93.769	842	42497000	27.1441	22.8587	25.1505	26.8003	25.1425	26.5985
Q61102		0.139227	-0.132281	0.725726	0.912388	Abcb7	Q61102	Q61102	ATP-binding cassette sub-family B member 7, mitochondrial	3542200000	20	66.581	1	20	17	23	23	20.9	82.58	752	104180000	27.5263	27.1353	27.1466	26.7538	27.804	27.6473
Q9CXJ4		0.127483	-0.048666	0.74562	0.96683	Abcb8	Q9CXJ4	Q9CXJ4	ATP-binding cassette sub-family B member 8, mitochondrial	21012000000	27	323.31	1	27	27	33.1	33.1	33.1	77.999	717	538760000	29.8637	30.3139	29.9764	30.0349	30.1594	30.1056
O35379		0.737243	0.598496	0.183129	1.51414	Abcc1	O35379	O35379	Multidrug resistance-associated protein 1	328270000	7	20.37	1	7	6	7.4	7.4	6.9	171.18	1528	4559300	24.841	25.055	24.1657	23.8847	23.7797	24.6018
P70170		0.311461	-0.283309	0.488134	0.821704	Abcc9	P70170-2;P70170;P70170-3	P70170-2;P70170;P70170-3	ATP-binding cassette sub-family C member 9	715980000	7	4.1511	3	7	6	4.9	4.9	4.3	174.46	1546	10848000	24.7478	24.8887	24.7882	25.058	25.7469	24.4697
P48410	+	1.9029	0.563551	0.0125055	1.4779	Abcd1	P48410	P48410	ATP-binding cassette sub-family D member 1	6532200000	11	12.417	1	11	11	12.6	12.6	12.6	81.858	736	181450000	28.3859	28.3758	28.3867	27.5813	27.8451	28.0314
P55096		0.552506	0.287149	0.280217	1.22023	Abcd3	P55096	P55096	ATP-binding cassette sub-family D member 3	502900000	7	11.725	1	7	7	12.4	12.4	12.4	75.474	659	12895000	24.9276	24.884	24.2261	24.4215	24.3158	24.439
P61222		0.333472	-0.12329	0.464011	0.918091	Abce1	P61222	P61222	ATP-binding cassette sub-family E member 1	9834100000	23	113.97	1	23	23	35.4	35.4	35.4	67.314	599	327800000	29.0217	28.8844	28.6007	28.9123	29.1305	28.8338
Q6P542		0.87792	-0.376059	0.132459	0.77054	Abcf1	Q6P542	Q6P542	ATP-binding cassette sub-family F member 1	7480200000	34	212.1	1	34	33	41.6	41.6	40.9	94.944	837	202170000	28.3876	28.7976	28.2132	28.811	29.027	28.6886
Q99LE6		0.227916	-0.089393	0.591676	0.939918	Abcf2	Q99LE6;REV__Q9DAC9	Q99LE6	ATP-binding cassette sub-family F member 2	5742900000	25	43.786	2	25	25	33.4	33.4	33.4	71.781	628	168910000	27.8237	27.8851	27.9565	27.8365	27.8219	28.275
Q8K268		0.072124	-0.0368544	0.846986	0.974778	Abcf3	Q8K268	Q8K268	ATP-binding cassette sub-family F member 3	3339200000	23	98.612	1	23	23	36.1	36.1	36.1	79.864	709	101190000	27.452	27.4838	27.0353	27.1558	27.5088	27.417
Q7TMS5		1.31707	0.927217	0.0481865	1.9016	Abcg2	Q7TMS5	Q7TMS5	ATP-binding cassette sub-family G member 2	1018000000	6	9.0988	1	6	6	11.7	11.7	11.7	72.977	657	39154000	26.09	26.1709	26.1368	25.6495	25.4033	24.5633
Q6PE15		0.401744	0.317212	0.396511	1.24592	Abhd10	Q6PE15-2;Q6PE15	Q6PE15-2;Q6PE15	Mycophenolic acid acyl-glucuronide esterase, mitochondrial	3291400000	10	18.152	2	10	10	29.5	29.5	29.5	32.115	292	182850000	27.6403	27.3837	27.5354	26.5999	27.2887	27.7192
Q8K4F5		0.1009	0.0843207	0.792684	1.06019	Abhd11	Q8K4F5	Q8K4F5	Alpha/beta hydrolase domain-containing protein 11	26306000000	19	122.58	1	19	19	74.3	74.3	74.3	33.56	307	1547400000	30.3341	30.7304	29.7684	30.2611	30.3411	29.9776
Q99LR1		0.262309	0.191595	0.546627	1.14203	Abhd12	Q99LR1;Q99LR1-2	Q99LR1;Q99LR1-2	Monoacylglycerol lipase ABHD12	4913500000	14	49.244	2	14	14	34.4	34.4	34.4	45.269	398	258600000	27.6058	27.9167	27.9882	27.7684	28.0331	27.1345
Q8VCR7		0.142202	-0.0349541	0.720772	0.976063	Abhd14b	Q8VCR7	Q8VCR7	Alpha/beta hydrolase domain-containing protein 14B	8854400000	9	39.411	1	9	9	56.2	56.2	56.2	22.45	210	804950000	28.8817	28.6561	28.9388	28.8726	28.9039	28.8049
Q9Z1Q2		0.0800443	-0.0327415	0.831679	0.977561	Abhd16a	Q9Z1Q2;Q80YU0	Q9Z1Q2	Abhydrolase domain-containing protein 16A	5711700000	24	60.789	2	24	24	33.9	33.9	33.9	63.085	558	203990000	28.123	28.2536	27.8258	28.239	28.0325	28.0292
Q9DBL9	+	2.67392	3.04612	0.00211877	8.25987	Abhd5	Q9DBL9-2;Q9DBL9	Q9DBL9-2;Q9DBL9	1-acylglycerol-3-phosphate O-acyltransferase ABHD5	722190000	5	20.041	2	5	5	32.8	32.8	32.8	21.846	198	72219000	25.3366	26.2232	26.5395	23.4577	22.6983	22.805
Q8R2Y0		0.697895	-0.4757	0.200496	0.719118	Abhd6	Q8R2Y0-2;Q8R2Y0	Q8R2Y0-2;Q8R2Y0	Monoacylglycerol lipase ABHD6	965430000	5	9.3254	2	5	5	25.6	25.6	25.6	32.788	289	60339000	24.5991	25.4748	25.2785	25.6139	25.3033	25.8623
Q8CBW3		0.191962	-0.059899	0.642743	0.959331	Abi1	Q8CBW3-2;Q8CBW3-4;Q8CBW3-3;Q8CBW3;Q8CBW3-5	Q8CBW3-2;Q8CBW3-4;Q8CBW3-3;Q8CBW3;Q8CBW3-5	Abl interactor 1	9762900000	24	124.61	5	24	18	43.3	43.3	35.9	48.511	446	488140000	28.9425	28.7999	28.5994	28.7103	28.9276	28.8835
P62484		1.21653	-0.397685	0.0607388	0.759075	Abi2	P62484	P62484	Abl interactor 2	1783700000	17	28.369	1	11	11	36.8	29.4	29.4	49.387	446	99093000	26.4026	26.1331	25.91	26.6593	26.5082	26.4712
Q8BYZ1		0.202021	-0.198652	0.628028	0.871364	Abi3	Q8BYZ1;Q8BYZ1-2	Q8BYZ1;Q8BYZ1-2	ABI gene family member 3	935460000	8	19.918	2	8	8	24.8	24.8	24.8	39.106	367	58466000	25.8895	25.2541	25.5039	25.637	25.2379	26.3686
P00520		0.123118	-0.241156	0.753151	0.846067	Abl1	P00520-2;P00520-3;P00520;P00520-4	P00520-2;P00520-3;P00520;P00520-4	Tyrosine-protein kinase ABL1	84447000000	6	8.1827	4	6	5	5.6	5.6	4.8	122.18	1117	1431300000	30.3498	31.2879	32.7479	31.3894	31.8021	31.9175
Q4JIM5		0.176909	0.114585	0.665412	1.08266	Abl2	Q4JIM5	Q4JIM5	Abelson tyrosine-protein kinase 2	217080000	4	5.7372	1	3	3	4.3	3.6	3.6	128.19	1182	4341600	24.0127	23.8403	23.5324	23.9861	23.2995	23.7561
Q8K4G5	+	2.29347	1.48756	0.00508784	2.80414	Ablim1	Q8K4G5;Q8K4G5-3	Q8K4G5;Q8K4G5-3	Actin-binding LIM protein 1	22483000000	48	224.39	2	48	2	53.4	53.4	2	96.804	861	401480000	30.5689	30.5852	30.9443	29.6731	28.8844	29.0783
Q8BL65		1.60437	0.670411	0.0248674	1.59153	Ablim2	Q8BL65	Q8BL65	Actin-binding LIM protein 2	8794800000	34	255.37	1	34	6	67.8	67.8	10.1	68.106	612	244300000	29.1252	29.0827	28.9333	28.7191	28.0964	28.3145
Q5SSL4		0.728123	-0.635256	0.187015	0.643827	Abr	Q5SSL4-3;Q5SSL4-4;Q5SSL4;Q5SSL4-2	Q5SSL4-3;Q5SSL4-4;Q5SSL4;Q5SSL4-2	Active breakpoint cluster region-related protein	962780000	7	14.625	4	6	6	10.8	9.2	9.2	73.548	641	30087000	24.6623	25.7254	24.9828	26.211	25.7	25.3653
Q4KML4		0.425029	-0.388881	0.375812	0.763722	Abracl	Q4KML4	Q4KML4	Costars family protein ABRACL	6597500000	4	37.164	1	4	4	58	58	58	9.0303	81	1649400000	28.0756	28.1457	28.262	28.6595	29.1585	27.832
Q7TQI7		0.383736	-0.265184	0.413299	0.832092	Abtb2	Q7TQI7	Q7TQI7	Ankyrin repeat and BTB/POZ domain-containing protein 2	627760000	7	29.33	1	7	7	9.8	9.8	9.8	113.5	1024	13078000	25.0688	24.9721	24.1727	25.0562	24.8787	25.0743
Q921H8		0.347865	0.101023	0.448885	1.07253	Acaa1a	Q921H8;Q8VCH0	Q921H8	3-ketoacyl-CoA thiolase A, peroxisomal	48816000000	29	323.31	2	29	29	68.6	68.6	68.6	43.953	424	2218900000	31.2586	31.3811	31.0884	30.9885	31.1524	31.2841
Q8BWT1		1.73657	0.373783	0.0183412	1.29575	Acaa2	Q8BWT1	Q8BWT1	3-ketoacyl-CoA thiolase, mitochondrial	1790000000000	57	323.31	1	57	57	99	99	99	41.829	397	81194000000	36.5127	36.7547	36.4404	36.1582	36.2009	36.2272
Q5SWU9	+	3.56042	2.36302	0.000275155	5.14447	Acaca	Q5SWU9;Q5SWU9-2	Q5SWU9;Q5SWU9-2	Acetyl-CoA carboxylase 1;Biotin carboxylase	11650000000	59	221.12	2	58	48	28.1	27.8	23.1	265.25	2345	96284000	29.6342	30.2783	30.0311	27.7341	27.5802	27.5402
E9Q4Z2		1.72536	0.434092	0.018821	1.35106	Acacb	E9Q4Z2	E9Q4Z2	Acetyl-CoA carboxylase 2;Biotin carboxylase	7754400000	40	77.35	1	29	29	18.4	14.2	14.2	275.75	2448	66277000	28.548	28.8176	28.7634	28.2856	28.4062	28.135
Q8K370		1.07433	-0.26851	0.0842692	0.830176	Acad10	Q8K370	Q8K370	Acyl-CoA dehydrogenase family member 10	72622000000	25	127.66	1	25	25	17.3	17.3	17.3	118.98	1069	1230900000	31.7165	31.5079	31.6506	31.7796	31.808	32.0929
Q80XL6		1.02285	0.497456	0.0948744	1.41172	Acad11	Q80XL6	Q80XL6	Acyl-CoA dehydrogenase family member 11	3883900000	16	34.074	1	16	16	20.7	20.7	20.7	87.365	779	82637000	27.6106	27.611	28.2464	27.1572	27.4328	27.3856
Q9D7B6		0.83567	0.159948	0.145992	1.11725	Acad8	Q9D7B6	Q9D7B6	Isobutyryl-CoA dehydrogenase, mitochondrial	24781000000	30	111.18	1	30	30	64.4	64.4	64.4	45.019	413	991250000	30.4433	30.3268	30.1682	30.2307	30.1195	30.1082
Q8JZN5		0.375712	-0.110708	0.421006	0.926134	Acad9	Q8JZN5	Q8JZN5	Acyl-CoA dehydrogenase family member 9, mitochondrial	30663000000	28	251.09	1	28	28	37.3	37.3	37.3	68.721	625	851740000	30.4147	30.7101	30.5134	30.6863	30.7922	30.4918
P51174		0.695994	0.116829	0.201375	1.08435	Acadl	P51174	P51174	Long-chain specific acyl-CoA dehydrogenase, mitochondrial	1020000000000	49	323.31	1	49	49	57.4	57.4	57.4	47.907	430	50878000000	35.5512	35.6546	35.5053	35.4942	35.3309	35.5355
P45952		1.54279	0.20606	0.0286556	1.15353	Acadm	P45952	P45952	Medium-chain specific acyl-CoA dehydrogenase, mitochondrial	686000000000	52	323.31	1	52	52	74.8	74.8	74.8	46.481	421	34277000000	35.1944	35.2341	35.0849	34.886	34.9779	35.0313
Q07417		1.39784	0.273031	0.0400091	1.20834	Acads	Q07417	Q07417	Short-chain specific acyl-CoA dehydrogenase, mitochondrial	138000000000	37	323.31	1	37	37	69.4	69.4	69.4	44.889	412	6891000000	32.7908	32.8844	32.7031	32.4555	32.6683	32.4354
Q9DBL1		0.148113	0.0357558	0.711029	1.02509	Acadsb	Q9DBL1	Q9DBL1	Short/branched chain specific acyl-CoA dehydrogenase, mitochondrial	45733000000	30	323.31	1	30	30	64.8	64.8	64.8	47.874	432	2407000000	31.2162	31.1476	30.9926	31.0299	31.2044	31.0148
P50544		1.46429	0.270968	0.0343332	1.20662	Acadvl	P50544	P50544	Very long-chain specific acyl-CoA dehydrogenase, mitochondrial	373000000000	63	323.31	1	63	63	74.8	74.8	74.8	70.875	656	9094400000	34.2227	34.3278	34.0821	33.9926	33.9831	33.844
Q6ZQK5		0.189215	0.0840963	0.646822	1.06002	Acap2	Q6ZQK5-2;Q6ZQK5	Q6ZQK5-2;Q6ZQK5	Arf-GAP with coiled-coil, ANK repeat and PH domain-containing protein 2	1809000000	14	61.93	2	14	14	23.8	23.8	23.8	85.129	752	45226000	26.5982	26.3117	26.7462	26.3359	26.6917	26.3763
Q8QZT1		0.355984	-0.108205	0.440571	0.927742	Acat1	Q8QZT1	Q8QZT1	Acetyl-CoA acetyltransferase, mitochondrial	955000000000	49	323.31	1	49	49	82.1	82.1	82.1	44.816	424	43398000000	35.1999	35.5663	35.179	35.4479	35.4212	35.4008
Q8CAY6	+	2.85114	1.17034	0.00140884	2.25065	Acat2	Q8CAY6	Q8CAY6	Acetyl-CoA acetyltransferase, cytosolic	15769000000	20	195.4	1	20	20	55.2	55.2	55.2	41.297	397	985560000	29.9441	30.4017	30.1426	28.8774	28.9887	29.1112
Q8BMP6		0.21224	-0.14616	0.613422	0.903652	Acbd3	Q8BMP6	Q8BMP6	Golgi resident protein GCP60	3697100000	17	102.05	1	17	17	37.3	37.3	37.3	60.18	525	184860000	27.5753	27.8646	27.3861	27.4065	28.184	27.6739
Q5XG73		0.0894511	0.076973	0.813858	1.0548	Acbd5	Q5XG73-2;Q5XG73-3;Q5XG73	Q5XG73-2;Q5XG73-3;Q5XG73	Acyl-CoA-binding domain-containing protein 5	980010000	10	17.075	3	10	10	23.1	23.1	23.1	52.369	472	39200000	25.3848	25.0109	25.5018	25.1743	24.7839	25.7083
Q9D061		1.74132	-0.338586	0.0181418	0.790816	Acbd6	Q9D061;Q9D061-2;Q9D061-3	Q9D061;Q9D061-2;Q9D061-3	Acyl-CoA-binding domain-containing protein 6	338440000	5	7.7308	3	5	5	18.1	18.1	18.1	30.887	282	24174000	24.0718	24.1832	23.9642	24.2931	24.4475	24.4944
P09470	+	2.24765	1.32313	0.00565387	2.50208	Ace	P09470;P09470-2	P09470;P09470-2	Angiotensin-converting enzyme;Angiotensin-converting enzyme, soluble form	3033300000	16	25.465	2	16	16	10.1	10.1	10.1	150.92	1312	45959000	28.4803	28.0962	27.6864	26.6036	26.8939	26.796
Q9JIX8		0.33314	0.11771	0.464366	1.08501	Acin1	Q9JIX8-4;Q9JIX8;Q9JIX8-3;Q9JIX8-2;REV__Q9JIX8-3;REV__Q9JIX8-2	Q9JIX8-4;Q9JIX8	Apoptotic chromatin condensation inducer in the nucleus	11507000000	58	214.06	6	58	57	42.4	42.4	41.8	146.3	1298	164380000	29.3439	29.4272	29.241	29.0483	29.1239	29.4869
Q91V92	+	3.68921	2.67001	0.000204547	6.36436	Acly	Q91V92	Q91V92	ATP-citrate synthase	42903000000	56	323.31	1	56	56	45.6	45.6	45.6	119.73	1091	715040000	31.5306	32.2002	31.7431	29.1059	29.2711	29.0868
P28271		0.570426	0.151803	0.26889	1.11096	Aco1	P28271	P28271	Cytoplasmic aconitate hydratase	42905000000	54	173.1	1	54	52	56.2	56.2	54.2	98.124	889	1021500000	31.2079	31.0694	30.9596	30.9495	31.0778	30.7542
Q99KI0		0.118292	-0.0167096	0.761567	0.988485	Aco2	Q99KI0	Q99KI0	Aconitate hydratase, mitochondrial	3610000000000	107	323.31	1	107	107	80.4	80.4	80.4	85.462	780	95071000000	37.3783	37.5269	37.4219	37.4078	37.4733	37.4962
O55137		0.906116	0.469177	0.124132	1.38432	Acot1	O55137;Q9QYR7-2;Q9QYR7;Q8BWN8	O55137	Acyl-coenzyme A thioesterase 1	4322900000	28	45.466	4	11	8	50.6	23.9	20.8	46.135	419	196500000	27.8407	27.8507	27.6992	27.5472	26.8548	27.581
Q8VHQ9	+	3.25792	0.562474	0.000552184	1.4768	Acot11	Q8VHQ9	Q8VHQ9	Acyl-coenzyme A thioesterase 11	1597700000	11	23.036	1	11	11	15.7	15.7	15.7	67.354	594	49928000	26.5633	26.5769	26.5419	26.0063	25.8991	26.0893
Q9CQR4		0.201738	0.123005	0.628438	1.089	Acot13	Q9CQR4	Q9CQR4	Acyl-coenzyme A thioesterase 13;Acyl-coenzyme A thioesterase 13, N-terminally processed	238000000000	23	323.31	1	23	23	94.3	94.3	94.3	15.183	140	33991000000	33.4821	33.5193	33.0355	33.4781	32.8843	33.3055
Q9QYR9		0.837668	0.125633	0.145322	1.09099	Acot2	Q9QYR9	Q9QYR9	Acyl-coenzyme A thioesterase 2, mitochondrial	112000000000	33	323.31	1	33	16	55.6	55.6	30.9	49.656	453	4680900000	32.5285	32.5317	32.4532	32.251	32.4253	32.4602
Q91V12		0.461221	0.230117	0.345763	1.17293	Acot7	Q91V12-2	Q91V12-2	Cytosolic acyl coenzyme A thioester hydrolase	8827300000	18	53.528	1	18	1	49.4	49.4	4.4	37.555	338	490400000	28.8944	29.2527	28.5388	28.7862	28.5743	28.635
P58137		0.171591	0.0934296	0.67361	1.0669	Acot8	P58137	P58137	Acyl-coenzyme A thioesterase 8	616110000	3	6.9573	1	3	3	13.8	13.8	13.8	35.827	320	38507000	24.9732	25	25.2144	25.031	25.2651	24.6112
Q9R0X4		0.86049	0.352322	0.137883	1.27661	Acot9	Q9R0X4;Q32MW3	Q9R0X4;Q32MW3	Acyl-coenzyme A thioesterase 9, mitochondrial;Acyl-coenzyme A thioesterase 10, mitochondrial	17252000000	30	107.97	2	30	30	51.7	51.7	51.7	50.56	439	575070000	29.4868	30.1014	29.8492	29.3359	29.4809	29.5636
Q9R0H0	+	3.28735	0.615491	0.000515995	1.53208	Acox1	Q9R0H0-2;Q9R0H0	Q9R0H0-2;Q9R0H0	Peroxisomal acyl-coenzyme A oxidase 1	4736800000	24	114.03	2	24	24	29.8	29.8	29.8	74.717	661	135340000	28.3173	28.227	28.3142	27.6793	27.7569	27.5759
Q9EPL9		1.59845	0.532448	0.0252085	1.44638	Acox3	Q9EPL9	Q9EPL9	Peroxisomal acyl-coenzyme A oxidase 3	396220000	5	14.077	1	5	5	10.7	10.7	10.7	78.403	700	9663900	24.965	24.7782	24.4786	24.1436	24.1588	24.3221
Q9D358		0.539972	-0.272363	0.288422	0.827962	Acp1	Q9D358;Q9D358-2	Q9D358;Q9D358-2	Low molecular weight phosphotyrosine protein phosphatase	20223000000	15	81.777	2	15	15	68.4	68.4	68.4	18.192	158	2527900000	29.8954	30.2856	29.6219	30.4265	30.1321	30.0614
P24638		0.194813	-0.15901	0.638539	0.89564	Acp2	P24638	P24638	Lysosomal acid phosphatase	920760000	3	5.4912	1	3	3	7.6	7.6	7.6	48.508	423	51153000	24.9249	25.2035	25.9726	25.5279	25.5344	25.5157
Q8BP40		0.145012	-0.0669193	0.716123	0.954674	Acp6	Q8BP40;Q8BP40-2	Q8BP40	Lysophosphatidic acid phosphatase type 6	11780000000	24	222.51	2	24	24	54.8	54.8	54.8	47.624	418	560950000	29.2249	29.2041	28.8132	28.9445	29.3075	29.1909
Q8VCW8		1.46802	0.45858	0.0340393	1.37419	Acsf2	Q8VCW8	Q8VCW8	Acyl-CoA synthetase family member 2, mitochondrial	7534800000	24	126.32	1	24	24	39.7	39.7	39.7	67.95	615	289800000	28.73	28.7329	28.722	28.0437	28.2256	28.5398
Q3URE1		0.231087	0.0906404	0.587371	1.06484	Acsf3	Q3URE1;Q3URE1-2	Q3URE1	Acyl-CoA synthetase family member 3, mitochondrial	7700200000	29	126.67	2	29	29	47.5	47.5	47.5	65.076	583	213890000	28.5437	28.5531	28.816	28.4522	28.3935	28.7953
P41216		1.38128	0.373355	0.0415639	1.29536	Acsl1	P41216	P41216	Long-chain-fatty-acid--CoA ligase 1	224000000000	56	323.31	1	55	51	62.7	61.7	58.2	77.951	699	6056500000	33.5182	33.6984	33.471	33.1877	33.3724	33.0073
Q9CZW4		0.38384	0.386797	0.413199	1.30749	Acsl3	Q9CZW4	Q9CZW4	Long-chain-fatty-acid--CoA ligase 3	128740000	3	1.6507	1	2	2	4.6	3.1	3.1	80.491	720	4023300	22.7227	23.3431	23.1095	23.4271	22.4079	22.1799
Q9QUJ7		0.780478	-0.252207	0.165776	0.839611	Acsl4	Q9QUJ7-2;Q9QUJ7	Q9QUJ7-2;Q9QUJ7	Long-chain-fatty-acid--CoA ligase 4	830300000	8	8.6832	2	8	7	12.1	12.1	10.4	74.338	670	22441000	25.3091	25.4592	25.1287	25.3463	25.7416	25.5658
Q8JZR0		0.755709	0.89864	0.175506	1.86431	Acsl5	Q8JZR0	Q8JZR0	Long-chain-fatty-acid--CoA ligase 5	1140400000	8	7.4389	1	5	5	9.4	6.9	6.9	76.205	683	33541000	25.9033	25.3391	26.2377	25.3088	25.5002	23.9753
Q91WC3		1.33331	0.475176	0.046418	1.39009	Acsl6	Q91WC3;Q91WC3-2	Q91WC3;Q91WC3-2	Long-chain-fatty-acid--CoA ligase 6	3131900000	21	47.211	2	20	20	32.6	31.6	31.6	78.016	697	78298000	27.1716	27.5622	27.5909	27.0573	27.0704	26.7714
Q99NB1		1.11295	-0.192293	0.0770986	0.875214	Acss1	Q99NB1	Q99NB1	Acetyl-coenzyme A synthetase 2-like, mitochondrial	87335000000	39	323.31	1	39	39	49.3	49.3	49.3	74.622	682	2646500000	31.9978	31.8903	31.9183	32.1902	32.2139	31.9792
Q9QXG4	+	2.76671	0.771826	0.00171115	1.70743	Acss2	Q9QXG4	Q9QXG4	Acetyl-coenzyme A synthetase, cytoplasmic	7505700000	18	71.365	1	18	18	23.8	23.8	23.8	78.861	701	258820000	28.879	29.077	29.0518	28.1249	28.393	28.1745
Q14DH7	+	2.89162	1.55018	0.00128344	2.92853	Acss3	Q14DH7;Q14DH7-2	Q14DH7	Acyl-CoA synthetase short-chain family member 3, mitochondrial	334230000	4	8.6939	2	4	4	7.6	7.6	7.6	74.517	682	9033200	24.7001	24.6653	24.4835	23.1634	22.7172	23.3178
P62737	+	3.04493	3.76962	0.000901717	13.6385	Acta2	P62737;P63268	P62737;P63268	Actin, aortic smooth muscle;Actin, gamma-enteric smooth muscle	3944700000	60	11.62	2	1	1	80.9	2.9	2.9	42.009	377	197230000	29.4069	28.4539	29.5175	25.5961	24.8369	25.6365
P60710		0.666174	0.743155	0.215688	1.67383	Actb	P60710	P60710	Actin, cytoplasmic 1;Actin, cytoplasmic 1, N-terminally processed	42093000000	50	33.102	1	2	2	85.3	7.2	7.2	41.736	375	2104700000	31.6944	31.3077	30.7912	31.3799	30.1877	29.9963
P68033		1.38442	0.789758	0.041265	1.72878	Actc1	P68033	P68033	Actin, alpha cardiac muscle 1	6380000000000	64	323.31	1	64	1	85.9	85.9	5	42.019	377	319000000000	38.32	38.4247	38.3282	38.0735	37.447	37.1831
P63260		0.817334	0.809668	0.152288	1.75281	Actg1	P63260	P63260	Actin, cytoplasmic 2;Actin, cytoplasmic 2, N-terminally processed	257000000000	50	323.31	1	21	2	85.3	63.2	7.2	41.792	375	12835000000	33.9706	34.1864	33.947	34.0962	33.0001	32.5786
Q9Z2N8		0.17158	0.113671	0.673628	1.08198	Actl6a	Q9Z2N8;Q99MR0	Q9Z2N8	Actin-like protein 6A	1922000000	14	50.859	2	14	14	42.4	42.4	42.4	47.447	429	96100000	26.6544	27.1555	26.4448	26.72	26.8204	26.3733
Q7TPR4		0.234807	0.119286	0.582361	1.0862	Actn1	Q7TPR4	Q7TPR4	Alpha-actinin-1	34671000000	74	323.31	1	40	40	73.4	50	50	103.07	892	666750000	30.5388	30.7782	30.7068	30.8468	30.6115	30.2077
Q9JI91	+	1.72402	1.34698	0.0188792	2.5438	Actn2	Q9JI91	Q9JI91	Alpha-actinin-2	407000000000	122	323.31	1	122	96	84.6	84.6	69.7	103.83	894	7399800000	34.5448	34.6825	35.0614	34.0509	33.1154	33.0816
O88990		0.879431	1.36164	0.131999	2.56977	Actn3	O88990	O88990	Alpha-actinin-3	245290000	24	2.1284	1	3	3	18.6	2.3	2.3	103.04	900	4628000	24.9329	23.5432	24.8254	23.5419	21.9448	23.7298
P57780		1.64133	0.499718	0.0228384	1.41394	Actn4	P57780	P57780	Alpha-actinin-4	115000000000	91	323.31	1	78	62	79.6	72	59.6	104.98	912	2097900000	32.6767	32.7629	32.799	32.5085	32.1657	32.0654
Q9QZB7		0.45433	-0.138924	0.351293	0.908196	Actr10	Q9QZB7	Q9QZB7	Actin-related protein 10	3221000000	11	18.539	1	11	11	25.7	25.7	25.7	46.207	417	134210000	27.393	27.2958	26.9797	27.4074	27.4009	27.277
P61164		0.0551034	0.0342636	0.880839	1.02403	Actr1a	P61164	P61164	Alpha-centractin	8677700000	24	95.986	1	9	9	60.6	28.7	28.7	42.613	376	433880000	28.7663	29.0277	28.6252	28.9058	28.9933	28.4173
Q8R5C5		1.92577	0.379074	0.011864	1.30051	Actr1b	Q8R5C5	Q8R5C5	Beta-centractin	29299000000	25	117.09	1	25	10	67	67	35.1	42.281	376	1542000000	30.7891	30.8889	30.713	30.2999	30.412	30.5419
P61161		2.09637	-0.352717	0.00800998	0.783108	Actr2	P61161	P61161	Actin-related protein 2	30202000000	25	108.17	1	25	25	53.6	53.6	53.6	44.76	394	2323200000	30.1789	30.1197	30.1887	30.3855	30.5413	30.6187
Q99JY9		0.233554	-0.103971	0.584045	0.930468	Actr3	Q99JY9;Q641P0-2	Q99JY9	Actin-related protein 3	30521000000	34	216.85	2	34	30	60.8	60.8	54.3	47.357	418	1453400000	30.3278	30.6333	30.1952	30.3857	30.7233	30.3592
Q99JW2		0.0164571	0.00772985	0.962815	1.00537	Acy1	Q99JW2	Q99JW2	Aminoacylase-1	8277200000	23	93.285	1	23	23	48	48	48	45.78	408	359880000	28.7473	28.6842	28.4991	28.6322	28.8747	28.4006
Q91XE4	+	2.23294	-0.8046	0.00584876	0.572521	Acy3	Q91XE4	Q91XE4	N-acyl-aromatic-L-amino acid amidohydrolase (carboxylate-forming)	47183000000	17	323.31	1	17	17	69.8	69.8	69.8	35.286	318	3145500000	30.4548	30.5461	30.8082	31.2453	31.608	31.3696
P56376		1.94557	-0.463563	0.0113353	0.725193	Acyp1	P56376	P56376	Acylphosphatase-1	12528000000	15	85.297	1	15	15	94.9	94.9	94.9	11.241	99	1566000000	29.1921	29.2909	28.9572	29.6638	29.5493	29.6179
P56375		0.281016	-0.142406	0.523581	0.906007	Acyp2	P56375	P56375	Acylphosphatase-2	61161000000	20	247.96	1	20	20	87.7	87.7	87.7	11.877	106	7645100000	31.3576	31.387	31.4758	31.301	31.3997	31.9469
P03958		1.39936	-0.52061	0.0398693	0.697077	Ada	P03958	P03958	Adenosine deaminase	1420400000	12	41.69	1	12	12	38.1	38.1	38.1	39.991	352	64562000	25.812	25.5756	25.9763	26.3846	26.0577	26.4834
O35598		3.04217	-0.295684	0.000907466	0.814686	Adam10	O35598	O35598	Disintegrin and metalloproteinase domain-containing protein 10	3534300000	22	99.179	1	22	22	35.2	35.2	35.2	83.967	749	88358000	27.2595	27.2162	27.2609	27.5946	27.4904	27.5388
Q9Z0F8		0.366519	0.0993722	0.430013	1.07131	Adam17	Q9Z0F8;Q9Z0F8-2	Q9Z0F8;Q9Z0F8-2	Disintegrin and metalloproteinase domain-containing protein 17	1730600000	19	32.118	2	19	19	22.1	22.1	22.1	93.055	827	40247000	26.2876	26.6237	26.4987	26.3058	26.4838	26.3223
Q61072		0.120422	-0.101493	0.757841	0.932068	Adam9	Q61072	Q61072	Disintegrin and metalloproteinase domain-containing protein 9	364520000	6	7.7362	1	6	6	10.1	10.1	10.1	92.079	845	7439100	24.2133	24.1784	23.7198	24.2723	24.5126	23.6311
Q7TSK7		0.517343	-1.19016	0.303849	0.438253	Adamtsl2	Q7TSK7	Q7TSK7	ADAMTS-like protein 2	244840000	6	4.5832	1	6	6	6.2	6.2	6.2	105.65	957	5322600	23.251	24.2303	20.8377	24.077	23.9161	23.8964
Q80T21		0.801139	-0.389235	0.158074	0.763534	Adamtsl4	Q80T21	Q80T21	ADAMTS-like protein 4	1418900000	18	67.504	1	18	18	20.8	20.8	20.8	113.22	1036	24892000	25.899	25.7799	25.7707	25.7652	26.4021	26.45
Q99MU3		0.407761	0.728291	0.391056	1.65667	Adar	Q99MU3-5;Q99MU3-2;Q99MU3;Q99MU3-3;Q99MU3-4	Q99MU3-5;Q99MU3-2;Q99MU3;Q99MU3-3;Q99MU3-4	Double-stranded RNA-specific adenosine deaminase	407550000	4	2.2289	5	4	4	4.5	4.5	4.5	102.58	930	7547200	25.325	24.972	25.2276	25.1738	22.9455	25.2204
Q9D0L4		0.285645	-0.225548	0.51803	0.85527	Adck1	Q9D0L4;Q9D0L4-2	Q9D0L4	Uncharacterized aarF domain-containing protein kinase 1	1027100000	8	7.3445	2	8	8	15.6	15.6	15.6	59.735	525	39503000	25.4428	25.4475	24.6067	25.0855	25.5397	25.5485
Q60936		0.76469	0.128544	0.171914	1.09319	Adck3	Q60936;Q60936-2	Q60936;Q60936-2	Atypical kinase ADCK3, mitochondrial	155000000000	37	323.31	2	37	37	46.8	46.8	46.8	71.742	645	5946800000	32.7055	32.8624	32.6501	32.6304	32.5266	32.6755
Q566J8		0.304788	-0.502989	0.495692	0.705643	Adck4	Q566J8	Q566J8	AarF domain-containing protein kinase 4	514380000	7	13.561	1	7	7	19.1	19.1	19.1	59.231	533	16593000	24.7589	23.0649	24.9355	25.07	24.137	25.0613
P84309		0.207291	0.0843544	0.620454	1.06021	Adcy5	P84309;P84309-2	P84309;P84309-2	Adenylate cyclase type 5	511620000	9	24.138	2	7	7	10.1	8.8	8.8	139.12	1262	10659000	24.8822	24.4454	24.8463	24.7128	24.4964	24.7116
Q01341		0.912043	-0.337784	0.12245	0.791256	Adcy6	Q01341	Q01341	Adenylate cyclase type 6	3833500000	23	60.289	1	23	21	21.1	21.1	19.7	130.32	1165	91274000	27.4572	27.4282	27.6452	28.1606	27.7416	27.6417
Q9QYC0		0.00713872	0.00142479	0.983697	1.00099	Add1	Q9QYC0	Q9QYC0	Alpha-adducin	43103000000	46	323.31	1	46	2	54.4	54.4	4.4	80.646	735	1596400000	31.2027	31.0922	31.1143	31.0489	31.2405	31.1156
Q9QYB8	+	2.44055	1.06807	0.00362617	2.09662	Add2	Q9QYB8;Q9QYB8-2;Q9QYB8-3	Q9QYB8;Q9QYB8-2	Beta-adducin	1468000000	13	22.129	3	11	11	19.6	17.5	17.5	80.641	725	43176000	26.8407	26.4734	26.5556	25.6309	25.2934	25.7412
Q9QYB5		0.0374605	-0.0232182	0.917359	0.984035	Add3	Q9QYB5-2;Q9QYB5	Q9QYB5-2;Q9QYB5	Gamma-adducin	34536000000	39	279.93	2	38	38	49	47.9	47.9	75.406	674	1233400000	30.8315	31.0529	30.3451	30.7227	30.789	30.7874
G5E8Q8		1.25993	-0.244799	0.0549633	0.843934	Adgrf5	G5E8Q8	G5E8Q8		1501200000	11	20.493	1	11	11	7.9	7.9	7.9	149.39	1348	26807000	25.884	26.0436	26.0605	26.2404	26.1167	26.3654
P00329	+	3.04258	-1.17541	0.000906611	0.442758	Adh1	P00329	P00329	Alcohol dehydrogenase 1	39076000000	18	190.63	1	18	18	50.7	50.7	50.7	39.771	375	2298600000	29.8417	29.9474	30.223	31.2588	31.0415	31.238
P28474		0.635985	-0.184146	0.231215	0.88017	Adh5	P28474	P28474	Alcohol dehydrogenase class-3	43181000000	21	138.52	1	21	19	41.7	41.7	41.7	39.547	374	2272700000	31.0159	31.2072	31.1723	31.1454	31.5388	31.2636
Q8R0N6		1.79226	0.436583	0.0161339	1.35339	Adhfe1	Q8R0N6;Q8R0N6-2	Q8R0N6;Q8R0N6-2	Hydroxyacid-oxoacid transhydrogenase, mitochondrial	20380000000	20	145.73	2	20	20	48.4	48.4	48.4	49.937	465	970480000	30.15	30.1077	29.8724	29.6385	29.7032	29.4787
Q99JT9		0.0657144	-0.053201	0.859579	0.963795	Adi1	Q99JT9	Q99JT9	1,2-dihydroxy-3-keto-5-methylthiopentene dioxygenase	902090000	6	9.16	1	6	6	32.4	32.4	32.4	21.523	179	75174000	25.3863	24.6594	24.5268	25.0472	24.7396	24.9454
Q60994		0.602253	0.51798	0.249889	1.43195	Adipoq	Q60994	Q60994	Adiponectin	24276000000	7	24.322	1	7	7	26.7	26.7	26.7	26.809	247	2206900000	29.9053	31.1809	30.4135	30.1517	30.0022	29.7917
P55264		0.856619	0.289771	0.139117	1.22245	Adk	P55264;P55264-2	P55264;P55264-2	Adenosine kinase	45994000000	31	201.14	2	31	31	55.7	55.7	55.7	40.148	361	2420700000	31.1168	31.5429	31.1961	30.8268	31.1182	31.0415
P97297	+	1.41318	-1.73751	0.0386202	0.299887	Adm	P97297	P97297	ADM;Adrenomedullin;Proadrenomedullin N-20 terminal peptide	1057200000	3	5.2752	1	3	3	18.5	18.5	18.5	20.75	184	151030000	24.2986	24.844	24.304	26.2611	25.2586	27.1394
Q9Z103		0.315008	-0.152322	0.484164	0.899801	Adnp	Q9Z103	Q9Z103	Activity-dependent neuroprotector homeobox protein	1644500000	17	24.495	1	17	17	17.1	17.1	17.1	124.31	1108	26103000	26.2341	26.6724	26.3741	26.4145	26.4449	26.8781
Q6PDY2		0.22482	-0.0914555	0.595909	0.938575	Ado	Q6PDY2	Q6PDY2	2-aminoethanethiol dioxygenase	4660800000	11	15.699	1	11	11	38.7	38.7	38.7	28.372	256	310720000	27.9637	28.1429	28.1283	27.9888	28.0568	28.4636
Q8VDL4		0.173584	0.0763963	0.670527	1.05438	Adpgk	Q8VDL4-3;Q8VDL4;Q8VDL4-2	Q8VDL4-3;Q8VDL4	ADP-dependent glucokinase	1068100000	7	29.581	3	7	7	17.4	17.4	17.4	53.774	495	56216000	26.1021	25.7981	25.6748	25.6194	25.9864	25.7401
P54923		0.29742	-0.167127	0.504174	0.890615	Adprh	P54923	P54923	[Protein ADP-ribosylarginine] hydrolase	2042000000	6	10.811	1	6	6	16.9	16.9	16.9	40.068	362	102100000	26.2755	26.6638	26.5615	26.5428	26.4076	27.0519
Q8BGK2		0.131152	0.0720247	0.739346	1.05119	Adprhl1	Q8BGK2	Q8BGK2	[Protein ADP-ribosylarginine] hydrolase-like protein 1	26090000000	18	311.86	1	18	18	45	45	45	39.885	353	1304500000	30.1898	30.3412	30.7401	30.1253	30.409	30.5206
Q8CG72		0.00857153	-0.00298246	0.980457	0.997935	Adprhl2	Q8CG72;Q8CG72-2	Q8CG72;Q8CG72-2	Poly(ADP-ribose) glycohydrolase ARH3	2496600000	9	30.315	2	9	9	30.5	30.5	30.5	39.414	370	208050000	26.7694	26.9475	26.6395	26.6529	26.8963	26.816
Q99MK8		0.803449	0.178494	0.157236	1.1317	Adrbk1	Q99MK8;Q3UYH7	Q99MK8	Beta-adrenergic receptor kinase 1	1047500000	11	25.317	2	11	11	19.6	19.6	19.6	79.638	689	28310000	25.6129	25.7886	25.5828	25.4707	25.6276	25.3505
Q9JKV1		0.271404	-0.0786711	0.535299	0.946929	Adrm1	Q9JKV1	Q9JKV1	Proteasomal ubiquitin receptor ADRM1	7128500000	10	30.624	1	10	10	23.1	23.1	23.1	42.06	407	648040000	28.6122	28.3915	28.2417	28.488	28.4213	28.5722
P54822		0.282543	-0.0727641	0.521744	0.950815	Adsl	P54822	P54822	Adenylosuccinate lyase	30489000000	32	189.65	1	32	32	65.5	65.5	65.5	54.866	484	1270400000	30.5691	30.595	30.2959	30.5809	30.6157	30.4816
P46664		0.889792	-0.251593	0.128887	0.839968	Adss	P46664	P46664	Adenylosuccinate synthetase isozyme 2	1877700000	15	42.968	1	11	11	37.1	30	30	50.02	456	93886000	26.5552	26.6698	26.6927	26.6443	27.0472	26.981
P28650		1.93868	-0.396324	0.0115165	0.759792	Adssl1	P28650;P28650-2	P28650;P28650-2	Adenylosuccinate synthetase isozyme 1	54994000000	36	323.31	2	36	32	68.5	68.5	62.1	50.254	457	2391100000	31.5071	31.3559	31.2286	31.6822	31.788	31.8103
Q640N1		0.333485	-0.199249	0.463997	0.871004	Aebp1	Q640N1;Q640N1-2	Q640N1;Q640N1-2	Adipocyte enhancer-binding protein 1	1884700000	17	30.785	2	17	17	21.7	21.7	21.7	128.36	1128	41882000	26.3899	26.5035	25.9036	26.6223	26.6352	26.1373
P63002		0.0310909	-0.0244102	0.930913	0.983222	Aes	P63002;P63002-2	P63002;P63002-2	Amino-terminal enhancer of split	451600000	2	7.3355	2	2	2	13.2	13.2	13.2	22	197	56449000	24.0808	24.1918	24.801	24.6397	24.3531	24.1541
Q8BZI0		0.448167	-0.192226	0.356314	0.875254	Afap1l1	Q8BZI0;Q8BZI0-2	Q8BZI0	Actin filament-associated protein 1-like 1	2644700000	15	53.168	2	15	14	19.3	19.3	18.4	86.637	768	71477000	27.0259	26.751	26.746	26.866	26.8812	27.3524
Q920A7		0.120863	-0.059618	0.757072	0.959518	Afg3l1	Q920A7;Q920A7-2	Q920A7;Q920A7-2	AFG3-like protein 1	515600000	13	11.901	2	8	8	15.1	9.9	9.9	87.046	789	11209000	24.6386	24.7312	24.6881	24.7107	24.4563	25.0698
Q8JZQ2		0.0191917	0.00992902	0.956772	1.00691	Afg3l2	Q8JZQ2	Q8JZQ2	AFG3-like protein 2	57481000000	56	323.31	1	55	50	52.4	51.4	47.4	89.518	802	1223000000	31.5103	31.7801	31.3358	31.4267	31.7594	31.4104
O89020		0.479817	0.174981	0.33127	1.12895	Afm	O89020;O89020-3;O89020-2;CON__REFSEQ:XP_585019	O89020;O89020-3;O89020-2	Afamin	17289000000	34	255.96	4	34	34	50.7	50.7	50.7	69.378	608	493970000	29.974	29.5895	29.7457	29.7187	29.3705	29.695
Q80WT5		1.12188	-0.800268	0.0755306	0.574243	Aftph	Q80WT5-2;Q80WT5	Q80WT5-2;Q80WT5	Aftiphilin	335990000	11	23.835	2	11	11	16.4	16.4	16.4	98.489	904	8399800	23.6691	23.8662	23.2108	23.8353	24.6458	24.6658
Q64191		2.28204	-0.412024	0.00522348	0.751568	Aga	Q64191	Q64191	N(4)-(beta-N-acetylglucosaminyl)-L-asparaginase;Glycosylasparaginase alpha chain;Glycosylasparaginase beta chain	13305000000	18	323.31	1	18	18	41.6	41.6	41.6	37.022	346	831570000	29.2723	29.2026	29.2212	29.6099	29.5409	29.7815
Q8BXK8		0.756099	1.66923	0.175348	3.18046	Agap1	Q8BXK8	Q8BXK8	Arf-GAP with GTPase, ANK repeat and PH domain-containing protein 1	217120000	8	5.9374	1	7	7	9.5	8.5	8.5	94.41	857	6579300	23.6499	24.3888	23.525	20.6284	23.9903	21.9372
Q8VHH5		0.0284414	-0.0197894	0.93661	0.986377	Agap3	Q8VHH5;Q8VHH5-2	Q8VHH5;Q8VHH5-2	Arf-GAP with GTPase, ANK repeat and PH domain-containing protein 3	1009300000	10	10.61	2	10	9	11.2	11.2	10.3	97.964	910	31539000	25.6605	25.7415	25.3896	25.3599	25.4619	26.0291
Q8K2K6		0.475221	-0.113827	0.334795	0.924133	Agfg1	Q8K2K6-3;Q8K2K6-2;Q8K2K6-1;Q8K2K6	Q8K2K6-3;Q8K2K6-2;Q8K2K6-1;Q8K2K6	Arf-GAP domain and FG repeat-containing protein 1	4257500000	14	206.85	4	14	10	21.5	21.5	18.1	55.067	530	250440000	27.5228	27.5901	27.841	27.8265	27.6964	27.7725
Q80WC7		0.379882	0.134332	0.416983	1.09758	Agfg2	Q80WC7-2;Q80WC7	Q80WC7-2;Q80WC7	Arf-GAP domain and FG repeat-containing protein 2	1198600000	12	29.528	2	8	8	40.8	33.9	33.9	30.735	289	79910000	25.9116	25.593	25.5614	25.3632	25.6141	25.6857
Q9ESW4		0.270967	0.120588	0.535838	1.08718	Agk	Q9ESW4;Q9ESW4-2	Q9ESW4;Q9ESW4-2	Acylglycerol kinase, mitochondrial	7760000000	20	29.036	2	20	20	33.7	33.7	33.7	46.975	421	352730000	28.8743	28.5973	28.4763	28.5812	28.7297	28.2752
Q8CJG1		0.00826955	0.0116431	0.981139	1.0081	Ago1	Q8CJG1;Q8CJF8-2	Q8CJG1	Protein argonaute-1	825450000	16	11.879	2	6	6	22.4	9.6	9.6	97.213	857	17563000	25.8174	25.9726	24.6326	25.5799	25.0952	25.7126
Q8CJG0		0.0252498	-0.0109711	0.943518	0.992424	Ago2	Q8CJG0	Q8CJG0	Protein argonaute-2	7033600000	27	74.924	1	27	20	34.3	34.3	23.6	97.303	860	137910000	28.5163	28.7037	28.221	28.5581	28.489	28.4269
Q8CJF9		0.0829266	0.026804	0.826178	1.01875	Ago3	Q8CJF9;Q8CJF8	Q8CJF9	Protein argonaute-3	2183100000	18	43.262	2	12	8	27	17.4	13.4	97.276	860	47459000	26.7807	26.5861	26.4492	26.7011	26.5025	26.532
O35083		0.70399	-0.298895	0.197701	0.812875	Agpat1	O35083	O35083	1-acyl-sn-glycerol-3-phosphate acyltransferase alpha	1098500000	4	14.198	1	4	4	21.4	21.4	21.4	31.709	285	91540000	25.7281	25.1366	25.5261	25.6368	25.927	25.7238
Q9D517		0.877763	0.673141	0.132507	1.59454	Agpat3	Q9D517	Q9D517	1-acyl-sn-glycerol-3-phosphate acyltransferase gamma	1443200000	12	19.538	1	12	12	23.9	23.9	23.9	43.295	376	90198000	26.5769	26.7949	26.759	26.7273	25.7999	25.5842
Q8K4X7		0.408426	0.610001	0.390458	1.52626	Agpat4	Q8K4X7	Q8K4X7	1-acyl-sn-glycerol-3-phosphate acyltransferase delta	172700000	5	2.1739	1	5	5	10.3	10.3	10.3	43.81	378	9089200	24.248	23.5145	22.968	22.1887	23.9383	22.7735
Q9D1E8		0.0896816	-0.0925306	0.813427	0.937876	Agpat5	Q9D1E8	Q9D1E8	1-acyl-sn-glycerol-3-phosphate acyltransferase epsilon	3382400000	12	30.951	1	12	12	30.7	30.7	30.7	42.202	365	187910000	27.0917	26.5823	26.2046	27.1917	26.6781	26.2864
Q8K2C8		0.789356	0.550474	0.162422	1.46457	Agpat6	Q8K2C8	Q8K2C8	Glycerol-3-phosphate acyltransferase 4	874000000	5	45.634	1	5	4	9.2	9.2	6.8	52.181	456	39727000	26.0162	26.0155	25.556	25.264	25.8246	24.8476
Q8C0I1		0.230655	0.139349	0.587956	1.10141	Agps	Q8C0I1	Q8C0I1	Alkyldihydroxyacetonephosphate synthase, peroxisomal	1818400000	11	32.915	1	11	11	18.4	18.4	18.4	71.683	645	51956000	26.6024	26.8684	26.4155	26.6299	26.7382	26.1003
A2ASQ1		2.03611	-0.440264	0.00920221	0.737	Agrn	A2ASQ1-3;A2ASQ1-2;A2ASQ1	A2ASQ1-3;A2ASQ1-2;A2ASQ1	Agrin;Agrin N-terminal 110 kDa subunit;Agrin C-terminal 110 kDa subunit;Agrin C-terminal 90 kDa fragment;Agrin C-terminal 22 kDa fragment	21283000000	59	323.31	3	59	59	40.3	40.3	40.3	198.33	1867	253370000	29.9066	29.8499	29.6795	30.2222	30.16	30.3745
P11859		0.475562	0.266111	0.334532	1.20256	Agt	P11859	P11859	Angiotensinogen;Angiotensin-1;Angiotensin-2;Angiotensin-3;Angiotensin-4;Angiotensin 1-9;Angiotensin 1-7;Angiotensin 1-5;Angiotensin 1-4	1066600000	5	17.431	1	5	5	12.8	12.8	12.8	51.99	477	56134000	25.474	25.6303	25.8828	25.1137	25.8102	25.2649
Q8CJF7		1.17106	3.37725	0.0674431	10.3909	Ahctf1	Q8CJF7	Q8CJF7	Protein ELYS	1381300000	9	8.6034	1	9	9	6.2	6.2	6.2	247.64	2243	12224000	26.2928	28.2921	27.1186	22.5042	26.3041	22.7635
P50247		2.37068	-0.247295	0.00425912	0.842474	Ahcy	P50247	P50247	Adenosylhomocysteinase	26312000000	29	197.85	1	29	29	43.5	43.5	43.5	47.688	432	1052500000	30.1763	30.0868	30.162	30.3912	30.443	30.3327
Q80SW1		1.57929	0.252581	0.0263455	1.19134	Ahcyl1	Q80SW1	Q80SW1	Putative adenosylhomocysteinase 2	7550400000	25	115.99	1	25	14	34.3	34.3	19.6	58.951	530	290400000	28.6082	28.738	28.4952	28.3595	28.3999	28.3243
Q68FL4		0.230709	0.219836	0.587884	1.1646	Ahcyl2	Q68FL4;Q68FL4-2	Q68FL4;Q68FL4-2	Putative adenosylhomocysteinase 3	1401400000	20	13.554	2	9	9	27.1	12.6	12.6	66.899	613	48325000	26.6019	26.4806	25.7923	25.7356	26.6185	25.8612
Q6PAL7		0.300202	-0.0764109	0.500954	0.948414	Ahdc1	Q6PAL7	Q6PAL7	AT-hook DNA-binding motif-containing protein 1	310400000	6	19.951	1	6	6	6.1	6.1	6.1	168.08	1594	4498500	23.9037	23.6731	23.8113	23.9657	23.7159	23.9358
Q8BK64		0.00644387	-0.00367419	0.985272	0.997456	Ahsa1	Q8BK64	Q8BK64	Activator of 90 kDa heat shock protein ATPase homolog 1	9563300000	21	100.55	1	21	21	51.8	51.8	51.8	38.117	338	455390000	28.6496	29.0511	28.5932	28.5711	28.9831	28.7507
Q8N9S3		0.360277	0.337467	0.436238	1.26354	Ahsa2	Q8N9S3-2;Q8N9S3;Q8N9S3-3	Q8N9S3-2;Q8N9S3;Q8N9S3-3	Activator of 90 kDa heat shock protein ATPase homolog 2	656650000	7	7.043	3	7	7	26.9	26.9	26.9	32.015	283	41041000	24.465	25.2397	24.7674	24.8895	23.857	24.7132
P29699		0.949253	0.292528	0.112395	1.22478	Ahsg	P29699	P29699	Alpha-2-HS-glycoprotein	230000000000	23	323.31	1	23	22	56.5	56.5	56.5	37.325	345	20879000000	33.6053	33.2728	33.4662	33.1849	32.957	33.325
Q8C4Q6		0.988421	0.41334	0.102702	1.33177	Aida	Q8C4Q6;Q8C4Q6-2	Q8C4Q6;Q8C4Q6-2	Axin interactor, dorsalization-associated protein	1017400000	10	30.692	2	10	10	30.8	30.8	30.8	34.888	305	67826000	25.3904	25.5797	25.5932	24.74	25.2598	25.3235
Q9EQX4		0.679733	-0.550643	0.209058	0.682716	Aif1l	Q9EQX4	Q9EQX4	Allograft inflammatory factor 1-like	2076200000	5	23.076	1	5	5	34	34	34	17.024	150	230690000	26.7192	26.0031	26.4636	27.3921	27.0773	26.3684
Q9Z0X1		0.149087	0.101835	0.709435	1.07314	Aifm1	Q9Z0X1	Q9Z0X1	Apoptosis-inducing factor 1, mitochondrial	360000000000	54	323.31	1	54	54	66.7	66.7	66.7	66.765	612	11627000000	34.2084	34.5352	33.7156	34.0917	34.1817	33.8802
Q8BUE4		0.624594	0.501245	0.237359	1.41544	Aifm2	Q8BUE4;Q8BUE4-2	Q8BUE4;Q8BUE4-2	Apoptosis-inducing factor 2	635510000	10	12.062	2	10	10	22.3	22.3	22.3	40.634	373	33448000	25.2547	24.6173	25.2851	23.9912	24.9482	24.7141
P31230		0.00492898	0.00156085	0.988715	1.00108	Aimp1	P31230	P31230	Aminoacyl tRNA synthase complex-interacting multifunctional protein 1;Endothelial monocyte-activating polypeptide 2	51145000000	38	323.31	1	38	38	92.9	92.9	92.9	33.997	310	3008600000	31.1062	31.3866	31.0642	31.1692	31.1544	31.2287
Q8R010		0.0712979	0.032692	0.848598	1.02292	Aimp2	Q8R010	Q8R010	Aminoacyl tRNA synthase complex-interacting multifunctional protein 2	5732000000	12	90.082	1	12	12	31.2	31.2	31.2	35.377	320	382130000	27.9525	28.2591	27.7282	28.0304	27.872	27.9393
O08915		0.531675	-0.253689	0.293985	0.838749	Aip	O08915	O08915	AH receptor-interacting protein	10887000000	19	163.73	1	19	19	55.8	55.8	55.8	37.605	330	725790000	29.1113	29.0636	28.6613	28.8906	29.3455	29.3611
Q9R0Y5		1.16545	-0.25264	0.0683206	0.839359	Ak1	Q9R0Y5;Q9R0Y5-2	Q9R0Y5;Q9R0Y5-2	Adenylate kinase isoenzyme 1	949000000000	41	323.31	2	41	41	94.3	94.3	94.3	21.539	194	86238000000	35.2797	35.1486	35.3601	35.5426	35.3633	35.6405
Q9WTP6		0.527873	0.230054	0.29657	1.17288	Ak2	Q9WTP6;Q9WTP6-2	Q9WTP6;Q9WTP6-2	Adenylate kinase 2, mitochondrial;Adenylate kinase 2, mitochondrial, N-terminally processed	150000000000	30	323.31	2	30	30	84.9	84.9	84.9	26.468	239	10730000000	32.8351	33.4594	32.9896	32.9334	32.8636	32.797
Q9WTP7		1.37722	0.273842	0.0419549	1.20902	Ak3	Q9WTP7	Q9WTP7	GTP:AMP phosphotransferase AK3, mitochondrial	50286000000	27	323.31	1	27	27	85	85	85	25.426	227	3142900000	31.4381	31.5559	31.268	31.0954	31.2265	31.1185
Q9WUR9		1.47368	-0.429199	0.0335984	0.742674	Ak4	Q9WUR9	Q9WUR9	Adenylate kinase 4, mitochondrial	23955000000	19	296.17	1	19	19	78.9	78.9	78.9	25.061	223	1711100000	29.9603	30.1264	29.6904	30.314	30.4464	30.3044
O08715		2.53792	0.328058	0.00289785	1.25532	Akap1	O08715;O08715-4;O08715-2;O08715-5;O08715-3;O08715-6	O08715;O08715-4;O08715-2;O08715-5;O08715-3;O08715-6	A-kinase anchor protein 1, mitochondrial	9424200000	27	249.34	6	27	27	43.4	43.4	43.4	92.194	857	294510000	28.9778	29.0751	28.9672	28.6486	28.6351	28.7523
O88845		0.137869	-0.0456835	0.727999	0.968831	Akap10	O88845;O88845-2;O88845-3	O88845;O88845-2;O88845-3	A-kinase anchor protein 10, mitochondrial	1109700000	12	47.49	3	12	12	23.3	23.3	23.3	73.631	662	33628000	26.0027	25.6532	25.6259	25.8269	25.8187	25.7734
Q9WTQ5	+	2.60702	0.803257	0.0024716	1.74504	Akap12	Q9WTQ5;Q9WTQ5-2	Q9WTQ5;Q9WTQ5-2	A-kinase anchor protein 12	32504000000	81	323.31	2	81	81	52.4	52.4	52.4	180.69	1684	507880000	31.016	31.1786	30.8821	30.098	30.1924	30.3766
O54931		0.848453	-0.114009	0.141758	0.924017	Akap2	O54931-2	O54931-2	A-kinase anchor protein 2	43506000000	56	323.31	1	56	0	55.9	55.9	0	97.137	880	1208500000	30.8946	31.033	31.0157	31.0691	31.034	31.1822
D3YVF0		0.217075	-0.157413	0.606631	0.896631	Akap5	D3YVF0	D3YVF0	A-kinase anchor protein 5	542720000	6	10.948	1	6	6	12.3	12.3	12.3	79.396	745	15962000	24.6167	24.7381	24.3722	24.314	24.6736	25.2116
Q7TN79		0.737716	-0.545367	0.18293	0.685217	Akap7	Q7TN79;O55074	Q7TN79	A-kinase anchor protein 7 isoform gamma	668290000	8	12.974	2	8	8	28.3	28.3	28.3	35.482	314	41768000	24.9049	25.1258	24.1749	25.6399	25.0864	25.1154
Q9DBR0		0.395979	-0.129578	0.40181	0.914099	Akap8	Q9DBR0	Q9DBR0	A-kinase anchor protein 8	3942300000	24	68.953	1	24	24	36.1	36.1	36.1	76.293	687	146010000	27.3918	27.5873	27.583	27.888	27.4812	27.5815
Q9R0L7		0.721866	-0.281408	0.189729	0.822788	Akap8l	Q9R0L7	Q9R0L7	A-kinase anchor protein 8-like	853410000	13	14.523	1	13	13	20.1	20.1	20.1	71.453	642	35559000	24.7955	25.1595	25.3484	25.4919	25.2414	25.4143
Q70FJ1		1.92645	-0.272116	0.0118455	0.828104	Akap9	Q70FJ1-3;Q70FJ1-2;Q70FJ1	Q70FJ1-3;Q70FJ1-2;Q70FJ1	A-kinase anchor protein 9	14403000000	113	304.81	3	113	112	32.9	32.9	32.7	433.63	3778	64589000	29.301	29.3752	29.206	29.5225	29.6423	29.5338
Q9JII6		0.0760396	0.023407	0.839383	1.01636	Akr1a1	Q9JII6	Q9JII6	Alcohol dehydrogenase [NADP(+)]	47135000000	28	268.27	1	28	28	77.2	77.2	77.2	36.586	325	2049300000	31.272	31.3837	31.3868	31.1234	31.3985	31.4504
P45376		0.4395	-0.105609	0.363496	0.929413	Akr1b1	P45376	P45376	Aldose reductase	141000000000	31	323.31	1	31	31	76.6	76.6	76.6	35.732	316	7411800000	32.762	32.7819	32.7366	32.9075	33.0183	32.6716
P45377		0.328028	-0.105948	0.469864	0.929194	Akr1b8	P45377;P21300	P45377	Aldose reductase-related protein 2	47069000000	22	228.9	2	22	22	64.9	64.9	64.9	36.12	316	2614900000	30.8169	31.0516	30.7416	30.7912	31.103	31.0337
Q8VC28		1.54709	-0.632781	0.0283736	0.644932	Akr1c13	Q8VC28	Q8VC28	Aldo-keto reductase family 1 member C13	1816000000	9	16.554	1	9	9	35.3	35.3	35.3	37.057	323	100890000	26.5524	26.3494	26.3795	26.7922	26.9917	27.3957
Q9DCT1		0.587749	0.128075	0.258375	1.09283	Akr1e2	Q9DCT1	Q9DCT1	1,5-anhydro-D-fructose reductase	4247100000	13	43.923	1	13	13	50.5	50.5	50.5	34.46	301	235950000	27.8409	27.6982	27.862	27.5338	27.8195	27.6636
Q8CG76		0.8029	0.314981	0.157435	1.244	Akr7a2	Q8CG76	Q8CG76	Aflatoxin B1 aldehyde reductase member 2	23424000000	18	103.51	1	18	18	46.6	46.6	46.6	40.612	367	1377900000	30.26	30.2972	29.9773	29.5648	29.9764	30.0484
P31750		2.14631	0.0976365	0.00713991	1.07002	Akt1	P31750	P31750	RAC-alpha serine/threonine-protein kinase	7969800000	14	17.936	1	14	14	33.3	33.3	33.3	55.707	480	274820000	28.3288	28.3162	28.3183	28.2017	28.2077	28.2611
Q9D1F4		0.343153	0.0978896	0.453782	1.07021	Akt1s1	Q9D1F4	Q9D1F4	Proline-rich AKT1 substrate 1	3359200000	10	42.44	1	10	10	46.3	46.3	46.3	27.483	257	305380000	27.4762	27.5943	27.38	27.3694	27.2201	27.5673
Q60823		0.0281312	0.0203965	0.937279	1.01424	Akt2	Q60823	Q60823	RAC-beta serine/threonine-protein kinase	1741400000	12	15.027	1	12	12	23.1	23.1	23.1	55.741	481	58048000	26.1785	26.5233	25.9115	26.3042	26.3942	25.8537
Q64362		0.260008	-0.229846	0.549531	0.852726	Aktip	Q64362	Q64362	AKT-interacting protein	1862200000	5	6.837	1	5	5	26.4	26.4	26.4	32.941	292	124150000	26.9559	26.4887	25.811	26.6745	26.4352	26.8353
P10518		0.735499	0.349513	0.183866	1.27413	Alad	P10518	P10518	Delta-aminolevulinic acid dehydratase	5798700000	11	47.322	1	11	11	46.1	46.1	46.1	36.023	330	362420000	28.1502	28.1435	27.909	27.7489	28.0529	27.3522
Q8VC19		0.509369	-0.056483	0.309479	0.961605	Alas1	Q8VC19	Q8VC19	5-aminolevulinate synthase, nonspecific, mitochondrial	1048500000	13	23.51	1	13	13	24.1	24.1	24.1	71.017	642	31773000	25.7131	25.6835	25.7882	25.7491	25.8592	25.7459
P07724		0.883562	0.169214	0.130749	1.12445	Alb	P07724	P07724	Serum albumin	7830000000000	121	323.31	1	121	116	95.6	95.6	94.1	68.692	608	201000000000	38.6472	38.5654	38.609	38.536	38.2665	38.5114
Q61490	+	2.33286	1.04262	0.00464665	2.05997	Alcam	Q61490	Q61490	CD166 antigen	1828500000	15	28.507	1	15	15	30.2	30.2	30.2	65.091	583	63052000	26.9608	26.8877	27.3254	26.1502	25.7709	26.125
Q571I9		0.260282	-0.180738	0.549184	0.882252	Aldh16a1	Q571I9	Q571I9	Aldehyde dehydrogenase family 16 member A1	1557600000	11	21.29	1	11	11	14.7	14.7	14.7	84.755	802	67722000	26.1955	26.142	25.5252	25.9951	26.4809	25.929
Q9Z110		1.5351	-0.54589	0.0291674	0.684969	Aldh18a1	Q9Z110-2;Q9Z110	Q9Z110-2;Q9Z110	Delta-1-pyrroline-5-carboxylate synthase;Glutamate 5-kinase;Gamma-glutamyl phosphate reductase	3816900000	21	68.002	2	21	21	24.3	24.3	24.3	87.052	793	79518000	26.8116	27.3047	26.9851	27.4269	27.6301	27.682
P24549		1.87599	0.484969	0.013305	1.39956	Aldh1a1	P24549	P24549	Retinal dehydrogenase 1	17577000000	33	198.35	1	31	17	55.7	54.1	29.3	54.467	501	732370000	30.063	30.2823	29.9044	29.5718	29.6643	29.5587
Q62148		0.514225	-0.257816	0.306038	0.836353	Aldh1a2	Q62148	Q62148	Retinal dehydrogenase 2	2455300000	20	38.627	1	13	13	30.7	25.5	25.5	56.625	518	102310000	26.8268	26.9281	26.6518	27.1916	27.3297	26.6588
Q9CZS1		1.14771	-0.239311	0.0711691	0.84715	Aldh1b1	Q9CZS1	Q9CZS1	Aldehyde dehydrogenase X, mitochondrial	328000000000	53	323.31	1	51	46	73.2	71.7	70.1	57.552	519	13646000000	33.6686	33.9388	33.6597	33.9465	34.0631	33.9755
Q8R0Y6	+	3.42891	1.16991	0.000372465	2.24997	Aldh1l1	Q8R0Y6	Q8R0Y6	Cytosolic 10-formyltetrahydrofolate dehydrogenase	2484400000	25	50.628	1	20	20	30.5	27.2	27.2	98.708	902	42834000	27.2302	27.2278	27.5136	26.219	26.0662	26.1767
Q8K009		0.840177	-0.28741	0.144485	0.819372	Aldh1l2	Q8K009	Q8K009	Mitochondrial 10-formyltetrahydrofolate dehydrogenase	31921000000	56	323.31	1	56	51	56.6	56.6	53.4	101.59	923	613860000	30.4701	30.6452	30.225	30.7276	30.9136	30.5613
P47738		0.645359	0.0576007	0.226277	1.04073	Aldh2	P47738	P47738	Aldehyde dehydrogenase, mitochondrial	377000000000	53	323.31	1	53	51	64.9	64.9	63.4	56.537	519	15714000000	34.203	34.2541	34.3077	34.2167	34.2308	34.1446
P47739		1.10133	0.542621	0.0791903	1.45662	Aldh3a1	P47739	P47739	Aldehyde dehydrogenase, dimeric NADP-preferring	1943300000	15	23.782	1	14	13	31.1	28.5	26.7	50.48	453	80970000	27.0259	26.9231	26.83	26.1311	26.1882	26.8318
P47740		0.57026	0.294601	0.268992	1.22655	Aldh3a2	P47740	P47740	Fatty aldehyde dehydrogenase	5496900000	21	53.389	1	21	20	47.9	47.9	45.5	53.97	484	274840000	28.1281	28.4402	28.223	28.0729	28.2704	27.5642
Q80VQ0	+	2.10213	0.881634	0.00790435	1.84246	Aldh3b1	Q80VQ0	Q80VQ0	Aldehyde dehydrogenase family 3 member B1	306540000	6	10.419	1	5	5	13.5	11.8	11.8	52.292	468	13328000	24.5035	24.394	24.7771	23.7541	23.8674	23.4082
Q8CHT0		0.167856	0.0896568	0.679428	1.06412	Aldh4a1	Q8CHT0	Q8CHT0	Delta-1-pyrroline-5-carboxylate dehydrogenase, mitochondrial	119000000000	32	323.31	1	32	32	51.1	51.1	51.1	61.84	562	4591800000	32.449	32.7528	32.9013	32.4023	32.5264	32.9054
Q8BWF0		1.371	0.247565	0.0425598	1.1872	Aldh5a1	Q8BWF0	Q8BWF0	Succinate-semialdehyde dehydrogenase, mitochondrial	69427000000	43	323.31	1	43	43	65.8	65.8	65.8	55.968	523	2394000000	31.8631	31.8844	31.6403	31.5852	31.485	31.5749
Q9EQ20		1.03257	0.23985	0.0927741	1.18087	Aldh6a1	Q9EQ20	Q9EQ20	Methylmalonate-semialdehyde dehydrogenase [acylating], mitochondrial	249000000000	49	323.31	1	49	49	69.9	69.9	69.9	57.915	535	8596900000	33.6486	33.8679	33.5954	33.4645	33.5856	33.3421
Q9DBF1		0.0182719	-0.00895119	0.9588	0.993815	Aldh7a1	Q9DBF1-2;Q9DBF1	Q9DBF1-2;Q9DBF1	Alpha-aminoadipic semialdehyde dehydrogenase	15397000000	29	323.31	2	29	29	50.3	50.3	50.3	55.644	511	733210000	29.6226	29.35	29.0973	29.2891	29.4822	29.3255
Q9JLJ2		1.2279	0.398564	0.0591696	1.3182	Aldh9a1	Q9JLJ2	Q9JLJ2	4-trimethylaminobutyraldehyde dehydrogenase	10796000000	24	309.49	1	24	24	44.7	44.7	44.7	53.514	494	399840000	29.3778	29.6377	29.1553	29.0763	29.0273	28.8714
P05064		0.4857	-0.0765343	0.326813	0.948333	Aldoa	P05064	P05064	Fructose-bisphosphate aldolase A	2730000000000	60	323.31	1	60	49	99.7	99.7	84.9	39.355	364	119000000000	36.8368	36.895	37.0333	36.926	37.033	37.0357
P05063	+	1.94479	1.16076	0.0113556	2.23575	Aldoc	P05063	P05063	Fructose-bisphosphate aldolase C	51721000000	23	38.489	1	12	12	55.6	34.7	34.7	39.394	363	2248800000	31.2529	32.1226	31.5633	30.378	30.5877	30.4907
Q921Q3		0.418266	0.589341	0.381711	1.50456	Alg1	Q921Q3-2;Q921Q3	Q921Q3-2;Q921Q3	Chitobiosyldiphosphodolichol beta-mannosyltransferase	127490000	3	5.3342	2	3	3	7.9	7.9	7.9	51.444	456	5542800	23.342	23.2126	23.2408	23.1044	21.4929	23.4301
Q9D8C3		0.131971	-0.125629	0.737954	0.916604	Alg13	Q9D8C3-2;Q9D8C3	Q9D8C3-2;Q9D8C3	Putative bifunctional UDP-N-acetylglucosamine transferase and deubiquitinase ALG13	617810000	6	28.758	2	6	6	49.1	49.1	49.1	18.346	165	68646000	25.0801	25.5765	24.4633	25.1355	24.9433	25.418
Q9D081		0.672443	-1.17177	0.212597	0.443876	Alg14	Q9D081	Q9D081	UDP-N-acetylglucosamine transferase subunit ALG14 homolog	422070000	2	6.2889	1	2	2	10.6	10.6	10.6	24.429	217	35173000	21.7423	24.0839	24.0819	24.5106	24.679	24.2337
Q9DBE8		0.57083	0.435383	0.268639	1.35227	Alg2	Q9DBE8	Q9DBE8	Alpha-1,3/1,6-mannosyltransferase ALG2	103610000	3	-2	1	3	3	4.3	4.3	4.3	47.404	415	4933900	23.5421	23.3696	23.4859	22.7612	23.6972	22.6331
Q9DB25		0.110596	-0.0825144	0.775183	0.94441	Alg5	Q9DB25	Q9DB25	Dolichyl-phosphate beta-glucosyltransferase	1624200000	8	13.671	1	8	8	21.6	21.6	21.6	36.79	324	124940000	25.9782	25.9098	26.2129	25.7423	26.0054	26.6009
Q8K1E6		0.293385	0.142118	0.508879	1.10352	Alkbh3	Q8K1E6	Q8K1E6	Alpha-ketoglutarate-dependent dioxygenase alkB homolog 3	2458700000	6	56.874	1	6	6	25.2	25.2	25.2	33.061	286	153670000	26.9475	27.2344	27.0029	27.2444	26.6425	26.8716
Q3TSG4		1.07427	-0.337424	0.0842809	0.791453	Alkbh5	Q3TSG4	Q3TSG4	RNA demethylase ALKBH5	1584900000	11	26.758	1	11	11	30.4	30.4	30.4	44.41	395	93231000	26.1272	26.3021	25.9635	26.3781	26.3385	26.6885
Q9D6Z0		0.142299	-0.0683823	0.720611	0.953707	Alkbh7	Q9D6Z0;Q9D6Z0-2	Q9D6Z0;Q9D6Z0-2	Alpha-ketoglutarate-dependent dioxygenase alkB homolog 7, mitochondrial	2022200000	8	74.459	2	8	8	48.4	48.4	48.4	24.97	221	144440000	26.7622	26.5542	26.743	27.0587	26.7159	26.49
P39655	+	2.35954	-3.98196	0.00436976	0.0632863	Alox12	P39655	P39655	Arachidonate 12-lipoxygenase, 12S-type	5640900000	16	190.72	1	16	16	23.7	23.7	23.7	75.389	663	161170000	24.091	25.5111	25.0585	28.9056	29.7898	27.9111
P39654		0.763387	-1.36667	0.17243	0.387786	Alox15	P39654	P39654	Arachidonate 15-lipoxygenase	281030000	3	6.5297	1	3	3	6.8	6.8	6.8	75.444	663	7806400	22.9642	22.2881	22.3016	23.1277	25.4699	23.0562
P48999	+	4.08579	1.99577	8.20741e-05	3.98829	Alox5	P48999	P48999	Arachidonate 5-lipoxygenase	1379700000	6	33.89	1	6	6	9.5	9.5	9.5	77.966	674	40579000	27.1404	27.2107	26.834	25.1179	24.9889	25.091
Q91ZB0		0.3169	0.158821	0.482059	1.11637	Alpk2	Q91ZB0	Q91ZB0	Alpha-protein kinase 2	4115700000	36	153.32	1	36	36	23.6	23.6	23.6	233.3	2144	45228000	27.903	27.942	27.8926	27.3477	28.0012	27.9122
Q924C5		1.67985	-0.418196	0.0209002	0.74836	Alpk3	Q924C5	Q924C5	Alpha-protein kinase 3	10947000000	49	253.23	1	49	49	32.2	32.2	32.2	180.2	1678	133490000	29.0423	28.8198	28.6801	29.1868	29.3245	29.2854
P09242	+	2.06141	1.12694	0.00868145	2.18394	Alpl	P09242	P09242	Alkaline phosphatase, tissue-nonspecific isozyme	1144200000	9	21.967	1	8	8	24.4	23.9	23.9	57.514	524	39456000	26.6909	26.4884	26.6497	25.3528	25.1713	25.924
O08583	+	2.03089	-0.533019	0.00931346	0.691107	Alyref	O08583;O08583-2;Q9JJW6-2;Q9JJW6	O08583;O08583-2	THO complex subunit 4	12976000000	19	213.71	4	19	19	76.9	76.9	76.9	26.94	255	998120000	29.3701	29.0788	29.1117	29.6419	29.8516	29.6662
O09174		0.256116	0.0831045	0.554478	1.0593	Amacr	O09174	O09174	Alpha-methylacyl-CoA racemase	7166700000	16	89.974	1	16	16	40.2	40.2	40.2	41.704	381	358340000	28.9305	29.0067	28.6027	28.6923	28.7952	28.8031
Q07456		0.378575	0.161648	0.418239	1.11856	Ambp	Q07456;CON__P00978	Q07456	Protein AMBP;Alpha-1-microglobulin;Inter-alpha-trypsin inhibitor light chain;Trypstatin	3531100000	14	29.399	2	14	14	35.2	35.2	35.2	39.029	349	185850000	27.2973	27.5323	27.5612	27.0219	27.3129	27.571
Q8JZV7		1.02834	0.0949752	0.0936839	1.06805	Amdhd2	Q8JZV7	Q8JZV7	Putative N-acetylglucosamine-6-phosphate deacetylase	1066300000	4	10.059	1	4	4	12.5	12.5	12.5	43.5	409	76163000	25.7722	25.8556	25.7361	25.674	25.7427	25.6622
Q9R049		0.0813284	0.0753104	0.829223	1.05359	Amfr	Q9R049-2;Q9R049	Q9R049-2;Q9R049	E3 ubiquitin-protein ligase AMFR	1556800000	12	51.514	2	12	12	24.9	24.9	24.9	72.752	639	53683000	26.5671	25.9664	25.6775	25.8022	26.3867	25.7961
Q9DBT5		0.997805	-0.376924	0.100507	0.770078	Ampd2	Q9DBT5	Q9DBT5	AMP deaminase 2	765360000	8	5.4515	1	7	7	9.5	8.4	8.4	92.023	798	21260000	25.3057	24.9633	24.8958	25.4457	25.6389	25.2111
O08739		0.028723	0.0123208	0.936003	1.00858	Ampd3	O08739;Q3V1D3	O08739	AMP deaminase 3	14101000000	29	223.25	2	29	28	35.9	35.9	35.9	88.651	766	402890000	29.1413	29.3546	29.337	29.1942	29.5119	29.0898
Q7TQF7		0.48921	0.516985	0.324183	1.43096	Amph	Q7TQF7	Q7TQF7	Amphiphysin	314310000	8	12.071	1	4	4	10.5	7.6	7.6	75.012	686	12089000	23.7711	24.8212	23.9051	24.0502	23.8818	23.0145
P53995		0.989352	-0.284067	0.102482	0.821272	Anapc1	P53995	P53995	Anaphase-promoting complex subunit 1	2197000000	16	97.401	1	16	16	12.7	12.7	12.7	215.99	1944	23623000	26.7552	26.7165	26.6972	26.7435	27.1766	27.1009
Q91W96		0.948912	0.315531	0.112483	1.24447	Anapc4	Q91W96	Q91W96	Anaphase-promoting complex subunit 4	140650000	4	4.9481	1	4	4	7.4	7.4	7.4	91.707	807	3801300	23.4424	23.2131	23.7291	23.1773	23.2014	23.0593
Q8BTZ4		0.910249	-0.370591	0.122956	0.773465	Anapc5	Q8BTZ4-2;Q8BTZ4	Q8BTZ4-2;Q8BTZ4	Anaphase-promoting complex subunit 5	621980000	4	5.7609	2	4	4	7.3	7.3	7.3	81.695	727	14465000	24.757	24.4432	24.5572	25.2528	24.677	24.9394
Q9WVM3		1.03988	-0.704473	0.091226	0.613667	Anapc7	Q9WVM3	Q9WVM3	Anaphase-promoting complex subunit 7	214570000	3	20.142	1	3	3	8.7	8.7	8.7	63.02	565	7663200	22.8766	23.4165	22.3793	23.8031	23.5392	23.4435
P21570		0.652449	0.555486	0.222613	1.46966	Ang	P21570	P21570	Angiogenin	338700000	4	7.1653	1	4	4	33.1	33.1	33.1	16.228	145	42338000	23.5215	24.1554	24.0621	22.6965	23.6858	23.6902
O08538	+	1.94479	-1.05408	0.0113556	0.481604	Angpt1	O08538	O08538	Angiopoietin-1	1370000000	9	24.099	1	9	9	19.1	19.1	19.1	57.518	498	45668000	25.2483	25.3096	25.2195	26.7717	26.1817	25.9863
Q9R045		1.40841	-0.399827	0.0390468	0.757949	Angptl2	Q9R045;Q640P2-2;Q640P2	Q9R045	Angiopoietin-related protein 2	5031000000	11	167.47	3	11	11	34.1	34.1	34.1	57.105	493	167700000	27.2292	27.6618	27.5633	27.9133	27.8917	27.8488
Q02357	+	2.73377	1.01741	0.00184599	2.02428	Ank1	Q02357;Q02357-6;Q02357-4;Q02357-5;Q02357-2	Q02357;Q02357-6;Q02357-4;Q02357-5;Q02357-2	Ankyrin-1	17990000000	64	323.31	5	58	0	37.1	34.7	0	204.22	1862	206790000	30.3565	30.4669	30.141	29.4815	29.2975	29.1332
Q8C8R3		1.75106	0.286801	0.0177395	1.21993	Ank2	Q8C8R3-2	Q8C8R3-2	Ankyrin-2	72853000000	150	323.31	1	150	11	42.7	42.7	3	428.76	3926	362450000	32.045	32.108	31.9851	31.7582	31.8718	31.6477
G5E8K5		1.41209	0.374432	0.0387174	1.29633	Ank3	G5E8K5-3;G5E8K5;G5E8K5-2;G5E8K5-4;G5E8K5-6	G5E8K5-3;G5E8K5;G5E8K5-2;G5E8K5-4	Ankyrin-3	43263000000	106	323.31	5	91	36	60.1	55.8	23.3	209.67	1922	491620000	31.2219	31.352	31.0376	30.8134	30.981	30.6939
Q810B6		1.50831	-0.482436	0.0310236	0.715768	Ankfy1	Q810B6;Q810B6-2	Q810B6	Rabankyrin-5	2575700000	12	80.756	2	12	12	13.3	13.3	13.3	128.65	1169	48598000	26.6783	26.3591	26.6007	26.8315	27.2208	27.0332
Q6ZPS6		0.0706331	-0.0643889	0.849898	0.95635	Ankib1	Q6ZPS6	Q6ZPS6	Ankyrin repeat and IBR domain-containing protein 1	612290000	6	12.684	1	6	6	8.3	8.3	8.3	121.87	1085	11553000	25.6039	24.6012	24.7188	25.0824	24.9581	25.0766
Q6P1H6		0.211104	0.0465616	0.615029	1.0328	Ankle2	Q6P1H6;Q6P1H6-2;Q6P1H6-3;Q6P1H6-4	Q6P1H6;Q6P1H6-2;Q6P1H6-3	Ankyrin repeat and LEM domain-containing protein 2	3808400000	25	65.966	4	25	25	30.1	30.1	30.1	106.2	964	69244000	27.5371	27.5011	27.6205	27.4153	27.4424	27.6613
Q9CR42	+	2.31503	-0.706368	0.00484136	0.612861	Ankrd1	Q9CR42	Q9CR42	Ankyrin repeat domain-containing protein 1	21620000000	32	276.96	1	32	32	73.7	73.7	73.7	36.003	319	1271800000	29.5627	29.9061	29.6796	30.3563	30.5703	30.341
Q99NH0		0.792124	-0.184971	0.16139	0.879667	Ankrd17	Q99NH0;Q99NH0-2;Q99NH0-3	Q99NH0;Q99NH0-2;Q99NH0-3	Ankyrin repeat domain-containing protein 17	3156500000	36	88.263	3	36	36	17.3	17.3	17.3	274.21	2603	35869000	27.3176	27.2694	27.0479	27.2594	27.4562	27.4742
Q3UMR0		1.02693	-1.38396	0.0939868	0.383166	Ankrd27	Q3UMR0-2;Q3UMR0;Q3UMR0-3	Q3UMR0-2;Q3UMR0;Q3UMR0-3	Ankyrin repeat domain-containing protein 27	382900000	4	7.0271	3	4	4	8.2	8.2	8.2	110.6	993	6961900	22.9134	23.2851	24.9405	24.9586	25.3151	25.0172
Q505D1		0.79412	1.04826	0.16065	2.06804	Ankrd28	Q505D1	Q505D1	Serine/threonine-protein phosphatase 6 regulatory ankyrin repeat subunit A	434850000	5	14.548	1	5	5	6.3	6.3	6.3	112.9	1053	12079000	24.7691	24.8017	25.1711	22.6969	24.6515	24.2487
Q5SUE8		0.0377919	0.0145632	0.91666	1.01015	Ankrd40	Q5SUE8;Q5SUE8-2;Q5SUE8-3	Q5SUE8;Q5SUE8-2;Q5SUE8-3	Ankyrin repeat domain-containing protein 40	1565500000	10	48.149	3	10	10	32	32	32	40.56	363	97843000	26.025	26.3098	25.9098	26.0776	25.968	26.1553
B2RXR6		0.0919882	0.0989946	0.809118	1.07103	Ankrd44	B2RXR6	B2RXR6	Serine/threonine-protein phosphatase 6 regulatory ankyrin repeat subunit B	400320000	5	4.5356	1	5	5	6.1	6.1	6.1	107.38	993	8169900	24.3335	24.0515	23.995	23.3331	24.1584	24.5915
Q8BTZ5		0.223867	-0.133986	0.597219	0.91131	Ankrd46	Q8BTZ5	Q8BTZ5	Ankyrin repeat domain-containing protein 46	559190000	7	12.707	1	7	7	28.5	28.5	28.5	25.222	228	79884000	24.9648	24.7969	24.7069	24.8459	24.6414	25.3832
P59672		2.19702	0.295681	0.00635295	1.22746	Anks1a	P59672;P59672-2;Q8BIZ1-5;Q8BIZ1-3;Q8BIZ1-2;Q8BIZ1-4	P59672;P59672-2	Ankyrin repeat and SAM domain-containing protein 1A	4159400000	22	143.44	6	22	21	22.4	22.4	22.4	125.24	1150	79988000	27.8005	27.7711	27.8567	27.4176	27.5889	27.5348
Q80UU1		0.211145	-0.132121	0.614971	0.912489	Ankzf1	Q80UU1;Q80UU1-2	Q80UU1	Ankyrin repeat and zinc finger domain-containing protein 1	687680000	11	11.763	2	11	11	14.4	14.4	14.4	82.975	748	19102000	24.5834	25.2046	24.9695	25.3668	24.8342	24.9529
Q8BH79		1.03055	-0.232498	0.0932074	0.85116	Ano10	Q8BH79-2;Q8BH79;Q8BH79-4;Q8BH79-3	Q8BH79-2;Q8BH79;Q8BH79-4;Q8BH79-3	Anoctamin-10	1938100000	7	59.653	4	7	7	10.6	10.6	10.6	69.262	601	74543000	26.2913	26.192	26.2686	26.5552	26.2826	26.6116
Q6P9J9		0.716545	-0.339539	0.192068	0.790294	Ano6	Q6P9J9;Q6P9J9-2	Q6P9J9;Q6P9J9-2	Anoctamin-6	3431600000	11	40.973	2	11	11	13.8	13.8	13.8	106.25	911	83698000	27.1628	27.1786	27.6342	27.4659	27.9628	27.5655
O35381		1.88636	-0.220992	0.012991	0.857975	Anp32a	O35381;Q64G17	O35381	Acidic leucine-rich nuclear phosphoprotein 32 family member A	109000000000	30	323.31	2	30	26	63.6	63.6	62.8	28.537	247	12058000000	32.0407	32.0761	32.1528	32.298	32.2492	32.3854
Q9EST5		0.422978	-0.139296	0.377592	0.907962	Anp32b	Q9EST5;Q9EST5-2	Q9EST5;Q9EST5-2	Acidic leucine-rich nuclear phosphoprotein 32 family member B	13326000000	16	88.118	2	12	12	33.1	29.4	29.4	31.078	272	1332600000	29.4838	29.0941	29.401	29.3165	29.5598	29.5205
P97822		0.377789	-0.371785	0.418997	0.772825	Anp32e	P97822-2;P97822	P97822-2;P97822	Acidic leucine-rich nuclear phosphoprotein 32 family member E	8564600000	12	269.14	2	12	12	32.7	32.7	32.7	28.245	248	1223500000	28.7757	28.7741	27.77	28.9758	29.1235	28.3359
P97449		0.429159	0.0796007	0.372255	1.05673	Anpep	P97449	P97449	Aminopeptidase N	20166000000	24	239.89	1	24	24	23.2	23.2	23.2	109.65	966	403320000	29.9825	30.053	29.9241	30.0402	29.8773	29.8032
Q6DFX2		0.713251	-0.257882	0.19353	0.836315	Antxr2	Q6DFX2	Q6DFX2	Anthrax toxin receptor 2	810400000	11	23.594	1	11	11	23.8	23.8	23.8	53.184	487	35235000	25.1468	25.3695	25.0696	25.2159	25.4478	25.6959
P10107		2.22675	0.339197	0.00593272	1.26505	Anxa1	P10107	P10107	Annexin A1	124000000000	52	323.31	1	52	52	94.2	94.2	94.2	38.734	346	5644600000	32.8127	32.7429	32.6204	32.4033	32.3284	32.4268
P97384		0.0615547	0.0333144	0.867851	1.02336	Anxa11	P97384	P97384	Annexin A11	74020000000	45	323.31	1	45	45	56.9	56.9	56.9	54.079	503	3895800000	31.8909	32.1253	31.5383	31.9474	31.8313	31.6759
P07356		0.975631	0.302221	0.105772	1.23304	Anxa2	P07356;REV__Q8BND4	P07356	Annexin A2	491000000000	64	323.31	2	64	64	95.3	95.3	95.3	38.676	339	21337000000	34.7453	34.9332	34.4945	34.3989	34.5536	34.3139
O35639		1.74748	0.524651	0.0178864	1.43859	Anxa3	O35639	O35639	Annexin A3	35915000000	34	323.31	1	34	34	70.3	70.3	70.3	36.384	323	1710200000	31.2075	31.2856	30.988	30.7287	30.7462	30.4322
P97429		0.727596	0.238094	0.187242	1.17943	Anxa4	P97429	P97429	Annexin A4	30813000000	31	312.17	1	31	31	71.8	71.8	71.8	35.915	319	1467300000	30.6755	30.9924	30.5407	30.5793	30.5503	30.3646
P48036		1.41917	0.212318	0.0380919	1.15855	Anxa5	P48036	P48036	Annexin A5	329000000000	44	323.31	1	44	44	69.6	69.6	69.6	35.752	319	14290000000	34.043	34.217	34.2408	34.0067	33.9579	33.8993
P14824		0.22644	0.0356026	0.593691	1.02498	Anxa6	P14824	P14824	Annexin A6	489000000000	105	323.31	1	105	105	93.6	93.6	93.6	75.884	673	11105000000	34.3392	34.4107	34.5159	34.3188	34.4151	34.425
Q07076		0.0682438	0.0121829	0.854587	1.00848	Anxa7	Q07076	Q07076	Annexin A7	34448000000	32	222.73	1	32	32	52.7	52.7	52.7	49.925	463	1722400000	30.6495	30.6599	30.7913	30.6176	30.6822	30.7644
Q9JHQ0		1.46531	-0.933987	0.0342522	0.52341	Anxa9	Q9JHQ0	Q9JHQ0	Annexin A9	447100000	5	25.187	1	5	5	18.3	18.3	18.3	38.11	345	22355000	23.8193	23.9798	23.9182	25.336	24.8584	24.3249
O70423	+	3.55382	2.10072	0.000279371	4.28924	Aoc3	O70423;O70423-2;Q812C9	O70423;O70423-2	Membrane primary amine oxidase	27434000000	20	323.31	3	20	20	33.5	33.5	33.5	84.533	765	831340000	31.1004	31.2954	31.2512	28.9441	29.4455	28.9552
O54754		1.34111	0.82626	0.0455922	1.77308	Aox1	O54754	O54754	Aldehyde oxidase 1	1183800000	7	9.5948	1	7	7	5.9	5.9	5.9	146.68	1333	17937000	26.1849	26.4835	25.6122	25.4855	25.0264	25.2899
O35643		0.0184879	0.0125713	0.958323	1.00875	Ap1b1	O35643	O35643	AP-1 complex subunit beta-1	5460000000	32	89.319	1	15	15	29.1	16.8	16.8	103.93	943	121330000	28.0876	27.8593	27.7204	27.5765	28.2534	27.7997
P22892		0.166803	-0.0901101	0.681078	0.939451	Ap1g1	P22892	P22892	AP-1 complex subunit gamma-1	2272300000	13	29.449	1	13	13	14.1	14.1	14.1	91.349	822	64922000	27.236	26.7064	26.636	26.8553	27.0979	26.8955
P35585		0.184967	-0.050834	0.653181	0.965378	Ap1m1	P35585;Q9WVP1;Q9WVP1-2	P35585	AP-1 complex subunit mu-1	3289600000	16	63.679	3	16	16	31.9	31.9	31.9	48.542	423	131580000	27.5176	27.6165	27.4055	27.4812	27.7347	27.4762
P61967		0.575784	-0.505208	0.265592	0.704559	Ap1s1	P61967	P61967	AP-1 complex subunit sigma-1A	471850000	4	53.208	1	4	4	21.5	21.5	21.5	18.733	158	47185000	24.4239	24.6587	23.4198	24.6972	24.8167	24.5041
P17426		0.150956	0.0731157	0.706389	1.05199	Ap2a1	P17426-2;P17426	P17426-2;P17426	AP-2 complex subunit alpha-1	5650900000	39	109.87	2	26	26	37.1	24.7	24.7	105.48	955	106620000	28.0545	28.5013	28.0782	28.0189	28.3529	28.0429
P17427		2.0763	0.244575	0.00838883	1.18474	Ap2a2	P17427	P17427	AP-2 complex subunit alpha-2	16864000000	40	203.58	1	40	27	42	42	31.1	104.02	938	337290000	29.7474	29.881	29.8349	29.6034	29.6131	29.513
Q9DBG3		0.667376	0.232765	0.215092	1.17509	Ap2b1	Q9DBG3;Q9DBG3-2	Q9DBG3;Q9DBG3-2	AP-2 complex subunit beta	18039000000	35	120.6	2	35	18	24.7	24.7	14.5	104.58	937	409970000	29.9811	29.9406	29.6588	29.3901	29.7012	29.7909
P84091		0.496506	0.128845	0.318782	1.09342	Ap2m1	P84091	P84091	AP-2 complex subunit mu	25087000000	33	193.66	1	33	33	60.7	60.7	60.7	49.654	435	964890000	30.3681	30.2367	30.113	30.1101	29.9615	30.2596
Q9Z1T1		0.376395	0.127314	0.420344	1.09226	Ap3b1	Q9Z1T1	Q9Z1T1	AP-3 complex subunit beta-1	3679800000	29	52.172	1	29	24	25.2	25.2	22.7	122.74	1105	65710000	27.3299	27.6044	27.3581	27.148	27.5208	27.2415
O54774		1.1996	-0.379934	0.0631545	0.768473	Ap3d1	O54774	O54774	AP-3 complex subunit delta-1	6159800000	16	103.49	1	16	16	13.8	13.8	13.8	135.08	1199	110000000	28.0208	28.1291	27.6617	28.2746	28.2658	28.4111
Q9JKC8		0.286955	0.184499	0.51647	1.13642	Ap3m1	Q9JKC8;Q8R2R9	Q9JKC8;Q8R2R9	AP-3 complex subunit mu-1;AP-3 complex subunit mu-2	1168200000	6	37.332	2	6	6	15.6	15.6	15.6	46.936	418	53098000	25.4079	25.5219	25.9051	25.1454	25.8414	25.2945
Q8BSZ2		0.375478	-0.659519	0.421233	0.63309	Ap3s2	Q8BSZ2	Q8BSZ2	AP-3 complex subunit sigma-2	902340000	4	3.1553	1	4	4	20.7	20.7	20.7	22.017	193	100260000	25.2904	25.0418	24.0175	26.0364	26.0989	24.1928
B2RUJ5		0.107666	-0.101496	0.78043	0.932066	Apba1	B2RUJ5-3;B2RUJ5;B2RUJ5-2	B2RUJ5-3;B2RUJ5	Amyloid beta A4 precursor protein-binding family A member 1	893900000	8	11.749	3	8	7	15.8	15.8	14.6	91.667	831	25540000	24.7371	25.1243	25.632	24.8258	25.456	25.5161
Q9QXJ1		0.397145	-0.202372	0.400733	0.86912	Apbb1	Q9QXJ1-2;Q9QXJ1	Q9QXJ1-2;Q9QXJ1	Amyloid beta A4 precursor protein-binding family B member 1	432530000	8	19.919	2	7	7	16.8	15.4	15.4	77.113	708	16636000	24.2666	24.393	24.5006	24.4305	24.3418	24.995
Q8R5A3		0.407245	-0.763894	0.391521	0.588905	Apbb1ip	Q8R5A3	Q8R5A3	Amyloid beta A4 precursor protein-binding family B member 1-interacting protein	548340000	7	4.7674	1	7	7	9.6	9.6	9.6	74.318	670	26112000	25.0461	22.6121	24.8009	24.5434	25.1085	25.0988
Q9DBR4		0.214846	0.110379	0.609753	1.07951	Apbb2	Q9DBR4;Q9DBR4-3;Q9DBR4-2	Q9DBR4;Q9DBR4-3;Q9DBR4-2	Amyloid beta A4 precursor protein-binding family B member 2	2653400000	15	41.164	3	15	14	23.9	23.9	22.6	83.2	760	68036000	27.2736	27.1163	27.3033	26.7514	27.2207	27.3899
Q61315		0.810201	-0.488023	0.15481	0.713001	Apc	Q61315-4;Q61315-3;Q61315-2;Q61315	Q61315-4;Q61315-3;Q61315-2;Q61315	Adenomatous polyposis coli protein	161490000	5	6.0646	4	5	5	2.3	2.3	2.3	296.47	2710	1098600	23.3734	22.9258	23.0529	23.5595	23.2062	24.0505
Q8R146		1.49195	-0.165963	0.0322144	0.891333	Apeh	Q8R146-2;Q8R146	Q8R146-2;Q8R146	Acylamino-acid-releasing enzyme	17221000000	26	152.9	2	26	26	32.2	32.2	32.2	79.964	717	555500000	29.7119	29.6995	29.8314	29.948	29.9385	29.8543
P28352		1.49641	-0.64139	0.0318851	0.641095	Apex1	P28352	P28352	DNA-(apurinic or apyrimidinic site) lyase;DNA-(apurinic or apyrimidinic site) lyase, mitochondrial	2226800000	13	41.442	1	13	13	34.4	34.4	34.4	35.49	317	159060000	26.8637	26.307	26.6529	27.4498	27.2434	27.0547
O35841		0.276354	-0.0383536	0.529232	0.973766	Api5	O35841	O35841	Apoptosis inhibitor 5	6832200000	17	108.1	1	17	17	29.4	29.4	29.4	56.784	504	273290000	28.2591	28.2941	28.3641	28.3101	28.4359	28.2863
Q9WVQ5		0.680443	-0.354616	0.208717	0.782078	Apip	Q9WVQ5	Q9WVQ5	Methylthioribulose-1-phosphate dehydratase	25356000000	24	243.04	1	24	24	97.5	97.5	97.5	26.949	241	1584700000	30.0385	30.4107	29.6143	30.2889	30.4814	30.3571
Q06335		1.27321	-0.189179	0.0533077	0.877105	Aplp2	Q06335-2;Q06335	Q06335-2;Q06335	Amyloid-like protein 2	4417600000	21	96.14	2	21	20	31.9	31.9	30.8	78.998	695	163620000	27.4209	27.5625	27.4447	27.6461	27.5823	27.7672
Q9D7N9		1.36043	0.451362	0.0436088	1.36733	Apmap	Q9D7N9	Q9D7N9	Adipocyte plasma membrane-associated protein	12429000000	14	65.227	1	14	14	29.9	29.9	29.9	46.434	415	540390000	29.4962	29.7076	29.5249	28.8671	29.3492	29.1583
Q00623		0.480625	0.136464	0.330655	1.09921	Apoa1	Q00623;CON__P15497	Q00623	Apolipoprotein A-I;Proapolipoprotein A-I;Truncated apolipoprotein A-I	951000000000	47	323.31	2	47	47	85.2	85.2	85.2	30.615	264	67909000000	35.4365	35.2951	35.4131	35.2507	35.0426	35.442
Q8K4Z3		0.365031	-0.134299	0.431488	0.911112	Apoa1bp	Q8K4Z3	Q8K4Z3	NAD(P)H-hydrate epimerase	25761000000	13	223.75	1	13	13	31.9	31.9	31.9	30.972	282	1840100000	30.3374	30.4423	30.1403	30.3198	30.6921	30.3109
P09813		0.428499	0.200516	0.372822	1.14911	Apoa2	P09813	P09813	Apolipoprotein A-II;Proapolipoprotein A-II	166000000000	6	163.33	1	6	6	52.9	52.9	52.9	11.309	102	33147000000	33.0282	33.0609	33.0454	33.0085	32.4468	33.0777
P06728		1.8313	0.48812	0.0147467	1.40262	Apoa4	P06728	P06728	Apolipoprotein A-IV	117000000000	44	323.31	1	44	44	85.8	85.8	85.8	45.029	395	4882700000	32.6874	32.7988	32.5056	32.219	32.0162	32.2923
E9Q414		0.987234	0.638121	0.102983	1.5563	Apob	E9Q414	E9Q414	Apolipoprotein B-100;Apolipoprotein B-48	998280000	16	7.9691	1	16	16	3.3	3.3	3.3	509.43	4505	4397700	25.5744	25.9905	26.5432	25.3419	25.6181	25.2338
Q9WV35		0.462826	0.143784	0.344488	1.1048	Apobec2	Q9WV35	Q9WV35	Probable C->U-editing enzyme APOBEC-2	6372000000	12	80.364	1	12	12	75	75	75	25.66	224	637200000	28.3082	28.4631	28.6082	28.4522	28.3809	28.1151
P34928		1.16337	0.594729	0.0686489	1.51019	Apoc1	P34928	P34928	Apolipoprotein C-I;Truncated apolipoprotein C-I	20491000000	8	23.2	1	8	8	43.2	43.2	43.2	9.6963	88	6830200000	29.9883	30.3479	30.4069	29.4019	29.5052	30.0519
Q05020		0.403585	-0.227966	0.394834	0.853838	Apoc2	Q05020	Q05020	Apolipoprotein C-II	720580000	4	5.3338	1	4	4	25.8	25.8	25.8	10.741	97	360290000	25.2807	24.7334	24.5199	24.9928	25.2271	24.9979
P33622		0.735936	0.600287	0.183681	1.51602	Apoc3	P33622	P33622	Apolipoprotein C-III	6621900000	3	52.67	1	3	3	50.5	50.5	50.5	10.982	99	1324400000	28.3461	29.4886	28.5309	28.3443	28.2685	27.9519
Q61268		0.873892	1.69157	0.133693	3.23009	Apoc4	Q61268	Q61268	Apolipoprotein C-IV	401570000	2	3.3112	1	2	2	14.5	14.5	14.5	14.288	124	100390000	25.219	25.056	24.5718	21.5532	24.4892	23.7297
P08226		0.360185	-0.130061	0.43633	0.913793	Apoe	P08226	P08226	Apolipoprotein E	96831000000	43	323.31	1	43	43	70.7	70.7	70.7	35.866	311	6455400000	32.0034	32.077	32.0423	32.3047	31.8734	32.3349
Q01339		0.758067	0.294272	0.174555	1.22627	Apoh	Q01339;CON__P17690	Q01339	Beta-2-glycoprotein 1	34962000000	26	323.31	2	26	26	57.1	57.1	57.1	38.618	345	1589200000	31.0452	30.5135	30.5581	30.3105	30.4306	30.4929
Q9Z1R3		0.229959	0.158698	0.588899	1.11628	Apom	Q9Z1R3	Q9Z1R3	Apolipoprotein M	2541500000	6	7.7763	1	6	6	26.3	26.3	26.3	21.273	190	363070000	26.3255	26.9031	27.1455	26.7424	26.3961	26.7595
Q9DCZ4		0.179096	-0.0719433	0.662071	0.951356	Apoo	Q9DCZ4;Q9DCZ4-3	Q9DCZ4;Q9DCZ4-3	Apolipoprotein O	30200000000	13	168.19	2	13	4	39.4	39.4	15.7	22.604	198	3355600000	30.4851	30.4891	30.3723	30.4112	30.8134	30.3378
Q78IK4		0.758018	0.318768	0.174575	1.24726	Apool	Q78IK4	Q78IK4	MICOS complex subunit Mic27	69554000000	29	323.31	1	29	29	78.1	78.1	78.1	29.26	265	4091400000	31.9429	32.2633	31.6531	31.4769	31.6925	31.7336
P12023		1.31479	0.675125	0.0484411	1.59674	App	P12023-2;P12023-3;P12023	P12023-2;P12023-3;P12023	Amyloid beta A4 protein;N-APP;Soluble APP-alpha;Soluble APP-beta;C99;Beta-amyloid protein 42;Beta-amyloid protein 40;C83;P3(42);P3(40);C80;Gamma-secretase C-terminal fragment 59;Gamma-secretase C-terminal fragment 57;Gamma-secretase C-terminal fragment 50;C31	2408600000	15	55.968	3	14	14	21.7	20.6	20.6	78.442	695	80286000	27.1964	27.2967	26.5893	26.1817	26.3661	26.5093
Q8K3H0		0.87612	-0.105434	0.133009	0.929525	Appl1	Q8K3H0	Q8K3H0	DCC-interacting protein 13-alpha	12567000000	39	177.27	1	39	38	64.2	64.2	63.2	79.327	707	359050000	29.1892	29.1137	29.0619	29.1482	29.2409	29.2921
Q8K3G9		1.55329	-0.50017	0.0279714	0.707024	Appl2	Q8K3G9	Q8K3G9	DCC-interacting protein 13-beta	6685600000	22	162.52	1	21	21	38.5	37.5	37.5	73.853	662	163060000	27.8698	28.1895	28.0663	28.317	28.61	28.6992
P08030		0.668127	-0.403486	0.21472	0.756029	Aprt	P08030	P08030	Adenine phosphoribosyltransferase	3852500000	8	34.081	1	8	8	35.6	35.6	35.6	19.724	180	321040000	27.9105	27.5881	27.1061	27.6819	27.9578	28.1755
Q02013	+	1.58929	1.69958	0.0257462	3.24807	Aqp1	Q02013	Q02013	Aquaporin-1	1629400000	6	45.687	1	6	6	19	19	19	28.793	269	271570000	27.5454	27.0227	27.4316	26.1994	25.9888	24.7128
Q8CFQ3		0.375336	-0.361641	0.42137	0.778279	Aqr	Q8CFQ3	Q8CFQ3	Intron-binding protein aquarius	3560600000	7	2.6064	1	7	7	4.7	4.7	4.7	170.29	1481	53949000	27.3148	26.6592	27.3585	26.8514	27.5662	27.9999
P04627		0.0189933	0.0131976	0.957209	1.00919	Araf	P04627;P28028-2	P04627	Serine/threonine-protein kinase A-Raf	775650000	8	18.523	2	7	7	18.2	16.6	16.6	67.581	604	24239000	25.234	25.7917	25.146	25.5895	25.334	25.2087
Q4LDD4		0.435825	-0.307812	0.366585	0.807866	Arap1	Q4LDD4-2;Q4LDD4;Q4LDD4-3	Q4LDD4-2;Q4LDD4;Q4LDD4-3	Arf-GAP with Rho-GAP domain, ANK repeat and PH domain-containing protein 1	924280000	10	18.864	3	10	10	8.5	8.5	8.5	161.08	1441	14220000	25.6482	25.6491	24.7537	25.5617	25.7344	25.6784
Q8R5G7		0.873469	0.733238	0.133823	1.66237	Arap3	Q8R5G7-2;Q8R5G7;Q8R5G7-3	Q8R5G7-2;Q8R5G7;Q8R5G7-3	Arf-GAP with Rho-GAP domain, ANK repeat and PH domain-containing protein 3	303730000	6	7.9031	3	6	6	5.3	5.3	5.3	161.17	1460	4672800	23.3728	24.2962	23.5235	23.1593	22.4774	23.3561
Q5XJY5		0.548138	-0.140793	0.283049	0.90702	Arcn1	Q5XJY5	Q5XJY5	Coatomer subunit delta	29324000000	38	258.14	1	38	38	60.9	60.9	60.9	57.229	511	1086100000	30.5029	30.5473	30.215	30.4759	30.5824	30.6293
P84078		0.0726595	0.0688826	0.845942	1.0489	Arf1	P84078;P61205	P84078;P61205	ADP-ribosylation factor 1;ADP-ribosylation factor 3	6715700000	10	132.65	2	10	4	44.8	44.8	23.8	20.697	181	671570000	28.1107	28.4223	28.4377	28.1312	28.8512	27.7817
P61750	+	1.71692	3.21414	0.0191901	9.28008	Arf4	P61750	P61750	ADP-ribosylation factor 4	1195200000	5	5.4527	1	2	2	28.3	9.4	9.4	20.396	180	119520000	25.8932	26.8899	27.0375	22.8738	22.4021	24.9023
P84084		0.0838729	-0.151906	0.824379	0.900061	Arf5	P84084	P84084	ADP-ribosylation factor 5	1040800000	7	6.3454	1	5	4	46.7	35.6	27.8	20.529	180	94621000	24.6168	25.7348	25.3581	24.287	25.9483	25.9302
P62331		0.581979	-0.102344	0.261831	0.931518	Arf6	P62331	P62331	ADP-ribosylation factor 6	826740000	6	23.009	1	6	6	42.3	42.3	42.3	20.082	175	103340000	25.3727	25.484	25.4587	25.6104	25.3992	25.6129
Q9EPJ9		0.532245	-0.279668	0.293599	0.823781	Arfgap1	Q9EPJ9;Q9EPJ9-2	Q9EPJ9;Q9EPJ9-2	ADP-ribosylation factor GTPase-activating protein 1	12496000000	19	259.72	2	19	19	33.8	33.8	33.8	45.288	414	657700000	29.2099	29.5227	29.0577	29.1789	29.7969	29.6535
Q99K28		1.02739	-0.261031	0.0938878	0.834491	Arfgap2	Q99K28;Q99K28-2	Q99K28;Q99K28-2	ADP-ribosylation factor GTPase-activating protein 2	16199000000	31	190.05	2	31	30	49.8	49.8	47.9	56.598	520	623050000	29.6062	29.3663	29.3857	29.5484	29.7299	29.863
Q9D8S3	+	1.9466	-0.558173	0.0113084	0.679162	Arfgap3	Q9D8S3	Q9D8S3	ADP-ribosylation factor GTPase-activating protein 3	3594500000	24	95.521	1	23	23	44.7	42.8	42.8	57.455	523	123950000	27.3901	27.3099	27.0221	27.9137	27.7464	27.7366
G3X9K3		0.668153	-0.207023	0.214707	0.866323	Arfgef1	G3X9K3	G3X9K3	Brefeldin A-inhibited guanine nucleotide-exchange protein 1	3086200000	25	52.26	1	20	20	13.5	11.6	11.6	208.5	1846	31491000	27.1868	27.2474	26.9427	27.2828	27.5347	27.1804
A2A5R2		1.22603	-0.298114	0.0594253	0.813315	Arfgef2	A2A5R2	A2A5R2	Brefeldin A-inhibited guanine nucleotide-exchange protein 2	3525700000	32	82.749	1	32	27	15.7	15.7	13.3	202.24	1792	34908000	27.1065	27.0301	27.1424	27.5651	27.4188	27.1894
Q8BXL7		0.260958	-0.416553	0.54833	0.749213	Arfrp1	Q8BXL7	Q8BXL7	ADP-ribosylation factor-related protein 1	239450000	2	4.0827	1	2	2	10.9	10.9	10.9	22.659	201	21769000	22.6016	23.307	24.3819	23.5917	23.3729	24.5755
Q3UL36		0.378279	0.165627	0.418524	1.12165	Arglu1	Q3UL36;Q3UL36-2	Q3UL36;Q3UL36-2	Arginine and glutamate-rich protein 1	4394700000	20	23.654	2	20	19	50.9	50.9	48.3	32.887	271	399520000	28.1113	27.8837	28.042	27.9442	27.514	28.0819
Q5FWK3		0.479006	-0.109999	0.33189	0.926589	Arhgap1	Q5FWK3	Q5FWK3	Rho GTPase-activating protein 1	13053000000	23	173.67	1	23	23	52.8	52.8	52.8	50.41	439	522100000	29.3159	29.5617	29.3684	29.4619	29.6574	29.4567
Q8C0D4		0.402568	0.15834	0.39576	1.116	Arhgap12	Q8C0D4	Q8C0D4	Rho GTPase-activating protein 12	714050000	13	15.355	1	13	13	17.4	17.4	17.4	95.351	838	14573000	25.1296	25.4509	24.9912	24.9214	25.2235	24.9519
Q3UIA2		0.608189	0.218909	0.246497	1.16385	Arhgap17	Q3UIA2;Q3UIA2-2;Q3UIA2-4;Q3UIA2-3	Q3UIA2;Q3UIA2-2;Q3UIA2-4;Q3UIA2-3	Rho GTPase-activating protein 17	2427000000	13	41.569	4	13	13	21.3	21.3	21.3	92.201	846	67418000	27.2304	26.7743	26.8295	26.6227	26.6869	26.868
Q8K0Q5		1.69669	-0.559969	0.0201053	0.678317	Arhgap18	Q8K0Q5	Q8K0Q5	Rho GTPase-activating protein 18	1269900000	12	23.116	1	12	12	20.8	20.8	20.8	74.929	663	30974000	25.3522	25.1705	25.5109	25.8484	25.7432	26.1219
Q6DFV3		0.651526	-0.172747	0.223087	0.887152	Arhgap21	Q6DFV3	Q6DFV3	Rho GTPase-activating protein 21	1957500000	26	106.48	1	26	26	18.7	18.7	18.7	215.74	1944	19381000	26.5594	26.5858	26.4054	26.729	26.4897	26.8502
Q6ZQ82		0.511844	0.964432	0.30772	1.95129	Arhgap26	Q6ZQ82	Q6ZQ82	Rho GTPase-activating protein 26	611260000	8	12.123	1	8	7	9.3	9.3	8.5	92.07	814	13892000	24.1988	24.3932	24.6194	21.8087	24.17	24.3393
Q8CGF1		0.287406	-0.419911	0.515934	0.747471	Arhgap29	Q8CGF1;Q8CGF1-2	Q8CGF1;Q8CGF1-2	Rho GTPase-activating protein 29	1559000000	10	9.3877	2	10	10	10.9	10.9	10.9	142.34	1266	20787000	26.849	24.8417	25.8515	26.2203	26.1031	26.4786
A6X8Z5		1.80227	-0.418116	0.0157665	0.748402	Arhgap31	A6X8Z5	A6X8Z5	Rho GTPase-activating protein 31	6040000000	43	122.06	1	43	42	38.8	38.8	38.3	155.27	1425	81622000	27.9772	28.0036	27.7963	28.2106	28.3311	28.4897
Q91YM2		0.726365	0.309608	0.187774	1.23937	Arhgap35	Q91YM2	Q91YM2	Rho GTPase-activating protein 35	994330000	11	26.923	1	11	11	11.3	11.3	11.3	170.39	1499	12748000	25.5689	25.6255	25.9314	25.1469	25.6939	25.3562
P97393		0.378177	0.245241	0.418623	1.18529	Arhgap5	P97393	P97393	Rho GTPase-activating protein 5	10345000000	17	25.666	1	17	17	15.8	15.8	15.8	172.11	1501	137940000	28.9916	28.9287	29.1919	29.3129	28.54	28.5236
O54834		1.23778	-0.628196	0.0578393	0.646985	Arhgap6	O54834-4;O54834-3;O54834;O54834-2	O54834-4;O54834-3;O54834;O54834-2	Rho GTPase-activating protein 6	920760000	12	48.877	4	12	12	16.9	16.9	16.9	88.671	795	23609000	25.0106	25.2378	24.8379	25.2628	25.971	25.7371
Q99PT1		0.137946	0.0429751	0.727871	1.03024	Arhgdia	Q99PT1	Q99PT1	Rho GDP-dissociation inhibitor 1	163000000000	23	323.31	1	23	23	92.2	92.2	92.2	23.407	204	18109000000	33.0746	33.0039	32.7086	32.9367	32.873	32.8485
Q61599		1.28243	-0.724704	0.0521883	0.605121	Arhgdib	Q61599	Q61599	Rho GDP-dissociation inhibitor 2	32713000000	20	323.31	1	20	20	81.5	81.5	81.5	22.851	200	2973900000	30.5502	29.8572	29.8109	30.7078	31.0243	30.6603
Q61210		2.16285	-0.380381	0.00687308	0.768235	Arhgef1	Q61210;Q61210-4;Q61210-3	Q61210;Q61210-4;Q61210-3	Rho guanine nucleotide exchange factor 1	6992400000	26	168.41	3	26	2	29.8	29.8	1.7	102.8	920	155390000	28.2262	28.2098	28.3505	28.5283	28.6706	28.7287
A2AWP8		0.279806	0.314102	0.525042	1.24324	Arhgef10l	A2AWP8-5;A2AWP8-3;A2AWP8-2;A2AWP8-4;A2AWP8	A2AWP8-5;A2AWP8-3;A2AWP8-2;A2AWP8-4;A2AWP8	Rho guanine nucleotide exchange factor 10-like protein	269440000	3	5.5236	5	3	3	5.2	5.2	5.2	107.75	988	6415400	24.1153	23.8744	23.4514	23.7992	24.0068	22.6928
Q8R4H2		2.32467	-0.423904	0.00473508	0.745405	Arhgef12	Q8R4H2	Q8R4H2	Rho guanine nucleotide exchange factor 12	7372000000	54	147.85	1	54	54	36.5	36.5	36.5	172.35	1543	97000000	28.1209	28.1729	28.2265	28.4626	28.682	28.6474
Q5FWH6		0.313135	-0.102331	0.486257	0.931527	Arhgef15	Q5FWH6;Q5FWH6-2	Q5FWH6;Q5FWH6-2	Rho guanine nucleotide exchange factor 15	164900000	3	22.547	2	3	3	7.8	7.8	7.8	92.944	849	3664400	22.8549	23.2917	23.1496	23.2723	23.1571	23.1738
Q80U35		0.00283176	0.0014623	0.993501	1.00101	Arhgef17	Q80U35;Q80U35-2	Q80U35;Q80U35-2	Rho guanine nucleotide exchange factor 17	2858100000	32	46.288	2	32	32	18.5	18.5	18.5	221.67	2057	31066000	27.2604	27.231	27.0588	26.9014	27.2016	27.4428
Q6P9R4		0.457677	-0.389032	0.348597	0.763642	Arhgef18	Q6P9R4;Q6P9R4-2	Q6P9R4;Q6P9R4-2	Rho guanine nucleotide exchange factor 18	523740000	6	8.52	2	6	6	7.3	7.3	7.3	114.33	1021	11386000	24.6429	23.9656	24.1234	24.5236	25.2063	24.1691
Q60875		1.32937	-0.546588	0.0468414	0.684638	Arhgef2	Q60875-5;Q60875-4;Q60875;Q60875-2;Q60875-3	Q60875-5;Q60875-4;Q60875	Rho guanine nucleotide exchange factor 2	2894900000	24	103.47	5	24	24	28.3	28.3	28.3	108.53	956	54620000	26.8785	26.3601	26.661	26.9457	27.3438	27.2499
Q3UPH7		0.596982	0.266605	0.25294	1.20297	Arhgef40	Q3UPH7-3;Q3UPH7-6;Q3UPH7-2;Q3UPH7	Q3UPH7-3;Q3UPH7-6;Q3UPH7-2;Q3UPH7	Rho guanine nucleotide exchange factor 40	141600000	6	17.181	4	6	6	5.1	5.1	5.1	160.17	1469	2212600	23.3952	23.3897	23.2748	22.8738	23.4779	22.9082
E9Q7D5		0.0138539	-0.0129026	0.968604	0.991096	Arhgef5	E9Q7D5	E9Q7D5		558340000	9	17.98	1	9	9	7.8	7.8	7.8	176.66	1581	7648500	24.7969	25.7223	25.112	25.1452	25.0197	25.505
Q8K4I3		0.605918	-0.30189	0.247789	0.811189	Arhgef6	Q8K4I3	Q8K4I3	Rho guanine nucleotide exchange factor 6	2273700000	20	34.086	1	17	17	20.5	17.5	17.5	87.051	771	50527000	26.5135	26.9356	26.4879	26.7394	27.2837	26.8195
Q9ES28		1.2057	-0.211937	0.0622736	0.863377	Arhgef7	Q9ES28-4;Q9ES28-2;Q9ES28-7;Q9ES28;Q9ES28-3;Q9ES28-6;Q9ES28-5	Q9ES28-4;Q9ES28-2;Q9ES28-7;Q9ES28;Q9ES28-3;Q9ES28-6;Q9ES28-5	Rho guanine nucleotide exchange factor 7	8986900000	34	273.65	7	34	8	45.1	45.1	8.4	84.697	751	195370000	28.7353	28.589	28.5194	28.8244	28.7363	28.9188
A2BH40		0.885973	-0.231761	0.130025	0.851595	Arid1a	A2BH40;A2BH40-3;A2BH40-4;A2BH40-2	A2BH40;A2BH40-3;A2BH40-4;A2BH40-2	AT-rich interactive domain-containing protein 1A	2060600000	22	53.557	4	22	22	13.8	13.8	13.8	242.09	2283	25439000	26.5371	26.4244	26.7104	26.683	26.7182	26.9661
Q9Z1K5		0.41581	-0.161916	0.383875	0.893837	Arih1	Q9Z1K5	Q9Z1K5	E3 ubiquitin-protein ligase ARIH1	3635600000	12	41.04	1	12	12	25.4	25.4	25.4	64.016	555	139830000	27.3704	27.2476	27.3952	27.4329	27.8029	27.2632
Q9Z1K6		0.768354	0.494113	0.170469	1.40845	Arih2	Q9Z1K6	Q9Z1K6	E3 ubiquitin-protein ligase ARIH2	484190000	5	27.784	1	5	5	14.4	14.4	14.4	57.696	492	19368000	24.5652	25.1352	25.1349	24.2302	24.9051	24.2176
Q8BGR6		0.736099	-0.97005	0.183612	0.510488	Arl15	Q8BGR6	Q8BGR6	ADP-ribosylation factor-like protein 15	338780000	4	3.4279	1	4	4	18.6	18.6	18.6	22.905	204	33878000	22.8421	24.2642	24.8707	24.8905	25.081	24.9157
Q9WUL7		0.62047	-0.30427	0.239624	0.809852	Arl3	Q9WUL7	Q9WUL7	ADP-ribosylation factor-like protein 3	4627500000	15	176.85	1	15	15	79.1	79.1	79.1	20.486	182	420690000	27.4313	28.1366	27.5772	28.0837	28.0509	27.9234
O88848		0.436557	0.445543	0.365968	1.36183	Arl6	O88848;O88848-2	O88848;O88848-2	ADP-ribosylation factor-like protein 6	375880000	4	3.3975	2	4	4	28	28	28	20.959	186	31323000	23.6398	24.8755	23.941	23.4376	23.5178	24.1642
Q9JKW0		0.466249	-0.927856	0.341783	0.525639	Arl6ip1	Q9JKW0	Q9JKW0	ADP-ribosylation factor-like protein 6-interacting protein 1	523840000	2	3.7372	1	2	2	8.9	8.9	8.9	23.437	203	130960000	24.8308	22.4315	24.5346	25.6829	24.3827	24.5149
Q8R5J9		0.546336	0.468253	0.284226	1.38343	Arl6ip5	Q8R5J9	Q8R5J9	PRA1 family protein 3	1608800000	11	49.445	1	11	11	31.4	31.4	31.4	21.557	188	321760000	25.8365	26.9272	26.1599	25.4973	25.8398	26.1816
Q8BH07		1.13283	-0.4942	0.07365	0.709955	Arl6ip6	Q8BH07	Q8BH07	ADP-ribosylation factor-like protein 6-interacting protein 6	990900000	3	4.8101	1	3	3	12.4	12.4	12.4	24.908	226	123860000	24.8916	25.099	24.8328	25.0728	25.7067	25.5265
Q8VEH3		0.145228	0.381432	0.715768	1.30263	Arl8a	Q8VEH3	Q8VEH3	ADP-ribosylation factor-like protein 8A	555080000	4	14.865	1	1	1	17.7	7.5	7.5	21.39	186	50462000	25.4138	23.5868	24.539	22.6389	25.4692	24.2872
Q9CQW2		0.541758	0.200816	0.287238	1.14935	Arl8b	Q9CQW2	Q9CQW2	ADP-ribosylation factor-like protein 8B	3574100000	7	14.862	1	7	4	30.1	30.1	19.9	21.539	186	324920000	27.6242	27.3554	27.1449	27.0768	27.3476	27.0977
Q9D7A8		0.254918	0.106745	0.556009	1.0768	Armc1	Q9D7A8	Q9D7A8	Armadillo repeat-containing protein 1	13207000000	19	127.65	1	19	19	71.3	71.3	71.3	31.246	282	1200700000	29.2636	29.3083	28.8719	29.2046	29.0325	28.8864
Q9D0L7		0.273979	-0.227734	0.532134	0.853975	Armc10	Q9D0L7;Q9D0L7-2	Q9D0L7;Q9D0L7-2	Armadillo repeat-containing protein 10	3612300000	10	64.915	2	10	10	34.6	34.6	34.6	33.31	306	301030000	27.5333	27.7595	26.9835	27.7435	28.018	27.1979
A2AU72		1.01386	0.860447	0.0968585	1.8156	Armc3	A2AU72-2;A2AU72	A2AU72-2;A2AU72	Armadillo repeat-containing protein 3	4612800000	4	-2	2	4	4	6.6	6.6	6.6	74.804	684	128130000	28.4212	27.9639	28.2517	27.4113	26.6741	27.97
Q8BNU0		0.042329	0.0391261	0.907133	1.02749	Armc6	Q8BNU0;Q8BNU0-2	Q8BNU0;Q8BNU0-2	Armadillo repeat-containing protein 6	1666000000	8	12.932	2	8	8	19.7	19.7	19.7	50.683	468	79334000	26.668	26.6925	25.7362	26.3085	26.3219	26.349
Q9DBR3		0.178207	-0.188602	0.663427	0.877456	Armc8	Q9DBR3;Q9DBR3-2	Q9DBR3;Q9DBR3-2	Armadillo repeat-containing protein 8	184140000	4	5.09	2	4	3	5.6	5.6	4.3	75.363	673	4721500	22.8692	23.8539	24.1681	23.8095	23.9838	23.6636
A6H630		0.214023	-0.0723979	0.61091	0.951056	Armt1	A6H630;A6H630-4;A6H630-2;A6H630-3	A6H630;A6H630-4;A6H630-2;A6H630-3	Protein-glutamate O-methyltransferase	3231900000	15	53.239	4	15	15	20.7	20.7	20.7	50.548	439	129280000	27.1466	27.0719	27.3811	27.1012	27.4194	27.2962
Q9R0Q6		0.295784	-0.135938	0.506076	0.910078	Arpc1a	Q9R0Q6	Q9R0Q6	Actin-related protein 2/3 complex subunit 1A	6192800000	18	173.17	1	18	18	49.5	49.5	49.5	41.626	370	294890000	28.0505	27.8315	28.4278	28.1267	28.3561	28.2349
Q9WV32		0.0237356	0.0108566	0.946813	1.00755	Arpc1b	Q9WV32	Q9WV32	Actin-related protein 2/3 complex subunit 1B	18952000000	16	242.92	1	16	16	30.6	30.6	30.6	41.063	372	1052900000	29.9684	30.0037	29.9366	29.6557	30.0968	30.1236
Q9CVB6		0.387592	0.258444	0.409645	1.19619	Arpc2	Q9CVB6	Q9CVB6	Actin-related protein 2/3 complex subunit 2	5616800000	17	53.113	1	17	17	48.7	48.7	48.7	34.357	300	280840000	27.7776	28.3383	27.9886	27.7856	28.1674	27.3762
Q9JM76		0.424072	0.285357	0.376641	1.21871	Arpc3	Q9JM76	Q9JM76	Actin-related protein 2/3 complex subunit 3	6009200000	12	33.444	1	12	12	45.5	45.5	45.5	20.524	178	600920000	28.2695	28.508	28.1491	27.6913	28.5519	27.8272
P59999		0.31056	0.149478	0.489148	1.10917	Arpc4	P59999	P59999	Actin-related protein 2/3 complex subunit 4	13191000000	8	34.378	1	8	8	38.1	38.1	38.1	19.667	168	1465700000	29.4643	29.2601	29.4608	28.9198	29.5586	29.2584
Q9CPW4		0.120288	-0.0625483	0.758075	0.957571	Arpc5	Q9CPW4	Q9CPW4	Actin-related protein 2/3 complex subunit 5	17330000000	15	91.339	1	15	15	84.8	84.8	84.8	16.288	151	1733000000	29.8566	29.901	29.3973	29.7036	29.9796	29.6593
Q9D898		0.0931366	0.0469259	0.806981	1.03306	Arpc5l	Q9D898	Q9D898	Actin-related protein 2/3 complex subunit 5-like protein	12939000000	15	235.17	1	15	15	85	85	85	16.98	153	1437700000	29.0109	29.6098	29.2017	29.1759	29.29	29.2157
Q9D0A3		0.587631	-0.225394	0.258445	0.855361	Arpin	Q9D0A3	Q9D0A3	Arpin	10174000000	17	49.658	1	17	17	48.7	48.7	48.7	25.193	226	847830000	28.8495	29.31	29.1476	29.2376	29.2075	29.5381
P56212		0.0909015	0.0896994	0.811145	1.06415	Arpp19	P56212;P56212-2	P56212;P56212-2	cAMP-regulated phosphoprotein 19	2781700000	8	22.362	2	6	6	78.6	66.1	66.1	12.293	112	397390000	27.8427	27.0576	27.25	27.0355	27.8142	27.0315
Q8BWG8		0.854767	-0.401293	0.139712	0.757179	Arrb1	Q8BWG8-2;Q8BWG8;P20443	Q8BWG8-2;Q8BWG8	Beta-arrestin-1	8547900000	21	81.948	3	21	18	52	52	48.3	46.215	410	407040000	28.6884	28.8826	28.2557	28.9301	29.2373	28.8631
Q91YI4		0.273804	-0.538257	0.532349	0.688602	Arrb2	Q91YI4;Q91YI4-2	Q91YI4;Q91YI4-2	Beta-arrestin-2	626450000	6	5.9435	2	3	3	9.5	5.9	5.9	46.313	410	29831000	25.7233	23.6212	25.9781	25.7725	26.0071	25.1578
P50428		1.10731	0.652164	0.0781068	1.57152	Arsa	P50428	P50428	Arylsulfatase A	922150000	7	28.398	1	7	7	27.3	27.3	27.3	53.748	506	65868000	25.8135	25.8941	25.1041	24.7209	25.1014	25.0329
P50429		0.848011	0.572034	0.141902	1.48662	Arsb	P50429;P50429-2	P50429	Arylsulfatase B	563350000	4	9.0845	2	4	4	7.1	7.1	7.1	59.646	534	22534000	24.4129	25.2747	25.3544	24.5917	24.4383	24.2959
Q60935		0.00361744	-0.00256348	0.991705	0.998225	Art1	Q60935	Q60935	GPI-linked NAD(P)(+)--arginine ADP-ribosyltransferase 1	2195600000	6	9.1206	1	6	6	12.3	12.3	12.3	35.898	325	156830000	27.5293	26.9785	26.8599	27.006	27.0333	27.3361
Q8R2G4		0.00647374	0.00398254	0.985204	1.00276	Art3	Q8R2G4;Q8R2G4-7	Q8R2G4;Q8R2G4-7	Ecto-ADP-ribosyltransferase 3	34209000000	22	322.53	2	22	5	47.2	47.2	9.2	42.014	371	1800500000	30.8144	30.9179	30.3856	30.7766	30.8606	30.4687
Q9CRA0		0.932699	-1.13924	0.116762	0.454	Art4	Q9CRA0	Q9CRA0	Ecto-ADP-ribosyltransferase 4	1165900000	4	10.379	1	4	4	12.3	12.3	12.3	33.08	300	97159000	25.1813	24.2381	25.1776	25.0537	26.4158	26.5452
P98203		0.919621	0.184495	0.120331	1.13642	Arvcf	P98203-2;P98203;P98203-4;P98203-5;P98203-3	P98203-2;P98203;P98203-4;P98203-5;P98203-3	Armadillo repeat protein deleted in velo-cardio-facial syndrome homolog	2478500000	25	72.675	5	25	25	36.3	36.3	36.3	104.21	956	51636000	26.7191	26.9692	26.9625	26.6122	26.7231	26.7619
Q91WU5		1.75347	-0.482232	0.0176412	0.715869	As3mt	Q91WU5	Q91WU5	Arsenite methyltransferase	19435000000	24	313.44	1	24	24	57.7	57.7	57.7	41.793	376	747510000	29.7555	29.9061	29.5181	30.2445	30.2735	30.1085
Q9WV54		0.965493	0.460138	0.10827	1.37567	Asah1	Q9WV54	Q9WV54	Acid ceramidase;Acid ceramidase subunit alpha;Acid ceramidase subunit beta	6112500000	14	33.344	1	14	14	31.5	31.5	31.5	44.669	394	254690000	28.8069	28.1706	28.4766	27.9015	28.278	27.8942
Q9QWY8		0.105696	-0.126916	0.783978	0.915787	Asap1	Q9QWY8-4;Q9QWY8-2;Q9QWY8-3;Q9QWY8	Q9QWY8-4;Q9QWY8-2;Q9QWY8-3;Q9QWY8	Arf-GAP with SH3 domain, ANK repeat and PH domain-containing protein 1	1115200000	14	67.957	4	14	14	16.2	16.2	16.2	125.84	1132	19228000	26.0341	25.9635	25.0686	26.1316	26.1023	25.213
Q7SIG6		0.708432	-0.252092	0.19569	0.839678	Asap2	Q7SIG6-2	Q7SIG6-2	Arf-GAP with SH3 domain, ANK repeat and PH domain-containing protein 2	2044400000	12	54.046	1	12	1	21.9	21.9	1.7	90.021	809	51110000	26.4578	26.4086	26.8234	26.7507	27.0049	26.6905
Q8K0L0		1.17878	0.450262	0.066255	1.36629	Asb2	Q8K0L0;Q8K0L0-2	Q8K0L0;Q8K0L0-2	Ankyrin repeat and SOCS box protein 2	1237000000	14	25.259	2	14	14	23.3	23.3	23.3	70.22	634	36383000	26.6542	26.1148	26.3385	25.8056	26.0925	25.8585
Q9D8Z1		0.54242	0.171586	0.2868	1.1263	Ascc1	Q9D8Z1	Q9D8Z1	Activating signal cointegrator 1 complex subunit 1	994090000	8	8.352	1	8	8	21.3	21.3	21.3	41.279	356	49704000	25.5207	25.7465	25.8163	25.7262	25.3604	25.4821
Q91WR3		0.67116	-0.433889	0.213226	0.740263	Ascc2	Q91WR3-2;Q91WR3;Q91WR3-3	Q91WR3-2;Q91WR3;Q91WR3-3	Activating signal cointegrator 1 complex subunit 2	95739000	3	3.5812	3	3	3	5.9	5.9	5.9	80.975	709	4162600	22.2433	22.7512	22.8407	22.8099	22.8278	23.4992
E9PZJ8		0.71814	-1.53468	0.191364	0.345156	Ascc3	E9PZJ8;E9PZJ8-2	E9PZJ8	Activating signal cointegrator 1 complex subunit 3	1903400000	9	4.0542	2	9	9	5.3	5.3	5.3	250.55	2198	15995000	24.2106	27.2891	26.1424	26.9888	27.0745	28.1828
Q91YI0		1.57524	0.319596	0.0265928	1.24798	Asl	Q91YI0	Q91YI0	Argininosuccinate lyase	2335400000	14	28.909	1	14	14	24.1	24.1	24.1	51.739	464	89824000	26.8817	26.9891	26.9903	26.7612	26.671	26.4702
O54984		0.564123	-0.2025	0.27282	0.869043	Asna1	O54984	O54984	ATPase Asna1	3412200000	9	28.01	1	9	9	33.9	33.9	33.9	38.822	348	227480000	26.9191	27.0173	27.4346	27.3666	27.2965	27.3154
Q8R3P0	+	2.62123	1.68268	0.00239207	3.21024	Aspa	Q8R3P0	Q8R3P0	Aspartoacylase	1592500000	8	18.982	1	8	8	26.9	26.9	26.9	35.344	312	88475000	27.2247	26.3856	26.8242	25.0468	25.1909	25.1487
Q8BSY0		0.575553	-0.126474	0.265734	0.916068	Asph	Q8BSY0;REV__Q60575-2	Q8BSY0	Aspartyl/asparaginyl beta-hydroxylase	64479000000	63	323.31	2	63	61	54.3	54.3	50.9	83.041	741	2302800000	31.523	31.7915	31.5387	31.6805	31.7216	31.8305
Q99MQ4	+	3.70384	2.41688	0.000197769	5.34015	Aspn	Q99MQ4	Q99MQ4	Asporin	20042000000	25	235.55	1	25	25	55.5	55.5	55.5	42.572	373	1054800000	30.5045	31.053	30.5406	28.3453	28.177	28.325
Q8VBT9		0.610077	-0.161168	0.245428	0.894301	Aspscr1	Q8VBT9;Q8VBT9-3;Q8VBT9-2	Q8VBT9;Q8VBT9-3;Q8VBT9-2	Tether containing UBX domain for GLUT4	5537700000	21	224.65	3	21	21	48.7	48.7	48.7	59.795	550	205100000	28.1862	27.8448	28.0846	28.1572	28.1208	28.3211
Q8C0M9		2.01472	-0.251413	0.00966679	0.840073	Asrgl1	Q8C0M9	Q8C0M9	Isoaspartyl peptidase/L-asparaginase;Isoaspartyl peptidase/L-asparaginase alpha chain;Isoaspartyl peptidase/L-asparaginase beta chain	27428000000	26	188.14	1	26	26	65.6	65.6	65.6	33.95	326	1714300000	30.2389	30.1623	30.162	30.3832	30.4003	30.5339
P16460	+	2.59182	0.950272	0.00255965	1.93224	Ass1	P16460	P16460	Argininosuccinate synthase	4802600000	17	57.607	1	17	17	32	32	32	46.584	412	228690000	28.2491	28.1099	28.1119	27.4695	27.1188	27.0317
Q9D5T0		0.318971	0.104123	0.479765	1.07484	Atad1	Q9D5T0	Q9D5T0	ATPase family AAA domain-containing protein 1	42352000000	28	323.31	1	28	28	52.4	52.4	52.4	40.744	361	2117600000	31.0533	31.0206	30.815	30.7543	31.0807	30.7414
Q925I1		0.177381	-0.0494518	0.664689	0.966303	Atad3	Q925I1;Q925I1-2	Q925I1;Q925I1-2	ATPase family AAA domain-containing protein 3	43855000000	59	323.31	2	59	59	74.5	74.5	74.5	66.741	591	1328900000	31.0807	31.2004	30.8932	31.1827	31.1433	30.9965
Q8K341		0.809091	-0.674899	0.155206	0.626376	Atat1	Q8K341-4;Q8K341-3;Q8K341;Q8K341-5;Q8K341-2	Q8K341-4;Q8K341-3;Q8K341;Q8K341-5;Q8K341-2	Alpha-tubulin N-acetyltransferase 1	429210000	6	9.8122	5	6	6	27	27	27	37.528	333	20439000	24.1232	23.3352	23.9351	24.301	24.0534	25.0639
Q9Z2A5		0.217491	-0.111845	0.60605	0.925404	Ate1	Q9Z2A5	Q9Z2A5	Arginyl-tRNA--protein transferase 1	4289200000	18	103.34	1	18	2	34.7	34.7	4.1	59.146	516	225740000	27.7157	27.8658	27.6459	27.4789	27.9999	28.0843
Q8R0S1		0.443587	-0.45359	0.360092	0.730223	Atf7	Q8R0S1;P16951-2;P16951;Q8K1L0;P16951-3	Q8R0S1	Cyclic AMP-dependent transcription factor ATF-7	662020000	7	20.89	5	7	7	19.1	19.1	19.1	44.607	413	41376000	25.0285	24.0621	24.9188	25.7408	24.928	24.7013
Q7TT18		0.507572	-0.290567	0.310762	0.81758	Atf7ip	Q7TT18	Q7TT18	Activating transcription factor 7-interacting protein 1	539900000	9	19.998	1	9	9	8	8	8	138.59	1306	10187000	24.2985	24.7397	24.6234	25.0754	24.4189	25.039
Q8C0J2		0.441176	-0.27095	0.362096	0.828773	Atg16l1	Q8C0J2-4;Q8C0J2-2;Q8C0J2-5;Q8C0J2;Q8C0J2-3	Q8C0J2-4;Q8C0J2-2;Q8C0J2-5;Q8C0J2;Q8C0J2-3	Autophagy-related protein 16-1	3213400000	15	118.48	5	15	15	39.3	39.3	39.3	53.023	468	139710000	26.9464	26.9815	27.5134	27.0821	27.7373	27.4347
Q80XK6		0.608904	-0.497986	0.246091	0.708094	Atg2b	Q80XK6;Q80XK6-5;Q80XK6-4	Q80XK6	Autophagy-related protein 2 homolog B	326920000	5	8.9814	3	5	5	3	3	3	231.4	2075	3055300	24.2305	24.8333	24.1661	24.537	24.6873	25.4995
Q9CPX6		0.575221	-0.234811	0.265937	0.849797	Atg3	Q9CPX6	Q9CPX6	Ubiquitin-like-conjugating enzyme ATG3	6239600000	13	38.684	1	13	13	29.3	29.3	29.3	35.796	314	567240000	28.4215	27.8531	28.2578	28.3831	28.5402	28.3136
Q9D906		0.427803	-0.483833	0.37342	0.715075	Atg7	Q9D906	Q9D906	Ubiquitin-like modifier-activating enzyme ATG7	1657700000	6	7.0227	1	6	6	8.2	8.2	8.2	77.519	698	42504000	27.1373	26.0569	26.747	26.6705	26.8688	27.8535
Q8BP56		0.78089	0.548301	0.165619	1.46236	Athl1	Q8BP56;Q8BP56-3;Q8BP56-2	Q8BP56;Q8BP56-3;Q8BP56-2	Acid trehalase-like protein 1	273070000	5	6.9462	3	5	5	9.3	9.3	9.3	76.487	690	9416300	23.9222	24.2068	24.2724	22.9813	23.8098	23.9654
Q9CWJ9		0.692296	-0.150316	0.203097	0.901053	Atic	Q9CWJ9	Q9CWJ9	Bifunctional purine biosynthesis protein PURH;Phosphoribosylaminoimidazolecarboxamide formyltransferase;IMP cyclohydrolase	54158000000	47	323.31	1	47	47	83.3	83.3	83.3	64.217	592	1547400000	31.3496	31.4365	31.2097	31.3796	31.6249	31.4424
Q8BH66		0.169392	-0.56437	0.67703	0.676251	Atl1	Q8BH66	Q8BH66	Atlastin-1	817170000	4	5.512	1	3	3	8.4	6.5	6.5	63.377	558	27239000	24.9223	22.0397	26.3046	25.0985	24.8501	25.0112
Q6PA06		0.619209	-0.113195	0.240321	0.924538	Atl2	Q6PA06;Q6PA06-2	Q6PA06;Q6PA06-2	Atlastin-2	22341000000	35	193.4	2	35	34	37.4	37.4	35.5	66.223	583	827460000	29.9355	29.9591	29.8086	29.895	30.0189	30.1289
Q91YH5		0.0525832	-0.0522207	0.885966	0.964451	Atl3	Q91YH5-2;Q91YH5	Q91YH5-2;Q91YH5	Atlastin-3	1267200000	6	15.568	2	6	6	14.6	14.6	14.6	42.737	377	74539000	25.1975	25.1149	26.0467	25.3942	25.2867	25.8349
O08997		0.299612	0.108117	0.501636	1.07782	Atox1	O08997	O08997	Copper transport protein ATOX1	35438000000	11	323.31	1	11	11	98.5	98.5	98.5	7.3384	68	8859500000	31.2354	31.1423	30.789	30.8405	30.9806	31.0212
P98197		0.6616	-0.378588	0.217972	0.76919	Atp11a	P98197	P98197	Probable phospholipid-transporting ATPase IH	294180000	6	4.7104	1	6	6	5.4	5.4	5.4	135.5	1187	5348800	24.0893	23.4497	24.0144	23.9953	24.5423	24.1516
Q9EPE9		0.639025	0.240781	0.229602	1.18163	Atp13a1	Q9EPE9	Q9EPE9	Manganese-transporting ATPase 13A1	3544100000	17	48.956	1	17	17	17.4	17.4	17.4	132.39	1200	63288000	27.7538	27.6649	27.5936	27.5856	27.6013	27.103
Q8VDN2		0.214886	-0.0523326	0.609697	0.964376	Atp1a1	Q8VDN2	Q8VDN2	Sodium/potassium-transporting ATPase subunit alpha-1	777000000000	91	323.31	1	91	63	55.9	55.9	41.3	112.98	1023	16883000000	35.0331	35.1062	34.8184	34.9886	35.0115	35.1145
Q6PIE5	+	2.10912	0.824879	0.00777826	1.77139	Atp1a2	Q6PIE5;Q9Z1W8	Q6PIE5	Sodium/potassium-transporting ATPase subunit alpha-2	51342000000	82	323.31	2	58	54	59.3	41.1	40	112.22	1020	1092400000	31.771	32.0512	31.7133	30.9467	30.841	31.2731
Q6PIC6		0.948914	0.487391	0.112483	1.40191	Atp1a3	Q6PIC6	Q6PIC6	Sodium/potassium-transporting ATPase subunit alpha-3	1432300000	45	28.973	1	16	16	40.9	17.9	17.9	111.69	1013	32552000	26.0408	26.3427	25.9471	25.2989	26.0125	25.557
P14094		0.624087	0.178892	0.237636	1.13201	Atp1b1	P14094	P14094	Sodium/potassium-transporting ATPase subunit beta-1	102000000000	27	227.5	1	27	27	57.2	57.2	57.2	35.194	304	8521200000	32.4967	32.6972	32.3775	32.2268	32.5193	32.2885
P14231		1.26828	0.871189	0.0539168	1.82917	Atp1b2	P14231	P14231	Sodium/potassium-transporting ATPase subunit beta-2	2437800000	7	23.668	1	7	7	32.1	32.1	32.1	33.344	290	187520000	27.2784	26.6741	27.3476	25.7596	26.3674	26.5595
P97370		0.578277	-0.261847	0.264072	0.834019	Atp1b3	P97370	P97370	Sodium/potassium-transporting ATPase subunit beta-3	11399000000	10	111.08	1	10	10	27	27	27	31.775	278	759910000	29.2987	29.0429	28.9143	29.2037	29.1573	29.6803
Q8R429	+	3.03264	0.852189	0.000927606	1.80524	Atp2a1	Q8R429	Q8R429	Sarcoplasmic/endoplasmic reticulum calcium ATPase 1	641890000	41	23.102	1	9	9	33.8	12.9	12.9	109.42	994	15283000	25.1997	25.2949	25.3028	24.2593	24.4065	24.5751
O55143		0.0295337	-0.0124283	0.934257	0.991422	Atp2a2	O55143	O55143	Sarcoplasmic/endoplasmic reticulum calcium ATPase 2	4980000000000	129	323.31	1	129	1	64.7	64.7	1.5	114.86	1044	106000000000	37.8369	37.8664	37.4784	37.7699	37.6115	37.8376
Q64518	+	3.15263	-1.66427	0.000703673	0.315504	Atp2a3	Q64518;Q64518-3;Q64518-2	Q64518;Q64518-3;Q64518-2	Sarcoplasmic/endoplasmic reticulum calcium ATPase 3	8450800000	48	139.42	3	33	30	38.2	30.3	28.2	113.64	1038	172460000	27.4009	27.6031	27.4519	29.0484	29.4733	28.927
G5E829		0.356455	-0.0722529	0.440094	0.951152	Atp2b1	G5E829	G5E829	Plasma membrane calcium-transporting ATPase 1	32447000000	45	243.9	1	45	25	38.9	38.9	23.9	134.75	1220	648950000	30.7231	30.683	30.4756	30.6485	30.683	30.7669
Q9R0K7		0.755688	1.32241	0.175514	2.50084	Atp2b2	Q9R0K7	Q9R0K7	Plasma membrane calcium-transporting ATPase 2	329630000	19	5.8791	1	6	6	15.5	6.7	6.7	132.59	1198	6104300	24.8341	25.0207	24.6453	24.1888	21.9226	24.4215
Q6Q477		1.04948	-0.458389	0.0892323	0.727799	Atp2b4	Q6Q477;Q6Q477-2	Q6Q477;Q6Q477-2	Calcium-transporting ATPase	11188000000	44	306.29	2	28	28	38.2	26.1	26.1	133.07	1205	233090000	28.8168	29.1145	28.4533	29.1695	29.1884	29.4019
Q80XR2	+	2.53715	-0.408503	0.00290303	0.753405	Atp2c1	Q80XR2	Q80XR2	Calcium-transporting ATPase type 2C member 1	990200000	15	50.991	1	15	15	22.4	22.4	22.4	100.3	918	23028000	25.1879	25.211	25.0318	25.5581	25.5006	25.5975
Q03265		0.633246	0.130086	0.232677	1.09436	Atp5a1	Q03265	Q03265	ATP synthase subunit alpha, mitochondrial	4440000000000	98	323.31	1	98	98	83	83	83	59.752	553	143000000000	37.6285	37.8676	37.5764	37.5827	37.5851	37.5145
P56480		0.0676551	-0.0311941	0.855746	0.97861	Atp5b	P56480	P56480	ATP synthase subunit beta, mitochondrial	3540000000000	61	323.31	1	61	61	87.7	87.7	87.7	56.3	529	122000000000	36.9565	37.402	36.9097	37.1603	37.1526	37.0489
Q91VR2		1.99308	0.221503	0.0101605	1.16595	Atp5c1	Q91VR2	Q91VR2	ATP synthase subunit gamma, mitochondrial	407000000000	40	323.31	1	40	40	60.1	60.1	60.1	32.886	298	33932000000	34.1983	34.165	34.2179	34.004	34.0307	33.8819
Q9D3D9		0.254873	-0.140467	0.556067	0.907225	Atp5d	Q9D3D9	Q9D3D9	ATP synthase subunit delta, mitochondrial	237000000000	8	323.31	1	8	8	45.8	45.8	45.8	17.6	168	47337000000	33.2681	33.3437	33.7881	33.6168	33.3477	33.8569
P56382		0.119422	0.0241191	0.759587	1.01686	Atp5e	P56382	P56382	ATP synthase subunit epsilon, mitochondrial	262000000000	11	170.98	1	11	11	78.8	78.8	78.8	5.8378	52	87305000000	33.7927	33.7995	33.5816	33.6811	33.7351	33.6853
Q9CQQ7		0.0449168	0.0124041	0.901744	1.00863	Atp5f1	Q9CQQ7	Q9CQQ7	ATP synthase F(0) complex subunit B1, mitochondrial	479000000000	31	316.28	1	31	31	60.9	60.9	60.9	28.948	256	28169000000	34.3434	34.4831	34.3281	34.2116	34.454	34.4518
Q9DCX2		1.02876	0.122865	0.0935913	1.0889	Atp5h	Q9DCX2	Q9DCX2	ATP synthase subunit d, mitochondrial	565000000000	30	323.31	1	30	30	94.4	94.4	94.4	18.749	161	51362000000	34.7202	34.9074	34.8561	34.6972	34.7038	34.7141
Q06185		0.190918	-0.0652415	0.644291	0.955785	Atp5i	Q06185	Q06185	ATP synthase subunit e, mitochondrial	379000000000	16	113.67	1	16	16	93	93	93	8.2355	71	126000000000	33.8478	33.9071	34.1841	34.1185	33.8852	34.131
P97450		0.925399	0.146847	0.118741	1.10715	Atp5j	P97450	P97450	ATP synthase-coupling factor 6, mitochondrial	419000000000	18	323.31	1	18	18	66.7	66.7	66.7	12.496	108	83787000000	34.4166	34.3295	34.2394	34.1444	34.2875	34.1131
P56135		0.271609	0.120928	0.535046	1.08743	Atp5j2	P56135	P56135	ATP synthase subunit f, mitochondrial	270000000000	10	53.317	1	10	10	53.4	53.4	53.4	10.344	88	67537000000	33.6066	33.9931	33.6628	33.5175	33.8956	33.4866
Q9CPQ8		0.0632419	0.0324326	0.864486	1.02274	Atp5l	Q9CPQ8	Q9CPQ8	ATP synthase subunit g, mitochondrial	338000000000	12	74.702	1	12	12	75.7	75.7	75.7	11.424	103	67676000000	33.8928	33.8715	33.7732	33.6745	34.16	33.6058
Q9DB20		0.190801	0.0727132	0.644464	1.05169	Atp5o	Q9DB20	Q9DB20	ATP synthase subunit O, mitochondrial	1150000000000	35	323.31	1	35	35	83.6	83.6	83.6	23.363	213	96194000000	35.7715	35.8913	35.4862	35.8027	35.5241	35.6041
Q9CRA7		0.680965	0.752847	0.208466	1.68511	Atp5s	Q9CRA7	Q9CRA7	ATP synthase subunit s, mitochondrial	811350000	5	3.3559	1	5	5	20.5	20.5	20.5	23.275	200	73759000	25.0098	25.6376	26.0185	24.1402	24.7221	25.545
Q9D7K5		0.247717	-0.285971	0.565305	0.82019	Atp5sl	Q9D7K5	Q9D7K5	ATP synthase subunit s-like protein	452750000	5	4.9795	1	5	5	20.5	20.5	20.5	29.179	258	41159000	24.8761	25.2585	23.7837	24.7916	24.8281	25.1565
Q9R1Q9		0.536087	0.842941	0.291013	1.7937	Atp6ap1	Q9R1Q9	Q9R1Q9	V-type proton ATPase subunit S1	179620000	4	8.8687	1	4	4	12.7	12.7	12.7	51.007	463	12830000	23.2954	23.2936	23.7529	23.3322	23.2281	21.2528
Q9Z1G4		0.891476	0.768545	0.128388	1.70355	Atp6v0a1	Q9Z1G4-3;Q9Z1G4-2;Q9Z1G4;Q920R6	Q9Z1G4-3;Q9Z1G4-2;Q9Z1G4	V-type proton ATPase 116 kDa subunit a isoform 1	4762900000	19	71.516	4	19	19	20.2	20.2	20.2	95.622	832	144330000	28.1535	28.1971	28.0094	27.9472	27.5104	26.5968
P51863		0.50278	0.60085	0.31421	1.51661	Atp6v0d1	P51863	P51863	V-type proton ATPase subunit d 1	1873500000	7	11.196	1	7	7	13.7	13.7	13.7	40.301	351	117090000	27.2797	27.3359	26.797	27.0329	27.0278	25.5493
P50516		0.505476	-0.162698	0.312265	0.893353	Atp6v1a	P50516;P50516-2	P50516;P50516-2	V-type proton ATPase catalytic subunit A	18594000000	28	323.31	2	28	28	58.7	58.7	58.7	68.325	617	546870000	29.5026	29.7887	29.6505	29.8366	29.9928	29.6004
P62814		0.788711	0.206022	0.162663	1.1535	Atp6v1b2	P62814	P62814	V-type proton ATPase subunit B, brain isoform	23586000000	30	133.73	1	30	30	63.4	63.4	63.4	56.55	511	943460000	30.4425	30.3611	30.0932	30.0478	30.2086	30.0223
Q9Z1G3		0.0366633	0.0215575	0.919045	1.01505	Atp6v1c1	Q9Z1G3	Q9Z1G3	V-type proton ATPase subunit C 1	5129700000	19	101.6	1	19	19	35.6	35.6	35.6	43.887	382	189990000	27.9402	27.9737	28.1512	27.6335	28.1101	28.2568
P57746		1.37617	-0.273544	0.0420563	0.827285	Atp6v1d	P57746	P57746	V-type proton ATPase subunit D	6130800000	21	127.49	1	21	21	68.4	68.4	68.4	28.369	247	471600000	28.4652	28.2419	28.1589	28.5648	28.588	28.5338
P50518		0.160239	0.0592117	0.691451	1.0419	Atp6v1e1	P50518	P50518	V-type proton ATPase subunit E 1	32633000000	28	267.89	1	28	17	65.9	65.9	41.6	26.157	226	2510200000	30.6272	30.5323	30.6744	30.3485	30.5076	30.8002
Q9D1K2		0.202609	-0.0684477	0.627178	0.953664	Atp6v1f	Q9D1K2	Q9D1K2	V-type proton ATPase subunit F	3777400000	7	16.037	1	7	7	45.4	45.4	45.4	13.37	119	472170000	27.1478	26.84	27.034	27.2626	27.0056	26.959
Q9CR51		0.215213	-0.185122	0.609238	0.879575	Atp6v1g1	Q9CR51	Q9CR51	V-type proton ATPase subunit G 1	10298000000	12	263.97	1	12	12	55.9	55.9	55.9	13.724	118	1716300000	28.9639	28.3614	29.066	28.4787	29.2472	29.2208
Q9WTT4		0.895476	1.45509	0.127211	2.74173	Atp6v1g2	Q9WTT4	Q9WTT4	V-type proton ATPase subunit G 2	328190000	4	30.679	1	4	4	49.2	49.2	49.2	13.651	118	46884000	24.7934	24.5789	24.6748	23.3026	21.8833	24.496
Q8BVE3		0.549581	0.308313	0.28211	1.23826	Atp6v1h	Q8BVE3	Q8BVE3	V-type proton ATPase subunit H	4123700000	12	38.518	1	12	12	27.3	27.3	27.3	55.854	483	164950000	27.7118	28.1511	27.6132	27.1532	27.6391	27.7588
Q64430		0.40005	-0.726665	0.398061	0.604299	Atp7a	Q64430	Q64430	Copper-transporting ATPase 1	1109300000	10	12.738	1	10	10	7.2	7.2	7.2	161.96	1491	19126000	24.215	26.4186	25.3458	25.9409	25.3682	26.8504
P70704		0.520036	-0.128787	0.30197	0.9146	Atp8a1	P70704-3;P70704;P70704-2	P70704-3;P70704;P70704-2	Phospholipid-transporting ATPase IA	1569400000	13	29.573	3	13	12	14.4	14.4	13.3	129.67	1149	28535000	26.3581	26.0157	26.1551	26.3928	26.2698	26.2526
Q811I0		0.00827918	-0.00578372	0.981117	0.995999	Atpaf1	Q811I0	Q811I0	ATP synthase mitochondrial F1 complex assembly factor 1	7519700000	14	44.101	1	14	14	31.8	31.8	31.8	36.354	324	537120000	28.6855	27.9887	28.5031	28.2547	28.3592	28.5808
Q91YY4		0.0680639	0.175841	0.854941	1.12962	Atpaf2	Q91YY4	Q91YY4	ATP synthase mitochondrial F1 complex assembly factor 2	151300000	5	3.1529	1	5	5	18.7	18.7	18.7	33.289	289	10087000	23.2034	22.0257	23.885	21.4222	23.6138	23.5506
O35143		0.65898	-0.215995	0.219291	0.860952	Atpif1	O35143	O35143	ATPase inhibitor, mitochondrial	174000000000	19	272.46	1	19	19	59.4	59.4	59.4	12.159	106	28965000000	32.8444	32.694	32.6419	33.162	32.6954	32.9708
Q61687		1.46159	0.696349	0.0345468	1.6204	Atrx	Q61687	Q61687	Transcriptional regulator ATRX	2637000000	14	27.512	1	14	14	7.5	7.5	7.5	278.58	2476	22348000	27.3301	28.0545	27.8227	26.9473	27.1442	27.0267
P28658		0.0300633	0.0113627	0.933118	1.00791	Atxn10	P28658	P28658	Ataxin-10	3997400000	9	37.342	1	9	9	16.6	16.6	16.6	53.706	475	142760000	27.5827	27.6843	27.5427	27.4759	27.4679	27.8319
O70305		0.751136	-0.184489	0.177364	0.879961	Atxn2	O70305-2;O70305;O70305-3	O70305-2;O70305;O70305-3	Ataxin-2	10742000000	38	242.77	3	36	36	31.2	30.5	30.5	129.07	1215	233520000	28.8825	29.0494	28.849	28.951	29.106	29.2775
Q7TQH0		0.173886	-0.0665035	0.670061	0.95495	Atxn2l	Q7TQH0-2;Q7TQH0-3;Q7TQH0	Q7TQH0-2;Q7TQH0-3;Q7TQH0	Ataxin-2-like protein	14920000000	40	133.19	3	40	38	36.5	36.5	35.7	113.04	1074	382560000	29.6204	29.597	29.18	29.4995	29.5763	29.5211
Q9CVD2		0.205318	-0.162994	0.623279	0.893169	Atxn3	Q9CVD2	Q9CVD2	Ataxin-3	247210000	6	22.49	1	6	6	26.5	26.5	26.5	40.533	355	13734000	24.3032	23.5941	23.4917	23.629	24.1959	24.0531
Q9JLZ3		0.871941	0.232295	0.134295	1.1747	Auh	Q9JLZ3;Q9JLZ3-3;Q9JLZ3-2	Q9JLZ3	Methylglutaconyl-CoA hydratase, mitochondrial	56117000000	28	323.31	3	28	28	62.7	62.7	62.7	33.395	314	3117600000	31.648	31.8217	31.4237	31.3516	31.4906	31.3543
P70295		0.693426	-0.427741	0.202569	0.743425	Aup1	P70295	P70295	Ancient ubiquitous protein 1	1894500000	10	28.144	1	10	10	23.9	23.9	23.9	46.121	410	105250000	26.3569	26.2583	25.6643	26.7888	26.5935	26.1804
Q9DCJ7		0.662788	-0.730074	0.217376	0.602873	Aurkaip1	Q9DCJ7	Q9DCJ7	Aurora kinase A-interacting protein	286700000	2	4.752	1	2	2	10.5	10.5	10.5	23.3	200	28670000	23.9381	23.3294	23.9283	23.8801	24.1431	25.3628
Q64726		0.69875	0.167514	0.200101	1.12312	Azgp1	Q64726	Q64726	Zinc-alpha-2-glycoprotein	3146300000	12	22.349	1	12	12	33.2	33.2	33.2	35.332	307	196650000	27.4427	27.2981	27.4783	27.0605	27.2743	27.3816
Q9QYP6		0.10094	-0.0941887	0.792611	0.936799	Azi2	Q9QYP6-2;Q9QYP6;Q9QYP6-3	Q9QYP6-2;Q9QYP6	5-azacytidine-induced protein 2	583060000	9	18.918	3	9	9	38.2	38.2	38.2	32.388	283	44850000	24.8467	25.0074	24.7295	25.1804	25.3715	24.3142
P01887		0.0102009	-0.0141144	0.976785	0.990264	B2m	P01887	P01887	Beta-2-microglobulin	12702000000	7	13.355	1	7	7	61.3	61.3	61.3	13.779	119	1814600000	28.9059	28.9827	29.3508	28.457	28.8998	29.9249
P58158		0.26108	-0.223649	0.548176	0.856396	B3gat3	P58158	P58158	Galactosylgalactosylxylosylprotein 3-beta-glucuronosyltransferase 3	659520000	8	14.122	1	8	8	31.9	31.9	31.9	37.066	335	41220000	25.066	24.0083	24.8863	24.7721	24.7845	25.0749
Q8BWP8		0.43878	-0.432522	0.364099	0.740965	B4gat1	Q8BWP8;Q8BWP8-2	Q8BWP8;Q8BWP8-2	Beta-1,4-glucuronyltransferase 1	1059000000	7	9.5014	2	7	7	16.4	16.4	16.4	47.384	415	52950000	25.2934	25.3889	25.6306	26.477	26.0461	25.0874
Q3UI43		0.0518669	0.0219593	0.887428	1.01534	Babam1	Q3UI43	Q3UI43	BRISC and BRCA1-A complex member 1	8138000000	10	164.88	1	10	10	54.7	54.7	54.7	36.793	333	406900000	28.5911	28.2822	28.3741	28.5339	28.1697	28.4779
Q61337	+	2.75254	-0.677661	0.00176792	0.625178	Bad	Q61337	Q61337	Bcl2-associated agonist of cell death	450910000	5	3.4884	1	5	5	36.8	36.8	36.8	22.08	204	37576000	24.4727	24.618	24.508	25.2802	25.0504	25.301
Q60739		0.681518	-0.436265	0.208201	0.739045	Bag1	Q60739-2;Q60739	Q60739-2;Q60739	BAG family molecular chaperone regulator 1	994420000	10	14.76	2	10	10	47.5	47.5	47.5	24.874	219	76494000	25.4927	25.3546	25.1237	25.4611	25.519	26.2996
Q91YN9		0.723292	0.252443	0.189107	1.19122	Bag2	Q91YN9	Q91YN9	BAG family molecular chaperone regulator 2	14210000000	15	184.68	1	15	15	79	79	79	23.473	210	1015000000	29.2614	29.6148	29.293	28.925	29.3104	29.1764
Q9JLV1		0.0674126	-0.0107625	0.856224	0.992568	Bag3	Q9JLV1	Q9JLV1	BAG family molecular chaperone regulator 3	112000000000	54	323.31	1	54	54	80.2	80.2	80.2	61.859	577	3190200000	32.4834	32.5466	32.4468	32.4112	32.528	32.5699
Q8CI32		0.748711	-0.270177	0.178356	0.829218	Bag5	Q8CI32	Q8CI32	BAG family molecular chaperone regulator 5	4475400000	12	105.47	1	12	12	34.9	34.9	34.9	50.942	447	186470000	27.7885	27.9887	27.438	27.9477	28.0827	27.9953
Q9Z1R2		0.382772	-0.137833	0.414217	0.908883	Bag6	Q9Z1R2	Q9Z1R2	Large proline-rich protein BAG6	18316000000	38	250.55	1	38	38	32.1	32.1	32.1	121.04	1154	572360000	29.8775	29.5826	29.6518	29.6192	30.0418	29.8644
Q8BKX1		0.342372	0.289914	0.454599	1.22257	Baiap2	Q8BKX1-4;Q8BKX1-3;Q8BKX1-2;Q8BKX1	Q8BKX1-4;Q8BKX1-3;Q8BKX1-2;Q8BKX1	Brain-specific angiogenesis inhibitor 1-associated protein 2	565950000	5	3.1085	4	5	5	10.6	10.6	10.6	53.274	482	17150000	24.8567	25.5094	24.9629	25.3404	24.7656	24.3532
Q9DBJ3		0.333145	-0.885248	0.46436	0.541394	Baiap2l1	Q9DBJ3	Q9DBJ3	Brain-specific angiogenesis inhibitor 1-associated protein 2-like protein 1	737030000	13	6.3199	1	13	12	25.1	25.1	23.3	57.187	514	21677000	22.2882	24.8153	25.604	24.6125	24.7383	26.0124
O54962		1.11637	0.555682	0.0764942	1.46986	Banf1	O54962	O54962	Barrier-to-autointegration factor;Barrier-to-autointegration factor, N-terminally processed	5801000000	8	49.885	1	8	8	68.5	68.5	68.5	10.102	89	966830000	28.5424	28.753	28.4869	28.0912	28.3896	27.6344
Q9DCT6		0.00700306	-0.00830523	0.984004	0.99426	Bap18	Q9DCT6-2;Q9DCT6;Q9DCT6-4;Q9DCT6-3	Q9DCT6-2;Q9DCT6	Chromatin complexes subunit BAP18	586470000	6	6.3528	4	6	6	48.1	48.1	48.1	16.33	156	73309000	25.1598	24.8282	24.9953	24.6155	24.6352	25.7575
Q91XV3		0.119759	-0.0978667	0.758999	0.934414	Basp1	Q91XV3	Q91XV3	Brain acid soluble protein 1	2808100000	9	195.01	1	9	9	51.3	51.3	51.3	22.086	226	280810000	27.5365	26.5921	27.1612	27.1747	27.0046	27.4039
Q07813		0.1481	-0.119243	0.71105	0.920671	Bax	Q07813	Q07813	Apoptosis regulator BAX	2349400000	8	54.253	1	8	8	47.4	47.4	47.4	21.394	192	293680000	27.2726	26.8986	26.2588	26.9978	26.8389	26.951
Q9Z277	+	2.31344	0.950246	0.00485917	1.9322	Baz1b	Q9Z277;Q9Z277-2	Q9Z277;Q9Z277-2	Tyrosine-protein kinase BAZ1B	1835700000	16	15.003	2	16	16	11.6	11.6	11.6	170.65	1479	23535000	27.1659	27.3359	27.1323	26.4275	25.949	26.407
Q9R069		0.113819	0.0256329	0.769451	1.01793	Bcam	Q9R069	Q9R069	Basal cell adhesion molecule	80211000000	32	323.31	1	32	32	56.4	56.4	56.4	67.669	622	2506600000	32.0407	31.8089	31.8816	31.9207	31.9375	31.796
Q61334		1.15225	0.504075	0.0704295	1.41821	Bcap29	Q61334	Q61334	B-cell receptor-associated protein 29	13540000000	24	323.31	1	24	24	47.9	47.9	47.9	27.964	240	1041500000	29.5652	29.2949	29.4511	29.1912	29.0458	28.5619
Q61335		1.58971	0.423801	0.0257214	1.34146	Bcap31	Q61335	Q61335	B-cell receptor-associated protein 31	51064000000	28	173.77	1	28	28	43.7	43.7	43.7	27.956	245	3647400000	31.2942	31.3338	31.2917	31.105	30.8571	30.6862
Q61140		0.63862	-0.716766	0.229816	0.60846	Bcar1	Q61140-2;Q61140;O35177	Q61140-2;Q61140	Breast cancer anti-estrogen resistance protein 1	484770000	6	6.4468	3	6	6	8.7	8.7	8.7	94.391	874	10773000	23.8466	22.2507	23.5316	23.9186	23.6967	24.1639
Q9D287		0.136693	-0.101212	0.729974	0.93225	Bcas2	Q9D287	Q9D287	Pre-mRNA-splicing factor SPF27	3799900000	14	105.33	1	14	14	63.6	63.6	63.6	26.131	225	292300000	27.7789	27.454	26.9478	27.2942	27.7315	27.4586
Q8CCN5		1.08583	-0.475723	0.0820673	0.719106	Bcas3	Q8CCN5;Q8CCN5-2	Q8CCN5	Breast carcinoma-amplified sequence 3 homolog	1246900000	11	48.643	2	11	11	15.6	15.6	15.6	101.02	928	31171000	25.3601	25.4847	25.4768	25.9032	26.2724	25.5731
O35855		1.91865	0.462016	0.01206	1.37747	Bcat2	O35855	O35855	Branched-chain-amino-acid aminotransferase, mitochondrial	19023000000	21	117.11	1	21	21	48.6	48.6	48.6	44.127	393	951160000	30.1024	30.2637	30.0619	29.5093	29.7827	29.7499
Q03311		0.783236	1.02005	0.164727	2.02798	Bche	Q03311	Q03311	Cholinesterase	529880000	6	5.8154	1	6	6	13.3	13.3	13.3	68.461	603	20380000	24.0572	25.1557	25.0561	23.8227	24.5344	22.8517
P50136		0.793554	0.174672	0.160859	1.12871	Bckdha	P50136	P50136	2-oxoisovalerate dehydrogenase subunit alpha, mitochondrial	34818000000	26	194.23	1	26	26	59	59	59	50.37	442	1339200000	30.7599	30.8236	30.6568	30.5862	30.7191	30.4108
Q6P3A8		0.00671937	-0.00412051	0.984647	0.997148	Bckdhb	Q6P3A8;Q6P3A8-2	Q6P3A8;Q6P3A8-2	2-oxoisovalerate dehydrogenase subunit beta, mitochondrial	5998700000	13	120.86	2	13	13	38.5	38.5	38.5	42.88	390	374920000	27.9777	28.3608	28.1111	28.0591	28.4789	27.9241
O55028		0.394001	-0.169488	0.403644	0.889158	Bckdk	O55028	O55028	[3-methyl-2-oxobutanoate dehydrogenase [lipoamide]] kinase, mitochondrial	11533000000	17	207.64	1	17	17	48.5	48.5	48.5	46.587	412	549180000	28.8625	28.9243	28.9306	29.1861	28.7226	29.3172
Q64373		1.09127	-0.605703	0.0810454	0.657151	Bcl2l1	Q64373-2;Q64373-3;Q64373-4;Q64373	Q64373-2;Q64373-3;Q64373-4;Q64373	Bcl-2-like protein 1	534770000	4	9.4615	4	4	4	16.5	16.5	16.5	18.961	170	89128000	24.8278	24.7137	24.6493	25.2584	25.8125	24.9371
P59017		0.272966	0.0733153	0.533376	1.05213	Bcl2l13	P59017	P59017	Bcl-2-like protein 13	20273000000	16	266.52	1	16	16	42.9	42.9	42.9	46.719	434	1351500000	30.1339	29.9932	30.047	30.0287	30.131	29.7945
Q921K9		0.0689647	-0.0716578	0.853169	0.951544	Bcl7b	Q921K9;Q921K9-2;Q9CXE2-2;Q9CXE2	Q921K9;Q921K9-2;Q9CXE2-2;Q9CXE2	B-cell CLL/lymphoma 7 protein family member B;B-cell CLL/lymphoma 7 protein family member A	396980000	4	7.8428	4	4	3	27.7	27.7	22.8	22.238	202	56712000	24.6081	23.8877	24.5574	23.9974	24.322	24.9487
Q8K019		0.122981	-0.0432129	0.753389	0.970491	Bclaf1	Q8K019-2;Q8K019;Q8K019-3	Q8K019-2;Q8K019;Q8K019-3	Bcl-2-associated transcription factor 1	7923000000	38	95.25	3	38	38	33.8	33.8	33.8	105.83	917	226370000	28.5289	28.2355	28.4006	28.5873	28.2555	28.4518
Q6PAJ1		1.67311	-0.580477	0.021227	0.668742	Bcr	Q6PAJ1	Q6PAJ1	Breakpoint cluster region protein	1996000000	9	15.427	1	9	8	8.5	8.5	7.7	143.07	1270	33267000	26.2767	26.1489	26.2279	26.8631	27.0255	26.5063
Q80XN0	+	2.10258	1.64169	0.00789619	3.1203	Bdh1	Q80XN0	Q80XN0	D-beta-hydroxybutyrate dehydrogenase, mitochondrial	5046000000	19	66.566	1	19	19	48.1	48.1	48.1	38.299	343	296820000	28.7337	29.4072	28.3712	26.9411	27.2323	27.4135
Q8JZV9		1.43684	1.10208	0.0365733	2.14665	Bdh2	Q8JZV9	Q8JZV9	3-hydroxybutyrate dehydrogenase type 2	865920000	9	18.404	1	9	9	29.4	29.4	29.4	26.753	245	66609000	26.4231	25.9082	25.8065	25.373	25.0955	24.3629
O88597		0.0535562	0.0719954	0.883983	1.05117	Becn1	O88597	O88597	Beclin-1	518550000	11	13.381	1	11	11	23.2	23.2	23.2	51.588	448	23570000	25.4071	23.9767	24.7141	24.2087	24.8532	24.8201
P28653	+	2.28763	1.25517	0.00515667	2.38695	Bgn	P28653	P28653	Biglycan	53395000000	32	323.31	1	31	31	58	58	58	41.639	369	3140900000	31.6175	32.2538	32.2293	30.7786	30.9314	30.6251
Q921C5		0.994091	-0.22966	0.10137	0.852836	Bicd2	Q921C5;Q921C5-2;Q921C5-3	Q921C5;Q921C5-2	Protein bicaudal D homolog 2	16887000000	67	323.31	3	67	60	68.2	68.2	65	93.39	820	367110000	29.6004	29.7184	29.3585	29.7468	29.7944	29.8251
O08539	+	1.6184	0.899658	0.0240769	1.86562	Bin1	O08539-2;O08539	O08539-2;O08539	Myc box-dependent-interacting protein 1	2642800000	20	61.102	2	16	16	49.5	45.6	45.6	48.013	434	110120000	27.4622	28.0104	27.1754	26.5127	26.7205	26.7158
D3Z6Q9	+	3.4096	-3.3502	0.0003894	0.0980593	Bin2	D3Z6Q9	D3Z6Q9	Bridging integrator 2	21837000000	43	294.35	1	43	39	67.5	67.5	64	52.553	489	992610000	27.1411	28.0969	27.315	30.8125	31.0268	30.7643
Q62210		0.220227	0.109551	0.602245	1.07889	Birc2	Q62210	Q62210	Baculoviral IAP repeat-containing protein 2	202430000	3	4.6825	1	3	3	6.5	6.5	6.5	69.676	612	5623100	23.1559	22.9927	23.4522	23.3692	22.9326	22.9704
O88738		1.07743	-0.170485	0.0836695	0.888544	Birc6	O88738-3;O88738-2;O88738	O88738-3;O88738-2;O88738	Baculoviral IAP repeat-containing protein 6	5983700000	31	119.32	3	31	31	7.9	7.9	7.9	530.51	4867	31004000	28.0249	28.1372	27.9965	28.1235	28.3331	28.2134
Q8VD62		1.11892	-0.294333	0.0760465	0.815449	Bles03	Q8VD62	Q8VD62	UPF0696 protein C11orf68 homolog	1828300000	8	11.743	1	8	8	31.1	31.1	31.1	27.539	251	130600000	26.4559	26.1035	26.1504	26.483	26.642	26.4678
Q8R016		0.462093	0.0724932	0.34507	1.05153	Blmh	Q8R016	Q8R016	Bleomycin hydrolase	6520300000	14	124.95	1	14	14	27.5	27.5	27.5	52.511	455	250780000	28.3755	28.3603	28.1784	28.2805	28.2091	28.207
O55102		0.0951671	0.0902812	0.803217	1.06458	Bloc1s1	O55102	O55102	Biogenesis of lysosome-related organelles complex 1 subunit 1	1639000000	6	13.653	1	6	6	38.4	38.4	38.4	14.281	125	234140000	26.1916	27.0236	26.7397	26.9807	26.5366	26.1667
Q9CWG9		0.709838	0.596863	0.195057	1.51242	Bloc1s2	Q9CWG9	Q9CWG9	Biogenesis of lysosome-related organelles complex 1 subunit 2	2109500000	6	13.574	1	6	6	40.6	40.6	40.6	16.299	143	301350000	27.4204	26.6581	26.3855	26.3469	25.7846	26.5419
Q5U5M8		0.247143	-0.205065	0.566053	0.8675	Bloc1s3	Q5U5M8	Q5U5M8	Biogenesis of lysosome-related organelles complex 1 subunit 3	1746700000	5	20.212	1	5	5	30.3	30.3	30.3	20.398	195	174670000	26.7496	26.0645	26.0269	26.7601	26.0299	26.6661
Q8VED2		0.123375	0.0462526	0.752705	1.03258	Bloc1s4	Q8VED2	Q8VED2	Biogenesis of lysosome-related organelles complex 1 subunit 4	742820000	9	15.812	1	9	9	56.7	56.7	56.7	23.112	215	61902000	25.6321	25.3941	25.1861	25.4405	25.3541	25.2789
Q8R015		0.0466476	-0.0479018	0.898157	0.967342	Bloc1s5	Q8R015;Q8R015-2	Q8R015;Q8R015-2	Biogenesis of lysosome-related organelles complex 1 subunit 5	12096000000	12	20.424	2	12	12	60.5	60.5	60.5	21.283	185	1099700000	29.7006	28.7291	29.1672	28.8246	29.4608	29.4553
Q9CY64		1.0078	-0.273681	0.0982208	0.827206	Blvra	Q9CY64	Q9CY64	Biliverdin reductase A	18276000000	19	131.71	1	19	19	42.4	42.4	42.4	33.524	295	1015300000	29.686	29.7199	29.536	29.6986	30.0774	29.987
Q923D2		1.37479	0.497149	0.0421905	1.41142	Blvrb	Q923D2	Q923D2	Flavin reductase (NADPH)	55760000000	18	300.03	1	18	18	98.1	98.1	98.1	22.197	206	4646700000	31.7019	31.8049	31.2936	31.1404	30.9778	31.1907
Q9R229	+	5.15296	-2.85799	7.03144e-06	0.13793	Bmp10	Q9R229;Q9WV56	Q9R229	Bone morphogenetic protein 10	137000000000	35	323.31	2	35	35	55.3	55.3	55.3	47.888	421	6517700000	30.472	30.2942	30.6087	33.3355	33.2682	33.3451
Q91Z96		0.326253	0.25038	0.471788	1.18952	Bmp2k	Q91Z96;Q91Z96-2	Q91Z96	BMP-2-inducible protein kinase	515940000	6	23.619	2	6	6	8.3	8.3	8.3	126.18	1138	10977000	24.7852	24.765	24.9489	24.4601	24.1175	25.1703
P36895		0.85069	-0.510853	0.141029	0.701807	Bmpr1a	P36895	P36895	Bone morphogenetic protein receptor type-1A	108060000	2	5.4236	1	2	2	5.3	5.3	5.3	60.063	532	4698100	22.4037	22.9179	22.9257	22.9018	23.2205	23.6576
P97504	+	2.62152	-1.22042	0.00239043	0.429158	Bmx	P97504	P97504	Cytoplasmic tyrosine-protein kinase BMX	597850000	8	10.315	1	8	8	12	12	12	75	651	15330000	24.3489	24.2173	24.742	25.7289	25.7509	25.4896
Q6QD59		0.836809	-0.236992	0.14561	0.848513	Bnip1	Q6QD59;REV__P97799	Q6QD59	Vesicle transport protein SEC20	7895600000	24	71.077	2	24	24	75	75	75	26.175	228	563970000	28.4283	28.5031	28.3696	28.9217	28.551	28.5393
O54940		0.970188	-1.1424	0.107106	0.453006	Bnip2	O54940	O54940	BCL2/adenovirus E1B 19 kDa protein-interacting protein 2	268440000	8	8.0962	1	8	8	17.2	17.2	17.2	37.768	326	20649000	23.6229	23.4901	22.254	23.6714	24.2804	24.8423
O55003		0.287127	0.203303	0.516266	1.15133	Bnip3	O55003	O55003	BCL2/adenovirus E1B 19 kDa protein-interacting protein 3	1120200000	7	11.627	1	7	7	32.6	32.6	32.6	20.978	187	93347000	26.0181	25.7253	25.5383	25.1027	25.6064	25.9627
Q9Z2F7		0.225217	0.153811	0.595365	1.1125	Bnip3l	Q9Z2F7	Q9Z2F7	BCL2/adenovirus E1B 19 kDa protein-interacting protein 3-like	333750000	2	21.645	1	2	2	17	17	17	23.766	218	33375000	23.9524	23.9725	24.1995	23.7256	23.55	24.3873
E9Q6J5		0.676362	-0.437253	0.210687	0.738539	Bod1l	E9Q6J5-2;E9Q6J5;E9Q6J5-3	E9Q6J5-2;E9Q6J5;E9Q6J5-3		1204700000	18	52.831	3	18	16	9.4	9.4	8.5	322.3	2985	9561100	26.2176	25.7951	25.2208	26.2206	26.0775	26.2471
Q9D8S9		0.523257	-0.150547	0.299739	0.900909	Bola1	Q9D8S9	Q9D8S9	BolA-like protein 1	11695000000	9	146.86	1	9	9	65	65	65	14.379	137	1461800000	29.154	28.7876	29.0455	29.0201	29.2345	29.1842
Q8BGS2		0.401037	-0.176191	0.397158	0.885036	Bola2	Q8BGS2;Q8BGS2-2	Q8BGS2;Q8BGS2-2	BolA-like protein 2	8534900000	8	123.07	2	8	8	80.2	80.2	80.2	10.214	86	1707000000	28.9492	28.499	28.5586	28.9102	29.0146	28.6106
Q8CEI1		0.0685579	-0.0319907	0.853969	0.97807	Bola3	Q8CEI1	Q8CEI1	BolA-like protein 3	22748000000	12	66.308	1	12	12	65.5	65.5	65.5	12.228	110	3249800000	29.8103	29.743	29.2967	29.6816	29.6013	29.6631
P97452		0.89731	-0.360678	0.126675	0.778799	Bop1	P97452	P97452	Ribosome biogenesis protein BOP1	216340000	4	12.06	1	4	4	8.6	8.6	8.6	82.545	732	6555800	24.0799	24.4751	23.9846	24.5958	24.7013	24.3246
P15327	+	2.03954	0.686417	0.0091297	1.60928	Bpgm	P15327	P15327	Bisphosphoglycerate mutase	10240000000	18	97.827	1	18	18	57.1	57.1	57.1	29.978	259	787700000	29.4192	29.499	29.1248	28.8418	28.574	28.568
Q8R164		2.07332	0.26627	0.00844659	1.20269	Bphl	Q8R164	Q8R164	Valacyclovir hydrolase	15518000000	19	82.677	1	19	19	55.3	55.3	55.3	32.851	291	862120000	29.647	29.7833	29.8109	29.4483	29.5218	29.4724
Q9Z0S1		0.636103	0.147614	0.231151	1.10774	Bpnt1	Q9Z0S1	Q9Z0S1	3(2),5-bisphosphate nucleotidase 1	12396000000	16	90.263	1	16	16	50	50	50	33.196	308	619780000	29.499	29.1488	29.2525	29.1571	29.1716	29.1287
Q99MP8		0.485161	-0.811703	0.32722	0.569709	Brap	Q99MP8-2;Q99MP8;Q99MP8-3	Q99MP8-2;Q99MP8;Q99MP8-3	BRCA1-associated protein	279280000	6	7.8713	3	6	6	11.2	11.2	11.2	63.95	561	9309500	24.2874	23.5533	22.0647	24.7365	23.9271	23.677
P46737		0.00850693	-0.0066789	0.980603	0.995381	Brcc3	P46737;P46737-2;Q7M757	P46737	Lys-63-specific deubiquitinase BRCC36	1601800000	5	21.192	3	5	5	18.2	18.2	18.2	33.34	291	100110000	26.0533	25.9966	25.699	25.7486	26.3856	25.6347
Q8K2F0		0.23323	0.238448	0.58448	1.17972	Brd3	Q8K2F0;Q8K2F0-2	Q8K2F0;Q8K2F0-2	Bromodomain-containing protein 3	526140000	11	8.5038	2	8	8	19.7	16.1	16.1	79.761	726	15944000	24.8849	24.8854	23.8383	24.3168	23.9449	24.6315
Q9ESU6		0.266755	-0.0881004	0.541059	0.940761	Brd4	Q9ESU6;Q9ESU6-2	Q9ESU6;Q9ESU6-2	Bromodomain-containing protein 4	2081100000	21	38.073	2	21	16	14.4	14.4	11.6	155.89	1400	43357000	26.7869	26.3929	26.473	26.53	26.6944	26.6927
Q8K3W0		0.0754513	-0.0737909	0.840521	0.950138	Bre	Q8K3W0;Q8K3W0-1;Q8K3W0-4;Q8K3W0-6;Q8K3W0-5	Q8K3W0;Q8K3W0-1	BRCA1-A complex subunit BRE	2360100000	6	16.824	5	6	6	13.6	13.6	13.6	43.544	383	131120000	26.4792	27.1212	26.3803	26.2377	26.8934	27.071
Q8BXV2		0.0587983	0.0287793	0.873377	1.02015	Bri3bp	Q8BXV2	Q8BXV2	BRI3-binding protein	712730000	4	7.3608	1	4	4	11.5	11.5	11.5	28.263	253	89091000	25.4044	25.2237	25.3357	24.9774	25.3919	25.5081
Q9DCA5		0.927811	-1.01312	0.118084	0.495475	Brix1	Q9DCA5	Q9DCA5	Ribosome biogenesis protein BRX1 homolog	296800000	4	1.9576	1	4	4	6.8	6.8	6.8	41.241	353	14840000	22.2048	22.7871	23.9333	24.0684	23.8936	24.0025
Q91VR8		0.623966	0.147032	0.237703	1.10729	Brk1	Q91VR8	Q91VR8	Protein BRICK1	3813900000	12	34.094	1	12	12	98.7	98.7	98.7	8.7608	75	635650000	27.69	27.8087	27.7538	27.4677	27.5442	27.7995
Q8K2Q7		0.326584	0.728361	0.471428	1.65676	Brox	Q8K2Q7	Q8K2Q7	BRO1 domain-containing protein BROX	839160000	3	6.7448	1	3	3	9	9	9	46.201	411	46620000	25.6606	24.7503	25.641	25.5733	25.401	22.8925
Q80Y55		0.376415	-0.140677	0.420324	0.907093	Bsdc1	Q80Y55	Q80Y55	BSD domain-containing protein 1	1959000000	13	157.48	1	13	13	26.9	26.9	26.9	46.952	427	97948000	26.4906	26.7093	26.2411	26.7768	26.5688	26.5174
P18572		1.43129	-0.399399	0.0370433	0.758174	Bsg	P18572-2;P18572	P18572-2;P18572	Basigin	116000000000	18	233.29	2	18	18	44	44	44	29.674	273	8956100000	32.5071	32.2649	32.547	32.8907	32.6544	32.9721
Q64277		0.901286	1.42662	0.12552	2.68815	Bst1	Q64277	Q64277	ADP-ribosyl cyclase/cyclic ADP-ribose hydrolase 2	411730000	4	6.6184	1	4	4	13.8	13.8	13.8	34.616	311	25733000	25.5963	24.6657	24.5795	24.2555	22.1977	24.1085
Q8R2Q8		0.1544	-0.262369	0.70081	0.833718	Bst2	Q8R2Q8	Q8R2Q8	Bone marrow stromal antigen 2	5172600000	5	118.89	1	5	5	17.4	17.4	17.4	19.152	172	574740000	28.6931	26.7656	27.3679	28.4118	27.4619	27.74
Q64152		1.57456	-0.459967	0.0266342	0.727003	Btf3	Q64152-2;Q64152	Q64152-2;Q64152	Transcription factor BTF3	15916000000	12	267.16	2	12	11	89.5	89.5	84.6	17.699	162	2273600000	29.4152	29.2892	29.1343	29.9325	29.5634	29.7225
Q9CQH7	+	2.58453	-0.495903	0.00260295	0.709118	Btf3l4	Q9CQH7	Q9CQH7	Transcription factor BTF3 homolog 4	24053000000	10	247.08	1	9	9	56.3	51.3	51.3	17.27	158	3436100000	29.9001	29.9306	29.7528	30.2602	30.4264	30.3845
Q9WVA3		0.399094	0.101187	0.398938	1.07266	Bub3	Q9WVA3	Q9WVA3	Mitotic checkpoint protein BUB3	2834300000	15	54.941	1	15	15	42.9	42.9	42.9	36.954	326	188950000	27.0055	27.1987	27.2082	27.0248	27.1881	26.896
Q6PGH1		0.226671	0.110988	0.593374	1.07997	Bud31	Q6PGH1	Q6PGH1	Protein BUD31 homolog	1457900000	7	16.368	1	7	7	68.9	68.9	68.9	11.905	103	291580000	26.2053	26.2411	25.8778	26.2163	26.0716	25.7032
Q9ES83		0.428787	0.229228	0.372574	1.17221	Bves	Q9ES83	Q9ES83	Blood vessel epicardial substance	20292000000	10	119.31	1	10	10	31	31	31	41.015	358	1449500000	29.9951	30.2666	29.6764	29.5669	30.0521	29.6316
O54825		0.53119	-2.05738	0.294313	0.240252	Bysl	O54825	O54825	Bystin	10158000000	3	21.551	1	3	3	7.1	7.1	7.1	49.783	436	423230000	28.3538	28.3682	23.2728	29.0883	28.4957	28.5831
Q9CQC6		0.0715267	-0.0255782	0.848151	0.982427	Bzw1	Q9CQC6	Q9CQC6	Basic leucine zipper and W2 domain-containing protein 1	4358200000	10	31.202	1	10	10	30.5	30.5	30.5	48.043	419	174330000	27.3313	27.7532	27.5166	27.6072	27.56	27.5107
Q91VK1		0.158708	-0.10415	0.693892	0.930353	Bzw2	Q91VK1	Q91VK1	Basic leucine zipper and W2 domain-containing protein 2	15478000000	25	84.548	1	25	25	37.5	37.5	37.5	48.063	419	573250000	29.6919	29.2402	29.1208	29.1427	29.4782	29.7445
P14106		1.10111	-0.45951	0.0792302	0.727233	C1qb	P14106	P14106	Complement C1q subcomponent subunit B	3417700000	5	14.306	1	5	5	21.7	21.7	21.7	26.717	253	284810000	27.1774	27.0645	27.1257	27.2567	27.5633	27.9261
O35658	+	1.86387	0.706756	0.0136812	1.63213	C1qbp	O35658	O35658	Complement component 1 Q subcomponent-binding protein, mitochondrial	14859000000	6	150.66	1	6	6	26.6	26.6	26.6	31.013	278	1061400000	29.8658	29.9986	29.8899	29.2277	29.4855	28.9209
Q02105		0.068902	0.0938193	0.853293	1.06719	C1qc	Q02105	Q02105	Complement C1q subcomponent subunit C	1482400000	2	5.6161	1	2	2	8.9	8.9	8.9	25.991	246	123540000	27.0369	25.942	25.7372	26.5362	26.2249	25.6735
Q8CG16		1.74388	0.483995	0.0180352	1.39861	C1ra	Q8CG16;Q8CFG9;Q3UZ09	Q8CG16	Complement C1r-A subcomponent;Complement C1r-A subcomponent heavy chain;Complement C1r-A subcomponent light chain	340810000	8	6.0671	3	8	8	10.2	10.2	10.2	80.072	707	10024000	24.4879	24.5754	24.1734	23.8775	23.9344	23.9727
Q8CG14		0.770015	0.40052	0.169819	1.31998	C1sa	Q8CG14;Q8CFG8	Q8CG14	Complement C1s-A subcomponent;Complement C1s-A subcomponent heavy chain;Complement C1s-A subcomponent light chain	280330000	6	4.6368	2	6	6	8.4	8.4	8.4	76.857	688	10012000	24.7956	24.4078	24.6505	24.5838	24.2161	23.8524
P21180		0.119151	-0.0959911	0.760063	0.935629	C2	P21180;P21180-2	P21180;P21180-2	Complement C2;Complement C2b fragment;Complement C2a fragment	1499700000	12	28.448	2	12	12	14.5	14.5	14.5	84.741	760	38453000	25.8931	25.5804	26.2167	25.6424	26.4233	25.9126
Q80X80		0.739896	-0.246225	0.182014	0.8431	C2cd2l	Q80X80	Q80X80	C2 domain-containing protein 2-like	1083700000	12	35.907	1	12	12	30.3	30.3	30.3	76.328	706	38703000	25.7004	25.5769	25.2183	25.8346	25.666	25.7338
P01027		0.801009	0.162301	0.158122	1.11907	C3	P01027;P01027-2	P01027	Complement C3;Complement C3 beta chain;C3-beta-c;Complement C3 alpha chain;C3a anaphylatoxin;Acylation stimulating protein;Complement C3b alpha chain;Complement C3c alpha chain fragment 1;Complement C3dg fragment;Complement C3g fragment;Complement C3d fragment;Complement C3f fragment;Complement C3c alpha chain fragment 2	234000000000	124	323.31	2	124	110	55.7	55.7	52.4	186.48	1663	2250700000	33.5614	33.5735	33.3503	33.4502	33.2593	33.2888
P01029		0.169067	0.0975285	0.677537	1.06994	C4b	P01029	P01029	Complement C4-B;Complement C4 beta chain;Complement C4 alpha chain;C4a anaphylatoxin;Complement C4 gamma chain	23569000000	67	323.31	1	67	63	34.3	34.3	33.3	192.91	1738	306090000	30.0046	30.5728	29.9664	29.9404	30.2632	30.0477
P08607		0.651537	0.599059	0.223081	1.51473	C4bpa	P08607	P08607	C4b-binding protein	768560000	6	23.506	1	6	6	18.1	18.1	18.1	51.523	469	33416000	25.4867	26.3537	24.9768	24.8804	25.2185	24.921
P06684		0.0561639	0.0262483	0.878691	1.01836	C5	P06684	P06684	Complement C5;Complement C5 beta chain;Complement C5 alpha chain;C5a anaphylatoxin;Complement C5 alpha chain	3930200000	14	18.947	1	14	14	6.6	6.6	6.6	188.88	1680	47930000	27.3637	27.7564	27.7804	27.4425	27.7448	27.6345
P30993		0.385371	-0.128907	0.411746	0.914524	C5ar1	P30993	P30993	C5a anaphylatoxin chemotactic receptor 1	217150000	3	6.12	1	3	3	7.4	7.4	7.4	39.023	351	31022000	23.579	23.5596	23.3393	23.5146	23.4929	23.8572
Q8K182		0.0336399	-0.0176118	0.925465	0.987867	C8a	Q8K182	Q8K182	Complement component C8 alpha chain	10976000000	32	151.21	1	32	32	49.2	49.2	49.2	66.08	587	313600000	28.8637	29.1878	29.1002	28.8211	29.0506	29.3329
Q8BH35		0.109487	-0.0495014	0.777165	0.96627	C8b	Q8BH35;Q8BH35-2	Q8BH35;Q8BH35-2	Complement component C8 beta chain	3611200000	20	68.126	2	20	20	39.6	39.6	39.6	66.229	589	103180000	27.634	27.3058	27.4627	27.3244	27.7728	27.4539
Q8VCG4		0.837498	0.182453	0.145379	1.13481	C8g	Q8VCG4	Q8VCG4	Complement component C8 gamma chain	6107800000	11	42.313	1	11	11	58.4	58.4	58.4	22.508	202	508980000	28.3419	28.6156	28.3901	28.3767	28.2273	28.1963
P06683		0.0232901	0.0160122	0.947785	1.01116	C9	P06683	P06683	Complement component C9	5538400000	23	49.059	1	23	23	30.5	30.5	30.5	62.002	548	178660000	27.6306	28.1951	28.3634	27.9299	28.133	28.0783
P13634	+	2.12675	1.05373	0.00746874	2.0759	Ca1	P13634	P13634	Carbonic anhydrase 1	6055600000	8	81.714	1	8	8	45.2	45.2	45.2	28.33	261	432550000	29.0036	28.8137	28.4967	28.0174	27.5609	27.5745
Q9WVT6		0.12985	0.0438792	0.741567	1.03088	Ca14	Q9WVT6	Q9WVT6	Carbonic anhydrase 14	499440000	3	45.666	1	3	3	13.9	13.9	13.9	37.505	337	49944000	24.6182	24.7661	24.9349	24.8357	24.5636	24.7882
P00920	+	2.09103	0.97644	0.00810899	1.9676	Ca2	P00920	P00920	Carbonic anhydrase 2	30614000000	17	323.31	1	17	17	68.8	68.8	68.8	29.032	260	2354900000	31.2802	31.5287	30.885	30.317	30.3306	30.1171
P16015	+	2.81257	6.21319	0.00153967	74.1918	Ca3	P16015	P16015	Carbonic anhydrase 3	66433000000	28	323.31	1	28	28	78.8	78.8	78.8	29.366	260	4428900000	32.4504	32.8089	33.3178	25.7775	25.9828	28.1772
Q9QZA0	+	2.5129	2.92833	0.00306974	7.61229	Ca5b	Q9QZA0	Q9QZA0	Carbonic anhydrase 5B, mitochondrial	352000000	2	6.7709	1	2	2	8.8	8.8	8.8	36.622	317	20706000	25.1198	25.7612	24.9336	21.9052	23.1068	22.0175
P28651		1.44598	-0.502555	0.0358116	0.705856	Ca8	P28651	P28651	Carbonic anhydrase-related protein	546640000	5	19.19	1	5	5	21.3	21.3	21.3	33.081	291	39045000	24.2803	24.6757	24.6298	25.0749	25.1826	24.836
Q06138		0.113599	0.11455	0.76984	1.08264	Cab39	Q06138	Q06138	Calcium-binding protein 39	1098300000	5	10.465	1	5	5	15.5	15.5	15.5	39.842	341	52300000	25.4206	25.6528	25.8462	25.3836	25.0122	26.1802
Q9DB16		0.0691885	0.103839	0.85273	1.07463	Cab39l	Q9DB16;Q9DB16-2	Q9DB16;Q9DB16-2	Calcium-binding protein 39-like	1727800000	8	53.865	2	8	8	21.4	21.4	21.4	39.105	337	90938000	26.1244	26.6971	25.4645	26.4053	26.3473	25.222
Q8BG21		0.44701	-0.977465	0.357265	0.507871	Cacfd1	Q8BG21	Q8BG21	Calcium channel flower homolog	485090000	2	5.2698	1	2	2	14.6	14.6	14.6	18.343	171	121270000	24.7734	23.2459	22.2271	23.4387	24.2981	25.442
Q01815		0.190013	-0.114684	0.645635	0.923585	Cacna1c	Q01815-2;Q01815;Q99246-3;Q99246-4;Q99246;Q02789-2;Q02789;Q9JIS7	Q01815-2;Q01815	Voltage-dependent L-type calcium channel subunit alpha-1C	1440800000	10	21.678	8	10	1	5.6	5.6	0.8	238.94	2128	16753000	25.691	26.0061	26.4613	26.1485	26.0776	26.2765
O88427		1.32847	0.584323	0.0469383	1.49934	Cacna1h	O88427-2;O88427	O88427-2;O88427	Voltage-dependent T-type calcium channel subunit alpha-1H	580320000	7	12.643	2	7	7	4	4	4	261.38	2359	6747900	25.1433	25.2792	25.0768	24.8971	24.6298	24.2195
O08532		1.73656	0.406472	0.0183418	1.32544	Cacna2d1	O08532-2;O08532;O08532-3	O08532-2;O08532;O08532-3	Voltage-dependent calcium channel subunit alpha-2/delta-1;Voltage-dependent calcium channel subunit alpha-2-1;Voltage-dependent calcium channel subunit delta-1	17549000000	33	217.26	3	33	1	30.1	30.1	1.9	122.52	1084	331110000	30.004	29.9441	29.7794	29.3952	29.6627	29.4502
Q6PHS9	+	2.22531	0.485687	0.00595239	1.40025	Cacna2d2	Q6PHS9-4;Q6PHS9-2;Q6PHS9	Q6PHS9-4;Q6PHS9-2;Q6PHS9	Voltage-dependent calcium channel subunit alpha-2/delta-2;Voltage-dependent calcium channel subunit alpha-2-2;Voltage-dependent calcium channel subunit delta-2	23440000000	37	270.37	3	37	2	28.9	28.9	1.8	129.65	1147	411220000	30.3973	30.6167	30.392	30.0821	29.9664	29.9005
Q8CC27		0.195631	-0.0995127	0.637337	0.933348	Cacnb2	Q8CC27-2;Q8CC27-3;Q8CC27;Q8CC27-4;Q8R0S4-2;Q8R0S4-1;Q8R0S4	Q8CC27-2;Q8CC27-3;Q8CC27;Q8CC27-4	Voltage-dependent L-type calcium channel subunit beta-2	3786000000	29	117.22	7	29	23	56	56	49.5	68.176	604	118310000	27.2842	27.7836	27.3075	27.4593	27.4406	27.7739
Q9CXW3		1.45323	-0.424625	0.0352184	0.745032	Cacybp	Q9CXW3	Q9CXW3	Calcyclin-binding protein	18839000000	24	137.12	1	24	24	75.1	75.1	75.1	26.51	229	1449200000	29.6047	29.6717	29.4462	29.763	30.1284	30.105
B2RQC6		0.601203	-0.190013	0.250494	0.876598	Cad	B2RQC6-2;B2RQC6	B2RQC6-2;B2RQC6	CAD protein;Glutamine-dependent carbamoyl-phosphate synthase;Aspartate carbamoyltransferase;Dihydroorotase	3051900000	22	79.665	2	22	22	10.5	10.5	10.5	235.85	2154	29921000	27.0607	27.366	27.2561	27.3158	27.6371	27.3001
Q99N28		0.916695	1.51239	0.121145	2.85283	Cadm3	Q99N28	Q99N28	Cell adhesion molecule 3	582230000	3	6.8105	1	3	3	11.4	11.4	11.4	42.964	396	34249000	25.8747	25.8375	26.0515	22.904	24.8979	25.4247
Q8R464	+	1.61783	1.07805	0.0241086	2.11118	Cadm4	Q8R464	Q8R464	Cell adhesion molecule 4	1089000000	8	24.414	1	8	8	26.3	26.3	26.3	42.723	388	77786000	25.831	26.494	26.0387	24.7124	24.9225	25.4947
Q99JA0	+	2.9339	2.59929	0.00116441	6.05987	Calca	Q99JA0;P70160;Q99MP3	Q99JA0;P70160	Calcitonin gene-related peptide 1;Calcitonin	217590000	3	7.4423	3	3	3	32.8	32.8	32.8	14.065	128	31084000	25.0552	24.7467	24.5473	22.4621	21.6293	22.4599
Q8CGU1		0.453576	-0.184582	0.351904	0.879904	Calcoco1	Q8CGU1	Q8CGU1	Calcium-binding and coiled-coil domain-containing protein 1	3089700000	23	87.862	1	23	23	35.7	35.7	35.7	77.279	691	88278000	27.2649	27.3845	27.0865	27.1484	27.6723	27.4689
Q9R1W5		0.206736	-0.192631	0.621247	0.875009	Calcrl	Q9R1W5	Q9R1W5	Calcitonin gene-related peptide type 1 receptor	665620000	3	7.9082	1	3	3	5.2	5.2	5.2	53.264	463	60511000	24.9949	25.0207	23.9612	24.692	25.0027	24.8599
P62204		0.46368	0.199439	0.343811	1.14825	Calm1	P62204;P20801	P62204	Calmodulin	265000000000	19	323.31	2	19	11	91.9	91.9	84.6	16.837	149	29476000000	33.447	33.9602	33.6343	33.3342	33.6962	33.4127
P14211		0.606937	-0.205569	0.247208	0.867197	Calr	P14211	P14211	Calreticulin	140000000000	40	323.31	1	40	40	67.1	67.1	67.1	47.994	416	5824200000	32.5126	32.8437	32.4896	32.7546	33.0172	32.6909
O35887		0.738522	-0.146018	0.18259	0.903742	Calu	O35887	O35887	Calumenin	97275000000	32	323.31	1	32	32	60.6	60.6	60.6	37.063	315	6079700000	32.1545	32.2238	32.0868	32.1681	32.4495	32.2856
Q91YS8		0.850924	-0.266493	0.140954	0.831338	Camk1	Q91YS8	Q91YS8	Calcium/calmodulin-dependent protein kinase type 1	1735400000	11	43.362	1	9	9	43.3	38	38	41.624	374	115690000	26.7571	26.2761	26.515	26.7316	26.869	26.7471
Q8BW96		2.59766	-0.236402	0.00252546	0.84886	Camk1d	Q8BW96;Q8BW96-2;Q8BW96-3	Q8BW96;Q8BW96-2;Q8BW96-3	Calcium/calmodulin-dependent protein kinase type 1D	2570100000	15	48.393	3	15	13	31.7	31.7	26.5	42.918	385	142780000	27.1856	27.0741	27.1452	27.3972	27.3603	27.3566
P11798		0.929851	1.03002	0.11753	2.04205	Camk2a	P11798	P11798	Calcium/calmodulin-dependent protein kinase type II subunit alpha	1520300000	19	28.288	1	6	0	35.1	16.3	0	54.114	478	63344000	26.1729	27.2579	26.5521	25.0055	26.3993	25.4881
P28652		0.599118	0.705678	0.251699	1.63091	Camk2b	P28652	P28652	Calcium/calmodulin-dependent protein kinase type II subunit beta	688780000	23	10.513	1	7	7	43	17.3	17.3	60.46	542	25510000	26.5436	24.9631	26.118	25.5585	24.7484	25.2007
Q6PHZ2		1.74672	-0.154474	0.0179177	0.89846	Camk2d	Q6PHZ2-5;Q6PHZ2-2;Q6PHZ2-4	Q6PHZ2-5;Q6PHZ2-2;Q6PHZ2-4	Calcium/calmodulin-dependent protein kinase type II subunit delta	123000000000	47	323.31	3	47	2	64.6	64.6	3.3	57.747	512	4730600000	32.4067	32.4348	32.432	32.5046	32.6357	32.5966
Q923T9		0.928211	-0.223267	0.117975	0.856624	Camk2g	Q923T9-3;Q923T9-2;Q923T9	Q923T9-3;Q923T9-2;Q923T9	Calcium/calmodulin-dependent protein kinase type II subunit gamma	15165000000	34	199.12	3	26	19	64.4	52.1	38.6	55.96	495	631860000	29.5007	29.5038	29.1761	29.6739	29.5886	29.5879
P49070		0.0834089	-0.0440394	0.825261	0.969935	Camlg	P49070	P49070	Calcium signal-modulating cyclophilin ligand	796780000	9	24.346	1	9	9	46.6	46.6	46.6	32.542	294	49799000	25.5441	25.4195	25.1685	25.6003	25.1218	25.542
A2AHC3		1.13084	-0.328094	0.0739872	0.796588	Camsap1	A2AHC3;A2AHC3-2	A2AHC3;A2AHC3-2	Calmodulin-regulated spectrin-associated protein 1	833330000	13	39.4	2	13	12	12.2	12.2	11.8	175.89	1581	9469700	25.1025	24.8559	25.2613	25.3916	25.2877	25.5247
Q8C1B1		0.584751	0.150399	0.260165	1.10988	Camsap2	Q8C1B1;Q8C1B1-2	Q8C1B1;Q8C1B1-2	Calmodulin-regulated spectrin-associated protein 2	417150000	8	8.3041	2	8	7	5.3	5.3	4.8	164.33	1461	5417600	24.7935	24.5384	24.4666	24.4024	24.5638	24.381
Q6ZQ38		0.488809	-0.141921	0.324483	0.906312	Cand1	Q6ZQ38	Q6ZQ38	Cullin-associated NEDD8-dissociated protein 1	24055000000	39	243.63	1	37	37	30	28.5	28.5	136.33	1230	387990000	30.2979	30.1385	29.8718	30.2783	30.2555	30.2001
Q6ZQ73		0.065754	-0.0318146	0.8595	0.978189	Cand2	Q6ZQ73	Q6ZQ73	Cullin-associated NEDD8-dissociated protein 2	48734000000	50	261.3	1	50	48	39.3	39.3	37.8	135.63	1235	840230000	30.9537	31.2563	30.9335	30.8163	31.2351	31.1875
P35564		0.0419671	0.0232143	0.907889	1.01622	Canx	P35564	P35564	Calnexin	93927000000	47	323.31	1	47	47	66.2	66.2	66.2	67.277	591	2935200000	31.9937	32.2862	31.8922	31.7464	32.2287	32.1273
P40124	+	1.94708	-0.640039	0.0112959	0.641695	Cap1	P40124	P40124	Adenylyl cyclase-associated protein 1	67019000000	49	323.31	1	49	48	79.3	79.3	79.3	51.564	474	2482200000	31.1203	31.3464	30.978	31.7527	31.9697	31.6425
Q9CYT6		0.214685	-0.0987161	0.609979	0.933864	Cap2	Q9CYT6	Q9CYT6	Adenylyl cyclase-associated protein 2	36449000000	34	323.31	1	33	33	64.1	62.4	62.4	52.861	476	1350000000	30.6769	30.8446	30.7839	30.9289	31.129	30.5436
P24452		0.815562	0.316662	0.152911	1.24545	Capg	P24452	P24452	Macrophage-capping protein	24537000000	14	78.098	1	14	14	36.1	36.1	36.1	39.24	352	2044800000	30.3291	30.5286	29.9636	29.8388	29.9505	30.0821
O35350		0.0753358	-0.031676	0.840745	0.978283	Capn1	O35350	O35350	Calpain-1 catalytic subunit	18237000000	27	192.82	1	27	27	31.7	31.7	31.7	82.105	713	444820000	29.8109	29.6494	29.7744	29.5387	30.0216	29.7694
O08529		0.201088	0.054273	0.629378	1.03834	Capn2	O08529	O08529	Calpain-2 catalytic subunit	28026000000	34	323.31	1	34	34	47	47	47	79.871	700	824280000	30.4948	30.5824	30.4501	30.3217	30.6424	30.4004
O08688		1.62045	0.341824	0.0239637	1.26736	Capn5	O08688	O08688	Calpain-5	1073000000	9	16.045	1	9	9	19.5	19.5	19.5	72.954	640	28999000	25.8555	25.8827	25.8975	25.5865	25.6719	25.3517
Q9R1S8		0.0301879	0.0310446	0.932851	1.02175	Capn7	Q9R1S8	Q9R1S8	Calpain-7	652030000	9	11.644	1	9	9	9.6	9.6	9.6	92.563	813	13041000	24.1702	24.301	24.7518	23.7818	24.7056	24.6426
O88456		0.185477	0.0932134	0.652414	1.06674	Capns1	O88456	O88456	Calpain small subunit 1	16798000000	12	208.07	1	12	11	33.8	33.8	33.8	28.463	269	1527100000	29.5039	29.7547	30.016	29.6048	29.4899	29.9002
Q60865		0.590048	0.158424	0.257011	1.11607	Caprin1	Q60865	Q60865	Caprin-1	19470000000	30	323.31	1	30	30	36.4	36.4	36.4	78.168	707	927120000	29.8738	29.9496	29.9064	29.864	29.8748	29.5158
P47753		1.13669	0.301629	0.0729973	1.23254	Capza1	P47753	P47753	F-actin-capping protein subunit alpha-1	10265000000	18	96.338	1	13	13	72	59.1	59.1	32.939	286	789600000	28.997	29.1102	29.0885	28.969	28.7681	28.5538
P47754		1.21014	0.472809	0.061639	1.38781	Capza2	P47754	P47754	F-actin-capping protein subunit alpha-2	46286000000	24	260.95	1	24	19	90.9	90.9	78	32.967	286	3560500000	31.3606	31.5531	31.5042	31.3441	30.8746	30.7807
P47757		1.56393	0.533529	0.0272939	1.44747	Capzb	P47757-2;P47757-4	P47757-2;P47757-4	F-actin-capping protein subunit beta	48930000000	32	300.55	2	32	7	76.5	76.5	8.8	30.628	272	3058100000	31.1586	31.4859	31.1825	30.9452	30.5421	30.7391
Q9CR86	+	1.73896	0.799913	0.0182407	1.741	Carhsp1	Q9CR86	Q9CR86	Calcium-regulated heat stable protein 1	5801900000	12	98.741	1	12	12	88.5	88.5	88.5	16.062	148	828840000	27.9944	28.2071	28.2202	27.3867	26.9836	27.6516
Q9CZ42		0.0474552	0.0209847	0.896489	1.01465	Carkd	Q9CZ42-3;Q9CZ42	Q9CZ42-3;Q9CZ42	ATP-dependent (S)-NAD(P)H-hydrate dehydratase	13269000000	13	99.01	2	13	1	48.9	48.9	3.1	35.217	327	698350000	29.2864	29.3914	28.9248	29.2345	29.2341	29.071
Q9WVG6		0.371239	0.480322	0.425364	1.39505	Carm1	Q9WVG6-2;Q9WVG6	Q9WVG6-2;Q9WVG6	Histone-arginine methyltransferase CARM1	3111100000	7	16.318	2	7	7	12	12	12	63.459	585	148150000	27.2706	28.2863	27.1161	26.8484	27.8528	26.5308
Q9ER72		0.629736	-0.23613	0.234565	0.84902	Cars	Q9ER72	Q9ER72	Cysteine--tRNA ligase, cytoplasmic	6817600000	28	87.195	1	28	5	36.2	36.2	6.7	94.859	831	145060000	28.1742	28.3818	28.3466	28.2247	28.6995	28.6869
Q8BYM8		0.615407	-0.27852	0.242434	0.824436	Cars2	Q8BYM8	Q8BYM8	Probable cysteine--tRNA ligase, mitochondrial	13297000000	11	32.549	1	11	11	21.1	21.1	21.1	61.271	551	531870000	28.9855	29.2338	29.025	29.1553	29.7356	29.189
Q8K3W3		0.507416	-0.285679	0.310874	0.820355	Casc3	Q8K3W3	Q8K3W3	Protein CASC3	837910000	10	17.81	1	10	10	16.5	16.5	16.5	75.769	698	31034000	24.5433	25.2858	25.0473	25.1526	25.111	25.4698
O70589		0.745423	0.441402	0.179712	1.35792	Cask	O70589-3;O70589-4;O70589-5;O70589;O70589-2	O70589-3;O70589-4;O70589-5;O70589;O70589-2	Peripheral plasma membrane protein CASK	905950000	11	22.608	5	11	11	15.6	15.6	15.6	102.1	897	20132000	25.6815	25.3648	25.964	24.8236	25.3381	25.5244
Q8VHK1		0.331868	-0.130353	0.465728	0.913608	Caskin2	Q8VHK1;Q6P9K8-3;Q6P9K8	Q8VHK1	Caskin-2	4232100000	29	151.81	3	29	29	33.7	33.7	33.7	126.78	1201	90045000	27.7124	27.1697	27.3405	27.5554	27.4924	27.5659
P70677		0.507479	-0.304868	0.310829	0.809516	Casp3	P70677	P70677	Caspase-3;Caspase-3 subunit p17;Caspase-3 subunit p12	1145300000	6	26.295	1	6	6	20.6	20.6	20.6	31.474	277	76356000	25.6854	26.218	25.8279	26.2105	26.5803	25.8552
O08738		0.859693	-0.601539	0.138136	0.659051	Casp6	O08738	O08738	Caspase-6;Caspase-6 subunit p18;Caspase-6 subunit p11	985770000	16	18.208	1	16	16	35.1	35.1	35.1	31.595	276	70412000	25.5633	24.7052	25.3869	25.7567	25.5214	26.1821
P97864		0.0145622	-0.0080541	0.967025	0.994433	Casp7	P97864	P97864	Caspase-7;Caspase-7 subunit p20;Caspase-7 subunit p11	614790000	9	52	1	9	9	37.3	37.3	37.3	34.06	303	32357000	25.1837	24.9293	25.1683	24.913	24.9649	25.4275
O89110		0.225116	0.242801	0.595503	1.18329	Casp8	O89110	O89110	Caspase-8;Caspase-8 subunit p18;Caspase-8 subunit p10	733150000	8	17.653	1	8	8	19	19	19	55.356	480	26184000	25.1421	25.6938	24.6229	24.4408	24.8599	25.4297
O09161		0.645342	0.233208	0.226286	1.17545	Casq2	O09161	O09161	Calsequestrin-2	79805000000	33	323.31	1	33	33	46	46	46	48.176	415	5320300000	32.056	32.1638	31.8725	31.7207	32.068	31.604
Q08EC4	+	1.41135	-1.25764	0.0387836	0.418228	Cass4	Q08EC4;Q08EC4-3;Q08EC4-2	Q08EC4;Q08EC4-3;Q08EC4-2	Cas scaffolding protein family member 4	242980000	9	7.4498	3	9	9	14.3	14.3	14.3	88.62	804	5399500	22.4239	22.517	23.7037	24.143	24.2252	24.0493
P51125		1.01546	-0.203758	0.0965024	0.868286	Cast	P51125;P51125-2;P51125-3;P51125-7;P51125-5;P51125-4	P51125;P51125-2;P51125-3;P51125-7	Calpastatin	82453000000	68	323.31	6	68	3	72.1	72.1	4.4	84.921	788	2228500000	32.0565	31.7742	31.8458	32.0169	32.1159	32.1551
Q9CWL2		0.869685	-0.411384	0.134994	0.751902	Casz1	Q9CWL2;Q9CWL2-2	Q9CWL2;Q9CWL2-2	Zinc finger protein castor homolog 1	880290000	13	10.472	2	13	13	8.3	8.3	8.3	191.19	1761	11432000	25.0317	25.0714	25.4408	25.7927	25.7466	25.2388
P24270	+	2.27554	0.693044	0.00530223	1.61669	Cat	P24270;Q8BI29-2;Q8BI29	P24270	Catalase	48389000000	46	323.31	3	46	46	73.2	73.2	73.2	59.795	527	1512200000	31.6263	31.7406	31.4586	30.7374	31.0647	30.9443
P49817	+	2.52802	0.807426	0.00296472	1.75009	Cav1	P49817	P49817	Caveolin-1	152000000000	15	323.31	1	15	6	57.3	57.3	25.8	20.538	178	15204000000	33.2353	33.1962	33.3708	32.6674	32.4355	32.2771
Q9WVC3	+	2.31398	1.00683	0.00485315	2.00949	Cav2	Q9WVC3	Q9WVC3	Caveolin-2	3395000000	3	16.911	1	3	3	29.6	29.6	29.6	18.227	162	377230000	28.3094	28.3525	27.8924	27.2897	27.2688	26.9753
P51637		0.148257	0.204563	0.710793	1.15234	Cav3	P51637	P51637	Caveolin-3	30002000000	8	26.473	1	6	6	25.2	25.2	25.2	17.358	151	4286000000	30.583	30.3055	29.8864	30.9892	29.6965	29.4755
Q08024		0.153949	-0.0865669	0.701538	0.941761	Cbfb	Q08024;Q08024-4;Q08024-3	Q08024;Q08024-4;Q08024-3	Core-binding factor subunit beta	1237900000	8	32.93	3	8	1	56.1	56.1	10.7	22.03	187	154730000	26.0227	25.6164	25.7864	25.6572	26.2341	25.7939
P22682		0.100838	-0.080108	0.792797	0.945987	Cbl	P22682	P22682	E3 ubiquitin-protein ligase CBL	1022500000	10	14.338	1	10	9	16.1	16.1	15	100.56	913	21755000	26.3484	25.6875	25.5781	25.6594	26.178	26.0169
P48758		0.213487	-0.0501232	0.611665	0.965854	Cbr1	P48758	P48758	Carbonyl reductase [NADPH] 1	68309000000	39	323.31	1	39	38	88.1	88.1	88.1	30.641	277	4018200000	31.7909	32.0251	31.7549	31.8481	31.9087	31.9646
P08074	+	2.9688	1.51192	0.00107449	2.85189	Cbr2	P08074	P08074	Carbonyl reductase [NADPH] 2	14296000000	23	55.874	1	23	22	70.1	70.1	70.1	25.958	244	953040000	30.0785	30.2286	29.82	28.3707	28.4255	28.7952
Q8K354		1.61182	0.421926	0.0244443	1.33972	Cbr3	Q8K354	Q8K354	Carbonyl reductase [NADPH] 3	7379300000	19	96.156	1	18	18	63.5	63.5	63.5	30.953	277	491950000	28.7793	28.6838	28.7283	28.1441	28.2474	28.534
Q91VT4		0.0238717	0.0110798	0.946517	1.00771	Cbr4	Q91VT4	Q91VT4	Carbonyl reductase family member 4	27229000000	19	224.05	1	19	19	72.5	72.5	72.5	25.414	236	2722900000	30.3135	30.2531	30.143	30.3813	29.9317	30.3633
Q8VEH6		1.17998	-0.529329	0.0660729	0.692877	Cbwd1	Q8VEH6-2;Q8VEH6	Q8VEH6-2;Q8VEH6	COBW domain-containing protein 1	405750000	3	18.299	2	3	3	17.3	17.3	17.3	30.4	272	33812000	24.2081	23.9985	23.6604	24.5296	24.6984	24.227
P83917		1.48707	0.824787	0.0325781	1.77127	Cbx1	P83917	P83917	Chromobox protein homolog 1	1248200000	7	88.824	1	6	6	38.9	30.3	30.3	21.418	185	156030000	26.3081	25.6789	26.4221	25.4874	25.3445	25.1028
P23198		1.56829	0.337276	0.0270216	1.26337	Cbx3	P23198	P23198	Chromobox protein homolog 3	13122000000	14	108.58	1	14	12	65	65	56.3	20.855	183	1874600000	29.3493	29.6163	29.3468	29.03	29.1761	29.0945
Q61686		0.139141	0.137646	0.72587	1.10011	Cbx5	Q61686	Q61686	Chromobox protein homolog 5	1005300000	7	8.7275	1	6	6	30.4	24.1	24.1	22.186	191	100530000	25.2014	26.0167	25.5731	25.374	25.023	25.9812
Q8K1A6		0.540276	-0.272943	0.28822	0.827629	Cc2d1a	Q8K1A6	Q8K1A6	Coiled-coil and C2 domain-containing protein 1A	2194900000	15	23.888	1	15	15	20.7	20.7	20.7	103.7	943	46699000	27.1616	26.452	26.5836	27.0387	26.9117	27.0657
Q8BRN9		0.350082	-0.0639782	0.446599	0.956623	Cc2d1b	Q8BRN9	Q8BRN9	Coiled-coil and C2 domain-containing protein 1B	3767400000	26	123.72	1	26	26	36.9	36.9	36.9	93.09	848	99141000	27.602	27.46	27.6374	27.668	27.6977	27.5257
Q8CH18		0.251571	-0.0890986	0.56031	0.94011	Ccar1	Q8CH18;Q8CH18-3;Q8CH18-2	Q8CH18;Q8CH18-3	Cell division cycle and apoptosis regulator protein 1	7082100000	37	98.537	3	37	37	29.2	29.2	29.2	132.06	1146	160960000	28.4091	28.0607	28.2661	28.165	28.5027	28.3354
Q8VDP4		0.0692889	-0.0303688	0.852533	0.97917	Ccar2	Q8VDP4	Q8VDP4	Cell cycle and apoptosis regulator protein 2	6829800000	33	77.806	1	33	33	38.7	38.7	38.7	103	922	136600000	28.541	28.1802	28.1271	28.1542	28.42	28.3652
Q8BTY1		0.329097	-0.294257	0.468709	0.815492	Ccbl1	Q8BTY1	Q8BTY1	Kynurenine--oxoglutarate transaminase 1	5415900000	15	63.974	1	15	15	31.8	31.8	31.8	47.563	424	318580000	27.2321	28.397	27.5925	28.0445	28.2545	27.8053
Q71RI9		0.6496	0.267144	0.224078	1.20342	Ccbl2	Q71RI9-2;Q71RI9	Q71RI9-2;Q71RI9	Kynurenine--oxoglutarate transaminase 3	10510000000	13	90.991	2	13	13	32.1	32.1	32.1	47.32	420	553150000	29.225	29.2478	29.1587	28.8895	29.2855	28.6551
Q3TMW1		0.197493	0.0889034	0.634611	1.06356	Ccdc102a	Q3TMW1	Q3TMW1	Coiled-coil domain-containing protein 102A	442130000	9	26.262	1	9	9	20.2	20.2	20.2	62.623	549	19223000	24.4913	24.477	24.468	24.259	24.178	24.7326
Q8VE99		0.970926	0.128573	0.106924	1.09321	Ccdc115	Q8VE99	Q8VE99	Coiled-coil domain-containing protein 115	1485300000	6	66.232	1	6	6	33.3	33.3	33.3	19.742	180	123780000	26.4292	26.2248	26.284	26.17	26.2094	26.1729
Q8R344	+	2.05031	-0.750741	0.00890622	0.594298	Ccdc12	Q8R344	Q8R344	Coiled-coil domain-containing protein 12	1905600000	10	32.406	1	10	10	51.8	51.8	51.8	18.891	166	190560000	26.1196	26.0517	26.1039	26.5922	27.1301	26.8051
Q9D8X2		0.930018	-0.488077	0.117485	0.712975	Ccdc124	Q9D8X2	Q9D8X2	Coiled-coil domain-containing protein 124	5589900000	20	84.08	1	20	20	63.1	63.1	63.1	25.345	217	508170000	27.3685	28.0039	27.3289	27.8639	28.2487	28.0529
Q3TC33		0.615025	0.408005	0.242647	1.32685	Ccdc127	Q3TC33;Q3TC33-2	Q3TC33;Q3TC33-2	Coiled-coil domain-containing protein 127	6451600000	18	71.654	2	18	18	45.8	45.8	45.8	30.509	260	460830000	28.187	28.5067	28.1161	28.3689	27.782	27.4348
Q8CDI7		0.383869	-1.22708	0.413172	0.427181	Ccdc150	Q8CDI7	Q8CDI7	Coiled-coil domain-containing protein 150	1184300000	4	2.437	1	4	4	3.8	3.8	3.8	128.5	1110	20073000	25.9047	22.2534	26.5354	26.0449	26.4424	25.8874
Q9D162		0.150036	-0.113759	0.707887	0.924177	Ccdc167	Q9D162;Q9D162-2;Q9D162-3	Q9D162;Q9D162-2;Q9D162-3	Coiled-coil domain-containing protein 167	626700000	8	19.833	3	8	8	59.8	59.8	59.8	11.475	97	156670000	24.4079	24.7535	24.9359	25.2805	24.5182	24.6399
Q640L5		0.698405	-0.384771	0.20026	0.7659	Ccdc18	Q640L5;Q640L5-2	Q640L5	Coiled-coil domain-containing protein 18	1537200000	5	3.9808	2	5	5	4.2	4.2	4.2	169.74	1455	18978000	25.9458	25.7304	26.3553	26.1565	26.3008	26.7284
Q8C9S4		0.625098	-0.186654	0.237084	0.878641	Ccdc186	Q8C9S4	Q8C9S4	Coiled-coil domain-containing protein 186	3334800000	33	84.929	1	32	32	38.7	37.9	37.9	104.9	917	79399000	27.0745	27.3458	26.9867	27.2119	27.4774	27.2777
Q9JIG7		1.37765	-0.341214	0.0419132	0.789377	Ccdc22	Q9JIG7	Q9JIG7	Coiled-coil domain-containing protein 22	10344000000	38	323.31	1	38	38	61.7	61.7	61.7	70.843	627	295540000	28.7141	28.5812	28.8889	28.9259	29.1117	29.1702
Q78PG9		0.272268	-0.251961	0.534235	0.839754	Ccdc25	Q78PG9	Q78PG9	Coiled-coil domain-containing protein 25	3969400000	16	35.158	1	16	16	42.3	42.3	42.3	24.48	208	305340000	27.881	26.7664	27.7167	27.7054	27.4822	27.9324
Q9CR29		1.1199	-0.738845	0.0758749	0.599219	Ccdc43	Q9CR29;Q9CR29-2	Q9CR29;Q9CR29-2	Coiled-coil domain-containing protein 43	1886800000	9	23.754	2	9	9	41.4	41.4	41.4	25.049	222	188680000	25.6496	26.6356	25.9404	26.7193	26.7021	27.0206
Q9D024		0.61604	-0.14103	0.242081	0.906871	Ccdc47	Q9D024;Q9D024-2;Q9D024-3	Q9D024;Q9D024-2;Q9D024-3	Coiled-coil domain-containing protein 47	13629000000	28	122.63	3	28	28	47.4	47.4	47.4	55.843	483	649000000	29.1079	29.3184	28.984	29.2587	29.3409	29.2338
Q810U5		0.188759	-0.0369453	0.647501	0.974717	Ccdc50	Q810U5;Q810U5-3;Q810U5-2	Q810U5;Q810U5-3;Q810U5-2	Coiled-coil domain-containing protein 50	2589000000	21	118.19	3	21	21	66.9	66.9	66.9	35.321	305	172600000	27.1092	27.0473	27.0231	27.1192	26.9653	27.2058
Q3URS9		0.20933	0.118808	0.617546	1.08584	Ccdc51	Q3URS9-2;Q3URS9	Q3URS9-2;Q3URS9	Coiled-coil domain-containing protein 51	6101700000	16	61.529	2	16	16	44.3	44.3	44.3	41.761	375	305090000	27.9002	28.1656	27.45	27.5987	27.8362	27.7244
Q9CR27	+	2.00225	-0.831908	0.00994822	0.561786	Ccdc53	Q9CR27	Q9CR27	WASH complex subunit CCDC53	907740000	5	7.7571	1	5	5	34	34	34	21.092	194	90774000	24.4714	24.2833	24.8262	25.5097	25.2157	25.3513
Q8R3Q6		1.15937	-0.227723	0.0692829	0.853982	Ccdc58	Q8R3Q6	Q8R3Q6	Coiled-coil domain-containing protein 58	17279000000	13	87.027	1	13	13	82.6	82.6	82.6	16.665	144	2468500000	29.4049	29.7055	29.5334	29.7866	29.7177	29.8226
D3YZP9		0.113457	0.0302588	0.770093	1.0212	Ccdc6	D3YZP9;REV__Q6PEM6	D3YZP9	Coiled-coil domain-containing protein 6	5888300000	27	51.825	2	27	27	49.9	49.9	49.9	52.938	469	256010000	28.0528	28.0523	28.0077	27.9222	27.9017	28.1982
Q3TCJ8		1.7669	0.529147	0.0171042	1.44308	Ccdc69	Q3TCJ8-2;Q3TCJ8	Q3TCJ8-2;Q3TCJ8	Coiled-coil domain-containing protein 69	716750000	5	15.094	2	5	5	37.5	37.5	37.5	20.177	176	79638000	25.3242	25.615	25.7459	25.1217	24.9451	25.0309
Q8R2G6		0.490533	-2.54763	0.323197	0.171036	Ccdc80	Q8R2G6	Q8R2G6	Coiled-coil domain-containing protein 80	4338000000	7	3.1027	1	7	7	11.6	11.6	11.6	107.61	949	90374000	28.174	21.2685	27.8692	27.8949	28.4896	28.5701
E9Q6B2		0.76792	0.28761	0.17064	1.22062	Ccdc85c	E9Q6B2	E9Q6B2	Coiled-coil domain-containing protein 85C	1051400000	15	45.376	1	15	15	46.2	46.2	46.2	45.333	420	58412000	25.8464	25.8301	26.015	25.7293	25.8103	25.289
Q5SNZ0		0.000110098	6.17e-05	0.999747	1.00004	Ccdc88a	Q5SNZ0-3;Q5SNZ0-2;Q5SNZ0	Q5SNZ0-3;Q5SNZ0-2;Q5SNZ0	Girdin	10334000000	29	47.411	3	29	29	17.6	17.6	17.6	205.97	1790	113560000	29.0436	28.699	29.0163	28.6446	28.9764	29.1377
Q8VC31		0.65829	-0.376425	0.219639	0.770344	Ccdc9	Q8VC31	Q8VC31	Coiled-coil domain-containing protein 9	652670000	11	12.42	1	11	11	18.8	18.8	18.8	61.445	543	34351000	25.26	24.6657	24.714	25.1022	25.0608	25.606
Q8C3X2		0.322266	-0.163455	0.476139	0.892884	Ccdc90b	Q8C3X2;Q8C3X2-2	Q8C3X2;Q8C3X2-2	Coiled-coil domain-containing protein 90B, mitochondrial	8902900000	22	98.952	2	22	20	50.4	50.4	47.7	29.596	256	494610000	28.8012	28.6337	28.1929	28.9082	28.5807	28.6293
Q9D8L5		1.93431	-0.346666	0.0116329	0.786399	Ccdc91	Q9D8L5;Q9D8L5-2	Q9D8L5	Coiled-coil domain-containing protein 91	3059400000	27	84.644	2	27	27	46.2	46.2	46.2	50.006	442	152970000	27.1527	26.987	26.8963	27.3467	27.4041	27.3251
Q7TQK5		1.49969	-0.31687	0.031645	0.80281	Ccdc93	Q7TQK5	Q7TQK5	Coiled-coil domain-containing protein 93	8405800000	48	231.14	1	48	48	57.4	57.4	57.4	72.602	629	233490000	28.4644	28.5151	28.3611	28.6453	28.7135	28.9325
Q9DBT3		0.332949	-0.216655	0.46457	0.860558	Ccdc97	Q9DBT3	Q9DBT3	Coiled-coil domain-containing protein 97	847370000	6	11.469	1	6	6	17.1	17.1	17.1	38.724	340	56491000	25.4573	25.6692	25.5988	25.6207	25.4504	26.3042
Q9QWV9		0.852917	-0.457307	0.140308	0.728344	Ccnt1	Q9QWV9	Q9QWV9	Cyclin-T1	397370000	8	16.167	1	8	8	12.7	12.7	12.7	80.597	724	14717000	24.2257	23.88	23.8418	24.1094	24.8491	24.3608
Q8BGU5		1.01275	0.488958	0.0971074	1.40343	Ccny	Q8BGU5;Q8BGU5-2	Q8BGU5;Q8BGU5-2	Cyclin-Y	1981100000	8	26.249	2	8	8	24.9	24.9	24.9	39.394	341	104270000	27.1828	27.2302	26.8802	26.2328	26.6874	26.9061
Q640L3		0.354523	-0.144554	0.442056	0.904659	Ccpg1	Q640L3-2;Q640L3-3;Q640L3	Q640L3-2;Q640L3-3;Q640L3	Cell cycle progression protein 1	2692100000	22	65.916	3	22	21	28.8	28.8	27.9	92.106	803	84130000	27.0517	26.8917	26.8709	26.7862	27.1281	27.3337
Q9WU84		0.0473404	-0.0333932	0.896726	0.977119	Ccs	Q9WU84	Q9WU84	Copper chaperone for superoxide dismutase	3799300000	14	76.24	1	14	14	41.6	41.6	41.6	28.911	274	292260000	27.2586	27.8473	27.5683	27.7019	27.2549	27.8176
Q3UHI0		0.482925	-0.795545	0.328908	0.576126	Ccser2	Q3UHI0;Q3UHI0-2	Q3UHI0;Q3UHI0-2	Serine-rich coiled-coil domain-containing protein 2	3052800000	2	16.626	2	2	2	2.5	2.5	2.5	92.931	833	78276000	26.6856	26.0879	26.5434	26.228	28.5632	26.9124
Q6RUT7		1.10148	0.735791	0.0791625	1.66531	Ccsmst1	Q6RUT7	Q6RUT7	Protein CCSMST1	1402100000	2	25.766	1	2	2	19.9	19.9	19.9	15.348	136	155790000	26.9474	26.6709	25.9025	25.7713	25.8247	25.7174
P80314		1.2836	-0.230195	0.0520474	0.852519	Cct2	P80314	P80314	T-complex protein 1 subunit beta	129000000000	54	323.31	1	54	54	89.7	89.7	89.7	57.477	535	4039000000	32.5241	32.5497	32.3667	32.7044	32.8199	32.6067
P80318		0.938482	-0.219692	0.115217	0.858749	Cct3	P80318	P80318	T-complex protein 1 subunit gamma	124000000000	51	323.31	1	51	51	78	78	78	60.629	545	3882400000	32.4257	32.4611	32.2113	32.6368	32.6856	32.4348
P80315		1.64684	-0.284876	0.0225508	0.820812	Cct4	P80315	P80315	T-complex protein 1 subunit delta	83578000000	45	323.31	1	45	45	74.6	74.6	74.6	58.066	539	2532700000	31.7068	31.702	31.5031	31.9957	31.9188	31.8521
P80316		0.233308	-0.106105	0.584376	0.929093	Cct5	P80316	P80316	T-complex protein 1 subunit epsilon	76156000000	57	323.31	1	57	57	80.4	80.4	80.4	59.623	541	2538500000	31.6547	31.9355	31.3798	31.7404	31.9084	31.6395
P80317		0.858003	-0.189556	0.138675	0.876875	Cct6a	P80317	P80317	T-complex protein 1 subunit zeta	71948000000	43	323.31	1	43	38	71.2	71.2	65	58.004	531	2767200000	31.6463	31.7216	31.4502	31.921	31.7474	31.7184
P80313		0.727674	-0.207949	0.187209	0.865767	Cct7	P80313	P80313	T-complex protein 1 subunit eta	55960000000	42	268.11	1	42	42	67.8	67.8	67.8	59.652	544	1929600000	31.2015	31.493	31.0705	31.5413	31.4263	31.4212
P42932		0.648797	-0.125528	0.224493	0.916668	Cct8	P42932	P42932	T-complex protein 1 subunit theta	90471000000	58	323.31	1	58	58	77.7	77.7	77.7	59.555	548	2513100000	32.1051	32.2066	31.9723	32.2486	32.2983	32.1136
Q8C1Y8		0.00294859	-0.00348091	0.993234	0.99759	Ccz1	Q8C1Y8	Q8C1Y8	Vacuolar fusion protein CCZ1 homolog	3401400000	10	9.1117	1	10	10	29.8	29.8	29.8	55.504	480	117290000	26.7806	27.375	27.341	27.0293	26.6728	27.805
P10810	+	1.95889	0.683098	0.0109928	1.60558	Cd14	P10810	P10810	Monocyte differentiation antigen CD14	294150000	4	23.835	1	4	4	13.7	13.7	13.7	39.203	366	17303000	24.101	24.2518	24.2846	23.3418	23.4394	23.807
O35566		0.0100402	-0.0108153	0.977147	0.992531	Cd151	O35566	O35566	CD151 antigen	11007000000	7	20.772	1	7	7	16.2	16.2	16.2	28.246	253	917240000	29.2751	29.8027	28.5921	29.3451	29.1887	29.1685
Q2VLH6		0.923152	0.459024	0.119357	1.37461	Cd163	Q2VLH6;Q2VLH6-2	Q2VLH6;Q2VLH6-2	Scavenger receptor cysteine-rich type 1 protein M130;Soluble CD163	8155300000	26	74.102	2	26	26	25.3	25.3	25.3	120.92	1121	153870000	29.0054	29.1449	28.7108	28.2969	28.3047	28.8824
O54901		0.920816	0.730794	0.120001	1.65955	Cd200	O54901	O54901	OX-2 membrane glycoprotein	3164900000	7	15.507	1	7	7	17.6	17.6	17.6	31.256	278	316490000	27.5592	26.4876	27.3098	26.5706	26.0268	26.5668
Q91V98		1.15648	1.68379	0.0697462	3.2127	Cd248	Q91V98	Q91V98	Endosialin	272070000	4	3.8016	1	4	4	5.9	5.9	5.9	81.812	765	9068900	25.4297	24.2103	24.9569	23.4464	22.0617	24.0374
Q9JLQ0		0.355344	-0.144901	0.441221	0.904442	Cd2ap	Q9JLQ0	Q9JLQ0	CD2-associated protein	8884100000	30	89.882	1	30	30	57.6	57.6	57.6	70.449	637	269210000	29.0224	28.9887	28.5547	28.8637	29.0027	29.1342
Q9CWK3		0.897164	-0.649451	0.126717	0.637523	Cd2bp2	Q9CWK3	Q9CWK3	CD2 antigen cytoplasmic tail-binding protein 2	863760000	8	10.786	1	8	8	23.1	23.1	23.1	37.694	342	71980000	25.7331	25.0467	24.7224	25.7867	25.5582	26.1056
Q1ERP8	+	2.28396	0.640225	0.00520039	1.55857	Cd300lg	Q1ERP8;Q1ERP8-5;Q1ERP8-2;Q1ERP8-3;Q1ERP8-4	Q1ERP8;Q1ERP8-5;Q1ERP8-2;Q1ERP8-3;Q1ERP8-4	CMRF35-like molecule 9	3428600000	6	30.609	5	6	6	25.4	25.4	25.4	36.756	331	201680000	27.3772	27.698	27.7401	26.9714	26.9875	26.9357
Q64314		0.167885	0.0892474	0.679383	1.06382	Cd34	Q64314	Q64314	Hematopoietic progenitor cell antigen CD34	9491400000	16	164.92	1	16	5	34.6	34.6	16.2	40.982	382	790950000	29.0875	28.5065	28.4915	28.5261	28.6251	28.6666
Q08857		1.99912	0.460564	0.0100202	1.37608	Cd36	Q08857	Q08857	Platelet glycoprotein 4	120000000000	28	323.31	1	28	28	44.9	44.9	44.9	52.697	472	7503600000	32.6495	32.7747	32.9602	32.2687	32.3179	32.416
P56528		0.483012	0.172026	0.328843	1.12664	Cd38	P56528	P56528	ADP-ribosyl cyclase/cyclic ADP-ribose hydrolase 1	1664400000	5	26.406	1	5	5	23	23	23	34.407	304	104020000	26.8693	26.6775	26.6195	26.6258	26.2874	26.737
P15379		0.470568	-0.33491	0.338401	0.792834	Cd44	P15379-2;P15379-3;P15379-6;P15379-11;P15379-5;P15379-10;P15379-9;P15379-4;P15379-8;P15379-7;P15379;P15379-12;P15379-13	P15379-2;P15379-3;P15379-6;P15379-11;P15379-5;P15379-10;P15379-9;P15379-4;P15379-8;P15379-7;P15379;P15379-12;P15379-13	CD44 antigen	3571200000	5	11.116	13	5	5	17.1	17.1	17.1	39.998	363	274700000	27.4381	27.2195	27.772	27.3607	27.8017	28.272
Q61735		0.580371	0.601674	0.262802	1.51748	Cd47	Q61735;Q61735-2	Q61735;Q61735-2	Leukocyte surface antigen CD47	9407800000	4	29.859	2	4	4	13.2	13.2	13.2	33.097	303	940780000	28.964	30.2724	28.8407	28.8244	28.636	28.8117
O55186		1.04497	-1.05693	0.0901631	0.480655	Cd59a	O55186	O55186	CD59A glycoprotein	848300000	2	12.373	1	2	2	15.4	15.4	15.4	13.648	123	212080000	24.2881	23.9486	24.7851	25.6261	24.6042	25.9623
Q9QWK4	+	2.2143	0.864881	0.00610518	1.82119	Cd5l	Q9QWK4	Q9QWK4	CD5 antigen-like	1263100000	12	20.286	1	12	12	33.2	33.2	33.2	38.862	352	57414000	26.3177	26.2806	26.4608	25.4923	25.2197	25.7524
P35762		0.0522992	0.034483	0.886545	1.02419	Cd81	P35762	P35762	CD81 antigen	3273500000	3	218.51	1	3	3	19.9	19.9	19.9	25.814	236	409190000	27.1048	27.3198	26.8101	27.0782	26.7299	27.3232
P40237		0.418083	-0.163619	0.381872	0.892783	Cd82	P40237	P40237	CD82 antigen	2102500000	3	12.466	1	3	3	7.9	7.9	7.9	29.628	266	191130000	26.2023	26.5467	26.4567	26.5282	26.3598	26.8087
P40240		0.876976	-1.00668	0.132747	0.497689	Cd9	P40240	P40240	CD9 antigen	4785200000	3	24.629	1	3	3	21.2	21.2	21.2	25.258	226	797530000	26.3765	27.7864	27.6517	27.7869	28.2582	28.7895
O89103		0.825775	-0.327181	0.149357	0.797092	Cd93	O89103	O89103	Complement component C1q receptor	6793200000	14	75.82	1	14	14	22.2	22.2	22.2	69.354	644	323480000	28.2777	28.2403	28.2757	28.5055	28.3265	28.9433
Q8BIF0		0.807525	-0.540199	0.155767	0.687676	Cd99l2	Q8BIF0-2;Q8BIF0	Q8BIF0-2;Q8BIF0	CD99 antigen-like protein 2	209430000	3	15.464	2	3	3	15.9	15.9	15.9	22.813	214	20943000	23.1603	22.427	23.226	23.2461	23.3699	23.8179
Q8BGZ4		0.0802325	-0.0611865	0.831319	0.958476	Cdc23	Q8BGZ4;Q8BGZ4-2	Q8BGZ4;Q8BGZ4-2	Cell division cycle protein 23 homolog	556120000	10	15.921	2	10	10	17.9	17.9	17.9	68.561	597	17939000	24.9602	25.3035	24.6022	24.8589	25.3705	24.8201
Q99JP4		0.939868	-0.380122	0.11485	0.768373	Cdc26	Q99JP4	Q99JP4	Anaphase-promoting complex subunit CDC26	2174400000	6	15.6	1	6	6	50.6	50.6	50.6	9.7608	85	543610000	26.7421	26.4535	26.801	26.7949	27.0111	27.331
Q8CFI2		1.60716	0.276383	0.0247083	1.21115	Cdc34	Q8CFI2	Q8CFI2	Ubiquitin-conjugating enzyme E2 R1	843460000	6	8.4039	1	5	5	28.5	25.1	25.1	26.621	235	93718000	25.574	25.6083	25.6506	25.2868	25.4827	25.2343
Q61081		0.676773	-0.117299	0.210488	0.921912	Cdc37	Q61081;REV__O35245-3;REV__O35245	Q61081	Hsp90 co-chaperone Cdc37;Hsp90 co-chaperone Cdc37, N-terminally processed	44166000000	42	323.31	3	42	42	66.2	66.2	66.2	44.593	379	2760400000	31.175	31.0156	30.9067	31.129	31.1519	31.1682
Q9CZP7		0.435249	-0.21896	0.367072	0.859185	Cdc37l1	Q9CZP7-2;Q9CZP7-3;Q9CZP7-4;Q9CZP7	Q9CZP7-2;Q9CZP7-3;Q9CZP7-4;Q9CZP7	Hsp90 co-chaperone Cdc37-like 1	1648200000	8	127.03	4	8	8	38.8	38.8	38.8	35.406	307	109880000	26.5798	26.34	25.9424	26.2956	26.6606	26.5629
P60766		0.534379	-0.227521	0.29216	0.854101	Cdc42	P60766	P60766	Cell division control protein 42 homolog	59848000000	14	137.03	1	13	6	50.3	44.5	17.8	21.258	191	6649700000	31.4026	31.694	31.2304	31.9272	31.5075	31.5749
Q3UU96		0.111411	0.0568333	0.773729	1.04018	Cdc42bpa	Q3UU96;Q3UU96-2	Q3UU96;Q3UU96-2	Serine/threonine-protein kinase MRCK alpha	1180800000	31	27.316	2	28	28	19.7	18	18	195.53	1719	14577000	26.0489	26.2727	25.8875	26.2644	25.7547	26.0195
Q7TT50		1.88612	-0.194693	0.0129983	0.873759	Cdc42bpb	Q7TT50	Q7TT50	Serine/threonine-protein kinase MRCK beta	13562000000	75	261.65	1	75	70	35.8	35.8	34.1	194.75	1713	161450000	29.2161	29.1253	29.066	29.3245	29.3561	29.3108
Q80UW5		0.453692	-0.285875	0.35181	0.820244	Cdc42bpg	Q80UW5	Q80UW5	Serine/threonine-protein kinase MRCK gamma	160350000	6	6.3804	1	5	5	5.2	4.4	4.4	172.14	1551	2323900	23.2087	23.0364	23.6554	23.2908	23.5019	23.9654
Q91W92		0.206469	0.0420596	0.621628	1.02958	Cdc42ep1	Q91W92	Q91W92	Cdc42 effector protein 1	2462000000	12	60.987	1	12	12	33.3	33.3	33.3	43.095	409	136780000	26.7622	26.8952	26.9008	26.6928	26.9148	26.8243
Q9JM96		1.31342	0.382189	0.048594	1.30332	Cdc42ep4	Q9JM96	Q9JM96	Cdc42 effector protein 4	1463000000	10	14.482	1	10	10	30.7	30.7	30.7	37.869	349	81275000	26.2581	26.2765	26.4011	25.6725	26.0657	26.0509
Q6A068		0.921991	-0.331981	0.119677	0.794445	Cdc5l	Q6A068	Q6A068	Cell division cycle 5-like protein	6063800000	35	90.804	1	35	35	47.3	47.3	47.3	92.188	802	159570000	28.0879	28.322	27.753	28.3916	28.3283	28.4389
Q8JZM7		0.369675	0.137709	0.426898	1.10016	Cdc73	Q8JZM7	Q8JZM7	Parafibromin	1459000000	13	21.827	1	13	13	26.2	26.2	26.2	60.576	531	44212000	26.4572	26.0211	26.3072	26.1279	25.968	26.2765
P55288	+	3.50668	-2.20343	0.000311403	0.21712	Cdh11	P55288;Q8BM92	P55288	Cadherin-11	2822800000	18	93.971	2	18	17	36.2	36.2	36.2	88.111	796	78410000	25.1313	25.6564	25.5968	27.4849	27.7776	27.7323
Q9WTR5		0.516852	-0.157799	0.304192	0.896392	Cdh13	Q9WTR5	Q9WTR5	Cadherin-13	232000000000	33	323.31	1	33	33	40.3	40.3	40.3	78.185	714	7467800000	33.3659	33.5509	33.2227	33.4091	33.482	33.7219
P15116		0.219915	-0.0488116	0.602677	0.966732	Cdh2	P15116	P15116	Cadherin-2	35384000000	29	323.31	1	29	27	35.5	35.5	33.8	99.795	906	956330000	30.809	30.8127	30.6196	30.8659	30.6798	30.8419
P55284		0.4541	0.156106	0.35148	1.11428	Cdh5	P55284	P55284	Cadherin-5	7367500000	25	71.489	1	25	25	35.1	35.1	35.1	87.902	784	230230000	28.7559	28.7441	28.3803	28.6053	28.485	28.3217
P24788		0.261627	-0.133853	0.547485	0.911394	Cdk11b	P24788;P24788-2	P24788;P24788-2	Cyclin-dependent kinase 11B	693120000	9	7.8452	2	9	9	10.5	10.5	10.5	91.512	784	17772000	25.1682	24.6749	25.2182	24.9689	25.1528	25.3411
Q04735		0.027949	0.0217686	0.937672	1.0152	Cdk16	Q04735;Q04735-2	Q04735;Q04735-2	Cyclin-dependent kinase 16	1920900000	16	20.677	2	16	13	39.3	39.3	33.5	55.913	496	64030000	26.1272	26.4838	25.9458	26.5157	25.7943	26.1814
P97377		0.492293	0.73642	0.32189	1.66604	Cdk2	P97377-2;P97377;Q80YP0;Q80YP0-2	P97377-2;P97377;Q80YP0	Cyclin-dependent kinase 2;Cyclin-dependent kinase 3	590840000	5	10.808	4	4	3	21.8	19.1	15.4	33.887	298	31097000	25.2998	25.8225	25.2567	25.1235	25.551	23.4954
P30285		0.733769	-0.440948	0.1846	0.73665	Cdk4	P30285	P30285	Cyclin-dependent kinase 4	1795900000	8	17.175	1	7	7	29.7	27.1	27.1	33.75	303	112240000	26.1124	25.7869	26.061	26.5298	25.9419	26.8115
P49615		0.391238	0.16903	0.406221	1.1243	Cdk5	P49615;Q3V3A1-3	P49615	Cyclin-dependent-like kinase 5	3570400000	15	52.938	2	14	14	43.2	40.4	40.4	33.288	292	187910000	27.3679	27.3924	27.5561	27.1839	27.0235	27.6019
Q8K389		0.626533	1.344	0.236302	2.53854	Cdk5rap2	Q8K389	Q8K389	CDK5 regulatory subunit-associated protein 2	547120000	7	1.9622	1	7	7	4.9	4.9	4.9	205.94	1822	6012300	25.0961	25.3868	24.9119	25.621	22.404	23.3378
Q99LM2		0.0882385	0.0597788	0.816134	1.04231	Cdk5rap3	Q99LM2;Q60636-2	Q99LM2	CDK5 regulatory subunit-associated protein 3	1116000000	10	14.254	2	10	10	21.1	21.1	21.1	56.99	503	41333000	25.924	25.6978	26.0036	25.3825	26.1224	25.9411
Q64261		1.13343	-0.400454	0.0735483	0.75762	Cdk6	Q64261	Q64261	Cyclin-dependent kinase 6	1399400000	7	18.642	1	6	6	27	24.5	24.5	37.028	326	73650000	26.1108	26.4679	26.1887	26.498	26.5657	26.9051
Q91WE6		0.995523	-1.21717	0.101036	0.430124	Cdkal1	Q91WE6-2;Q91WE6;Q91WE6-4;Q91WE6-3;Q91WE6-5	Q91WE6-2;Q91WE6;Q91WE6-4;Q91WE6-3	Threonylcarbamoyladenosine tRNA methylthiotransferase	503910000	3	38.226	5	3	3	8.5	8.5	8.5	58.918	520	16797000	24.5589	23.088	23.5164	25.6741	24.6597	24.481
P46414	+	1.73711	-0.677504	0.0183185	0.625246	Cdkn1b	P46414	P46414	Cyclin-dependent kinase inhibitor 1B	3885900000	12	33.235	1	12	12	81.2	81.2	81.2	22.193	197	353260000	27.3522	27.1982	27.452	27.9168	27.7947	28.3233
Q8BI72		0.206346	-0.143703	0.621804	0.905193	Cdkn2aip	Q8BI72	Q8BI72	CDKN2A-interacting protein	3289800000	17	122.11	1	17	17	39.4	39.4	39.4	59.744	563	102810000	27.5448	27.2014	27.4014	27.2852	27.2671	28.0264
Q60772		1.18685	-0.501225	0.0650359	0.706507	Cdkn2c	Q60772	Q60772	Cyclin-dependent kinase 4 inhibitor C	3028100000	10	36.92	1	10	10	41.1	41.1	41.1	18.066	168	302810000	26.9401	26.5747	27.1183	27.447	27.1501	27.5398
Q8CC36		0.79983	0.214961	0.158552	1.16067	Cdnf	Q8CC36	Q8CC36	Cerebral dopamine neurotrophic factor	2743600000	13	75.959	1	13	13	59.9	59.9	59.9	21.031	187	249420000	27.3973	26.9857	27.2248	26.9198	27.0314	27.0117
A2A6T1		0.405616	-0.716722	0.392993	0.608478	Cdr2l	A2A6T1	A2A6T1	Cerebellar degeneration-related protein 2-like	1219100000	5	3.5173	1	5	5	13.3	13.3	13.3	53.212	465	48764000	25.8836	24.0581	25.8282	25.9304	25.217	26.7727
Q99L43		0.710498	0.26827	0.194761	1.20436	Cds2	Q99L43	Q99L43	Phosphatidate cytidylyltransferase 2	2514300000	8	82.473	1	8	8	16.4	16.4	16.4	51.313	444	147900000	27.0481	27.3375	27.0824	26.833	27.164	26.6661
Q4VAA2	+	2.72918	-1.60581	0.00186562	0.328552	Cdv3	Q4VAA2;Q4VAA2-2	Q4VAA2;Q4VAA2-2	Protein CDV3	26942000000	18	323.31	2	18	18	70.5	70.5	70.5	29.729	281	1584800000	28.7728	29.0331	29.2572	30.3285	30.6369	30.9152
Q9WTK2		0.0662047	-0.0634766	0.858609	0.956955	Cdyl	Q9WTK2-2;Q9WTK2	Q9WTK2-2;Q9WTK2	Chromodomain Y-like protein	244450000	6	8.105	2	6	6	11.6	11.6	11.6	60.141	544	9778200	23.539	23.6073	23.0021	22.9138	23.8246	23.6004
P31809		0.787068	0.945363	0.16328	1.92567	Ceacam1	P31809-3;P31809-2;P31809	P31809-3;P31809-2;P31809	Carcinoembryonic antigen-related cell adhesion molecule 1	336330000	5	19.175	3	5	5	13.5	13.5	13.5	37.271	341	25871000	24.5133	25.4779	24.44	22.9931	24.4275	24.1744
Q8BTE5		0.970217	0.349527	0.107098	1.27414	Cebpzos	Q8BTE5	Q8BTE5	Protein CEBPZOS	913920000	5	5.8429	1	5	5	36.2	36.2	36.2	9.2858	80	182780000	25.26	25.5018	25.0797	24.7417	24.9084	25.1428
Q91WM2		0.217366	0.100429	0.606226	1.07209	Cecr5	Q91WM2	Q91WM2	Cat eye syndrome critical region protein 5 homolog	704130000	4	15.172	1	4	4	12.6	12.6	12.6	46.306	419	32006000	24.7347	25.2719	25.1541	24.9098	24.8489	25.1007
P28659		0.0316102	-0.0343679	0.9298	0.97646	Celf1	P28659-4;P28659-2;P28659-3;P28659;Q9Z0H4-3;Q7TN33-2;Q7TSY6-4;Q7TN33;Q8CIN6;Q7TSY6-2;Q7TSY6-3;Q7TSY6;Q8CIN6-2;Q7TSY6-6;Q7TSY6-5	P28659-4;P28659-2;P28659-3;P28659	CUGBP Elav-like family member 1	5533300000	21	40.578	15	14	14	44.1	33.5	33.5	55.115	513	325490000	27.7956	28.3997	27.2665	28.1035	27.9182	27.5432
Q9Z0H4		0.0105019	0.00653776	0.976108	1.00454	Celf2	Q9Z0H4-2;Q9Z0H4-6;Q9Z0H4-7;Q9Z0H4-5;Q9Z0H4-4;Q9Z0H4;Q9Z0H4-8;Q9Z0H4-9;Q9Z0H4-11	Q9Z0H4-2;Q9Z0H4-6;Q9Z0H4-7;Q9Z0H4-5;Q9Z0H4-4;Q9Z0H4;Q9Z0H4-8;Q9Z0H4-9;Q9Z0H4-11	CUGBP Elav-like family member 2	13546000000	22	120.96	9	22	15	36.9	36.9	26.5	55.409	520	752530000	29.5016	29.5059	28.9531	29.1357	29.3642	29.4411
Q6RT24		0.307502	0.388059	0.492604	1.30863	Cenpe	Q6RT24	Q6RT24	Centromere-associated protein E	3290800000	10	2.0343	1	10	10	4.5	4.5	4.5	286.52	2474	22540000	28.0005	26.6931	27.4376	26.5767	26.709	27.6813
Q9CXS4	+	2.13569	1.53001	0.00731668	2.88789	Cenpv	Q9CXS4;Q9CXS4-2	Q9CXS4	Centromere protein V	1460800000	12	39.808	2	12	12	54.4	54.4	54.4	27.541	252	104340000	26.4371	26.7705	27.3228	24.9997	25.4134	25.5274
Q62036		1.0976	-0.403512	0.0798737	0.756016	Cep131	Q62036	Q62036	Centrosomal protein of 131 kDa	792380000	18	17.72	1	18	17	18.1	18.1	17.4	120.31	1060	13206000	25.0657	24.5829	25.0406	25.3595	25.1556	25.3846
Q6A065		0.63351	-0.336216	0.232536	0.792116	Cep170	Q6A065;Q6A065-3;Q6A065-2	Q6A065	Centrosomal protein of 170 kDa	2536600000	36	63.987	3	36	36	24.1	24.1	24.1	175.05	1588	30562000	27.0124	26.257	26.7767	26.9134	26.9524	27.189
Q8C0D9		0.591798	0.651828	0.255977	1.57116	Cep68	Q8C0D9;Q8C0D9-2	Q8C0D9;Q8C0D9-2	Centrosomal protein of 68 kDa	2765900000	7	17.565	2	7	7	12.7	12.7	12.7	78.748	733	83816000	27.9189	27.9732	27.31	27.0338	27.8741	26.3387
Q8BGS7		0.0422535	0.0388584	0.907291	1.0273	Cept1	Q8BGS7-2;Q8BGS7	Q8BGS7-2;Q8BGS7	Choline/ethanolaminephosphotransferase 1	910410000	4	15.945	2	4	4	11.8	11.8	11.8	46.538	416	82765000	25.6142	26.4872	25.6372	26.0898	25.6559	25.8763
Q924Z4		0.0654399	0.0691522	0.860122	1.0491	Cers2	Q924Z4	Q924Z4	Ceramide synthase 2	1647600000	7	32.73	1	7	7	17.6	17.6	17.6	45.024	380	109840000	25.9438	26.7157	26.0483	25.9175	26.7209	25.8619
Q9D6J1		0.324948	-0.443609	0.473208	0.735293	Cers4	Q9D6J1	Q9D6J1	Ceramide synthase 4	2367600000	4	3.8818	1	4	4	7.4	7.4	7.4	46.016	393	139270000	27.0627	25.483	26.6934	27.3721	26.351	26.8468
P23953		2.09489	0.301554	0.00803736	1.23247	Ces1c	P23953	P23953	Carboxylesterase 1C	41379000000	22	229.43	1	18	18	42.4	36.3	36.3	61.055	554	1655200000	30.9166	31.0093	31.0973	30.6429	30.7239	30.7517
Q8VCT4		0.390392	-0.169345	0.407012	0.889247	Ces1d	Q8VCT4	Q8VCT4	Carboxylesterase 1D	158000000000	35	323.31	1	35	31	58.4	58.4	54.7	61.787	565	5432500000	32.542	33.089	32.8533	32.8671	33.1739	32.9513
Q91WG0		0.0916609	0.0783679	0.809728	1.05582	Ces2c	Q91WG0;Q8BK48;Q8QZR3-2;Q8QZR3;Q6AW46	Q91WG0;Q8BK48	Acylcarnitine hydrolase;Pyrethroid hydrolase Ces2e	2785600000	3	13	5	3	3	7.3	7.3	7.3	62.469	561	174100000	26.5296	26.7278	27.3141	26.3975	26.9135	27.0254
Q9R1K9		0.301293	-0.201464	0.499697	0.869668	Cetn2	Q9R1K9;P41209;Q8K4K1-3;Q8K4K1	Q9R1K9	Centrin-2	1907100000	9	24.245	4	9	9	49.4	49.4	49.4	19.796	172	211900000	25.8711	26.3304	26.1438	26.0797	26.0798	26.7902
Q8C6E0		0.105611	0.114915	0.784131	1.08291	Cfap36	Q8C6E0	Q8C6E0	Cilia- and flagella-associated protein 36	1490000000	8	11.884	1	8	8	22.4	22.4	22.4	39.599	343	82777000	25.653	25.7208	25.6578	26.3453	25.1892	25.1524
Q9D180		0.252574	0.648596	0.559018	1.56764	Cfap57	Q9D180	Q9D180	Cilia- and flagella-associated protein 57	3176300000	3	-2	1	3	3	3.1	3.1	3.1	144.93	1249	48126000	27.4235	27.7812	27.9929	28.783	25.3035	27.1653
P04186		0.46022	0.166025	0.346561	1.12196	Cfb	P04186;CON__Q3KUS7	P04186	Complement factor B;Complement factor B Ba fragment;Complement factor B Bb fragment	49135000000	53	292.19	2	53	53	53.9	53.9	53.9	85.004	761	1328000000	31.2628	31.4096	31.4552	30.9282	31.4074	31.2939
P03953		0.956297	0.575827	0.110587	1.49053	Cfd	P03953-2;P03953	P03953-2;P03953	Complement factor D	13045000000	8	82.669	2	8	8	41.5	41.5	41.5	27.985	258	1185900000	29.9255	29.3041	29.8022	28.8857	28.9007	29.5179
O88271		0.00458012	-0.00254567	0.989509	0.998237	Cfdp1	O88271	O88271	Craniofacial development protein 1	2778800000	19	52.252	1	19	19	44.7	44.7	44.7	32.921	295	213750000	27.3249	26.8932	27.2387	26.9878	27.0763	27.4003
P06909		1.09306	-0.257959	0.0807115	0.83627	Cfh	P06909	P06909	Complement factor H	85488000000	89	323.31	1	89	89	69.8	69.8	69.8	139.14	1234	1499800000	31.9005	31.8641	31.9904	32.0247	32.1277	32.3765
Q61129		0.0876025	0.0893936	0.81733	1.06392	Cfi	Q61129	Q61129	Complement factor I;Complement factor I heavy chain;Complement factor I light chain	17256000000	30	139.25	1	30	30	43.8	43.8	43.8	67.26	603	479320000	29.8679	29.544	29.7166	29.3698	29.1788	30.3117
P18760		1.82291	-0.40505	0.0150346	0.75521	Cfl1	P18760	P18760	Cofilin-1	339000000000	41	323.31	1	41	32	99.4	99.4	86.1	18.559	166	33850000000	33.8074	33.5399	33.7229	34.1095	33.9848	34.1912
P45591		0.267563	-0.149283	0.540054	0.901698	Cfl2	P45591	P45591	Cofilin-2	114000000000	32	323.31	1	23	23	98.2	82.5	82.5	18.709	166	10376000000	32.711	32.2798	32.2823	32.245	32.8199	32.656
P11680		0.532706	0.287637	0.293288	1.22064	Cfp	P11680	P11680	Properdin	3823000000	14	65.156	1	14	14	30.6	30.6	30.6	50.327	464	212390000	27.8848	27.4269	27.7884	27.3866	27.092	27.7586
Q8BHG9		0.943217	-0.611501	0.113968	0.654515	Cggbp1	Q8BHG9	Q8BHG9	CGG triplet repeat-binding protein 1	1423900000	8	13.499	1	8	8	33.5	33.5	33.5	18.761	167	118660000	26.0075	25.3528	25.3025	26.426	25.7702	26.3011
Q6AW69		1.67788	-0.679807	0.0209951	0.624249	Cgnl1	Q6AW69-4;Q6AW69;Q6AW69-3	Q6AW69-4;Q6AW69;Q6AW69-3	Cingulin-like protein 1	6631300000	60	177.45	3	60	1	48.1	48.1	0.7	148.17	1297	85016000	28.1455	28.0866	27.6395	28.8137	28.5066	28.5907
Q9CQA6		1.65465	-0.532452	0.0221488	0.691379	Chchd1	Q9CQA6	Q9CQA6	Coiled-coil-helix-coiled-coil-helix domain-containing protein 1	1154000000	6	28.433	1	6	6	34.7	34.7	34.7	13.608	118	230790000	25.3916	25.6911	25.2765	26.1071	25.8373	26.0121
Q9D1L0		1.24569	-0.380305	0.0567944	0.768275	Chchd2	Q9D1L0	Q9D1L0	Coiled-coil-helix-coiled-coil-helix domain-containing protein 2	30325000000	6	67.894	1	6	6	40.5	40.5	40.5	15.661	153	6065000000	30.44	29.9833	30.3675	30.611	30.6357	30.685
Q9CRB9		0.720472	0.342051	0.190339	1.26756	Chchd3	Q9CRB9	Q9CRB9	MICOS complex subunit Mic19	327000000000	41	323.31	1	41	40	85.9	85.9	85.9	26.334	227	27223000000	34.1745	33.9221	34.1551	34.1119	33.6947	33.4189
Q8VEA4		0.316162	0.0798327	0.482879	1.0569	Chchd4	Q8VEA4	Q8VEA4	Mitochondrial intermembrane space import and assembly protein 40	8820000000	10	162.81	1	10	10	57.6	57.6	57.6	15.525	139	1764000000	28.9322	28.8211	28.6987	28.6734	28.8932	28.6458
Q9CQP3		0.400547	0.291384	0.397606	1.22381	Chchd5	Q9CQP3	Q9CQP3	Coiled-coil-helix-coiled-coil-helix domain-containing protein 5	1652500000	8	17.899	1	8	8	80.9	80.9	80.9	12.326	110	275410000	26.1629	26.2075	26.289	25.8419	25.4475	26.4959
Q91VN4		0.0256025	0.00787799	0.942752	1.00548	Chchd6	Q91VN4	Q91VN4	MICOS complex subunit Mic25	26348000000	25	259.45	1	25	25	65.6	65.6	65.6	29.852	273	2195700000	30.44	30.6045	30.5261	30.6816	30.4993	30.366
Q8K2Q5		0.136398	-0.0681648	0.73047	0.953851	Chchd7	Q8K2Q5	Q8K2Q5	Coiled-coil-helix-coiled-coil-helix domain-containing protein 7	5778700000	7	168.09	1	7	7	83.5	83.5	83.5	10.101	85	963120000	28.1278	28.0207	28.4133	28.454	27.9792	28.3332
Q9CXF7		0.39278	-0.800576	0.404781	0.57412	Chd1l	Q9CXF7-2;Q9CXF7	Q9CXF7-2;Q9CXF7	Chromodomain-helicase-DNA-binding protein 1-like	264600000	3	5.5897	2	3	3	4	4	4	99.484	882	6300100	24.1251	23.4848	21.6133	24.11	24.447	23.0678
E9PZM4		0.890474	0.87529	0.128684	1.83438	Chd2	E9PZM4	E9PZM4	Chromodomain-helicase-DNA-binding protein 2	30588000000	4	2.8087	1	4	4	3.2	3.2	3.2	210.8	1827	373030000	30.2646	31.3723	30.9196	30.1651	30.4241	29.3414
Q6PDQ2		0.246278	-0.085488	0.567182	0.942466	Chd4	Q6PDQ2	Q6PDQ2	Chromodomain-helicase-DNA-binding protein 4	9915100000	47	217.14	1	47	35	29.6	29.6	23.9	217.75	1915	112670000	28.7174	28.9542	28.6636	28.6773	29.0379	28.8765
A3KFM7		0.362658	-0.231646	0.433852	0.851663	Chd6	A3KFM7-2;A3KFM7	A3KFM7-2;A3KFM7	Chromodomain-helicase-DNA-binding protein 6	236180000	6	13.584	2	6	5	2.7	2.7	2.3	305.31	2710	1830900	23.5211	23.5516	23.3846	23.3329	24.2168	23.6024
Q09XV5		0.129137	-0.25385	0.742785	0.838655	Chd8	Q09XV5;Q09XV5-2	Q09XV5	Chromodomain-helicase-DNA-binding protein 8	301570000	7	5.9707	2	7	7	3.4	3.4	3.4	290.84	2582	2766700	22.7756	23.3343	25.1517	23.9451	24.1665	23.9115
Q8BJ64	+	2.09581	2.91162	0.00802026	7.52461	Chdh	Q8BJ64	Q8BJ64	Choline dehydrogenase, mitochondrial	469550000	8	24.806	1	8	8	17.3	17.3	17.3	66.414	596	13810000	25.2705	26.1537	26.2671	22.1229	23.8659	22.9677
Q8CGZ0	+	3.15118	-0.998709	0.000706028	0.500448	Cherp	Q8CGZ0	Q8CGZ0	Calcium homeostasis endoplasmic reticulum protein	1391000000	16	36.991	1	16	16	18.2	18.2	18.2	106.17	936	42150000	25.0548	25.3155	25.2759	26.225	26.3263	26.091
Q922Q9		0.641062	0.547178	0.228527	1.46122	Chid1	Q922Q9;Q922Q9-2	Q922Q9;Q922Q9-2	Chitinase domain-containing protein 1	1388700000	6	20.879	2	6	6	16.5	16.5	16.5	44.905	393	77152000	26.0264	26.1354	26.2011	25.4756	26.2788	24.967
O55229		0.25232	-0.138195	0.559345	0.908655	Chkb	O55229	O55229	Choline/ethanolamine kinase	502580000	4	70.082	1	4	4	11.9	11.9	11.9	45.126	394	22844000	24.6859	24.0795	24.3539	24.418	24.7651	24.3508
P70232	+	3.19999	1.36312	0.000630972	2.5724	Chl1	P70232-2	P70232-2	Neural cell adhesion molecule L1-like protein;Processed neural cell adhesion molecule L1-like protein	4465100000	24	138.12	1	24	2	27	27	2.3	129	1150	79734000	28.256	28.611	28.4179	26.8776	27.1244	27.1936
Q921W0		0.793223	-0.6438	0.160982	0.640025	Chmp1a	Q921W0	Q921W0	Charged multivesicular body protein 1a	5206600000	14	18.071	1	14	14	44.9	44.9	44.9	21.607	196	578510000	27.8943	27.5777	26.8198	27.7669	28.0146	28.4418
Q99LU0	+	1.62053	-1.4155	0.0239591	0.37488	Chmp1b1	Q99LU0	Q99LU0	Charged multivesicular body protein 1b-1	1373500000	10	6.5768	1	6	6	30.7	17.1	17.1	22.124	199	171690000	25.7618	25.2379	24.5433	26.4713	26.3531	26.9651
Q9CQD4	+	1.93374	-0.957072	0.0116482	0.515101	Chmp1b2	Q9CQD4	Q9CQD4	Charged multivesicular body protein 1b-2	3573800000	10	11.757	1	10	6	31.7	31.7	18.1	22.161	199	446730000	26.9589	26.9151	26.3568	27.8823	27.5452	27.6746
Q9DB34		1.89769	-0.448274	0.0126565	0.732919	Chmp2a	Q9DB34	Q9DB34	Charged multivesicular body protein 2a	6365700000	19	33.944	1	19	19	51.4	51.4	51.4	25.134	222	707300000	27.6598	27.8171	27.6795	28.3503	28.0842	28.0667
Q8BJF9	+	1.91045	-0.610558	0.0122899	0.654943	Chmp2b	Q8BJF9;Q8C0P5	Q8BJF9	Charged multivesicular body protein 2b	4006800000	17	40.536	2	17	17	61	61	61	23.934	213	400680000	27.3471	27.3251	27.0774	27.8364	28.0638	27.6811
Q9CQ10		0.511375	0.151328	0.308053	1.11059	Chmp3	Q9CQ10	Q9CQ10	Charged multivesicular body protein 3	3956600000	11	21.022	1	11	11	37.9	37.9	37.9	25.219	224	494570000	27.9105	27.8048	27.5564	27.4674	27.7301	27.6202
Q9D8B3		0.534329	-0.200412	0.292194	0.870302	Chmp4b	Q9D8B3	Q9D8B3	Charged multivesicular body protein 4b	27013000000	20	121.55	1	20	18	45.1	45.1	41.1	24.936	224	1929500000	30.3654	30.0088	29.8189	30.2613	30.1955	30.3375
Q9D7S9		0.234846	-0.0830154	0.58231	0.944082	Chmp5	Q9D7S9	Q9D7S9	Charged multivesicular body protein 5	8165200000	16	102.13	1	16	16	64.4	64.4	64.4	24.575	219	1360900000	28.8436	28.4457	28.726	28.6397	28.891	28.7337
P0C0A3		1.34556	-0.468917	0.045127	0.722507	Chmp6	P0C0A3	P0C0A3	Charged multivesicular body protein 6	4645600000	13	50.808	1	13	13	56.5	56.5	56.5	23.415	200	580700000	27.5786	27.648	27.9289	28.3688	28.2402	27.9532
Q8R1T1		0.202376	-0.180921	0.627515	0.88214	Chmp7	Q8R1T1;Q8R1T1-2	Q8R1T1;Q8R1T1-2	Charged multivesicular body protein 7	1277800000	8	49.835	2	8	8	20	20	20	50.632	451	67252000	25.7156	26.1976	25.4302	26.4443	25.8993	25.5426
Q9D1P4		1.02049	-0.192094	0.0953909	0.875334	Chordc1	Q9D1P4	Q9D1P4	Cysteine and histidine-rich domain-containing protein 1	10715000000	21	148.57	1	21	21	62.8	62.8	62.8	37.35	331	714350000	28.9049	29.046	28.9209	29.0279	29.1301	29.29
P61022		0.566735	0.195291	0.271185	1.14495	Chp1	P61022	P61022	Calcineurin B homologous protein 1	7701800000	18	183.23	1	18	18	90.3	90.3	90.3	22.432	195	770180000	28.6081	28.7696	28.6218	28.6324	28.5975	28.1837
Q8C025		0.264724	-0.212553	0.543596	0.863009	Chpt1	Q8C025;Q8C025-3;Q8C025-2	Q8C025;Q8C025-3;Q8C025-2	Cholinephosphotransferase 1	11486000000	4	20.64	3	4	4	9	9	9	44.607	398	1276200000	29.1659	29.5137	28.477	29.3832	29.3451	29.066
Q9JKP8		0.733823	-0.665189	0.184577	0.630606	Chrac1	Q9JKP8	Q9JKP8	Chromatin accessibility complex protein 1	1157300000	3	5.4132	1	3	3	27.1	27.1	27.1	14.127	129	192880000	24.8207	23.8641	25.107	25.1979	25.5963	24.9932
Q9ERZ4		1.0691	-0.289876	0.0852905	0.817972	Chrm2	Q9ERZ4	Q9ERZ4	Muscarinic acetylcholine receptor M2	3131800000	10	158.73	1	10	10	22.3	22.3	22.3	51.498	466	313180000	27.5805	27.4867	27.259	27.5739	27.8624	27.7595
Q80V53		0.221403	0.310798	0.600616	1.24039	Chst14	Q80V53	Q80V53	Carbohydrate sulfotransferase 14	249350000	3	2.6804	1	3	3	9.6	9.6	9.6	43.144	376	13124000	24.4006	25.3544	23.5163	24.3737	23.9259	24.0393
P0CG14		0.536609	-0.388319	0.290664	0.764019	Chtf8	P0CG14	P0CG14	Chromosome transmission fidelity protein 8 homolog isoform 2	1464600000	5	8.0763	1	5	5	13.7	13.7	13.7	52.244	533	45770000	25.4278	24.7803	25.4302	25.4464	25.2945	26.0624
Q9CY57		0.247465	-0.0534299	0.565634	0.963643	Chtop	Q9CY57-3;Q9CY57	Q9CY57-3;Q9CY57	Chromatin target of PRMT1 protein	5283000000	9	54.167	2	9	3	49	49	7.9	21.978	202	587000000	28.076	27.8144	27.9303	28.0584	27.9216	28.0009
Q99KN2		0.623857	0.307872	0.237763	1.23788	Ciao1	Q99KN2	Q99KN2	Probable cytosolic iron-sulfur protein assembly protein CIAO1	1366600000	6	9.2183	1	6	6	20.9	20.9	20.9	37.632	339	80389000	25.7189	26.3663	26.3278	25.7684	25.9751	25.7458
Q8WTY4		0.465973	0.164541	0.342	1.12081	Ciapin1	Q8WTY4	Q8WTY4	Anamorsin	8160900000	12	92.864	1	12	12	57.9	57.9	57.9	33.429	309	453380000	28.5799	28.7445	28.5291	28.1801	28.6263	28.5535
Q924A2		0.65439	-0.374336	0.22162	0.771461	Cic	Q924A2;Q924A2-2	Q924A2;Q924A2-2	Protein capicua homolog	649940000	10	12.399	2	10	10	5.7	5.7	5.7	258.13	2510	6249400	24.26	24.6874	24.7746	25.0248	24.5626	25.2575
P60824		0.0707092	0.0516421	0.849749	1.03644	Cirbp	P60824	P60824	Cold-inducible RNA-binding protein	2880200000	13	41.956	1	13	13	77.9	77.9	77.9	18.607	172	288020000	27.0783	27.1052	27.4356	26.9202	26.9326	27.6113
Q91WS0		0.863964	-0.23967	0.136784	0.846939	Cisd1	Q91WS0	Q91WS0	CDGSH iron-sulfur domain-containing protein 1	130000000000	21	323.31	1	21	21	73.1	73.1	73.1	12.097	108	21675000000	32.5322	32.3609	32.1085	32.6008	32.6227	32.497
Q9CQB5		0.964666	-0.330777	0.108476	0.795108	Cisd2	Q9CQB5	Q9CQB5	CDGSH iron-sulfur domain-containing protein 2	6011100000	11	49.232	1	11	11	54.8	54.8	54.8	15.242	135	667900000	27.6431	27.5725	27.6019	27.68	27.9016	28.2283
B1AR13	+	2.507	-0.553312	0.00311171	0.681454	Cisd3	B1AR13	B1AR13	CDGSH iron-sulfur domain-containing protein 3, mitochondrial	22655000000	11	104.45	1	11	11	64.2	64.2	64.2	15.676	137	2831900000	29.8936	29.8461	29.8178	30.2706	30.3871	30.5597
Q8BMK4		0.0134301	-0.00326665	0.969549	0.997738	Ckap4	Q8BMK4	Q8BMK4	Cytoskeleton-associated protein 4	154000000000	76	323.31	1	76	76	83.8	83.8	83.8	63.691	575	4522300000	32.8823	32.872	32.7495	32.9741	32.7643	32.7752
A2AGT5		1.59773	-0.256307	0.0252506	0.837228	Ckap5	A2AGT5-2;A2AGT5-3;A2AGT5	A2AGT5-2;A2AGT5-3;A2AGT5	Cytoskeleton-associated protein 5	18973000000	77	323.31	3	77	77	37.6	37.6	37.6	218.7	1972	184200000	29.6355	29.7604	29.7704	29.8932	30.0927	29.9493
Q04447		1.85939	0.333445	0.0138234	1.26002	Ckb	Q04447	Q04447	Creatine kinase B-type	234000000000	34	323.31	1	32	32	73.2	71.1	71.1	42.713	381	12996000000	33.7633	33.8133	33.5884	33.327	33.3714	33.4664
P07310		0.655462	-0.0865148	0.221074	0.941795	Ckm	P07310	P07310	Creatine kinase M-type	2350000000000	68	323.31	1	67	65	87.7	87.7	87.7	43.044	381	117000000000	36.5777	36.7618	36.623	36.7562	36.6966	36.7692
P30275	+	2.56418	-0.916002	0.00272788	0.529976	Ckmt1	P30275	P30275	Creatine kinase U-type, mitochondrial	6634800000	33	198.38	1	25	25	72.7	59.1	59.1	47.003	418	315940000	27.6322	27.9767	27.7348	28.5583	28.8762	28.6571
Q6P8J7		1.58034	0.505506	0.0262822	1.41962	Ckmt2	Q6P8J7	Q6P8J7	Creatine kinase S-type, mitochondrial	1220000000000	70	323.31	1	70	62	93.6	93.6	87.6	47.473	419	58212000000	36.0226	36.301	35.9534	35.458	35.5154	35.7871
Q80TV8		0.557316	-0.11776	0.27713	0.921617	Clasp1	Q80TV8-2;Q80TV8	Q80TV8-2;Q80TV8	CLIP-associating protein 1	13975000000	63	323.31	2	63	59	39	39	36.1	167.94	1525	155270000	29.2821	29.3371	29.0987	29.3861	29.4431	29.2419
Q8BRT1		1.11737	-0.314392	0.0763193	0.80419	Clasp2	Q8BRT1;Q8BRT1-5;Q8BRT1-6	Q8BRT1	CLIP-associating protein 2	10458000000	53	136.33	3	49	49	43.5	40	40	140.74	1286	141330000	28.7385	28.6335	28.908	28.88	29.2422	29.101
Q99LI2		0.00445184	-0.00269254	0.989802	0.998135	Clcc1	Q99LI2	Q99LI2	Chloride channel CLIC-like protein 1	2774100000	16	107.91	1	16	16	31	31	31	60.621	539	102740000	27.3916	26.8614	26.8851	26.8714	27.2029	27.0718
O70496		0.0476231	0.0381851	0.896142	1.02682	Clcn7	O70496	O70496	H(+)/Cl(-) exchange transporter 7	965910000	9	19.007	1	9	9	11.7	11.7	11.7	88.712	803	41996000	25.4953	25.7136	25.8124	25.6788	25.1684	26.0596
P49300	+	1.23623	3.34065	0.0580453	10.1306	Clec10a	P49300	P49300	C-type lectin domain family 10 member A	1294100000	13	74.68	1	13	13	37.2	37.2	37.2	34.595	304	92439000	27.197	27.1599	27.1866	25.1539	21.303	25.0647
Q9JL99	+	2.73332	-4.28022	0.0018479	0.0514667	Clec1b	Q9JL99-2;Q9JL99	Q9JL99-2;Q9JL99	C-type lectin domain family 1 member B	1246000000	7	27.509	2	7	7	41.6	41.6	41.6	22.87	197	95850000	22.173	23.5499	21.712	26.3957	26.8351	27.0448
P43025	+	2.5815	0.855092	0.00262117	1.80887	Clec3b	P43025	P43025	Tetranectin	5095600000	14	54.913	1	14	14	58.4	58.4	58.4	22.257	202	727950000	28.4226	28.2274	28.3523	27.2559	27.5441	27.6371
Q9Z1Q5	+	3.87673	-0.4055	0.000132822	0.754975	Clic1	Q9Z1Q5	Q9Z1Q5	Chloride intracellular channel protein 1	41496000000	23	323.31	1	23	23	76.3	76.3	76.3	27.013	241	2766400000	31.1298	31.0462	31.0855	31.4823	31.4749	31.5208
Q9D7P7		1.2449	-0.541995	0.0568989	0.68682	Clic3	Q9D7P7	Q9D7P7	Chloride intracellular channel protein 3	895840000	12	27.808	1	12	12	55.7	55.7	55.7	26.845	237	68911000	25.4028	25.2388	24.9027	25.8379	25.8909	25.4414
Q9QYB1		1.5636	-0.252958	0.0273152	0.839174	Clic4	Q9QYB1	Q9QYB1	Chloride intracellular channel protein 4	55909000000	28	323.31	1	28	28	85.8	85.8	85.8	28.729	253	3727300000	31.1328	31.3079	31.0976	31.5017	31.3794	31.4161
Q8BXK9		0.45215	0.400719	0.353061	1.32017	Clic5	Q8BXK9	Q8BXK9	Chloride intracellular channel protein 5	8053200000	18	162.64	1	18	17	73.3	73.3	66.5	28.287	251	619480000	28.4962	29.5021	28.5279	28.0992	28.762	28.4629
Q99KN9		0.754446	-0.302982	0.176017	0.810575	Clint1	Q99KN9;Q99KN9-2	Q99KN9;Q99KN9-2	Clathrin interactor 1	16847000000	27	323.31	2	27	27	33.3	33.3	33.3	68.512	631	802230000	29.4167	29.4734	29.6114	29.5119	29.7807	30.1178
Q922J3		1.27154	-0.217056	0.0535128	0.860319	Clip1	Q922J3;Q922J3-2	Q922J3;Q922J3-2	CAP-Gly domain-containing linker protein 1	77481000000	155	323.31	2	155	144	79.8	79.8	75.1	155.81	1391	944890000	31.8456	31.7138	31.7342	31.8554	31.9973	32.0922
Q9Z0H8		1.79498	0.39256	0.0160333	1.31272	Clip2	Q9Z0H8;Q9Z0H8-2	Q9Z0H8;Q9Z0H8-2	CAP-Gly domain-containing linker protein 2	4882900000	52	92.159	2	41	41	53.4	46.3	46.3	115.91	1047	77507000	28.2559	28.2767	28.0181	27.7127	27.7706	27.8898
Q8CI96		0.0102092	-0.00879987	0.976767	0.993919	Clip4	Q8CI96;Q8CI96-2;REV__Q9D898	Q8CI96;Q8CI96-2	CAP-Gly domain-containing linker protein 4	442270000	7	8.4548	3	7	7	13.6	13.6	13.6	75.788	704	11639000	24.385	24.9353	24.075	24.2327	24.6869	24.5021
Q61189		0.675886	0.509928	0.210918	1.42398	Clns1a	Q61189	Q61189	Methylosome subunit pICln	734320000	4	22.227	1	4	4	24.2	24.2	24.2	26.021	236	91790000	25.6138	26.1955	25.2036	24.9087	25.0504	25.524
Q60649		0.370651	0.150158	0.42594	1.10969	Clpb	Q60649	Q60649	Caseinolytic peptidase B protein homolog	19413000000	37	117.33	1	37	37	51	51	51	76.003	677	570980000	29.7707	29.9947	29.6446	29.4237	29.8917	29.6441
O88696		1.05448	-0.138414	0.08821	0.908518	Clpp	O88696	O88696	ATP-dependent Clp protease proteolytic subunit, mitochondrial	23515000000	14	59.545	1	14	14	41.5	41.5	41.5	29.8	272	1567700000	29.9436	29.8262	29.8701	29.9271	30.1045	30.0237
Q8VBZ3		0.315253	0.113194	0.48389	1.08162	Clptm1	Q8VBZ3	Q8VBZ3	Cleft lip and palate transmembrane protein 1 homolog	2518000000	8	31.43	1	8	8	15.1	15.1	15.1	75.29	664	96848000	27.1318	27.5591	27.2071	27.0561	27.2544	27.248
Q9JHS4		0.221149	0.119868	0.600967	1.08664	Clpx	Q9JHS4	Q9JHS4	ATP-dependent Clp protease ATP-binding subunit clpX-like, mitochondrial	10107000000	32	125.3	1	32	32	47.8	47.8	47.8	69.228	634	259160000	28.9464	29.5417	28.9755	29.0162	29.1893	28.8984
O08585		0.584621	-0.220743	0.260243	0.858124	Clta	O08585	O08585	Clathrin light chain A	23386000000	19	64.719	1	19	19	33.6	33.6	33.6	25.604	235	3340900000	30.0461	30.0169	30.227	30.0072	30.4729	30.4722
Q6IRU5		0.805342	-0.457087	0.156552	0.728456	Cltb	Q6IRU5-2;Q6IRU5;Q6IRU5-3	Q6IRU5-2;Q6IRU5;Q6IRU5-3	Clathrin light chain B	26410000000	26	323.31	3	26	26	49.3	49.3	49.3	23.174	211	2934400000	30.1248	29.7536	30.1364	30.3592	30.1245	30.9025
Q68FD5		0.429516	0.128442	0.37195	1.09311	Cltc	Q68FD5	Q68FD5	Clathrin heavy chain 1	107000000000	87	323.31	1	87	87	46.4	46.4	46.4	191.55	1675	1189700000	32.4787	32.5085	32.3967	32.2067	32.5797	32.2123
Q06890	+	2.54252	-0.645168	0.00286736	0.639418	Clu	Q06890;CON__P17697	Q06890	Clusterin;Clusterin beta chain;Clusterin alpha chain	147000000000	40	323.31	2	40	40	52.2	52.2	52.2	51.655	448	7715200000	32.582	32.5331	32.4703	33.0711	33.0893	33.3606
Q5SW19		0.257519	0.0994682	0.552689	1.07138	Cluh	Q5SW19-3;Q5SW19;Q5SW19-2	Q5SW19-3;Q5SW19;Q5SW19-2	Clustered mitochondria protein homolog	20514000000	57	323.31	3	57	57	48.6	48.6	48.6	142.25	1264	306170000	30.1545	30.1885	29.8105	29.7855	30.1148	29.9548
Q8R4N0		0.0254396	0.0127055	0.943106	1.00885	Clybl	Q8R4N0	Q8R4N0	Citrate lyase subunit beta-like protein, mitochondrial	82205000000	32	323.31	1	32	32	77.5	77.5	77.5	37.548	338	3574100000	31.9844	32.0195	31.5392	31.8861	31.911	31.7079
P21844	+	3.08713	2.07636	0.000818215	4.21743	Cma1	P21844	P21844	Chymase	219240000	3	23.275	1	3	3	13.8	13.8	13.8	27.586	247	18270000	24.2484	24.3996	24.2827	22.655	22.1567	21.8898
Q99KK2		1.89337	-0.460758	0.012783	0.726605	Cmas	Q99KK2;Q99KK2-2	Q99KK2	N-acylneuraminate cytidylyltransferase	4315300000	15	30.129	2	15	15	32.4	32.4	32.4	48.057	432	187620000	27.1704	27.4398	27.1088	27.7038	27.6381	27.7594
Q8R1G2		0.160704	0.0580775	0.690711	1.04108	Cmbl	Q8R1G2	Q8R1G2	Carboxymethylenebutenolidase homolog	14008000000	16	90.787	1	16	16	57.1	57.1	57.1	27.902	245	875500000	29.5122	29.3552	29.0717	29.1959	29.2316	29.3372
Q9CPZ8		0.424663	-0.0450808	0.376129	0.969236	Cmc1	Q9CPZ8	Q9CPZ8	COX assembly mitochondrial protein homolog	10563000000	10	70.215	1	10	10	57.5	57.5	57.5	12.552	106	2640700000	28.8047	28.7392	28.6812	28.8331	28.7909	28.7364
Q8K199		0.335506	0.0924479	0.461842	1.06618	Cmc2	Q8K199	Q8K199	COX assembly mitochondrial protein 2 homolog	14578000000	14	135.14	1	14	14	86.1	86.1	86.1	9.4186	79	3644400000	29.4765	29.4764	29.4282	29.1428	29.481	29.48
P97468		1.0146	2.4092	0.0966945	5.3118	Cmklr1	P97468	P97468	Chemokine-like receptor 1	479110000	2	3.658	1	2	2	4.9	4.9	4.9	41.814	371	53234000	25.0135	26.5485	24.4975	23.4392	24.2468	21.146
Q9DBP5		0.390939	0.092308	0.4065	1.06607	Cmpk1	Q9DBP5	Q9DBP5	UMP-CMP kinase	33651000000	22	189.29	1	22	22	75.5	75.5	75.5	22.165	196	3059200000	30.8327	30.8204	30.9498	30.6297	30.7547	30.9417
Q3U5Q7		2.0642	0.463462	0.00862575	1.37885	Cmpk2	Q3U5Q7	Q3U5Q7	UMP-CMP kinase 2, mitochondrial	12429000000	18	84.446	1	18	18	44.3	44.3	44.3	50.036	447	540390000	29.5799	29.7579	29.7054	29.0835	29.2067	29.3626
Q9CZT6		1.33783	-1.44738	0.0459378	0.366687	Cmss1	Q9CZT6	Q9CZT6	Protein CMSS1	176530000	3	4.5916	1	3	3	10.9	10.9	10.9	31.593	276	14711000	21.4858	22.8855	22.5341	23.9315	24.1198	23.1962
Q9DBC3		1.63729	-0.44751	0.0230522	0.733308	Cmtr1	Q9DBC3	Q9DBC3	Cap-specific mRNA (nucleoside-2-O-)-methyltransferase 1	1311500000	14	44	1	14	14	15.1	15.1	15.1	95.675	837	26766000	26.1264	25.7334	25.9929	26.3057	26.4265	26.4631
Q70KF4		1.05125	-0.159117	0.0888692	0.895573	Cmya5	Q70KF4	Q70KF4	Cardiomyopathy-associated protein 5	121000000000	189	323.31	1	189	189	47	47	47	413.04	3739	629100000	32.526	32.3275	32.314	32.5119	32.557	32.576
P53996		0.796267	-0.364025	0.159858	0.776994	Cnbp	P53996-2;P53996-3	P53996-2;P53996-3	Cellular nucleic acid-binding protein	36175000000	17	323.31	2	17	2	80.6	80.6	13.5	18.742	170	3014600000	30.6586	30.2919	30.6605	30.7252	30.7329	31.245
Q9D1A2		0.154889	-0.0491155	0.700021	0.966529	Cndp2	Q9D1A2	Q9D1A2	Cytosolic non-specific dipeptidase	27968000000	37	245.4	1	37	37	68.6	68.6	68.6	52.767	475	1118700000	30.323	30.5399	30.3328	30.2574	30.5494	30.5362
Q08091	+	3.56377	2.20107	0.00027304	4.59821	Cnn1	Q08091;Q08091-2	Q08091;Q08091-2	Calponin-1	4260600000	22	82.015	2	20	20	68.7	64	64	33.355	297	304330000	28.5307	28.61	28.0792	26.1188	26.1364	26.3615
Q08093	+	3.38879	-1.05305	0.000408514	0.481949	Cnn2	Q08093	Q08093	Calponin-2	16026000000	24	169.39	1	24	22	77.7	77.7	75.7	33.155	305	1232800000	29.1163	29.1029	28.9973	30.2365	29.9484	30.1907
Q9DAW9		1.33848	0.475575	0.045869	1.39047	Cnn3	Q9DAW9	Q9DAW9	Calponin-3	12565000000	23	114.52	1	21	20	58.2	56.4	54.2	36.428	330	837660000	29.6286	29.1602	29.1313	28.7997	28.7819	28.9117
Q6ZQ08		0.198627	0.108558	0.632955	1.07815	Cnot1	Q6ZQ08;Q6ZQ08-4;Q6ZQ08-2	Q6ZQ08;Q6ZQ08-4;Q6ZQ08-2	CCR4-NOT transcription complex subunit 1	1708000000	16	56.124	3	16	16	6.2	6.2	6.2	266.8	2375	14000000	26.0993	26.7827	26.649	26.3601	26.4369	26.4082
Q9CWN7		0.305736	-0.34362	0.494611	0.788061	Cnot11	Q9CWN7	Q9CWN7	CCR4-NOT transcription complex subunit 11	625120000	4	8.28	1	4	4	13.3	13.3	13.3	54.959	505	24043000	25.2276	23.7914	24.9893	25.0326	24.8137	25.1929
Q8C5L3		0.144122	-0.0716426	0.717592	0.951554	Cnot2	Q8C5L3;Q8C5L3-3;Q8C5L3-2	Q8C5L3;Q8C5L3-3;Q8C5L3-2	CCR4-NOT transcription complex subunit 2	794800000	8	14.844	3	8	8	20.4	20.4	20.4	59.71	540	31792000	25.0603	25.5467	25.1508	25.1082	25.4174	25.4471
Q8K0V4		0.200525	-0.0973428	0.630195	0.934753	Cnot3	Q8K0V4	Q8K0V4	CCR4-NOT transcription complex subunit 3	1869600000	14	35.587	1	14	14	16.9	16.9	16.9	81.945	751	98400000	25.9693	26.1435	26.1953	26.5475	26.0067	26.046
Q8BT14		0.176472	0.0283508	0.666082	1.01985	Cnot4	Q8BT14-3;Q8BT14-2;Q8BT14	Q8BT14-3;Q8BT14-2;Q8BT14	CCR4-NOT transcription complex subunit 4	510490000	7	11.871	3	7	7	14.9	14.9	14.9	78.263	713	18232000	24.7392	24.7909	24.8092	24.6369	24.8072	24.8101
P16330	+	2.90532	0.668694	0.00124358	1.58963	Cnp	P16330;P16330-2	P16330;P16330-2	2,3-cyclic-nucleotide 3-phosphodiesterase	7286300000	27	126.19	2	27	27	48.6	48.6	48.6	47.123	420	269860000	28.8569	29.0606	28.9563	28.3116	28.1804	28.3757
Q9QXT0		0.729303	-0.188492	0.186508	0.877523	Cnpy2	Q9QXT0	Q9QXT0	Protein canopy homolog 2	32522000000	17	210.81	1	17	17	70.3	70.3	70.3	20.767	182	2956500000	30.3061	30.3472	30.3992	30.3856	30.4674	30.7649
Q9DAU1		1.08016	-0.237641	0.0831466	0.848131	Cnpy3	Q9DAU1;Q9DAU1-2	Q9DAU1;Q9DAU1-2	Protein canopy homolog 3	5388900000	16	80.687	2	16	15	38.8	38.8	35.5	30.537	276	317000000	27.8975	27.8083	27.7866	28.1002	27.8856	28.2195
Q8BQ47		0.492013	0.25471	0.322097	1.1931	Cnpy4	Q8BQ47	Q8BQ47	Protein canopy homolog 4	3972500000	15	98.124	1	14	14	50.2	46.5	46.5	28.093	245	331040000	27.6949	27.3984	27.5915	26.8938	27.4677	27.5592
Q5M8N0		0.966317	0.613001	0.108064	1.52944	Cnrip1	Q5M8N0	Q5M8N0	CB1 cannabinoid receptor-interacting protein 1	784820000	7	12.481	1	7	7	40.9	40.9	40.9	18.612	164	98103000	25.7978	25.3889	25.7585	24.5023	25.2736	25.3303
Q8CBC4		1.00357	-0.423257	0.099182	0.745739	Cnst	Q8CBC4;Q8CBC4-3;Q8CBC4-2	Q8CBC4;Q8CBC4-3	Consortin	3877800000	23	70.331	3	23	23	33.5	33.5	33.5	76.865	711	143620000	27.4865	27.052	27.4127	27.4907	27.7361	27.9942
P51642	+	1.57814	-1.0456	0.0264153	0.484445	Cntf	P51642	P51642	Ciliary neurotrophic factor	1098900000	4	16.139	1	4	4	22.2	22.2	22.2	22.587	198	122100000	24.7955	25.1963	25.2837	25.9687	25.7872	26.6563
O88507		0.19075	-0.158755	0.64454	0.895798	Cntfr	O88507	O88507	Ciliary neurotrophic factor receptor subunit alpha	2238600000	6	26.641	1	6	6	21.5	21.5	21.5	40.801	372	131680000	26.582	26.0122	26.5572	26.0354	26.8858	26.7066
A2AM05		0.754705	-0.324326	0.175912	0.798671	Cntln	A2AM05-4;A2AM05;A2AM05-3	A2AM05-4;A2AM05	Centlein	1063300000	7	-2	3	7	7	7.7	7.7	7.7	160.66	1396	13127000	25.3068	25.2475	25.0215	25.2333	25.843	25.4726
P12960	+	1.62035	1.56767	0.0239688	2.96426	Cntn1	P12960	P12960	Contactin-1	304300000	7	13.377	1	7	7	8.2	8.2	8.2	113.39	1020	5851800	24.8863	24.2168	24.9959	23.0079	23.8251	22.563
Q61330	+	2.63526	4.31331	0.00231599	19.8809	Cntn2	Q61330	Q61330	Contactin-2	1902100000	19	46.859	1	19	19	21.6	21.6	21.6	113.22	1040	38042000	27.7439	27.835	27.3835	22.6946	22.7679	24.5599
Q9D2R6		0.165689	-0.0631345	0.682827	0.957182	Coa3	Q9D2R6	Q9D2R6	Cytochrome c oxidase assembly factor 3 homolog, mitochondrial	8572400000	10	32.883	1	10	10	55.6	55.6	55.6	11.987	108	1428700000	28.5842	29.0309	28.7361	28.9195	28.8899	28.7312
Q8BT51		0.312579	0.28041	0.486879	1.21454	COA4	Q8BT51	Q8BT51	Cytochrome c oxidase assembly factor 4 homolog, mitochondrial	201060000	3	8.1273	1	3	3	39.1	39.1	39.1	10.135	87	33511000	23.7109	23.1939	24.191	23.0006	23.4735	23.7806
Q99M07		0.165221	-0.0943273	0.683563	0.936709	Coa5	Q99M07	Q99M07	Cytochrome c oxidase assembly factor 5	948290000	4	13.488	1	4	4	55.4	55.4	55.4	8.3585	74	316100000	25.7437	25.7174	25.9182	25.8657	25.5427	26.2539
Q8BGD8		0.00656563	-0.00454839	0.984996	0.996852	Coa6	Q8BGD8	Q8BGD8	Cytochrome c oxidase assembly factor 6 homolog	3930900000	7	33.356	1	7	7	73.4	73.4	73.4	9.2983	79	786170000	27.447	27.4515	27.8431	27.4826	27.3274	27.9453
Q921H9		0.940426	0.156542	0.114703	1.11461	Coa7	Q921H9	Q921H9	Cytochrome c oxidase assembly factor 7	11068000000	24	105.16	1	24	24	85.7	85.7	85.7	25.617	231	737880000	29.2871	29.0873	29.0767	28.9211	29.0432	29.0171
Q9DBL7	+	2.35912	0.695863	0.00437398	1.61985	Coasy	Q9DBL7	Q9DBL7	Bifunctional coenzyme A synthase;Phosphopantetheine adenylyltransferase;Dephospho-CoA kinase	1601900000	9	20.494	1	9	9	16.9	16.9	16.9	62.022	563	80097000	26.8821	26.8289	26.5653	26.0406	26.192	25.9561
Q5NBX1		1.45279	0.672781	0.0352545	1.59414	Cobl	Q5NBX1-4;Q5NBX1-2;Q5NBX1;Q5NBX1-5;Q5NBX1-3	Q5NBX1-4;Q5NBX1-2;Q5NBX1;Q5NBX1-5;Q5NBX1-3	Protein cordon-bleu	581840000	9	7.9689	5	9	9	19.4	19.4	19.4	51.1	469	29092000	24.8686	25.1601	25.2136	24.048	24.5034	24.6724
Q3UMF0		1.68924	-0.405045	0.0204531	0.755213	Cobll1	Q3UMF0;Q3UMF0-3	Q3UMF0;Q3UMF0-3	Cordon-bleu protein-like 1	44206000000	71	323.31	2	71	2	64.7	64.7	1	137.38	1273	605560000	30.8457	30.8221	30.7192	30.9979	31.2888	31.3154
Q9Z160		1.23641	-0.288626	0.0580223	0.818682	Cog1	Q9Z160	Q9Z160	Conserved oligomeric Golgi complex subunit 1	3181000000	13	53.286	1	13	13	15.2	15.2	15.2	109.05	980	58908000	27.2889	27.2047	27.151	27.324	27.5092	27.6773
Q921L5		0.545268	-0.282614	0.284926	0.8221	Cog2	Q921L5;REV__Q6PDS3-2;REV__Q6PDS3;REV__Q6PDS3-3	Q921L5	Conserved oligomeric Golgi complex subunit 2	1800900000	10	25.357	4	10	10	19.3	19.3	19.3	82.039	731	40020000	25.9334	26.5236	26.4613	26.8357	26.5466	26.3839
Q8R1U1		0.968435	-0.444651	0.107539	0.734762	Cog4	Q8R1U1	Q8R1U1	Conserved oligomeric Golgi complex subunit 4	1204200000	10	73.474	1	10	10	13.6	13.6	13.6	88.66	785	28005000	25.674	25.6831	26.2921	26.2615	26.4606	26.2611
Q8C0L8		0.30984	-0.172219	0.489959	0.887477	Cog5	Q8C0L8	Q8C0L8	Conserved oligomeric Golgi complex subunit 5	488160000	9	8.6417	1	9	9	12.4	12.4	12.4	91.39	829	12204000	24.6809	24.09	24.8188	24.7643	24.7104	24.6317
Q8R3I3		0.606967	-0.869461	0.247191	0.547351	Cog6	Q8R3I3	Q8R3I3	Conserved oligomeric Golgi complex subunit 6	256000000	4	5.5827	1	4	4	5.8	5.8	5.8	73.039	657	7314300	22.804	22.1617	24.066	24.1162	23.2552	24.2687
Q3UM29		0.672039	-0.388231	0.212795	0.764066	Cog7	Q3UM29	Q3UM29	Conserved oligomeric Golgi complex subunit 7	458790000	5	2.0753	1	5	5	7.7	7.7	7.7	86.072	770	11470000	24.9752	25.0066	24.8319	25.1718	25.8272	24.9794
Q9JJA2		0.104862	-0.0911668	0.785486	0.938763	Cog8	Q9JJA2	Q9JJA2	Conserved oligomeric Golgi complex subunit 8	469880000	4	7.3592	1	4	4	9.1	9.1	9.1	71.601	640	18072000	24.2022	24.4214	24.4882	23.9319	24.9745	24.4788
Q60847	+	4.39492	1.80288	4.02795e-05	3.48917	Col12a1	Q60847-4;Q60847-3;Q60847-2;Q60847-5;Q60847	Q60847-4;Q60847-3;Q60847-2;Q60847-5;Q60847	Collagen alpha-1(XII) chain	483620000	10	25.159	5	10	10	7.6	7.6	7.6	206.08	1903	5373500	25.2308	25.0208	25.2006	23.4752	23.2633	23.3051
Q80X19		1.14904	-0.242995	0.0709519	0.844989	Col14a1	Q80X19-2;Q80X19	Q80X19-2;Q80X19	Collagen alpha-1(XIV) chain	28034000000	60	323.31	2	60	60	32.8	32.8	32.8	191.36	1781	359410000	30.1576	30.4679	30.3292	30.5439	30.6426	30.4972
O35206	+	2.68666	0.652257	0.00205752	1.57163	Col15a1	O35206	O35206	Collagen alpha-1(XV) chain;Restin	18161000000	18	115.29	1	18	18	14.4	14.4	14.4	140.47	1367	403580000	29.9463	30.0879	30.0673	29.3142	29.5415	29.2891
P39061	+	3.7595	0.833628	0.000173982	1.78216	Col18a1	P39061-1;P39061;P39061-2	P39061-1;P39061;P39061-2	Collagen alpha-1(XVIII) chain;Endostatin	3656600000	13	44.657	3	13	13	8.6	8.6	8.6	155.95	1527	55403000	27.7401	27.9078	27.7884	26.9916	27.034	26.9099
P11087	+	1.66331	1.38981	0.0217116	2.62044	Col1a1	P11087-2;P11087;CON__Q862S4	P11087-2;P11087	Collagen alpha-1(I) chain	17499000000	13	108.33	3	13	13	10.9	10.9	10.9	117.82	1225	282240000	30.5383	30.8187	30.1995	29.7056	29.1386	28.5429
Q01149		0.778303	1.14077	0.166608	2.20498	Col1a2	Q01149	Q01149	Collagen alpha-2(I) chain	16224000000	26	83.9	1	26	26	18	18	18	129.56	1372	238590000	30.1107	30.5807	29.7176	30.2395	28.2239	28.5235
Q2UY11	+	2.80056	2.58597	0.00158285	6.00421	Col28a1	Q2UY11;Q2UY11-2	Q2UY11	Collagen alpha-1(XXVIII) chain	422580000	6	15.34	2	6	6	6.7	6.7	6.7	118.75	1141	7285900	25.0075	25.4293	24.82	22.6534	22.9015	21.9439
P08121	+	1.60882	1.0352	0.0246139	2.0494	Col3a1	P08121	P08121	Collagen alpha-1(III) chain	1165700000	11	25.053	1	11	7	8.5	8.5	6	138.94	1464	16894000	26.3028	25.7679	26.6167	25.3385	24.8753	25.3681
P02463	+	3.24418	0.990379	0.000569931	1.98671	Col4a1	P02463	P02463	Collagen alpha-1(IV) chain;Arresten	24611000000	10	163.05	1	10	10	7.8	7.8	7.8	160.68	1669	323830000	30.5395	30.8341	30.7003	29.638	29.6623	29.8025
P08122	+	2.78382	0.925694	0.00164504	1.8996	Col4a2	P08122	P08122	Collagen alpha-2(IV) chain;Canstatin	26453000000	14	144.53	1	14	14	9.7	9.7	9.7	167.32	1707	311210000	30.5102	30.8677	30.753	29.6726	29.8888	29.7924
Q9QZS0	+	2.76694	1.61465	0.00171025	3.06238	Col4a3	Q9QZS0	Q9QZS0	Collagen alpha-3(IV) chain;Tumstatin	518680000	4	6.5531	1	4	4	2.5	2.5	2.5	161.72	1669	6649800	25.782	25.6929	25.3655	24.0317	23.6808	24.284
Q9EQG9		1.07497	-0.350684	0.0841459	0.784212	Col4a3bp	Q9EQG9-2;Q9EQG9;Q9EQG9-3	Q9EQG9-2;Q9EQG9;Q9EQG9-3	Collagen type IV alpha-3-binding protein	2173600000	15	42.702	3	15	15	24.4	24.4	24.4	68.282	598	65868000	26.7153	26.6126	26.331	26.714	27.0616	26.9354
O88207		1.46358	0.927923	0.0343887	1.90253	Col5a1	O88207;Q61245-2;Q61245	O88207	Collagen alpha-1(V) chain	346640000	6	7.2492	3	6	6	3.9	3.9	3.9	183.67	1838	4030700	24.8567	25.6553	24.8266	24.3977	24.0088	24.1483
Q04857	+	3.35343	0.862843	0.000443167	1.81862	Col6a1	Q04857	Q04857	Collagen alpha-1(VI) chain	326000000000	71	323.31	1	71	71	49.3	49.3	49.3	108.49	1025	6383500000	34.2913	34.5173	34.3163	33.5223	33.4412	33.5729
Q02788	+	2.97278	0.803427	0.00106468	1.74524	Col6a2	Q02788	Q02788	Collagen alpha-2(VI) chain	363000000000	71	323.31	1	71	71	38.8	38.8	38.8	110.33	1034	7409600000	34.3381	34.6472	34.3988	33.6663	33.6426	33.6649
A6H584	+	3.05584	2.89402	0.000879348	7.4334	Col6a5	A6H584	A6H584	Collagen alpha-5(VI) chain	719940000	36	22.927	1	17	17	12.2	7.1	7.1	289.57	2640	5454100	26.6	26.5246	26.5997	23.0471	23.8799	24.1154
Q8C6K9	+	3.80849	0.720726	0.000155421	1.64801	Col6a6	Q8C6K9;Q8C6K9-2	Q8C6K9;Q8C6K9-2	Collagen alpha-6(VI) chain	108000000000	116	323.31	2	116	97	42.2	42.2	36.2	246.32	2265	966190000	32.6525	32.7593	32.5838	31.961	31.9428	31.9297
Q8K4Q8	+	2.09127	0.621504	0.00810452	1.53848	Colec12	Q8K4Q8	Q8K4Q8	Collectin-12	2021500000	13	55.45	1	13	13	18.7	18.7	18.7	81.303	742	54635000	27.1237	26.9944	26.8386	26.1726	26.4353	26.4842
Q8K297		0.53867	0.218143	0.289288	1.16324	Colgalt1	Q8K297	Q8K297	Procollagen galactosyltransferase 1	2489000000	9	34.189	1	9	9	16.2	16.2	16.2	71.06	617	80291000	26.5667	26.855	26.7405	26.187	26.6679	26.6528
Q8K4M5		0.0824143	0.0406545	0.827153	1.02858	Commd1	Q8K4M5	Q8K4M5	COMM domain-containing protein 1	1845100000	8	57.862	1	8	8	33	33	33	20.996	188	307520000	26.2166	26.2081	26.3582	25.8883	26.3477	26.425
Q8JZY2		0.265507	-0.182672	0.542617	0.88107	Commd10	Q8JZY2	Q8JZY2	COMM domain-containing protein 10	1227300000	4	13.984	1	4	4	24.3	24.3	24.3	22.812	202	102280000	25.7367	25.6086	25.3903	25.2502	26.0243	26.009
Q8BXC6		0.680198	-0.304995	0.208834	0.809445	Commd2	Q8BXC6	Q8BXC6	COMM domain-containing protein 2	371200000	5	2.6882	1	5	5	18.1	18.1	18.1	22.848	199	37120000	23.8001	24.3981	24.2934	24.3253	24.6252	24.456
Q63829		0.538104	-0.18917	0.289665	0.87711	Commd3	Q63829	Q63829	COMM domain-containing protein 3	1856900000	4	14.926	1	4	4	21.5	21.5	21.5	22.037	195	185690000	26.4578	26.8163	26.5007	26.5945	26.7853	26.9625
Q8R395		0.136436	-0.236063	0.730405	0.849059	Commd5	Q8R395	Q8R395	COMM domain-containing protein 5	1263300000	5	5.1255	1	5	5	24.1	24.1	24.1	24.493	224	90235000	26.4003	24.4786	26.2653	25.9762	26.2076	25.6686
Q3V4B5		0.918805	-0.395251	0.120558	0.760357	Commd6	Q3V4B5	Q3V4B5	COMM domain-containing protein 6	2933300000	5	22.136	1	5	5	69	69	69	9.7951	87	366660000	26.6516	27.0353	26.6278	27.2108	26.8853	27.4044
Q8K2Q0		0.381519	-0.247704	0.415414	0.842236	Commd9	Q8K2Q0	Q8K2Q0	COMM domain-containing protein 9	1673200000	8	32.998	1	8	8	48.5	48.5	48.5	21.85	198	128710000	26.125	26.1837	26.1974	25.8886	26.5661	26.7945
Q9R0G6	+	1.5236	-1.90143	0.0299505	0.267678	Comp	Q9R0G6;CON__ENSEMBL:ENSBTAP00000006074	Q9R0G6;CON__ENSEMBL:ENSBTAP00000006074	Cartilage oligomeric matrix protein	449300000	6	9.1877	2	5	5	11.7	10.3	10.3	82.341	755	13215000	22.365	24.1516	23.0502	25.3013	24.5968	25.373
O88587		0.305446	-0.217974	0.494941	0.859772	Comt	O88587-2;O88587	O88587-2;O88587	Catechol O-methyltransferase	2845100000	7	16.481	2	7	7	47.3	47.3	47.3	24.707	222	203220000	26.4948	26.6491	26.9497	27.2639	27.0719	26.4117
Q8BIG7	+	2.18629	-0.733245	0.00651199	0.60155	Comtd1	Q8BIG7	Q8BIG7	Catechol O-methyltransferase domain-containing protein 1	1736300000	7	16.899	1	7	7	33.6	33.6	33.6	28.96	262	133560000	26.1063	26.3163	26.0877	27.0837	26.6749	26.9513
Q8CIE6		1.47963	-0.312044	0.0331415	0.8055	Copa	Q8CIE6	Q8CIE6	Coatomer subunit alpha;Xenin;Proxenin	34395000000	59	323.31	1	59	59	46	46	46	138.43	1224	491360000	30.481	30.5313	30.6253	30.7614	31.0339	30.7784
Q9JIF7		0.13192	-0.0658588	0.738041	0.955376	Copb1	Q9JIF7	Q9JIF7	Coatomer subunit beta	9167600000	25	192.72	1	25	25	24.9	24.9	24.9	107.06	953	190990000	28.8899	29.017	28.6149	28.8384	29.176	28.7049
O55029		0.0440901	-0.018959	0.903462	0.986945	Copb2	O55029	O55029	Coatomer subunit beta	13496000000	26	104.3	1	26	26	30.4	30.4	30.4	102.45	905	281170000	29.537	29.5917	29.4274	29.3213	29.796	29.4956
O89079		0.534092	-0.154519	0.292354	0.898432	Cope	O89079	O89079	Coatomer subunit epsilon	3450600000	13	77.22	1	13	13	40.3	40.3	40.3	34.567	308	230040000	27.173	27.5624	27.3427	27.5014	27.623	27.4173
Q9QZE5		0.301762	-0.102013	0.499158	0.931732	Copg1	Q9QZE5	Q9QZE5	Coatomer subunit gamma-1	13293000000	22	185.08	1	22	18	28.4	28.4	23.2	97.512	874	288970000	29.5217	29.1697	29.1548	29.3175	29.5185	29.3163
Q9QXK3		0.0158223	-0.00650533	0.964223	0.995501	Copg2	Q9QXK3-4;Q9QXK3;Q9QXK3-3;Q9QXK3-2	Q9QXK3-4;Q9QXK3;Q9QXK3-3	Coatomer subunit gamma-2	2680200000	14	84.369	4	10	10	22.1	16.9	16.9	97.55	870	58264000	27.1213	27.0594	27.1057	27.2018	27.2694	26.8347
P61202		0.0201856	0.00595856	0.954585	1.00414	Cops2	P61202;P61202-2	P61202;P61202-2	COP9 signalosome complex subunit 2	8473000000	23	131.39	2	23	23	47.6	47.6	47.6	51.596	443	403480000	28.5729	28.7082	28.7898	28.5405	28.7176	28.7949
O88543		0.13809	-0.0596212	0.727629	0.959516	Cops3	O88543	O88543	COP9 signalosome complex subunit 3	8702600000	17	89.34	1	17	17	37.6	37.6	37.6	47.832	423	348110000	28.6005	28.942	28.4127	28.6711	28.6753	28.7877
O88544		0.327253	-0.103664	0.470703	0.930667	Cops4	O88544	O88544	COP9 signalosome complex subunit 4	12270000000	34	162.11	1	34	34	81.8	81.8	81.8	46.284	406	471910000	29.0527	29.0668	28.9654	28.9444	29.079	29.3724
O35864		0.959036	-0.152648	0.109891	0.899598	Cops5	O35864	O35864	COP9 signalosome complex subunit 5	8500500000	19	47.348	1	19	19	49.7	49.7	49.7	37.548	334	500030000	28.6369	28.7658	28.6431	28.7165	28.9239	28.8633
O88545		0.281144	0.150995	0.523427	1.11034	Cops6	O88545	O88545	COP9 signalosome complex subunit 6	1512800000	9	22.026	1	9	9	32.4	32.4	32.4	35.88	324	126070000	26.2553	26.4948	25.8418	26.175	26.1188	25.8452
Q9CZ04		0.14063	0.0810553	0.723385	1.05779	Cops7a	Q9CZ04-2;Q9CZ04	Q9CZ04-2;Q9CZ04	COP9 signalosome complex subunit 7a	6329200000	13	239.03	2	13	13	45.5	45.5	45.5	30.404	277	421950000	28.6125	28.6273	28.0828	28.5521	28.151	28.3763
Q8BV13		0.176962	0.198696	0.665332	1.14766	Cops7b	Q8BV13	Q8BV13	COP9 signalosome complex subunit 7b	936310000	6	6.1629	1	6	6	21.2	21.2	21.2	29.689	264	85119000	25.9236	24.6226	25.8539	25.1786	25.2546	25.3708
Q8VBV7		0.168335	0.0727139	0.67868	1.05169	Cops8	Q8VBV7	Q8VBV7	COP9 signalosome complex subunit 8	7698900000	7	56.887	1	7	7	41.6	41.6	41.6	23.255	209	962360000	28.7259	28.6693	29.1819	28.755	28.8061	28.7979
P61924		0.0377392	0.0257155	0.916771	1.01798	Copz1	P61924	P61924	Coatomer subunit zeta-1	4312000000	6	81.595	1	6	6	39	39	39	20.198	177	862390000	28.0731	28.005	27.6044	27.8863	28.1692	27.5499
Q9JHH9		0.743512	-0.271363	0.180504	0.828536	Copz2	Q9JHH9	Q9JHH9	Coatomer subunit zeta-2	1314300000	6	133.55	1	6	6	39	39	39	22.934	205	187760000	25.696	26.0884	25.6396	26.0822	26.2341	25.9218
Q8BMS4		0.728616	0.170797	0.186803	1.12568	Coq3	Q8BMS4	Q8BMS4	Ubiquinone biosynthesis O-methyltransferase, mitochondrial	34131000000	13	199.24	1	13	13	33.2	33.2	33.2	40.956	370	2133200000	30.983	30.9743	30.7403	30.7252	30.8549	30.605
Q8BGB8		0.913861	-0.304983	0.121938	0.809452	Coq4	Q8BGB8	Q8BGB8	Ubiquinone biosynthesis protein COQ4 homolog, mitochondrial	2587200000	7	19.146	1	7	7	29.3	29.3	29.3	30.084	266	161700000	26.7685	26.5327	26.9258	27.0421	26.8664	27.2334
Q9CXI0		0.400102	0.254648	0.398014	1.19304	Coq5	Q9CXI0	Q9CXI0	2-methoxy-6-polyprenyl-1,4-benzoquinol methylase, mitochondrial	18096000000	21	323.31	1	21	21	44.3	44.3	44.3	37.335	327	1206400000	29.9958	30.4325	29.6783	29.719	30.079	29.5446
Q8R1S0		0.570509	0.302514	0.268838	1.23329	Coq6	Q8R1S0	Q8R1S0	Ubiquinone biosynthesis monooxygenase COQ6, mitochondrial	31775000000	23	201.04	1	23	23	42.9	42.9	42.9	51.392	476	1513100000	30.4634	31.1984	30.5394	30.499	30.3919	30.4027
P97478		0.0222403	-0.0146065	0.950079	0.989927	Coq7	P97478	P97478	5-demethoxyubiquinone hydroxylase, mitochondrial	33849000000	17	254.21	1	17	17	63.1	63.1	63.1	24.041	217	2603800000	30.6919	31.1349	30.407	30.6564	30.769	30.8521
Q8K1Z0		0.611535	0.178057	0.244605	1.13136	Coq9	Q8K1Z0	Q8K1Z0	Ubiquinone biosynthesis protein COQ9, mitochondrial	184000000000	24	323.31	1	24	24	48.6	48.6	48.6	35.082	313	16705000000	33.2442	32.8783	33.0852	33.0316	32.7685	32.8734
Q9Z319		1.56201	-0.674908	0.0274151	0.626372	Corin	Q9Z319-2	Q9Z319-2	Atrial natriuretic peptide-converting enzyme;Atrial natriuretic peptide-converting enzyme, N-terminal propeptide;Atrial natriuretic peptide-converting enzyme, activated protease fragment;Atrial natriuretic peptide-converting enzyme, 180 kDa soluble fragment	5960600000	23	71.696	1	23	2	20.2	20.2	1.5	116.7	1047	119210000	28.2907	27.9231	27.642	28.5983	28.7513	28.5309
O89053	+	2.9527	-1.20146	0.00111506	0.434834	Coro1a	O89053	O89053	Coronin-1A	27215000000	36	163.02	1	35	34	54.2	54.2	52.7	50.989	461	1432400000	29.7567	29.3718	29.5155	30.6156	30.9192	30.7135
Q9WUM3		0.19914	0.0804971	0.632209	1.05738	Coro1b	Q9WUM3	Q9WUM3	Coronin-1B	30705000000	30	241.23	1	28	28	45.7	42.4	42.4	53.912	484	1705800000	30.2057	30.722	30.4762	30.4226	30.2991	30.4408
Q9WUM4		0.125146	-0.0472953	0.749643	0.967749	Coro1c	Q9WUM4	Q9WUM4	Coronin-1C	42845000000	40	323.31	1	40	37	56.8	56.8	52.5	53.12	474	2255000000	30.7925	30.9376	30.7659	30.8358	31.1189	30.6832
Q920M5		1.36117	0.464179	0.0435341	1.37953	Coro6	Q920M5-4	Q920M5-4	Coronin-6	10776000000	27	113.33	1	25	2	41.5	37.7	5.1	52.91	472	673510000	29.0701	29.1397	28.9177	28.8004	28.6294	28.3052
Q9D2V7		0.00378662	-0.00190163	0.991319	0.998683	Coro7	Q9D2V7	Q9D2V7	Coronin-7	6165700000	28	69.919	1	28	28	29.9	29.9	29.9	100.81	922	162260000	27.8732	28.3278	28.0599	27.9435	28.0479	28.2752
Q9CQI6		1.0488	-0.402844	0.0893718	0.756366	Cotl1	Q9CQI6	Q9CQI6	Coactosin-like protein	15310000000	20	154.21	1	20	20	54.9	54.9	54.9	15.944	142	1701100000	29.3782	28.9897	29.4625	29.5102	29.8765	29.6521
Q8BH51		0.0859045	-0.0823663	0.820532	0.944507	Cox14	Q8BH51	Q8BH51	Cytochrome c oxidase assembly protein COX14	874700000	3	3.791	1	3	3	36.8	36.8	36.8	6.3804	57	291570000	25.5567	24.9445	25.8686	25.6734	25.1365	25.807
Q9CR63		0.0303708	-0.029782	0.932458	0.979568	Cox16	Q9CR63;Q9CR63-2	Q9CR63	Cytochrome c oxidase assembly protein COX16 homolog, mitochondrial	453670000	4	5.7932	2	4	4	36.8	36.8	36.8	12.266	106	64811000	24.5841	24.9775	23.9673	24.499	24.8174	24.3018
P56394		0.00109858	-0.000754038	0.997474	0.999477	Cox17	P56394	P56394	Cytochrome c oxidase copper chaperone	21183000000	8	92.549	1	8	8	87.3	87.3	87.3	6.784	63	5295800000	30.182	29.4543	29.6572	29.8765	29.7156	29.7037
Q8K0C8		1.9358	-0.29506	0.011593	0.815039	Cox19	Q8K0C8	Q8K0C8	Cytochrome c oxidase assembly protein COX19	4251800000	10	34.734	1	10	10	87	87	87	10.82	92	1062900000	27.6007	27.526	27.4004	27.7507	27.863	27.7985
Q9D7J4		0.0433576	-0.0195694	0.904987	0.986527	Cox20	Q9D7J4	Q9D7J4	Cytochrome c oxidase protein 20 homolog	15277000000	10	65.157	1	10	10	65	65	65	13.163	117	3055400000	29.54	29.7007	29.3618	29.4221	29.7909	29.4482
P19783		0.504912	0.285959	0.312671	1.21922	Cox4i1	P19783	P19783	Cytochrome c oxidase subunit 4 isoform 1, mitochondrial	488000000000	20	323.31	1	20	20	58.6	58.6	58.6	19.53	169	44322000000	34.9221	35.0556	34.8534	35.042	34.7163	34.215
P12787	+	2.13393	0.684811	0.00734635	1.60749	Cox5a	P12787	P12787	Cytochrome c oxidase subunit 5A, mitochondrial	680000000000	12	292.2	1	12	12	65.1	65.1	65.1	16.101	146	61794000000	35.3572	35.4152	35.5572	34.9764	34.7465	34.5523
P19536		1.16037	0.670414	0.0691246	1.59153	Cox5b	P19536	P19536	Cytochrome c oxidase subunit 5B, mitochondrial	387000000000	16	256.82	1	16	16	71.1	71.1	71.1	13.813	128	48395000000	34.8321	34.5617	34.4052	34.3474	33.929	33.5112
P43024		0.805985	0.708663	0.15632	1.63429	Cox6a1	P43024	P43024	Cytochrome c oxidase subunit 6A1, mitochondrial	69894000000	6	240.97	1	6	6	69.4	69.4	69.4	12.352	111	13979000000	31.7148	32.2105	31.9508	31.9087	31.2512	30.5903
P43023		0.662729	0.392869	0.217406	1.313	Cox6a2	P43023	P43023	Cytochrome c oxidase subunit 6A2, mitochondrial	61724000000	5	227.32	1	5	5	63.9	63.9	63.9	10.749	97	12345000000	31.4092	32.2472	31.6846	31.3673	31.5811	31.2139
P56391		0.391212	0.190711	0.406245	1.14133	Cox6b1	P56391	P56391	Cytochrome c oxidase subunit 6B1	469000000000	18	269.26	1	18	18	89.5	89.5	89.5	10.071	86	78196000000	34.886	34.5834	35.0266	34.8301	34.7679	34.3258
Q9CPQ1		0.956361	0.578067	0.11057	1.49285	Cox6c	Q9CPQ1	Q9CPQ1	Cytochrome c oxidase subunit 6C	666000000000	13	78.218	1	13	13	64.5	64.5	64.5	8.4689	76	133000000000	34.9809	34.8787	34.8165	34.7451	34.4049	33.792
P56392		0.752663	0.890957	0.176741	1.85441	Cox7a1	P56392	P56392	Cytochrome c oxidase subunit 7A1, mitochondrial	96996000000	7	131.89	1	7	7	43.8	43.8	43.8	8.9863	80	19399000000	32.2471	32.3462	32.1694	32.0204	31.7801	30.2892
P48771		1.36988	1.4073	0.0426698	2.6524	Cox7a2	P48771	P48771	Cytochrome c oxidase subunit 7A2, mitochondrial	26727000000	5	40.91	1	5	5	30.1	30.1	30.1	9.2908	83	6681800000	30.5477	31.2479	30.5232	30.0945	29.3515	28.6509
Q61387		1.0555	0.405876	0.0880039	1.32489	Cox7a2l	Q61387	Q61387	Cytochrome c oxidase subunit 7A-related protein, mitochondrial	2001700000	7	8.9438	1	7	7	55	55	55	12.399	111	285960000	26.5259	26.2628	26.5421	26.07	26.291	25.7522
P56393		0.587923	0.941996	0.258272	1.92118	Cox7b	P56393	P56393	Cytochrome c oxidase subunit 7B, mitochondrial	15914000000	4	3.2642	1	4	4	21.2	21.2	21.2	9.0113	80	7957000000	28.6778	30.3818	30.3333	27.9661	29.275	29.3258
P17665		0.509695	0.517028	0.309247	1.431	Cox7c	P17665	P17665	Cytochrome c oxidase subunit 7C, mitochondrial	52793000000	6	227.34	1	6	6	65.1	65.1	65.1	7.3325	63	10559000000	31.836	32.003	31.4285	31.6588	31.6393	30.4184
P48772		0.676601	1.62692	0.210571	3.08853	Cox8b	P48772	P48772	Cytochrome c oxidase subunit 8B, mitochondrial	430960000	2	2.2868	1	2	2	30	30	30	7.3317	70	430960000	25.7065	22.4092	25.5262	23.3051	22.9038	22.5523
Q61147		0.0319462	-0.0159003	0.929081	0.989039	Cp	Q61147;CON__ENSEMBL:ENSBTAP00000031900	Q61147	Ceruloplasmin	45896000000	58	323.31	2	58	58	50	50	50	121.15	1061	899930000	31.1006	31.4119	31.1009	31.1097	31.4832	31.0682
Q9JHH6		0.837516	-0.680999	0.145373	0.623733	Cpb2	Q9JHH6;CON__Q2KIG3	Q9JHH6	Carboxypeptidase B2	1626100000	7	29.843	2	7	7	15.9	15.9	15.9	48.87	422	81304000	25.2192	25.9065	26.0714	25.9232	26.4524	26.8646
O89001	+	2.2976	-0.782376	0.00503967	0.581408	Cpd	O89001	O89001	Carboxypeptidase D	2143800000	21	51.879	1	21	21	18.2	18.2	18.2	152.4	1377	32482000	26.0366	26.1852	25.7412	26.8468	26.7897	26.6736
Q00493		1.31655	-0.335099	0.0482451	0.79273	Cpe	Q00493	Q00493	Carboxypeptidase E	13432000000	26	241.4	1	26	26	43.5	43.5	43.5	53.255	476	559680000	29.1351	29.0824	28.9633	29.2953	29.6108	29.2801
Q812E0		0.172185	-0.139789	0.672689	0.907652	Cpeb2	Q812E0	Q812E0	Cytoplasmic polyadenylation element-binding protein 2	321160000	5	6.422	1	4	4	10.7	8.6	8.6	58.441	521	12846000	24.0334	23.8644	23.1694	23.9439	24.0234	23.5193
Q7TN99		0.194598	0.0620645	0.638854	1.04396	Cpeb3	Q7TN99-2;Q7TN99	Q7TN99-2;Q7TN99	Cytoplasmic polyadenylation element-binding protein 3	2203100000	8	46.775	2	8	1	15.3	15.3	1.3	77.301	708	78683000	26.8529	26.7081	26.7705	26.9355	26.5479	26.6619
P84086		0.398928	0.333255	0.399091	1.25985	Cplx2	P84086	P84086	Complexin-2	1716000000	6	18.028	1	6	2	47	47	29.1	15.394	134	343200000	27.2366	26.546	26.2289	26.2509	26.7023	26.0586
Q9JJN5		0.614964	0.963826	0.242681	1.95048	Cpn1	Q9JJN5;CON__Q2KJ83	Q9JJN5	Carboxypeptidase N catalytic chain	498640000	6	9.2239	2	6	6	14.9	14.9	14.9	51.845	457	24932000	25.1925	26.1586	24.5854	24.7749	23.2866	24.9835
Q9DBB9		0.0364974	-0.0294215	0.919396	0.979813	Cpn2	Q9DBB9	Q9DBB9	Carboxypeptidase N subunit 2	2718100000	7	22.984	1	7	7	15.4	15.4	15.4	60.478	547	113250000	26.7383	26.8072	27.5599	26.9954	26.9876	27.2107
Q8C166		0.00619081	0.00243123	0.985846	1.00169	Cpne1	Q8C166	Q8C166	Copine-1	8727100000	21	101.49	1	21	20	36.9	36.9	35.3	58.886	536	396690000	28.7449	28.8561	28.5679	28.5637	28.9	28.6979
Q8BT60		0.832299	0.084074	0.14713	1.06001	Cpne3	Q8BT60	Q8BT60	Copine-3	2779300000	13	26.801	1	12	12	25.5	23.8	23.8	59.584	533	120840000	27.201	27.2192	27.17	27.0585	27.2011	27.0784
Q8JZW4		0.950399	0.279563	0.112099	1.21383	Cpne5	Q8JZW4;Q1RLL3;Q9DC53	Q8JZW4	Copine-5	2636400000	17	37.783	3	17	17	34.2	34.2	34.2	65.592	593	94158000	27.0504	27.398	27.0568	26.8454	27.0366	26.7844
P36552		1.06077	0.275091	0.0869421	1.21007	Cpox	P36552	P36552	Oxygen-dependent coproporphyrinogen-III oxidase, mitochondrial	18954000000	34	205.06	1	34	34	55.3	55.3	55.3	49.714	443	789750000	29.9222	30.1759	29.8272	29.7815	29.7435	29.5751
Q8BFS6		0.696154	-0.194838	0.201301	0.873671	Cpped1	Q8BFS6;Q8BFS6-2;Q8BFS6-4;Q8BFS6-3;Q8BFS6-5	Q8BFS6;Q8BFS6-2;Q8BFS6-4	Serine/threonine-protein phosphatase CPPED1	12189000000	13	138.18	5	13	13	43.6	43.6	43.6	35.247	312	1015700000	28.8166	29.0798	28.7861	29.1729	29.1791	28.915
Q9WVJ3		0.0363288	0.0203508	0.919753	1.01421	Cpq	Q9WVJ3-2;Q9WVJ3	Q9WVJ3-2;Q9WVJ3	Carboxypeptidase Q	5678900000	16	98.005	2	16	16	44.8	44.8	44.8	50.49	458	315500000	28.1283	28.5681	28.0113	28.0489	28.2672	28.3306
Q9EPU4		0.586749	-0.45732	0.258971	0.728338	Cpsf1	Q9EPU4	Q9EPU4	Cleavage and polyadenylation specificity factor subunit 1	571930000	9	15.363	1	9	9	6	6	6	160.82	1441	8170400	24.8814	24.574	24.6481	25.8277	24.8616	24.7861
O35218		0.845045	-0.254333	0.142875	0.838375	Cpsf2	O35218	O35218	Cleavage and polyadenylation specificity factor subunit 2	771810000	13	15.299	1	13	13	15.3	15.3	15.3	88.382	782	17949000	25.0827	24.903	25.3517	25.4428	25.2719	25.3858
Q9QXK7		1.01309	-0.348692	0.0970314	0.785296	Cpsf3	Q9QXK7	Q9QXK7	Cleavage and polyadenylation specificity factor subunit 3	486600000	5	18.546	1	5	5	10.1	10.1	10.1	77.504	684	13903000	24.3149	24.1685	24.586	24.9143	24.6248	24.5764
Q6NVF9		0.996599	-0.360688	0.100786	0.778793	Cpsf6	Q6NVF9	Q6NVF9	Cleavage and polyadenylation specificity factor subunit 6	1910000000	13	65.169	1	13	13	25.6	25.6	25.6	59.152	551	106110000	26.7526	26.5051	26.278	27.0352	26.6901	26.8925
Q8BTV2		0.504481	-0.263758	0.312982	0.832916	Cpsf7	Q8BTV2-2;Q8BTV2;Q8BTV2-3	Q8BTV2-2;Q8BTV2;Q8BTV2-3	Cleavage and polyadenylation specificity factor subunit 7	1980600000	12	57.713	3	12	12	29.7	29.7	29.7	51.056	462	104240000	26.0123	26.5904	26.4509	26.3649	26.6022	26.8778
P97742		0.296411	0.116936	0.505346	1.08443	Cpt1a	P97742	P97742	Carnitine O-palmitoyltransferase 1, liver isoform	13286000000	23	84.088	1	20	20	28.1	25.6	25.6	88.25	773	379610000	29.4206	29.5303	29.1591	29.4596	29.058	29.2417
Q924X2		0.0747105	0.0247644	0.841956	1.01731	Cpt1b	Q924X2	Q924X2	Carnitine O-palmitoyltransferase 1, muscle isoform	86204000000	64	323.31	1	64	61	58.7	58.7	57.4	88.216	772	2329800000	31.8505	32.1218	31.8211	31.8325	32.0387	31.8479
P52825	+	2.46616	0.471006	0.00341855	1.38608	Cpt2	P52825	P52825	Carnitine O-palmitoyltransferase 2, mitochondrial	85965000000	57	323.31	1	57	57	62.5	62.5	62.5	73.98	658	2456100000	32.2956	32.2437	32.3835	31.7748	31.9644	31.7705
Q64735		0.418966	-0.154365	0.381096	0.898528	Cr1l	Q64735-2;Q64735	Q64735-2;Q64735	Complement component receptor 1-like protein	2696600000	13	66.195	2	13	13	28.9	28.9	28.9	49.074	440	158620000	27.1758	26.6664	26.8569	26.9684	27.1436	27.0502
P47934		0.935594	0.161615	0.115986	1.11854	Crat	P47934	P47934	Carnitine O-acetyltransferase	93126000000	42	305.19	1	42	42	43.3	43.3	43.3	70.839	626	3449100000	32.1184	32.1375	31.8874	31.8747	31.9013	31.8824
Q01147		0.146033	-0.0844892	0.714442	0.943118	Creb1	Q01147-2;Q01147;P27699-11;P27699-10;P27699-2;P27699-8;P27699-7;P27699-6;P27699-5	Q01147-2;Q01147;P27699-11;P27699-10;P27699-2;P27699-8;P27699-7;P27699-6;P27699-5	Cyclic AMP-responsive element-binding protein 1	2792800000	8	30.835	9	8	5	21.7	21.7	16.8	35.122	327	698210000	27.3764	26.897	27.2617	26.9875	27.5391	27.2619
P45481		0.115394	-0.0894947	0.766665	0.939852	Crebbp	P45481	P45481	CREB-binding protein	453330000	16	19.438	1	16	14	8.3	8.3	7.3	265.49	2441	5738300	24.3191	25.1545	24.3492	24.6046	24.6583	24.8284
Q91XD7		0.583344	-0.293935	0.261009	0.815675	Creld1	Q91XD7	Q91XD7	Cysteine-rich with EGF-like domain protein 1	9149100000	10	27.715	1	10	10	24.3	24.3	24.3	45.717	420	397790000	28.6608	28.711	29.041	29.0684	28.7842	29.4421
Q9CYA0		0.660932	-0.146027	0.218307	0.903736	Creld2	Q9CYA0	Q9CYA0	Cysteine-rich with EGF-like domain protein 2	1173500000	5	17.744	1	5	5	21.4	21.4	21.4	38.219	350	78235000	25.4905	25.5452	25.4423	25.4962	25.5997	25.8202
P63254		0.625729	-0.356333	0.23674	0.781147	Crip1	P63254	P63254	Cysteine-rich protein 1	93475000000	8	178.16	1	8	8	84.4	84.4	84.4	8.5497	77	23369000000	32.1977	32.2217	31.7563	32.4584	32.0368	32.7493
Q9DCT8		0.956817	-0.408262	0.110454	0.753531	Crip2	Q9DCT8;Q6Q6R3-3;Q6Q6R3-2;Q6Q6R3	Q9DCT8	Cysteine-rich protein 2	381000000000	26	323.31	4	26	26	92.3	92.3	92.3	22.727	208	38086000000	34.2603	33.7656	34.1038	34.4022	34.2439	34.7085
Q64010		1.45817	-0.165476	0.0348202	0.891634	Crk	Q64010;Q64010-2	Q64010;Q64010-2	Adapter molecule crk	32483000000	33	286.03	2	33	33	79.6	79.6	79.6	33.814	304	1709600000	30.7295	30.8749	30.7182	30.912	30.9428	30.9642
P47941		0.674604	-0.165426	0.211542	0.891665	Crkl	P47941	P47941	Crk-like protein	12091000000	17	122.28	1	17	17	57.4	57.4	57.4	33.83	303	755690000	29.4151	29.09	29.1761	29.3471	29.5006	29.3299
Q9Z2L7		1.0292	-0.342349	0.0934983	0.788756	Crlf3	Q9Z2L7;Q9Z2L7-2	Q9Z2L7;Q9Z2L7-2	Cytokine receptor-like factor 3	5238400000	17	117.77	2	17	17	40.3	40.3	40.3	49.558	442	275710000	27.9736	28.146	27.6486	28.3593	28.2704	28.1655
P97427	+	2.69766	1.21145	0.00200602	2.3157	Crmp1	P97427;Q9EQF5	P97427	Dihydropyrimidinase-related protein 1	8030100000	18	39.879	2	12	12	33.7	22.6	22.6	62.167	572	236180000	28.3622	28.7778	28.8942	27.5294	27.3679	27.5026
P63154		1.28392	-0.773553	0.0520094	0.584975	Crnkl1	P63154	P63154	Crooked neck-like protein 1	659450000	11	32.871	1	11	11	17.4	17.4	17.4	83.415	690	16084000	24.4035	25.2352	24.7393	25.7057	25.2733	25.7197
Q8CJ40		0.278776	0.140369	0.526289	1.10219	Crocc	Q8CJ40-3;Q8CJ40;Q8CJ40-2	Q8CJ40-3;Q8CJ40;Q8CJ40-2	Rootletin	5422300000	25	40.776	3	25	25	15.9	15.9	15.9	224.46	1988	47564000	27.9957	28.0028	28.2673	28.2488	27.6211	27.9748
Q9DC50		0.501681	0.675144	0.315006	1.59676	Crot	Q9DC50	Q9DC50	Peroxisomal carnitine O-octanoyltransferase	693430000	7	7.7162	1	7	7	12.3	12.3	12.3	70.264	612	21013000	23.9737	25.6065	25.673	24.5295	24.6664	24.032
Q9CYD3		0.0567502	-0.0283229	0.877505	0.98056	Crtap	Q9CYD3	Q9CYD3	Cartilage-associated protein	1153900000	8	10.17	1	8	8	20.5	20.5	20.5	46.169	400	50169000	25.8561	25.9151	25.7853	25.5863	26.1693	25.8859
Q68ED7		0.798356	-1.41657	0.159091	0.374603	Crtc1	Q68ED7	Q68ED7	CREB-regulated transcription coactivator 1	407640000	3	6.3519	1	3	3	6.2	6.2	6.2	66.944	630	33970000	24.1841	21.6582	24.0364	24.6588	24.6643	24.8053
Q3U182		0.379489	0.500983	0.41736	1.41518	Crtc2	Q3U182	Q3U182	CREB-regulated transcription coactivator 2	763410000	4	5.0106	1	3	3	3.6	2.6	2.6	73.215	692	42412000	26.4123	24.8452	25.4114	24.9331	25.6471	24.5859
Q91X84		0.478286	0.314405	0.33244	1.2435	Crtc3	Q91X84;Q91X84-2	Q91X84	CREB-regulated transcription coactivator 3	1008700000	13	21.175	2	13	12	24.1	24.1	24.1	67.026	619	48032000	26.4677	26.1596	25.5934	26.0089	25.6646	25.6039
P23927		0.36588	0.0537567	0.430645	1.03796	Cryab	P23927	P23927	Alpha-crystallin B chain	736000000000	34	323.31	1	34	34	80.6	80.6	80.6	20.069	175	66928000000	35.2349	35.2471	35.0588	35.1124	35.1414	35.1257
Q80W49		1.98683	-0.356429	0.0103078	0.781095	Crybg3	Q80W49-2	Q80W49-2	Beta/gamma crystallin domain-containing protein 3	7274400000	24	53.115	1	24	6	26.6	26.6	5.9	125.51	1106	113660000	28.3082	28.5141	28.2717	28.7066	28.6957	28.761
Q99KP3		0.164029	-0.0858377	0.685442	0.942237	Cryl1	Q99KP3	Q99KP3	Lambda-crystallin homolog	1380600000	9	21.659	1	9	9	36.1	36.1	36.1	35.208	319	86285000	26.0388	25.8966	26.1689	26.3161	26.2858	25.7599
P47199		0.0366567	0.00910441	0.919059	1.00633	Cryz	P47199	P47199	Quinone oxidoreductase	29702000000	25	280.28	1	25	25	70.7	70.7	70.7	35.268	331	1650100000	30.5858	30.3817	30.562	30.4001	30.5164	30.5856
Q921W4		0.16551	-0.152931	0.68311	0.899421	Cryzl1	Q921W4;Q921W4-2	Q921W4;Q921W4-2	Quinone oxidoreductase-like protein 1	1732300000	12	18.332	2	12	12	30.7	30.7	30.7	38.725	348	96240000	26.2294	25.3854	26.4212	25.8828	26.3172	26.2948
Q9CZU6		0.366343	0.0639229	0.430186	1.0453	Cs	Q9CZU6	Q9CZU6	Citrate synthase, mitochondrial	834000000000	47	323.31	1	47	47	69.8	69.8	69.8	51.736	464	41692000000	35.272	35.3712	35.2028	35.2885	35.1116	35.2542
Q9DBE0		0.451121	0.200316	0.353899	1.14895	Csad	Q9DBE0	Q9DBE0	Cysteine sulfinic acid decarboxylase	1906900000	14	20.252	1	14	14	21.7	21.7	21.7	55.144	493	73344000	26.8841	26.7964	27.2634	26.8401	26.9645	26.5383
Q91YQ3		0.231484	-0.086839	0.586834	0.941584	Csdc2	Q91YQ3	Q91YQ3	Cold shock domain-containing protein C2	2017100000	7	53.723	1	7	7	51.9	51.9	51.9	16.853	154	252140000	27.1381	26.8248	26.759	26.8165	27.0995	27.0664
Q91W50		0.898869	-0.198359	0.126221	0.871541	Csde1	Q91W50	Q91W50	Cold shock domain-containing protein E1	24443000000	53	323.31	1	53	53	58.9	58.9	58.9	88.79	798	531370000	29.8578	30.1488	30.0349	30.1069	30.3091	30.2205
Q9ERK4		0.188716	-0.103851	0.647566	0.930546	Cse1l	Q9ERK4	Q9ERK4	Exportin-2	12866000000	26	323.31	1	26	26	19.9	19.9	19.9	110.45	971	247420000	29.2368	29.5432	28.9628	29.1711	29.5971	29.2861
P09581		0.759848	0.38073	0.173841	1.302	Csf1r	P09581	P09581	Macrophage colony-stimulating factor 1 receptor	1697800000	12	16.565	1	12	12	12.8	12.8	12.8	109.18	977	51449000	26.3035	26.9337	26.4398	25.9434	26.2063	26.385
P41241		0.437031	-0.153162	0.365569	0.899277	Csk	P41241;P41242-3;P41242;P41242-2	P41241	Tyrosine-protein kinase CSK	1351400000	7	12.328	4	7	7	15.1	15.1	15.1	50.716	450	48265000	25.6302	25.7244	25.9896	25.794	26.1396	25.8702
Q8BK63		1.56513	-0.473059	0.0272191	0.720435	Csnk1a1	Q8BK63;Q8BK63-2	Q8BK63;Q8BK63-2	Casein kinase I isoform alpha	1290000000	10	28.4	2	10	10	33.8	33.8	33.8	38.914	337	67894000	25.2644	25.1541	25.4648	25.7817	25.5786	25.9421
Q9DC28		0.875276	-0.405773	0.133267	0.754832	Csnk1d	Q9DC28;Q9DC28-2	Q9DC28;Q9DC28-2	Casein kinase I isoform delta	546360000	9	16.133	2	5	5	27.5	17.3	17.3	47.316	415	23755000	24.2109	24.593	24.1174	24.9568	24.7687	24.4131
Q9JMK2	+	1.73526	-0.908456	0.0183968	0.532755	Csnk1e	Q9JMK2	Q9JMK2	Casein kinase I isoform epsilon	921850000	11	10.682	1	11	7	28.8	28.8	18.8	47.321	416	41902000	25.2406	24.5984	24.994	25.9897	26.0047	25.564
Q8BTH8		0.176543	0.244854	0.665973	1.18497	Csnk1g1	Q8BTH8	Q8BTH8	Casein kinase I isoform gamma-1	430510000	4	6.8584	1	4	2	10	10	5	52.743	459	17938000	24.7743	24.9509	24.4553	24.9842	24.9917	23.4701
Q60737		0.16885	0.101924	0.677875	1.0732	Csnk2a1	Q60737	Q60737	Casein kinase II subunit alpha	8174600000	16	134.57	1	16	16	44.8	44.8	44.8	45.133	391	454150000	28.8732	28.9813	28.3703	28.6859	28.8354	28.3977
O54833		0.0332492	0.0266953	0.926298	1.01868	Csnk2a2	O54833	O54833	Casein kinase II subunit alpha	671950000	8	19.648	1	8	8	30	30	30	41.215	350	35366000	24.8819	24.7747	25.4794	24.7362	25.2882	25.0314
P67871		0.189292	0.209078	0.646707	1.15595	Csnk2b	P67871	P67871	Casein kinase II subunit beta	5422300000	9	57.89	1	9	9	56.3	56.3	56.3	24.942	215	542230000	28.0155	28.986	27.7416	27.966	28.3977	27.7521
Q8VHY0	+	2.57007	0.702298	0.00269109	1.62709	Cspg4	Q8VHY0;Q8VHY0-3;Q8VHY0-2	Q8VHY0;Q8VHY0-3	Chondroitin sulfate proteoglycan 4	13286000000	57	285.75	3	57	57	30	30	30	252.31	2327	168170000	29.688	29.6473	29.8571	28.8633	29.1402	29.082
P97315		1.57033	0.305798	0.0268947	1.2361	Csrp1	P97315	P97315	Cysteine and glycine-rich protein 1	40130000000	18	323.31	1	18	18	79.8	79.8	79.8	20.583	193	3344200000	31.2513	31.0495	31.2174	30.7397	30.9459	30.9153
P97314		1.24651	-0.325966	0.0566877	0.797764	Csrp2	P97314	P97314	Cysteine and glycine-rich protein 2	10807000000	14	232.94	1	14	14	75.1	75.1	75.1	20.926	193	982460000	29.1051	28.8238	28.7211	29.1332	29.2106	29.2842
P50462		0.158926	0.0649846	0.693544	1.04607	Csrp3	P50462	P50462	Cysteine and glycine-rich protein 3	916000000000	29	323.31	1	29	29	93.8	93.8	93.8	20.895	194	91599000000	35.4314	35.1103	35.3988	35.1238	35.1446	35.4772
P21460		0.699015	-0.259377	0.199979	0.835449	Cst3	P21460	P21460	Cystatin-C	36099000000	14	273.53	1	14	14	66.4	66.4	66.4	15.531	140	4512400000	30.4263	30.4754	30.3738	30.6413	30.42	30.9923
Q62426		0.342657	0.172532	0.4543	1.12704	Cstb	Q62426	Q62426	Cystatin-B	18246000000	10	139.41	1	10	10	94.9	94.9	94.9	11.045	98	3041000000	30.2079	29.8071	29.5172	29.7849	29.6346	29.5951
Q99LC2		0.324441	0.256717	0.47376	1.19476	Cstf1	Q99LC2	Q99LC2	Cleavage stimulation factor subunit 1	258880000	5	15.57	1	5	5	15.1	15.1	15.1	48.381	431	14382000	24.3249	23.6435	24.3122	23.3686	24.0479	24.0939
Q8BIQ5		1.39492	-0.240802	0.040279	0.846275	Cstf2	Q8BIQ5;Q8BIQ5-2	Q8BIQ5;Q8BIQ5-2	Cleavage stimulation factor subunit 2	2488700000	19	22.973	2	9	9	40.5	19.3	19.3	61.341	580	103700000	26.6297	26.6587	26.6469	26.7524	26.8761	27.0292
Q8C7E9		0.35376	-0.265684	0.442833	0.831804	Cstf2t	Q8C7E9	Q8C7E9	Cleavage stimulation factor subunit 2 tau variant	3065800000	20	34.417	1	20	10	36.4	36.4	16.9	65.862	632	109490000	27.0591	26.4934	26.8232	27.336	26.5263	27.3104
Q99LI7		0.913922	-1.91309	0.121921	0.265523	Cstf3	Q99LI7	Q99LI7	Cleavage stimulation factor subunit 3	600800000	9	20.644	1	9	9	16	16	16	82.876	717	16238000	25.0645	22.2526	22.1069	24.8014	25.3772	24.9846
Q8R311		0.0272099	0.0083224	0.939269	1.00579	Ctage5	Q8R311	Q8R311	cTAGE family member 5	7747200000	32	215.5	1	32	32	39.3	39.3	39.3	87.717	779	158110000	28.752	28.7087	28.5663	28.6978	28.5056	28.7986
O88712		0.172132	-0.0950222	0.672772	0.936258	Ctbp1	O88712;O88712-2;O88712-3	O88712;O88712-2;O88712-3	C-terminal-binding protein 1	7207300000	20	78.891	3	20	12	36.5	36.5	25.9	47.744	441	343210000	28.1939	28.7217	28.2003	28.6887	28.3084	28.4038
P56546		0.0924594	0.0820821	0.80824	1.05854	Ctbp2	P56546;P56546-2	P56546;P56546-2	C-terminal-binding protein 2	1263400000	16	13.709	2	8	8	24.9	14.4	14.4	48.956	445	66493000	25.5675	26.4553	25.5986	25.6263	26.0368	25.712
Q5SUQ9		0.105048	0.0901833	0.785148	1.06451	Ctc1	Q5SUQ9-3;Q5SUQ9-2;Q5SUQ9	Q5SUQ9-3;Q5SUQ9-2;Q5SUQ9	CST complex subunit CTC1	255540000	5	5.0854	3	5	5	4.8	4.8	4.8	106.6	966	5110900	23.0158	24.0095	23.2777	23.5042	23.2128	23.3153
Q61164	+	1.85028	-0.603743	0.0141161	0.658044	Ctcf	Q61164;A2APF3;A2APF3-2	Q61164	Transcriptional repressor CTCF	6489300000	29	136.74	3	29	29	38	38	38	83.745	736	270390000	28.14	27.9059	27.7966	28.7551	28.4837	28.415
Q7TSG2		0.0572646	-0.0497678	0.876467	0.966092	Ctdp1	Q7TSG2;Q7TSG2-2	Q7TSG2	RNA polymerase II subunit A C-terminal domain phosphatase	2612400000	16	29.663	2	16	16	21.4	21.4	21.4	104.55	960	55582000	27.2721	26.7507	26.3751	26.8008	27.1304	26.6161
P58466		0.22968	-0.208032	0.589278	0.865717	Ctdsp1	P58466	P58466	Carboxy-terminal domain RNA polymerase II polypeptide A small phosphatase 1	802770000	7	16.427	1	7	7	32.6	32.6	32.6	29.266	261	72979000	25.2667	25.1504	24.8392	24.7358	25.8819	25.2628
P29268	+	2.17531	-0.995165	0.00667866	0.501679	Ctgf	P29268	P29268	Connective tissue growth factor	28066000000	33	170.19	1	33	33	74.7	74.7	74.7	37.824	348	1336500000	29.9201	29.5443	29.9962	30.6653	30.7007	31.08
P12399	+	2.25428	-3.3964	0.00556826	0.0949688	Ctla2a	P12399;P12400	P12399	Protein CTLA-2-alpha	767420000	6	11.605	2	6	6	50.4	50.4	50.4	15.883	137	95927000	23.9256	22.0909	23.3782	26.2093	27.1445	26.2301
P26231		0.671777	-0.114255	0.212923	0.923859	Ctnna1	P26231;REV__Q9JMB1-2;REV__Q9JMB1	P26231	Catenin alpha-1	72519000000	74	323.31	3	74	58	75.7	75.7	62	100.11	906	1543000000	31.7563	31.8415	31.69	31.7584	31.9759	31.8964
Q61301		1.0936	0.742203	0.0806114	1.67273	Ctnna2	Q61301-2;Q61301;Q61301-3	Q61301-2;Q61301;Q61301-3	Catenin alpha-2	1746900000	19	22.501	3	4	4	17.8	5.1	5.1	100.42	905	35652000	26.3019	26.3021	26.1681	25.4278	25.0168	26.1009
Q65CL1		2.10306	-0.376446	0.00788752	0.770333	Ctnna3	Q65CL1	Q65CL1	Catenin alpha-3	33072000000	54	323.31	1	53	53	56	54.7	54.7	99.802	895	751640000	30.3291	30.5344	30.5341	30.8787	30.8741	30.7742
Q02248		0.654246	-0.157759	0.221694	0.896416	Ctnnb1	Q02248	Q02248	Catenin beta-1	29409000000	25	286.2	1	23	23	41.7	38.3	38.3	85.47	781	700210000	30.0484	30.413	30.2379	30.3337	30.424	30.4148
Q9CWL8		0.973556	-0.638412	0.106278	0.642419	Ctnnbl1	Q9CWL8	Q9CWL8	Beta-catenin-like protein 1	1095600000	10	51.227	1	10	10	17.1	17.1	17.1	64.979	563	42138000	25.827	24.8412	25.4208	25.7777	26.1277	26.0989
P30999		2.59624	-0.189548	0.00253373	0.87688	Ctnnd1	P30999-3;P30999-2	P30999-3;P30999-2	Catenin delta-1	33486000000	80	323.31	2	80	5	63.6	63.6	2.5	102.56	917	697620000	30.6008	30.5547	30.5325	30.7619	30.7143	30.7804
P70698		1.29251	-0.208749	0.0509905	0.865288	Ctps1	P70698	P70698	CTP synthase 1	6435100000	22	61.804	1	22	21	33	33	31.5	66.682	591	201100000	28.0993	28.1583	28.2704	28.454	28.4279	28.2724
P70303		0.395142	0.353072	0.402586	1.27728	Ctps2	P70303;P70303-3;P70303-2	P70303;P70303-3;P70303-2	CTP synthase 2	1373500000	8	10.378	3	7	7	10.6	9	9	65.514	586	44306000	25.6664	26.5474	25.7356	25.8779	25.8823	25.13
Q62018		1.29549	-0.652795	0.0506416	0.636047	Ctr9	Q62018;Q62018-2;Q62018-3	Q62018	RNA polymerase-associated protein CTR9 homolog	1324000000	4	6.8924	3	4	4	4.1	4.1	4.1	133.41	1173	23643000	24.884	25.4085	24.8375	25.4424	25.959	25.687
P16675		0.633622	0.363188	0.232476	1.28626	Ctsa	P16675	P16675	Lysosomal protective protein;Lysosomal protective protein 32 kDa chain;Lysosomal protective protein 20 kDa chain	2949500000	9	16.762	1	9	9	18.4	18.4	18.4	53.844	474	147470000	27.5906	27.5578	27.1217	27.1735	27.3529	26.6542
P10605	+	3.09176	0.55102	0.00080955	1.46512	Ctsb	P10605	P10605	Cathepsin B;Cathepsin B light chain;Cathepsin B heavy chain	10099000000	15	151.95	1	15	15	44	44	44	37.279	339	531510000	29.086	29.2166	29.1223	28.4978	28.6371	28.6369
P97821		0.392686	0.254367	0.404869	1.19281	Ctsc	P97821	P97821	Dipeptidyl peptidase 1;Dipeptidyl peptidase 1 exclusion domain chain;Dipeptidyl peptidase 1 heavy chain;Dipeptidyl peptidase 1 light chain	962960000	8	23.198	1	8	8	15.4	15.4	15.4	52.376	462	48148000	25.9066	25.8384	25.6656	25.7367	25.0282	25.8825
P18242		0.423232	0.0899626	0.377371	1.06434	Ctsd	P18242	P18242	Cathepsin D	83926000000	25	245.36	1	25	25	54.6	54.6	54.6	44.953	410	4662600000	32.1723	32.216	31.9598	31.987	32.1145	31.9766
P49935		0.92682	0.515306	0.118353	1.4293	Ctsh	P49935	P49935	Pro-cathepsin H;Cathepsin H mini chain;Cathepsin H;Cathepsin H heavy chain;Cathepsin H light chain	1784700000	6	82.032	1	6	6	20.4	20.4	20.4	37.17	333	111540000	26.7972	26.9389	26.1916	26.0737	26.3609	25.9471
P06797		0.843773	0.356485	0.143294	1.2803	Ctsl	P06797	P06797	Cathepsin L1;Cathepsin L1 heavy chain;Cathepsin L1 light chain	3184700000	9	19.109	1	9	9	23.7	23.7	23.7	37.547	334	265390000	27.2051	27.4723	27.7299	27.3506	26.9299	27.0574
Q9WUU7		1.00576	0.700299	0.0986827	1.62484	Ctsz	Q9WUU7	Q9WUU7	Cathepsin Z	4700200000	7	30.424	1	7	7	27.5	27.5	27.5	33.996	306	361560000	28.2282	28.2319	28.317	27.6072	26.9725	28.0965
Q60598		0.974223	-0.290233	0.106115	0.81777	Cttn	Q60598	Q60598	Src substrate cortactin	84032000000	74	323.31	1	74	74	70.3	70.3	70.3	61.249	546	3232000000	31.9604	31.7697	31.9309	32.0843	32.0202	32.4273
Q99LJ0		0.485108	0.332321	0.32726	1.25904	Cttnbp2nl	Q99LJ0	Q99LJ0	CTTNBP2 N-terminal-like protein	811510000	13	19.478	1	13	13	23.7	23.7	23.7	69.84	638	20288000	25.9135	25.4212	25.6046	25.3915	25.7227	24.8282
Q3U308		0.374896	0.103221	0.421798	1.07417	Ctu2	Q3U308	Q3U308	Cytoplasmic tRNA 2-thiolation protein 2	93130000	2	6.7291	1	2	2	5.3	5.3	5.3	56.104	514	3880400	22.4308	22.6932	22.5698	22.3282	22.6251	22.4309
Q8R3V6		0.132681	0.130391	0.736747	1.09459	Cuedc1	Q8R3V6	Q8R3V6	CUE domain-containing protein 1	447830000	4	18.265	1	4	4	11.1	11.1	11.1	42.779	388	31988000	24.955	24.2825	23.9177	24.6323	24.1595	23.9722
Q9CXX9		0.680153	-0.994916	0.208856	0.501765	Cuedc2	Q9CXX9	Q9CXX9	CUE domain-containing protein 2	715590000	6	9.5612	1	6	6	20.4	20.4	20.4	31.852	284	89449000	24.8497	22.8736	24.7251	25.4533	24.8179	25.162
Q9WTX6		0.906946	-0.184212	0.123895	0.88013	Cul1	Q9WTX6	Q9WTX6	Cullin-1	6645600000	27	180.33	1	27	27	36.2	36.2	36.2	89.69	776	144470000	28.2267	28.2829	28.4794	28.623	28.4389	28.4797
Q9D4H8		0.747724	-0.383522	0.178762	0.766564	Cul2	Q9D4H8;Q9D4H8-2	Q9D4H8;Q9D4H8-2	Cullin-2	2875700000	17	40.819	2	17	17	21.6	21.6	21.6	86.876	745	66876000	27.0871	26.6161	26.7419	26.8754	27.5293	27.191
Q9JLV5		1.70377	-0.535544	0.0197803	0.689898	Cul3	Q9JLV5	Q9JLV5	Cullin-3	9483900000	21	296.53	1	21	21	24.1	24.1	24.1	88.947	768	215540000	28.5081	28.6695	28.3871	28.8297	29.126	29.2157
Q3TCH7		1.0704	-0.170772	0.0850362	0.888367	Cul4a	Q3TCH7	Q3TCH7	Cullin-4A	5378200000	27	64.383	1	27	17	34.1	34.1	24.6	87.752	759	112050000	27.9687	28.118	27.9531	28.2902	28.1424	28.1195
A2A432		0.0705677	0.0187403	0.850026	1.01307	Cul4b	A2A432;A2A432-2	A2A432;A2A432-2	Cullin-4B	1172300000	22	40.501	2	12	12	30	22.6	22.6	110.7	970	20566000	25.9354	25.9255	25.8993	25.8177	26.0857	25.8006
Q9D5V5		0.0634781	-0.0248305	0.864016	0.982936	Cul5	Q9D5V5;Q8R3P7	Q9D5V5	Cullin-5	6781400000	34	96.161	2	34	33	41.4	41.4	40.5	90.973	780	144280000	28.2881	28.4469	28.1879	28.4377	28.4534	28.1062
Q8VE73		0.230586	-0.190786	0.588049	0.876128	Cul7	Q8VE73-3;Q8VE73	Q8VE73-3;Q8VE73	Cullin-7	562680000	7	9.2437	2	7	7	3.7	3.7	3.7	192.16	1688	6322300	23.1627	23.0605	23.4461	22.937	23.9767	23.3279
Q9CQ89		0.322379	0.323087	0.476015	1.251	Cuta	Q9CQ89;Q9CQ89-3	Q9CQ89	Protein CutA	5854100000	5	10.19	2	5	5	42.9	42.9	42.9	18.865	177	1463500000	28.2833	28.4041	27.1728	27.8419	27.4096	27.6393
Q9D8X1		1.16306	-0.567521	0.0686978	0.674775	Cutc	Q9D8X1	Q9D8X1	Copper homeostasis protein cutC homolog	3095200000	10	30.628	1	10	10	51.1	51.1	51.1	29.003	272	206350000	26.9027	26.92	26.4379	27.1717	27.138	27.6535
P53564		1.31204	-0.210697	0.0487479	0.86412	Cux1	P53564-3	P53564-3	Homeobox protein cut-like 1	14048000000	45	177.56	1	45	1	33.2	33.2	1.5	164.49	1504	195120000	29.4271	29.3459	29.3113	29.4504	29.6812	29.5847
Q9JHS9	+	2.75404	-1.15398	0.00176183	0.449382	Cwc15	Q9JHS9	Q9JHS9	Spliceosome-associated protein CWC15 homolog	2257600000	10	27.232	1	10	10	35.8	35.8	35.8	26.624	229	282200000	26.226	26.3825	25.9899	27.5565	27.2009	27.3029
Q8C5N3		0.0870986	-0.0783888	0.818279	0.947115	Cwc22	Q8C5N3-2;Q8C5N3	Q8C5N3-2;Q8C5N3	Pre-mRNA-splicing factor CWC22 homolog	901800000	2	2.1991	2	2	2	3.8	3.8	3.8	104.21	902	22545000	25.4693	25.425	25.1143	25.9441	25.3919	24.9078
Q3TKY6		0.380802	0.234623	0.416101	1.1766	Cwc27	Q3TKY6	Q3TKY6	Peptidyl-prolyl cis-trans isomerase CWC27 homolog	763450000	8	27.511	1	8	8	29.4	29.4	29.4	53.542	469	40181000	25.5343	25.0522	25.6653	25.2062	25.4814	24.8603
P97792		0.674278	-0.208023	0.211701	0.865723	Cxadr	P97792;P97792-2;P97792-3	P97792;P97792-2	Coxsackievirus and adenovirus receptor homolog	3156200000	13	41.54	3	13	13	35.6	35.6	35.6	39.947	365	150290000	27.3406	26.9884	27.0694	27.2564	27.2434	27.5226
P56395		0.70217	0.183424	0.198532	1.13558	Cyb5a	P56395	P56395	Cytochrome b5	40316000000	15	323.31	1	15	15	67.2	67.2	67.2	15.241	134	6719400000	31.0555	31.0705	31.3638	30.9758	30.8708	31.0931
Q9CQX2		0.07206	0.0330919	0.84711	1.0232	Cyb5b	Q9CQX2	Q9CQX2	Cytochrome b5 type B	35628000000	12	323.31	1	12	12	65.8	65.8	65.8	16.318	146	5938100000	31.1505	31.0337	31.1767	31.2575	31.226	30.7782
Q9DB73		0.630096	0.226105	0.234371	1.16967	Cyb5r1	Q9DB73;Q9DB73-2	Q9DB73;Q9DB73-2	NADH-cytochrome b5 reductase 1	5145600000	10	44.214	2	10	10	36.1	36.1	36.1	34.134	305	367540000	27.9392	28.0989	28.2899	27.8454	28.1176	27.6866
Q9DCN2		0.0926537	0.0455805	0.807879	1.0321	Cyb5r3	Q9DCN2-2;Q9DCN2	Q9DCN2-2;Q9DCN2	NADH-cytochrome b5 reductase 3;NADH-cytochrome b5 reductase 3 membrane-bound form;NADH-cytochrome b5 reductase 3 soluble form	40195000000	23	323.31	2	23	23	82.4	82.4	82.4	31.549	278	2871100000	30.8964	31.2062	30.6483	30.7917	31.0086	30.814
Q61093		0.631709	0.358326	0.233502	1.28194	Cybb	Q61093	Q61093	Cytochrome b-245 heavy chain	433370000	3	4.8346	1	3	3	6.1	6.1	6.1	65.304	570	16051000	24.4517	24.7705	25.0705	24.2911	24.7638	24.1628
Q9D0M3		0.990762	0.80729	0.10215	1.74992	Cyc1	Q9D0M3-2;Q9D0M3	Q9D0M3-2;Q9D0M3	Cytochrome c1, heme protein, mitochondrial	220000000000	21	323.31	2	21	21	82.7	82.7	82.7	29.497	266	20039000000	33.9067	34.0667	33.5473	33.3937	33.3718	32.3334
P62897		0.141734	0.0734673	0.721549	1.05224	Cycs	P62897;CON__P62894;P00015	P62897	Cytochrome c, somatic	1090000000000	31	323.31	3	31	31	99	99	99	11.605	105	182000000000	35.6123	35.9105	35.9656	35.4584	35.8146	35.995
Q7TMB8		0.0992679	-0.0402368	0.795668	0.972495	Cyfip1	Q7TMB8;Q7TMB8-2	Q7TMB8;Q7TMB8-2	Cytoplasmic FMR1-interacting protein 1	4203300000	19	35.785	2	19	9	15.4	15.4	8	145.24	1253	65677000	27.4793	27.258	27.4645	27.273	27.689	27.3605
Q9CX80	+	2.17557	0.609339	0.00667461	1.52556	Cygb	Q9CX80	Q9CX80	Cytoglobin	8329000000	16	52.994	1	16	16	53.2	53.2	53.2	21.465	190	640690000	28.6245	28.8099	28.5482	28.0667	27.8908	28.1971
P24457		0.0989471	-0.12353	0.796256	0.917939	Cyp2d11	P24457;Q8CIM7;P24456	P24457;Q8CIM7;P24456	Cytochrome P450 2D11;Cytochrome P450 2D26;Cytochrome P450 2D10	1342600000	2	7.7924	3	2	2	5.6	5.6	5.6	56.987	504	46297000	25.6524	25.9054	24.9146	25.7692	24.9728	26.101
Q9DBX6		0.770157	-0.717972	0.169763	0.607951	Cyp2s1	Q9DBX6	Q9DBX6	Cytochrome P450 2S1	500960000	6	13.139	1	6	6	11.8	11.8	11.8	55.631	501	17892000	24.3775	24.0855	24.4227	25.2474	25.5876	24.2045
P18406	+	1.60533	-0.979432	0.0248126	0.507179	Cyr61	P18406	P18406	Protein CYR61	399800000	5	9.141	1	5	5	16.1	16.1	16.1	41.709	379	15377000	24.2383	23.8691	24.4009	25.4552	24.696	25.2954
O08967		0.494833	0.536806	0.320013	1.45076	Cyth3	O08967	O08967	Cytohesin-3	128240000	2	2.7782	1	2	2	6.3	6.3	6.3	46.279	399	6749300	23.3076	23.4109	23.4679	23.3962	21.9202	23.2595
Q9D172		0.285159	0.124751	0.51861	1.09032	D10Jhu81e	Q9D172	Q9D172	ES1 protein homolog, mitochondrial	649000000000	33	323.31	1	33	33	86.5	86.5	86.5	28.09	266	49932000000	34.7627	35.2043	34.6828	34.7555	34.6395	34.8805
Q9Z1R4		1.1876	-0.22765	0.0649237	0.854025	D17h6s53e	Q9Z1R4	Q9Z1R4	Uncharacterized protein C6orf47 homolog	2987900000	13	42.692	1	13	13	32.1	32.1	32.1	32.014	293	248990000	27.2064	27.2075	26.9733	27.2678	27.4165	27.3859
Q8CIM3	+	1.80762	-0.739303	0.0155735	0.599029	D2hgdh	Q8CIM3	Q8CIM3	D-2-hydroxyglutarate dehydrogenase, mitochondrial	713040000	3	24.126	1	3	3	9.2	9.2	9.2	58.575	535	29710000	24.5568	24.7576	24.5333	25.6684	25.3062	25.091
Q8BGN2		0.285327	0.437837	0.51841	1.35457	D3Ertd751e	Q8BGN2;Q8BGN2-2	Q8BGN2	UPF0462 protein C4orf33 homolog	1055100000	7	14.83	2	7	7	32.3	32.3	32.3	22.46	192	87929000	26.7511	26.5683	25.5856	26.386	26.3458	24.8597
Q8R1F0		1.30046	-0.68321	0.0500652	0.622778	D8Ertd738e	Q8R1F0	Q8R1F0	Leydig cell tumor 10 kDa protein homolog	1153700000	6	5.9745	1	6	6	40.4	40.4	40.4	10.197	94	288410000	25.4981	25.2992	25.7922	26.4891	25.8237	26.3263
Q8BPM0		2.33296	-0.323299	0.00464563	0.79924	Daam1	Q8BPM0-2;Q8BPM0;Q8BPM0-3	Q8BPM0-2;Q8BPM0	Disheveled-associated activator of morphogenesis 1	12819000000	49	197.84	3	49	45	35.9	35.9	33.9	122.27	1068	217280000	29.1633	29.1797	29.0884	29.3952	29.561	29.4451
Q80U19		0.780901	-0.358208	0.165615	0.780133	Daam2	Q80U19;Q80U19-2	Q80U19	Disheveled-associated activator of morphogenesis 2	748790000	15	13.855	2	11	11	16.1	14.1	14.1	128.37	1115	11345000	25.4046	25.6203	25.4648	26.2519	25.7157	25.5967
P98078	+	2.66214	0.792672	0.00217699	1.73228	Dab2	P98078-2;P98078;P98078-3	P98078-2;P98078;P98078-3	Disabled homolog 2	10719000000	29	140.28	3	29	29	43.5	43.5	43.5	80.091	745	345770000	29.8478	29.5923	29.4783	28.799	28.8424	28.899
Q3UHC7	+	1.92548	0.643925	0.011872	1.56257	Dab2ip	Q3UHC7-4;Q3UHC7-3;Q3UHC7;Q3UHC7-2	Q3UHC7-4;Q3UHC7-3;Q3UHC7;Q3UHC7-2	Disabled homolog 2-interacting protein	698690000	11	8.9211	4	11	11	9.9	9.9	9.9	125.03	1132	10428000	25.4267	25.328	25.4871	24.5017	24.8377	24.9705
Q62165		0.310543	-0.158855	0.489167	0.895736	Dag1	Q62165	Q62165	Dystroglycan;Alpha-dystroglycan;Beta-dystroglycan	61314000000	29	300.7	1	29	29	29.9	29.9	29.9	96.904	893	1572200000	31.3097	31.5668	31.1847	31.1854	31.5641	31.7882
Q91WC9		0.374767	0.260815	0.421923	1.19816	Daglb	Q91WC9	Q91WC9	Sn1-specific diacylglycerol lipase beta	232060000	3	4.91	1	3	3	7.2	7.2	7.2	73.904	669	8287800	24.1969	23.4646	23.569	23.7121	23.6109	23.1249
Q8VC30		2.32719	-0.396922	0.00470776	0.759477	Dak	Q8VC30	Q8VC30	Bifunctional ATP-dependent dihydroxyacetone kinase/FAD-AMP lyase (cyclizing);ATP-dependent dihydroxyacetone kinase;FAD-AMP lyase (cyclizing)	4150600000	18	132.35	1	18	18	40.3	40.3	40.3	59.69	578	143130000	27.3864	27.2971	27.3574	27.6992	27.6613	27.8712
Q91XC8		0.585715	-0.448085	0.259588	0.733015	Dap	Q91XC8	Q91XC8	Death-associated protein 1	9856800000	7	9.8254	1	7	7	43.1	43.1	43.1	11.154	102	1232100000	28.0564	28.0618	29.0818	28.8805	28.8168	28.8469
Q9ER88		0.0563952	0.0213617	0.878223	1.01492	Dap3	Q9ER88;Q9ER88-2	Q9ER88;Q9ER88-2	28S ribosomal protein S29, mitochondrial	7412900000	21	85.126	2	21	21	46.5	46.5	46.5	44.699	391	322300000	28.437	28.6005	28.4041	28.3877	28.6859	28.304
O54784		0.107395	-0.297355	0.780917	0.813743	Dapk3	O54784	O54784	Death-associated protein kinase 3	304320000	3	3.2331	1	3	3	7.1	7.1	7.1	51.421	448	16017000	23.848	24.8999	21.6881	23.9872	24.2023	23.1385
Q922B2		0.218666	0.125605	0.604413	1.09096	Dars	Q922B2	Q922B2	Aspartate--tRNA ligase, cytoplasmic	23483000000	42	245.52	1	42	42	63.9	63.9	63.9	57.147	501	652310000	30.0475	30.5402	30.1772	30.0991	30.4347	29.8543
Q8BIP0		0.19434	0.198411	0.639235	1.14743	Dars2	Q8BIP0	Q8BIP0	Aspartate--tRNA ligase, mitochondrial	1734200000	13	23.356	1	13	13	24	24	24	74.101	653	43355000	26.4852	26.1148	26.6963	25.8431	25.9196	26.9384
Q9JII5		0.662236	-0.36222	0.217653	0.777966	Dazap1	Q9JII5-2;Q9JII5	Q9JII5-2;Q9JII5	DAZ-associated protein 1	11014000000	13	45.061	2	13	13	38	38	38	43.086	405	1101400000	29.3289	29.3988	28.7087	29.6639	29.2825	29.5766
P31786	+	2.16214	0.469775	0.00688431	1.38489	Dbi	P31786	P31786	Acyl-CoA-binding protein	471000000000	21	323.31	1	21	21	95.4	95.4	95.4	10	87	118000000000	34.743	34.7538	34.6235	34.0924	34.2434	34.3752
Q9QXS6	+	1.64433	1.1925	0.0226814	2.28549	Dbn1	Q9QXS6-3;Q9QXS6;Q9QXS6-2	Q9QXS6-3;Q9QXS6;Q9QXS6-2	Drebrin	974770000	17	35.576	3	17	17	29.1	29.1	29.1	72.416	660	37491000	26.5328	25.9978	26.0952	25.5694	24.8724	24.6065
Q62418		0.614378	-0.205877	0.243009	0.867011	Dbnl	Q62418-2;Q62418-3	Q62418-2;Q62418-3	Drebrin-like protein	17893000000	32	282.58	2	32	1	63.3	63.3	4.2	48.428	433	852040000	29.6497	29.7097	29.5121	29.798	29.6071	30.0841
P53395		0.296433	-0.0700226	0.505321	0.952623	Dbt	P53395	P53395	Lipoamide acyltransferase component of branched-chain alpha-keto acid dehydrogenase complex, mitochondrial	33323000000	27	98.659	1	27	27	36.5	36.5	36.5	53.246	482	1149100000	30.3353	30.6337	30.4398	30.4617	30.5721	30.5851
Q91VU6		0.150367	-0.0599651	0.707347	0.959287	Dcaf11	Q91VU6;Q91VU6-2	Q91VU6;Q91VU6-2	DDB1- and CUL4-associated factor 11	1580300000	8	36.933	2	8	8	20.6	20.6	20.6	61.991	549	63212000	26.5075	26.4764	26.3646	26.6263	26.2265	26.6756
Q9DC22		0.742415	-0.227643	0.180961	0.854029	Dcaf6	Q9DC22	Q9DC22	DDB1- and CUL4-associated factor 6	3139300000	15	61.222	1	15	15	18.9	18.9	18.9	97.587	876	84847000	27.1087	27.2374	27.5424	27.411	27.5649	27.5955
P61963		0.69758	0.257353	0.200641	1.19528	Dcaf7	P61963	P61963	DDB1- and CUL4-associated factor 7	802700000	6	23.861	1	6	6	24.6	24.6	24.6	38.926	342	53513000	25.7719	25.8336	26.0018	25.7185	25.8076	25.3091
Q8N7N5		0.948368	-0.28664	0.112624	0.819809	Dcaf8	Q8N7N5;Q8N7N5-2	Q8N7N5;Q8N7N5-2	DDB1- and CUL4-associated factor 8	5961900000	21	131.52	2	21	21	25.2	25.2	25.2	66.031	591	205580000	27.6214	27.9896	27.6944	27.8988	28.0724	28.194
Q8BHC4		0.155556	0.0763594	0.698947	1.05435	Dcakd	Q8BHC4	Q8BHC4	Dephospho-CoA kinase domain-containing protein	3876300000	9	40.71	1	9	9	40.3	40.3	40.3	26.476	231	298170000	27.4465	27.5098	27.6953	27.1425	27.5952	27.6847
Q9JLM8		0.838972	0.734648	0.144887	1.66399	Dclk1	Q9JLM8;Q9JLM8-2;O88809;Q6PGN3-5;Q6PGN3-2;Q6PGN3-3	Q9JLM8;Q9JLM8-2	Serine/threonine-protein kinase DCLK1	331580000	6	13.772	6	6	5	8.1	8.1	7	84.152	756	9752300	24.8487	23.704	23.8324	23.1479	23.2784	23.7548
P28654	+	1.93833	1.0902	0.0115258	2.12903	Dcn	P28654	P28654	Decorin	132000000000	37	323.31	1	37	36	65	65	65	39.809	354	6954100000	32.6456	33.3646	33.2391	32.2001	31.9433	31.8352
Q9DAR7		1.70649	0.295544	0.0196566	1.22735	Dcps	Q9DAR7	Q9DAR7	m7GpppX diphosphatase	5695900000	18	96.581	1	18	18	47.6	47.6	47.6	38.988	338	284800000	28.27	28.2693	28.1659	28.0803	27.8699	27.8683
O08788		0.811578	-0.132284	0.15432	0.912386	Dctn1	O08788-2;O08788	O08788-2;O08788	Dynactin subunit 1	76020000000	107	323.31	2	107	107	63.6	63.6	63.6	138.2	1243	1226100000	31.7826	31.8223	31.7146	31.7727	31.9422	32.0014
Q99KJ8		0.215636	-0.0447299	0.608645	0.969471	Dctn2	Q99KJ8	Q99KJ8	Dynactin subunit 2	90464000000	35	323.31	1	35	35	70.4	70.4	70.4	44.116	402	4523200000	32.3011	32.4173	32.1719	32.4104	32.3367	32.2774
Q9Z0Y1		0.0924671	0.0555846	0.808226	1.03928	Dctn3	Q9Z0Y1	Q9Z0Y1	Dynactin subunit 3	7435500000	16	29.57	1	16	16	63.4	63.4	63.4	20.978	186	675960000	28.3804	28.5689	28.6704	28.5015	28.8163	28.1351
Q8CBY8		0.079047	0.0134106	0.833591	1.00934	Dctn4	Q8CBY8-2;Q8CBY8	Q8CBY8-2;Q8CBY8	Dynactin subunit 4	6269700000	22	177.17	2	22	22	59.6	59.6	59.6	52.241	460	261240000	28.1879	28.2223	28.1038	28.167	28.2368	28.07
Q9QZB9		0.661643	0.302507	0.21795	1.23329	Dctn5	Q9QZB9	Q9QZB9	Dynactin subunit 5	3626100000	12	127.42	1	12	12	39	39	39	20.14	182	604340000	27.5853	28.235	27.6724	27.4679	27.5185	27.5987
Q9WUB4		0.139513	0.128269	0.725248	1.09298	Dctn6	Q9WUB4	Q9WUB4	Dynactin subunit 6	4295500000	9	17.387	1	9	9	37.9	37.9	37.9	20.67	190	613640000	27.9855	27.4851	26.8661	27.3998	27.1102	27.4419
Q9QY93		0.307922	-0.656308	0.492128	0.6345	Dctpp1	Q9QY93	Q9QY93	dCTP pyrophosphatase 1	280690000	7	25.929	1	7	7	57.1	57.1	57.1	18.795	170	25518000	23.932	21.5531	24.2078	23.4964	23.9398	24.2255
Q9QZ73		1.59296	-0.229493	0.0255294	0.852934	Dcun1d1	Q9QZ73	Q9QZ73	DCN1-like protein 1	2494300000	9	78.895	1	8	8	23.9	20.5	20.5	30.097	259	191870000	26.9477	26.9294	27.0649	27.1207	27.2961	27.2136
Q8BZJ7		0.208629	0.126897	0.618545	1.09194	Dcun1d2	Q8BZJ7-4;Q8BZJ7-2;Q8BZJ7	Q8BZJ7-4;Q8BZJ7-2;Q8BZJ7	DCN1-like protein 2	4908500000	13	126.79	3	13	12	43.7	43.7	43.7	22.869	199	446220000	27.5365	27.9261	28.0026	27.3671	28.0113	27.706
Q91X52		1.18162	-0.262069	0.065823	0.833891	Dcxr	Q91X52	Q91X52	L-xylulose reductase	1526400000	12	23.64	1	11	11	45.5	43.9	43.9	25.746	244	101760000	26.2921	25.9664	26.089	26.295	26.3992	26.4395
Q9D9Z5		0.658025	-1.34566	0.219773	0.393474	Dda1	Q9D9Z5	Q9D9Z5	DET1- and DDB1-associated protein 1	447780000	3	3.3523	1	3	3	28.4	28.4	28.4	11.753	102	63968000	24.2403	21.5907	24.4782	24.8038	24.8173	24.725
Q9CWS0	+	1.91717	0.772109	0.0121013	1.70776	Ddah1	Q9CWS0	Q9CWS0	N(G),N(G)-dimethylarginine dimethylaminohydrolase 1	1447100000	9	22.186	1	8	8	30.5	27.7	27.7	31.381	285	85123000	25.9796	26.0043	26.1473	25.2951	24.9672	25.5526
Q99LD8		0.163436	0.0456861	0.686379	1.03217	Ddah2	Q99LD8	Q99LD8	N(G),N(G)-dimethylarginine dimethylaminohydrolase 2	53876000000	25	305.89	1	25	24	82.8	82.8	82.8	29.645	285	3169200000	31.2924	31.3725	31.0914	31.2095	31.3153	31.0944
Q3U1J4		0.482168	-0.118894	0.329482	0.920893	Ddb1	Q3U1J4	Q3U1J4	DNA damage-binding protein 1	6827700000	25	205.11	1	25	25	21.7	21.7	21.7	126.85	1140	124140000	28.2527	28.5601	28.4148	28.6228	28.5446	28.4168
A2ADY9		0.325376	-0.134391	0.472742	0.911054	Ddi2	A2ADY9;Q9DAF3	A2ADY9	Protein DDI1 homolog 2	6174600000	16	100.83	2	16	16	44.1	44.1	44.1	44.59	399	294030000	27.9663	28.2276	27.9478	27.9062	28.2485	28.3902
Q922Z0		0.152722	-0.11765	0.703522	0.921688	Ddo	Q922Z0	Q922Z0	D-aspartate oxidase	967690000	7	7.4211	1	7	7	18.5	18.5	18.5	37.546	341	56923000	25.2968	25.339	26.0484	25.5001	25.9829	25.5542
O54734		0.658255	0.445319	0.219657	1.36162	Ddost	O54734	O54734	Dolichyl-diphosphooligosaccharide--protein glycosyltransferase 48 kDa subunit	4089800000	9	55.869	1	9	9	30.8	30.8	30.8	49.027	441	185900000	27.3422	27.768	28.1859	27.5848	27.4133	26.962
Q80WW9		0.73994	-0.710031	0.181995	0.611307	Ddrgk1	Q80WW9	Q80WW9	DDRGK domain-containing protein 1	4406900000	8	25.361	1	8	8	32.7	32.7	32.7	35.977	315	314780000	27.0036	27.4607	26.9898	28.6545	27.6587	27.271
O35215		0.0194234	-0.0077165	0.956261	0.994666	Ddt	O35215	O35215	D-dopachrome decarboxylase	68316000000	14	323.31	1	14	14	99.2	99.2	99.2	13.077	118	7590600000	31.758	31.6149	31.5065	31.839	31.6029	31.4606
Q91VR5		0.11275	-0.0338491	0.771347	0.976811	Ddx1	Q91VR5	Q91VR5	ATP-dependent RNA helicase DDX1	55648000000	68	323.31	1	68	68	80	80	80	82.499	740	1426900000	31.4551	31.4757	31.3565	31.3897	31.6653	31.3339
Q80Y44		0.271834	0.424328	0.534769	1.34195	Ddx10	Q80Y44	Q80Y44	Probable ATP-dependent RNA helicase DDX10	384200000	2	1.6456	1	2	2	3	3	3	100.74	875	8174500	24.8866	24.7931	24.5638	23.0919	25.0326	24.8459
Q501J6		0.140974	0.0373052	0.722814	1.0262	Ddx17	Q501J6;Q501J6-2	Q501J6;Q501J6-2	Probable ATP-dependent RNA helicase DDX17	18113000000	45	274.4	2	32	32	55.5	45.4	45.4	72.399	650	566020000	29.9856	29.8366	29.668	29.8112	29.8411	29.726
Q61655		0.29295	-0.170439	0.509389	0.888572	Ddx19a	Q61655	Q61655	ATP-dependent RNA helicase DDX19A	14337000000	27	230.15	1	27	25	42.9	42.9	40.6	53.932	478	512030000	29.4471	29.749	28.9847	29.4519	29.7142	29.5259
Q9JJY4		1.68415	-0.422511	0.0206945	0.746125	Ddx20	Q9JJY4	Q9JJY4	Probable ATP-dependent RNA helicase DDX20	1812500000	9	15.047	1	9	9	14.8	14.8	14.8	91.709	825	43156000	26.4208	26.6854	26.3437	26.9933	26.8952	26.8289
Q9JIK5		0.62253	0.0535692	0.23849	1.03783	Ddx21	Q9JIK5	Q9JIK5	Nucleolar RNA helicase 2	4573900000	30	104.9	1	30	30	43.9	43.9	43.9	93.55	851	93344000	27.6885	27.7782	27.6608	27.6867	27.6407	27.6394
Q9ESV0		0.132183	0.170002	0.737593	1.12506	Ddx24	Q9ESV0	Q9ESV0	ATP-dependent RNA helicase DDX24	2468000000	8	10.02	1	8	8	10.6	10.6	10.6	96.428	857	53653000	27.5323	27.9624	27.2737	27.9298	27.7607	26.568
Q921N6		0.422999	0.601912	0.377573	1.51773	Ddx27	Q921N6;Q921N6-2	Q921N6	Probable ATP-dependent RNA helicase DDX27	190730000	5	3.1998	2	4	4	5.7	4.7	4.7	85.938	760	4435600	23.4904	23.7811	23.5031	23.6181	23.56	21.7908
Q9CWT6	+	2.82536	-0.597467	0.001495	0.660913	Ddx28	Q9CWT6	Q9CWT6	Probable ATP-dependent RNA helicase DDX28	601140000	8	18.906	1	8	8	17.4	17.4	17.4	59.514	540	22264000	24.5369	24.4746	24.5979	25.2366	25.0043	25.1609
Q8VDW0		0.378737	0.242373	0.418083	1.18294	Ddx39a	Q8VDW0;Q8VDW0-2	Q8VDW0	ATP-dependent RNA helicase DDX39A	1122000000	19	21.701	2	6	6	37.7	20.4	20.4	49.067	427	59053000	25.7362	25.7611	26.1364	25.5952	25.2494	26.0621
Q9Z1N5		0.335515	-0.102343	0.461833	0.931519	Ddx39b	Q9Z1N5	Q9Z1N5	Spliceosome RNA helicase Ddx39b	34240000000	29	308.84	1	29	16	51.4	51.4	36.2	49.035	428	1802100000	30.6318	30.8515	30.437	30.7814	30.7813	30.6647
Q62167		0.764042	-0.128728	0.17217	0.914637	Ddx3x	Q62167;P16381	Q62167;P16381	ATP-dependent RNA helicase DDX3X;Putative ATP-dependent RNA helicase Pl10	37361000000	50	323.31	2	49	20	61.6	61.6	30.1	73.101	662	957990000	30.6363	30.8175	30.5557	30.7967	30.8068	30.7922
Q62095		1.10513	-0.419251	0.0785003	0.747813	Ddx3y	Q62095	Q62095	ATP-dependent RNA helicase DDX3Y	3063200000	49	79.864	1	19	19	60.2	28.3	28.3	73.427	658	72934000	26.8186	26.9657	26.6844	26.9668	27.517	27.2427
Q810A7		0.603639	-0.14367	0.249092	0.905214	Ddx42	Q810A7;Q810A7-2	Q810A7;Q810A7-2	ATP-dependent RNA helicase DDX42	5078400000	32	137.63	2	32	32	39.5	39.5	39.5	101.96	929	115420000	27.9757	27.8512	27.885	27.9416	27.954	28.2474
Q569Z5		1.9282	-0.215797	0.0117977	0.86107	Ddx46	Q569Z5;Q569Z5-2	Q569Z5;Q569Z5-2	Probable ATP-dependent RNA helicase DDX46	8244900000	48	124.15	2	48	48	43.3	43.3	43.3	117.45	1032	155560000	28.806	28.7322	28.6769	28.918	29.0178	28.9267
Q61656		0.194301	-0.050368	0.639292	0.96569	Ddx5	Q61656	Q61656	Probable ATP-dependent RNA helicase DDX5	64999000000	67	323.31	1	67	54	62.2	62.2	53.3	69.289	614	2031200000	31.6372	31.3649	31.5542	31.4653	31.5748	31.6673
Q99MJ9		1.10052	-0.530616	0.0793372	0.692259	Ddx50	Q99MJ9	Q99MJ9	ATP-dependent RNA helicase DDX50	1631400000	14	28.021	1	14	14	24	24	24	82.175	734	42931000	26.128	25.5068	25.9096	26.2354	26.2517	26.6491
Q8K4L0		0.944497	-0.660561	0.113633	0.632632	Ddx54	Q8K4L0	Q8K4L0	ATP-dependent RNA helicase DDX54	340040000	3	13.547	1	3	3	3.7	3.7	3.7	97.747	874	7556500	23.1842	23.712	23.8586	23.8998	24.0933	24.7434
Q6Q899		0.516675	0.1559	0.304316	1.11412	Ddx58	Q6Q899;Q6Q899-2;Q6Q899-3;Q6Q899-4	Q6Q899;Q6Q899-2	Probable ATP-dependent RNA helicase DDX58	2911000000	25	42.58	4	25	25	26.5	26.5	26.5	105.97	926	67697000	27.2231	27.4232	27.0152	26.9456	27.105	27.1432
P54823		0.628267	-0.258635	0.23536	0.835879	Ddx6	P54823	P54823	Probable ATP-dependent RNA helicase DDX6	3597200000	13	111.18	1	13	13	33.1	33.1	33.1	54.191	483	128470000	27.1726	27.1486	27.1625	27.1092	27.4005	27.7499
Q9CQ62		1.88048	0.427834	0.0131679	1.34521	Decr1	Q9CQ62	Q9CQ62	2,4-dienoyl-CoA reductase, mitochondrial	212000000000	35	323.31	1	35	35	60.3	60.3	60.3	36.213	335	11182000000	33.3258	33.5956	33.5326	32.9446	33.0807	33.1452
O09005		0.452489	-0.410162	0.352786	0.752539	Degs1	O09005	O09005	Sphingolipid delta(4)-desaturase DES1	1726000000	3	24.944	1	3	3	16.1	16.1	16.1	38.241	323	172600000	26.2635	26.6036	26.6183	26.7503	26.351	27.6145
Q7TNV0	+	2.39287	-0.514386	0.00404694	0.700091	Dek	Q7TNV0	Q7TNV0	Protein DEK	6579200000	21	57.567	1	21	21	39.5	39.5	39.5	43.158	380	313300000	28.0668	28.0067	28.1152	28.4495	28.5554	28.7269
Q3U1T9		1.29915	-0.328193	0.0502166	0.796534	Dennd1b	Q3U1T9;Q3U1T9-4;Q3U1T9-2;Q3U1T9-3;Q3U1T9-5	Q3U1T9;Q3U1T9-4;Q3U1T9-2	DENN domain-containing protein 1B	274730000	3	10.579	5	3	3	5.7	5.7	5.7	85.525	766	7849600	23.9954	23.7559	23.9665	24.1536	24.4162	24.1327
Q3U1Y4		1.78479	-0.496861	0.0164138	0.708647	Dennd4b	Q3U1Y4;Q3U1Y4-2;Q3U1Y4-3	Q3U1Y4;Q3U1Y4-2;Q3U1Y4-3	DENN domain-containing protein 4B	1451000000	6	16.381	3	6	6	6.5	6.5	6.5	164.74	1499	23786000	25.5766	25.9538	25.6229	26.1394	26.2375	26.2669
A6H8H2		1.2994	-0.164441	0.0501875	0.892274	Dennd4c	A6H8H2;A6H8H2-2	A6H8H2;A6H8H2-2	DENN domain-containing protein 4C	8481400000	51	286	2	51	51	29.1	29.1	29.1	211.46	1906	95296000	28.5804	28.5058	28.5137	28.5897	28.7409	28.7627
Q6PAL8		0.220536	0.214268	0.601816	1.16012	Dennd5a	Q6PAL8	Q6PAL8	DENN domain-containing protein 5A	5455200000	12	16.336	1	12	11	9.8	9.8	9	146.65	1287	92461000	28.5567	28.9091	27.9879	28.0342	27.973	28.8037
A2RSQ0		0.500624	-0.889002	0.315774	0.539987	Dennd5b	A2RSQ0	A2RSQ0	DENN domain-containing protein 5B	248500000	7	6.8297	1	6	6	7.5	6.8	6.8	144.63	1274	4284500	24.1075	22.9486	21.4733	23.4554	23.7968	23.9442
Q9CQJ6		1.34801	-0.623135	0.0448736	0.649259	Denr	Q9CQJ6	Q9CQJ6	Density-regulated protein	4628300000	15	158.52	1	15	15	63.1	63.1	63.1	22.166	198	514260000	27.1459	27.1786	27.5807	27.6573	27.8919	28.2254
Q570Y9	+	1.94238	0.761134	0.0114187	1.69482	Deptor	Q570Y9;Q570Y9-2;Q570Y9-3	Q570Y9;Q570Y9-2;Q570Y9-3	DEP domain-containing mTOR-interacting protein	640990000	8	20.946	3	8	8	25.4	25.4	25.4	46.119	409	32050000	25.392	25.6575	25.2406	24.6845	24.8704	24.4517
P31001		0.0157356	0.00416565	0.964416	1.00289	Des	P31001	P31001	Desmin	1820000000000	101	323.31	1	93	93	97.7	95.1	95.1	53.497	469	56854000000	36.307	36.3831	36.2536	36.4087	36.1535	36.3692
O54786		0.074275	-0.0263844	0.842801	0.981878	Dffa	O54786-2	O54786-2	DNA fragmentation factor subunit alpha	4477100000	12	41.816	1	12	1	47.2	47.2	7.2	29.182	265	373090000	27.5641	27.9495	27.6922	27.7519	27.8563	27.6768
Q9Z2A7	+	1.72995	2.46143	0.0186232	5.50763	Dgat1	Q9Z2A7	Q9Z2A7	Diacylglycerol O-acyltransferase 1	538260000	6	27.068	1	6	6	10.4	10.4	10.4	56.789	498	31662000	26.3818	26.1471	25.2725	23.7652	24.2388	22.4132
Q80UP3		0.869269	-0.557791	0.135124	0.679342	Dgkz	Q80UP3	Q80UP3	Diacylglycerol kinase zeta	2395300000	18	77.694	1	18	18	23.6	23.6	23.6	104.03	929	58421000	26.1862	26.3114	26.8849	26.6466	27.047	27.3623
Q9QX60		0.647142	0.346497	0.22535	1.27147	Dguok	Q9QX60-2;Q9QX60	Q9QX60-2;Q9QX60	Deoxyguanosine kinase, mitochondrial	5762400000	7	10.405	2	7	7	42.7	42.7	42.7	28.807	246	523860000	28.6001	27.8763	28.0784	27.9159	27.9775	27.6219
Q9DBB8		0.39849	-0.157548	0.399494	0.896548	Dhdh	Q9DBB8	Q9DBB8	Trans-1,2-dihydrobenzene-1,2-diol dehydrogenase	17229000000	20	267.03	1	20	20	49.5	49.5	49.5	36.3	333	1076800000	29.1562	29.701	29.5504	29.6005	29.7049	29.5748
P00375		0.752421	0.399679	0.176839	1.31921	Dhfr	P00375	P00375	Dihydrofolate reductase	428330000	6	6.3455	1	6	6	36.4	36.4	36.4	21.606	187	35694000	24.2765	24.5005	24.7674	24.1424	23.7584	24.4446
O35435		1.10931	-0.101355	0.0777474	0.932157	Dhodh	O35435	O35435	Dihydroorotate dehydrogenase (quinone), mitochondrial	16092000000	27	278.59	1	27	27	73.4	73.4	73.4	42.699	395	766300000	29.7364	29.7078	29.708	29.7563	29.8016	29.8984
Q99L04		0.458319	0.177366	0.348081	1.13082	Dhrs1	Q99L04	Q99L04	Dehydrogenase/reductase SDR family member 1	5876900000	20	48.627	1	20	20	60.7	60.7	60.7	34.005	313	309310000	28.6216	28.2986	28.2393	28.0354	28.1593	28.4327
Q3U0B3		0.536335	-0.237055	0.290847	0.848475	Dhrs11	Q3U0B3	Q3U0B3	Dehydrogenase/reductase SDR family member 11	8649300000	11	46.7	1	11	11	52.7	52.7	52.7	28.274	260	540580000	28.5151	28.5754	28.2047	28.9603	28.4195	28.6266
Q5SS80		0.224791	0.179564	0.595949	1.13254	Dhrs13	Q5SS80;Q5SS80-2	Q5SS80;Q5SS80-2	Dehydrogenase/reductase SDR family member 13	604410000	8	10.401	2	8	8	29.3	29.3	29.3	40.744	376	30220000	24.9979	24.8976	24.9566	24.3881	24.5387	25.3866
Q99LB2		0.542446	-0.222672	0.286783	0.856977	Dhrs4	Q99LB2	Q99LB2	Dehydrogenase/reductase SDR family member 4	33983000000	28	188.98	1	28	28	59.1	59.1	59.1	29.884	279	2265500000	30.5132	30.8864	30.2625	30.7677	30.7749	30.7875
Q9CXR1	+	2.29009	0.544788	0.00512752	1.45881	Dhrs7	Q9CXR1	Q9CXR1	Dehydrogenase/reductase SDR family member 7	5560800000	14	61.502	1	14	14	29	29	29	38.167	338	327100000	28.0937	28.1447	28.0561	27.3866	27.5596	27.714
Q99J47	+	1.58933	0.8583	0.0257438	1.8129	Dhrs7b	Q99J47;Q99J47-2	Q99J47;Q99J47-2	Dehydrogenase/reductase SDR family member 7B	6456900000	12	33.633	2	12	12	28.8	28.8	28.8	34.986	323	403560000	28.9052	29.0663	28.8519	28.5085	28.0597	27.6804
Q8CHS7		0.304198	-0.132101	0.496366	0.912502	Dhrs7c	Q8CHS7	Q8CHS7	Dehydrogenase/reductase SDR family member 7C	7453900000	14	34.637	1	14	14	39.2	39.2	39.2	34.467	311	414100000	28.3742	28.606	28.1675	28.5922	28.6787	28.2732
O35286		0.123972	-0.0543512	0.751672	0.963027	Dhx15	O35286	O35286	Pre-mRNA-splicing factor ATP-dependent RNA helicase DHX15	6603200000	18	62.52	1	18	18	18.9	18.9	18.9	91.006	795	169310000	28.5883	28.7581	28.2197	28.5999	28.5951	28.5342
Q6PGC1		0.19901	-0.0490443	0.632397	0.966576	Dhx29	Q6PGC1	Q6PGC1	ATP-dependent RNA helicase Dhx29	2034700000	19	43.866	1	19	19	16.7	16.7	16.7	153.97	1365	28657000	26.5946	26.7115	26.6405	26.8663	26.6611	26.5663
Q99PU8		0.491924	-0.179475	0.322164	0.883025	Dhx30	Q99PU8-2;Q99PU8	Q99PU8-2;Q99PU8	Putative ATP-dependent RNA helicase DHX30	2035600000	24	32.11	2	24	2	20.9	20.9	2.3	134.06	1194	27142000	26.3557	26.4438	26.6988	26.5769	26.5394	26.9205
Q8VHK9		0.48183	-0.388634	0.329738	0.763852	Dhx36	Q8VHK9	Q8VHK9	ATP-dependent RNA helicase DHX36	4282200000	13	23.539	1	13	12	16.4	16.4	15.4	113.88	1001	91111000	27.3055	27.91	26.8534	27.5008	27.6598	28.0741
O70133		1.03867	0.160269	0.0914814	1.1175	Dhx9	O70133;O70133-2	O70133;O70133-2	ATP-dependent RNA helicase A	15533000000	38	81.536	2	38	16	26.5	26.5	11.2	149.47	1380	246560000	29.6851	29.5621	29.5342	29.5432	29.3958	29.3616
Q9JIQ3		0.807291	-0.482952	0.155851	0.715512	Diablo	Q9JIQ3	Q9JIQ3	Diablo homolog, mitochondrial	14804000000	10	126.34	1	10	10	29.1	29.1	29.1	26.82	237	1138700000	29.4415	28.7222	29.038	29.6198	29.2055	29.8253
O08808		1.57033	-0.641271	0.0268948	0.641148	Diaph1	O08808	O08808	Protein diaphanous homolog 1	7821800000	37	116.52	1	37	37	26.7	26.7	26.7	139.34	1255	128230000	28.4891	28.1658	28.0244	28.7542	29.1228	28.7261
O70566		0.676457	0.355872	0.210641	1.27976	Diaph2	O70566	O70566	Protein diaphanous homolog 2	1439200000	14	35.521	1	14	14	13.8	13.8	13.8	124.87	1098	27155000	25.983	26.5002	26.18	25.5157	26.1475	25.9324
Q8R418		0.476381	-1.05316	0.333902	0.481912	Dicer1	Q8R418-2;Q8R418	Q8R418-2;Q8R418	Endoribonuclease Dicer	778680000	4	2.0559	2	4	4	2.5	2.5	2.5	190.21	1678	8283800	22.5483	25.6613	24.6837	25.406	25.7965	24.8503
Q8C9B9		0.597639	-0.195009	0.252558	0.873567	Dido1	Q8C9B9;Q8C9B9-3;Q8C9B9-2	Q8C9B9;Q8C9B9-3	Death-inducer obliterator 1	2675200000	30	83.101	3	30	30	18.4	18.4	18.4	247.17	2256	24320000	27.1203	26.8304	26.9751	27.1443	26.9773	27.3892
Q3UH60		0.466358	-0.221217	0.341698	0.857841	Dip2b	Q3UH60;Q3UH60-2	Q3UH60	Disco-interacting protein 2 homolog B	3339000000	17	67.149	2	17	17	11.6	11.6	11.6	171.12	1574	41737000	27.4013	27.5095	27.0359	27.4819	27.8142	27.3142
Q9CSH3		0.0993088	-0.101674	0.795593	0.931951	Dis3	Q9CSH3	Q9CSH3	Exosome complex exonuclease RRP44	410440000	15	21.032	1	15	15	15.7	15.7	15.7	108.84	958	7893000	25.0845	24.9375	24.1294	24.4409	24.8262	25.1894
Q8CI75		0.0518657	0.031606	0.88743	1.02215	Dis3l2	Q8CI75;Q8CI75-2	Q8CI75;Q8CI75-2	DIS3-like exonuclease 2	2438000000	16	37.175	2	16	16	23.1	23.1	23.1	97.774	870	51873000	26.7473	27.3869	27.0265	26.8336	27.0676	27.1646
Q9ESX5		0.471979	0.145709	0.337303	1.10627	Dkc1	Q9ESX5	Q9ESX5	H/ACA ribonucleoprotein complex subunit 4	2012000000	11	47.832	1	11	11	24	24	24	57.401	509	67066000	26.9053	27.0201	26.6707	26.7032	26.8755	26.5803
Q9QUN9		1.36714	-0.563211	0.0429398	0.676794	Dkk3	Q9QUN9	Q9QUN9	Dickkopf-related protein 3	20527000000	16	155.75	1	16	16	45	45	45	38.387	349	1207400000	29.5499	29.1461	29.4846	29.6891	29.9889	30.1924
Q8BMF4		0.211188	0.0653241	0.61491	1.04632	Dlat	Q8BMF4	Q8BMF4	Dihydrolipoyllysine-residue acetyltransferase component of pyruvate dehydrogenase complex, mitochondrial	409000000000	42	323.31	1	42	42	49.8	49.8	49.8	67.941	642	11682000000	34.2273	34.36	33.9806	34.1305	34.0429	34.1984
Q9R0Z9		0.0402352	-0.0222384	0.911517	0.984704	Dlc1	Q9R0Z9-2;Q9R0Z9	Q9R0Z9-2;Q9R0Z9	Rho GTPase-activating protein 7	502210000	12	15.932	2	11	11	17.1	16.5	16.5	127.26	1126	8232900	25.138	24.5505	24.652	24.7039	24.8419	24.8614
O08749		0.0548258	0.0141703	0.881402	1.00987	Dld	O08749	O08749	Dihydrolipoyl dehydrogenase, mitochondrial	814000000000	55	323.31	1	55	55	79.6	79.6	79.6	54.272	509	38771000000	35.0954	35.2364	34.9588	35.1594	35.0567	35.032
Q811D0		0.415396	-0.0838172	0.384241	0.943558	Dlg1	Q811D0-2;Q811D0;Q811D0-3;Q91XM9-5;Q62108-3;Q62108;Q62108-2	Q811D0-2;Q811D0;Q811D0-3	Disks large homolog 1	14685000000	48	302.58	7	48	40	45	45	42.6	99.629	893	407910000	29.646	29.6606	29.4078	29.6961	29.6619	29.6079
Q91XM9		0.0627309	-0.0551027	0.865504	0.962526	Dlg2	Q91XM9-7;Q91XM9-3;Q91XM9-6;Q91XM9-8;Q91XM9;Q91XM9-2;Q91XM9-4	Q91XM9-7;Q91XM9-3;Q91XM9-6;Q91XM9-8;Q91XM9;Q91XM9-2;Q91XM9-4	Disks large homolog 2	579800000	16	11.779	7	8	8	18.3	14.5	14.5	109.24	976	10737000	24.6421	25.1223	24.5995	24.3448	25.1869	24.9974
B1AZP2	+	1.95125	-0.82468	0.0111878	0.564607	Dlgap4	B1AZP2-3;B1AZP2;B1AZP2-2	B1AZP2-3;B1AZP2;B1AZP2-2	Disks large-associated protein 4	925050000	7	32.717	3	7	7	17.7	17.7	17.7	49.46	453	37002000	24.9917	24.8096	24.4269	25.7179	25.441	25.5433
Q9D2G2		0.0307921	0.010891	0.931554	1.00758	Dlst	Q9D2G2;Q9D2G2-2	Q9D2G2;Q9D2G2-2	Dihydrolipoyllysine-residue succinyltransferase component of 2-oxoglutarate dehydrogenase complex, mitochondrial	366000000000	38	323.31	2	38	38	54.4	54.4	54.4	48.994	454	15267000000	34.1424	34.2124	33.8774	34.0364	34.1848	33.9783
P11531		0.845626	-0.10014	0.142683	0.932943	Dmd	P11531;Q05AA6	P11531	Dystrophin	384000000000	335	323.31	2	335	334	65.6	65.6	65.5	425.83	3678	2040900000	34.1018	34.103	34.1455	34.1417	34.1896	34.3194
P54265		0.682075	0.357258	0.207934	1.28099	Dmpk	P54265-10;P54265-2;P54265-3;P54265-9;P54265;P54265-8;P54265-6;P54265-5;P54265-7;P54265-4	P54265-10;P54265-2;P54265-3;P54265-9;P54265;P54265-8;P54265-6;P54265-5;P54265-7;P54265-4	Myotonin-protein kinase	1489500000	6	59.602	10	5	5	12.5	10.9	10.9	62.682	562	70927000	26.3753	26.1233	26.3985	26.1336	26.1911	25.5006
Q9WV69	+	1.58696	0.879093	0.0258844	1.83922	Dmtn	Q9WV69-2;Q9WV69	Q9WV69-2;Q9WV69	Dematin	1815000000	11	20.863	2	11	1	34.7	34.7	4.2	43.041	383	82502000	26.9587	27.161	26.8849	26.5695	25.7451	26.0527
Q08274		0.356094	-0.190167	0.44046	0.876504	Dmwd	Q08274	Q08274	Dystrophia myotonica WD repeat-containing protein	550260000	5	11.834	1	5	5	12.8	12.8	12.8	69.816	665	20380000	24.7534	24.4953	24.7067	24.5189	25.2294	24.7776
Q6PNC0		0.0161998	0.0110525	0.963386	1.00769	Dmxl1	Q6PNC0	Q6PNC0	DmX-like protein 1	420230000	11	11.625	1	11	10	4.3	4.3	4.1	336	3013	3089900	24.2966	24.3126	24.6186	24.6893	24.0137	24.4917
Q8BPN8		0.664605	0.538113	0.216469	1.45207	Dmxl2	Q8BPN8-2;Q8BPN8;Q8BPN8-3	Q8BPN8-2;Q8BPN8	DmX-like protein 2	333800000	7	8.9132	3	6	6	2.7	2.4	2.4	337.01	3022	2472600	23.8348	24.1438	24.7424	23.8388	23.213	24.0548
B9EJR8		1.02453	-0.32095	0.0945089	0.800542	Dnaaf5	B9EJR8	B9EJR8	Dynein assembly factor 5, axonemal	1117200000	6	18.339	1	6	6	9	9	9	93.85	853	23275000	25.3187	25.7561	25.7002	26.0142	25.8393	25.8843
Q69Z23		0.0171604	-0.0616894	0.961257	0.958141	Dnah17	Q69Z23-2;Q69Z23	Q69Z23-2;Q69Z23	Dynein heavy chain 17, axonemal	1205700000	8	1.5751	2	8	8	2.6	2.6	2.6	440.77	3852	5455800	23.4226	25.9373	27.2983	25.7111	26.1988	24.9333
P63037		1.00619	-0.213504	0.0985848	0.86244	Dnaja1	P63037	P63037	DnaJ homolog subfamily A member 1	10719000000	24	144.85	1	24	24	57.7	57.7	57.7	44.868	397	510430000	28.9098	28.9685	28.6707	28.9832	29.0958	29.1105
Q9QYJ0		0.260621	-0.0702794	0.548756	0.952453	Dnaja2	Q9QYJ0	Q9QYJ0	DnaJ homolog subfamily A member 2	40821000000	34	265.31	1	34	34	67.5	67.5	67.5	45.745	412	1855500000	30.901	30.8953	30.6051	30.8563	30.9545	30.8015
Q99M87		1.25513	0.269559	0.0555738	1.20544	Dnaja3	Q99M87;Q99M87-3	Q99M87;Q99M87-3	DnaJ homolog subfamily A member 3, mitochondrial	12501000000	28	104.38	2	28	4	53.8	53.8	11.2	52.443	480	520870000	29.5849	29.484	29.4208	29.3994	29.1775	29.1041
Q9JMC3		1.09684	-0.184774	0.0800134	0.879787	Dnaja4	Q9JMC3	Q9JMC3	DnaJ homolog subfamily A member 4	30815000000	44	253.69	1	44	44	67.5	67.5	67.5	44.901	397	1284000000	30.2896	30.3694	30.1582	30.4847	30.3605	30.5264
Q9QYJ3		0.0932951	0.0530637	0.806687	1.03747	Dnajb1	Q9QYJ3	Q9QYJ3	DnaJ homolog subfamily B member 1	2797500000	21	28.841	1	20	20	52.6	52.6	52.6	38.167	340	155420000	27.5407	27.4518	26.9966	27.5026	27.1739	27.1534
Q99KV1		0.518542	-0.0908362	0.303011	0.938978	Dnajb11	Q99KV1	Q99KV1	DnaJ homolog subfamily B member 11	9245100000	20	120.55	1	20	20	46.4	46.4	46.4	40.555	358	577820000	28.7943	28.824	28.688	28.9714	28.8608	28.7466
Q9QYI4		0.762784	-0.109531	0.17267	0.926889	Dnajb12	Q9QYI4	Q9QYI4	DnaJ homolog subfamily B member 12	2254400000	16	64.25	1	16	16	50.5	50.5	50.5	41.987	376	125240000	26.7857	26.7336	26.8542	26.7944	26.9848	26.923
Q9QYI5		0.122556	-0.0428225	0.754126	0.970754	Dnajb2	Q9QYI5;Q9QYI5-2	Q9QYI5;Q9QYI5-2	DnaJ homolog subfamily B member 2	2149000000	12	53.731	2	11	11	37.9	34.3	34.3	30.614	277	153500000	27.153	26.772	27.0417	26.945	27.0052	27.1449
Q9D832		0.47266	0.0972672	0.336775	1.06975	Dnajb4	Q9D832	Q9D832	DnaJ homolog subfamily B member 4	23706000000	32	134.06	1	32	30	77.2	77.2	77.2	37.781	337	1317000000	30.4759	30.6614	30.3584	30.3782	30.4013	30.4242
O89114		0.0841942	0.0530465	0.82377	1.03745	Dnajb5	O89114	O89114	DnaJ homolog subfamily B member 5	1234700000	11	22.955	1	10	10	40.8	38.8	38.8	39.119	348	77170000	25.8169	26.1667	26.3106	25.9483	25.8143	26.3724
O54946		0.262984	-0.115909	0.545778	0.922801	Dnajb6	O54946;Q9QYI8	O54946	DnaJ homolog subfamily B member 6	4112700000	13	33.161	2	13	6	29.9	29.9	15.1	39.807	365	293760000	27.8191	27.5993	27.4406	27.9086	27.4642	27.8339
Q61712		0.0905768	-0.0538356	0.811752	0.963372	Dnajc1	Q61712	Q61712	DnaJ homolog subfamily C member 1	1752800000	13	34.373	1	13	13	26.3	26.3	26.3	63.869	552	64919000	26.5464	26.7251	26.1916	26.352	26.4527	26.8198
Q9DC23		0.335563	-0.161512	0.461782	0.894087	Dnajc10	Q9DC23	Q9DC23	DnaJ homolog subfamily C member 10	2765400000	16	33.488	1	16	16	17.2	17.2	17.2	90.582	793	79012000	27.0918	27.1067	26.5516	27.1508	27.1619	26.922
Q5U458		0.768846	0.489378	0.170276	1.40384	Dnajc11	Q5U458	Q5U458	DnaJ homolog subfamily C member 11	9978500000	28	279.83	1	28	28	39.9	39.9	39.9	63.232	559	383790000	29.2637	29.4107	29.0498	28.7741	29.2147	28.2673
Q78YY6		0.913837	0.450132	0.121945	1.36616	Dnajc15	Q78YY6	Q78YY6	DnaJ homolog subfamily C member 15	345040000	7	15.475	1	7	7	45.6	45.6	45.6	15.953	149	31368000	24.3717	24.7185	24.5094	24.3025	23.6699	24.2768
Q9CQV7		0.507142	0.111647	0.31107	1.08046	Dnajc19	Q9CQV7;Q9CQV7-3	Q9CQV7;Q9CQV7-3	Mitochondrial import inner membrane translocase subunit TIM14	12514000000	13	104.43	2	13	5	85.3	85.3	27.6	12.436	116	1390500000	29.4043	29.4862	29.235	29.1725	29.2366	29.3814
P54103		0.600674	-0.267515	0.250799	0.830749	Dnajc2	P54103	P54103	DnaJ homolog subfamily C member 2;DnaJ homolog subfamily C member 2, N-terminally processed	815270000	11	16.168	1	11	11	19.2	19.2	19.2	71.721	621	28113000	25.255	24.9275	24.924	25.0004	25.5744	25.3342
Q91ZF0		0.142269	-0.0913334	0.720662	0.938655	Dnajc24	Q91ZF0	Q91ZF0	DnaJ homolog subfamily C member 24	664190000	6	4.7992	1	6	6	33.2	33.2	33.2	22.08	196	51092000	24.5005	24.8196	24.8371	25.1674	24.4359	24.8279
A2ALW5		0.672854	-0.0957565	0.212396	0.935781	Dnajc25	A2ALW5;A2ALW5-2	A2ALW5;A2ALW5-2	DnaJ homolog subfamily C member 25	1335600000	6	12.801	2	6	6	17.9	17.9	17.9	41.937	357	83475000	25.9991	26.0963	26.0363	26.1182	26.0515	26.2492
Q8VCE1		0.655909	0.254074	0.220847	1.19257	Dnajc28	Q8VCE1	Q8VCE1	DnaJ homolog subfamily C member 28	4008700000	20	61.747	1	20	20	57.9	57.9	57.9	44.873	385	160350000	27.7788	28.017	27.489	27.4977	27.6615	27.3634
Q91YW3		0.750756	-0.237008	0.177519	0.848503	Dnajc3	Q91YW3	Q91YW3	DnaJ homolog subfamily C member 3	16054000000	45	323.31	1	45	45	70.6	70.6	70.6	57.463	504	698010000	29.429	29.4368	29.0175	29.458	29.5295	29.6068
Q9D844		0.737987	-0.613209	0.182815	0.653741	Dnajc4	Q9D844	Q9D844	DnaJ homolog subfamily C member 4	846710000	3	12.773	1	3	3	20.5	20.5	20.5	28.206	244	60479000	24.8657	23.8577	25.0968	25.1796	25.227	25.2531
Q9QYI3		0.636082	0.2566	0.231163	1.19466	Dnajc7	Q9QYI3	Q9QYI3	DnaJ homolog subfamily C member 7	4497800000	27	140.16	1	27	27	55.9	55.9	55.9	56.475	494	145090000	27.9713	28.0197	27.6817	27.3931	27.904	27.6058
Q6NZB0		1.33318	-0.309677	0.0464328	0.806822	Dnajc8	Q6NZB0	Q6NZB0	DnaJ homolog subfamily C member 8	10876000000	29	160.42	1	29	29	66	66	66	29.812	253	836650000	28.987	28.6995	28.7487	29.003	29.1449	29.2162
Q9D113		0.679919	-0.41586	0.208968	0.749572	Dnlz	Q9D113	Q9D113	DNL-type zinc finger protein	2252800000	5	16.896	1	5	5	33.3	33.3	33.3	19.403	177	450570000	26.6763	26.2145	26.8417	26.8351	26.7448	27.4002
P39053		1.24351	1.23382	0.0570814	2.35189	Dnm1	P39053-5;P39053-6;P39053-4;P39053;P39053-3	P39053-5;P39053-6;P39053-4;P39053;P39053-3	Dynamin-1	4400800000	30	22.547	5	14	13	25	14.9	14.1	96.056	851	95669000	27.3523	28.4534	28.3261	27.3976	26.3448	26.6879
Q8K1M6		0.0248885	0.00971731	0.944303	1.00676	Dnm1l	Q8K1M6-2;Q8K1M6-4	Q8K1M6-2;Q8K1M6-4	Dynamin-1-like protein	75764000000	67	323.31	2	67	2	72.1	72.1	1.3	80.211	716	1515300000	31.8007	32.0869	31.7313	31.7813	32.0076	31.8009
P39054		0.416412	-0.0850633	0.383343	0.942743	Dnm2	P39054-2;P39054	P39054-2;P39054	Dynamin-2	23362000000	46	138.01	2	46	24	44.2	44.2	30.9	97.732	866	486700000	30.1839	30.3792	30.2914	30.3258	30.4999	30.2839
Q6TXD4		0.530986	0.270538	0.294452	1.20626	Dnmbp	Q6TXD4;Q6TXD4-2	Q6TXD4	Dynamin-binding protein	706410000	9	8.4219	2	9	9	7.3	7.3	7.3	177.27	1580	8310700	25.9204	25.2247	25.871	25.3829	25.3987	25.4228
P13864	+	1.95873	-1.05399	0.0109968	0.481634	Dnmt1	P13864;P13864-2	P13864;P13864-2	DNA (cytosine-5)-methyltransferase 1	671980000	10	9.1561	2	10	10	6.8	6.8	6.8	183.19	1620	7905700	24.4706	24.6983	24.7306	25.7685	26.0221	25.2709
Q9Z2W0		0.058601	0.0184555	0.873774	1.01287	Dnpep	Q9Z2W0	Q9Z2W0	Aspartyl aminopeptidase	46255000000	34	323.31	1	34	34	63.4	63.4	63.4	52.206	473	2312700000	31.1976	31.2831	30.9445	31.0907	31.0775	31.2016
Q8BUR4		0.0323754	-0.0374902	0.928164	0.974349	Dock1	Q8BUR4;Q8BUR4-2	Q8BUR4;Q8BUR4-2	Dedicator of cytokinesis protein 1	1373400000	13	19.169	2	13	12	7	7	6.4	215.08	1865	13598000	26.743	25.5514	26.1032	25.8411	26.1893	26.4796
Q8C3J5		0.437325	0.204049	0.365321	1.15193	Dock2	Q8C3J5	Q8C3J5	Dedicator of cytokinesis protein 2	249450000	4	2.587	1	4	4	2.4	2.4	2.4	211.7	1828	2834600	24.9179	24.3344	24.3248	24.3915	24.3177	24.2557
P59764		0.00407544	0.0109895	0.99066	1.00765	Dock4	P59764	P59764	Dedicator of cytokinesis protein 4	209700000	6	4.7494	1	6	6	3.9	3.9	3.9	226.55	1978	2118200	24.0819	21.577	24.0201	22.8261	22.9844	23.8355
Q8VDR9		1.03506	-0.337234	0.0922437	0.791558	Dock6	Q8VDR9;Q8VDR9-2;Q8VDR9-3	Q8VDR9;Q8VDR9-2	Dedicator of cytokinesis protein 6	1712500000	24	63.312	3	23	22	14.9	14.5	14.1	233.26	2080	16627000	26.0216	26.13	26.1729	26.205	26.4212	26.7099
Q8R1A4		0.288238	-0.103437	0.514946	0.930813	Dock7	Q8R1A4-2;Q8R1A4	Q8R1A4-2;Q8R1A4	Dedicator of cytokinesis protein 7	2501200000	27	73.19	2	27	26	14.6	14.6	14.2	241.18	2128	23159000	26.8001	26.903	27.194	26.9447	27.033	27.2298
Q8BIK4		0.332164	0.157607	0.465411	1.11544	Dock9	Q8BIK4-2;Q8BIK4;Q8BIK4-3	Q8BIK4-2;Q8BIK4	Dedicator of cytokinesis protein 9	1293500000	15	20.289	3	15	15	8.8	8.8	8.8	243.13	2128	11248000	26.0074	26.1436	26.1139	26.1978	25.5604	26.0339
Q99LN9		0.0342989	-0.0282033	0.924062	0.980641	Dohh	Q99LN9;Q99LN9-2	Q99LN9;Q99LN9-2	Deoxyhypusine hydroxylase	2002600000	8	48.686	2	8	8	35.4	35.4	35.4	32.905	302	133510000	26.6345	26.751	27.0314	26.3684	27.2329	26.9002
O70469	+	1.62754	-2.13546	0.0235756	0.227595	Dok2	O70469	O70469	Docking protein 2	636990000	7	15.506	1	7	7	17.5	17.5	17.5	45.522	412	30333000	22.9053	22.7182	24.2169	24.8326	26.1037	25.3104
Q18PE0		0.308496	0.146676	0.491478	1.10702	Dok7	Q18PE0-2;Q18PE0;Q18PE0-3	Q18PE0-2;Q18PE0;Q18PE0-3	Protein Dok-7	1237200000	5	32.053	3	5	5	17.2	17.2	17.2	37.098	360	112470000	25.9767	25.9564	26.1817	25.7592	25.6678	26.2478
Q3UHQ6		0.044557	0.0496972	0.902491	1.03505	Dopey2	Q3UHQ6-2;Q3UHQ6	Q3UHQ6-2;Q3UHQ6	Protein dopey-2	886770000	4	5.1488	2	4	4	2.8	2.8	2.8	244	2177	8693800	24.7082	24.5561	25.3321	24.6576	25.3923	24.3975
P31428		0.280309	0.176738	0.524434	1.13033	Dpep1	P31428	P31428	Dipeptidase 1	31997000000	23	273.43	1	23	23	61.7	61.7	61.7	45.722	410	1333200000	30.6302	30.7388	30.4712	30.8733	30.3972	30.0394
Q61103		0.252142	-0.122047	0.559574	0.918883	Dpf2	Q61103	Q61103	Zinc finger protein ubi-d4	365300000	7	8.5914	1	7	7	23.8	23.8	23.8	44.229	391	16605000	24.0552	24.1464	24.4626	24.1229	24.6223	24.2851
Q5NCQ5		0.828333	-0.761206	0.14848	0.590003	Dph1	Q5NCQ5	Q5NCQ5	Diphthamide biosynthesis protein 1	707060000	3	7.4066	1	3	3	8.2	8.2	8.2	48.004	438	29461000	24.5382	24.1896	24.6298	24.5423	25.9397	25.1592
Q9CR25		0.65112	-0.766049	0.223295	0.588026	Dph2	Q9CR25	Q9CR25	Diphthamide biosynthesis protein 2	277420000	5	5.9353	1	5	5	11.5	11.5	11.5	52.364	489	12610000	23.5231	24.0174	22.3623	23.7464	24.451	24.0035
Q9CYU6		0.334994	0.468029	0.462387	1.38322	Dph7	Q9CYU6	Q9CYU6	Diphthine methyltransferase	327600000	3	7.8915	1	3	1	7.3	7.3	1.9	53.201	477	16380000	24.4592	24.0858	24.3205	23.9318	22.7891	24.7404
O70152		0.74926	-0.538842	0.178131	0.688323	Dpm1	O70152	O70152	Dolichol-phosphate mannosyltransferase subunit 1	874740000	8	11.261	1	8	8	24.6	24.6	24.6	29.174	260	51455000	25.136	24.0153	24.6043	25.24	25.0123	25.1199
Q99KK7		0.794805	-0.272935	0.160397	0.827634	Dpp3	Q99KK7	Q99KK7	Dipeptidyl peptidase 3	9623100000	28	219.71	1	28	27	42.7	42.7	42.7	82.897	738	267310000	28.6016	28.5679	28.7926	28.8289	29.2075	28.7445
P28843	+	2.17788	-1.58539	0.00663928	0.333235	Dpp4	P28843	P28843	Dipeptidyl peptidase 4;Dipeptidyl peptidase 4 membrane form;Dipeptidyl peptidase 4 soluble form	6353100000	16	74.715	1	16	16	23.7	23.7	23.7	87.436	760	158830000	26.5067	27.3967	27.1081	28.3956	28.904	28.4681
Q8BVG4		0.158705	-0.0977643	0.693897	0.93448	Dpp9	Q8BVG4;Q8BVG4-2	Q8BVG4	Dipeptidyl peptidase 9	1293800000	10	22.955	2	10	10	13.5	13.5	13.5	98	862	28752000	25.977	25.3292	25.881	26.0513	25.7067	25.7225
Q9QZZ6	+	2.51561	1.47867	0.00305062	2.78691	Dpt	Q9QZZ6	Q9QZZ6	Dermatopontin	1866400000	5	28.681	1	5	5	26.9	26.9	26.9	23.995	201	233290000	27.4704	27.1483	27.1003	26.1172	25.4274	25.7384
Q99LT0		0.21056	0.118058	0.6158	1.08527	Dpy30	Q99LT0	Q99LT0	Protein dpy-30 homolog	9502600000	7	125.98	1	7	7	76.8	76.8	76.8	11.213	99	2375700000	29.285	29.222	28.6935	28.7605	28.9453	29.1407
Q8CHR6		0.555885	-0.636648	0.278045	0.643206	Dpyd	Q8CHR6	Q8CHR6	Dihydropyrimidine dehydrogenase [NADP(+)]	1147200000	6	14.443	1	6	6	6.6	6.6	6.6	111.25	1025	23412000	25.1826	24.5303	24.8551	25.993	24.5505	25.9345
O08553		0.187155	-0.0441055	0.649898	0.969891	Dpysl2	O08553	O08553	Dihydropyrimidinase-related protein 2	567000000000	52	323.31	1	52	43	74	74	69.2	62.277	572	18276000000	34.6684	34.723	34.8459	34.9217	34.6689	34.779
Q62188		0.0429286	0.017863	0.905881	1.01246	Dpysl3	Q62188	Q62188	Dihydropyrimidinase-related protein 3	111000000000	43	323.31	1	37	34	74.6	72.8	67.5	61.936	570	3832500000	32.3882	32.6181	32.1298	32.3716	32.3805	32.3304
O35098		0.757207	0.172444	0.174901	1.12697	Dpysl4	O35098;O35098-2	O35098;O35098-2	Dihydropyrimidinase-related protein 4	2037000000	22	57.789	2	18	17	43.4	40	36.5	61.961	572	67898000	26.5496	26.8278	26.655	26.5448	26.5946	26.3758
Q9EQF6	+	3.54527	0.680603	0.000284926	1.60281	Dpysl5	Q9EQF6	Q9EQF6	Dihydropyrimidinase-related protein 5	3724100000	21	99.056	1	21	21	44.7	44.7	44.7	61.516	564	128420000	27.8479	27.9193	27.8238	27.1474	27.2807	27.121
Q91WV0		0.578471	-0.225007	0.263954	0.855591	Dr1	Q91WV0	Q91WV0	Protein Dr1	2758500000	9	44.98	1	9	9	43.2	43.2	43.2	19.43	176	394080000	26.7768	27.0604	26.9286	27.2628	27.3338	26.8443
Q9D6N5		0.00337305	0.0030117	0.992263	1.00209	Drap1	Q9D6N5	Q9D6N5	Dr1-associated corepressor	2946600000	8	19.066	1	8	8	23.9	23.9	23.9	22.278	205	368320000	27.2401	27.662	26.7442	27.4201	27.2195	26.9977
P32233		0.408607	-0.252727	0.390295	0.839309	Drg1	P32233	P32233	Developmentally-regulated GTP-binding protein 1	2254100000	9	18.943	1	8	8	30.5	28.1	28.1	40.512	367	98005000	26.8709	26.7496	26.6085	26.614	27.47	26.9032
Q9QXB9		0.6447	-0.418107	0.226621	0.748406	Drg2	Q9QXB9	Q9QXB9	Developmentally-regulated GTP-binding protein 2	3877600000	11	24.145	1	11	10	22.5	22.5	20.1	40.718	364	184650000	27.5438	27.5846	26.8885	27.3834	27.9452	27.9428
P55292		2.03669	-0.501424	0.00918987	0.706409	Dsc2	P55292	P55292	Desmocollin-2	19944000000	37	323.31	1	37	5	37.7	37.7	2.9	99.96	902	453280000	29.6515	29.6252	29.4699	30.2024	30.1411	29.9073
O35075		0.494296	0.379122	0.320409	1.30055	Dscr3	O35075	O35075	Down syndrome critical region protein 3 homolog	334470000	7	22.937	1	7	7	35.4	35.4	35.4	32.97	297	20904000	24.7493	24.2878	24.21	23.6907	24.6108	23.8082
O55111	+	1.98911	-0.767007	0.010254	0.587635	Dsg2	O55111	O55111	Desmoglein-2	32578000000	54	323.31	1	54	54	56.1	56.1	56.1	122.38	1122	592330000	30.2669	30.1445	30.246	31.1886	30.6625	31.1073
E9Q557		0.413341	-0.169027	0.386064	0.889443	Dsp	E9Q557	E9Q557	Desmoplakin	293000000000	333	323.31	1	333	333	77.5	77.5	77.5	332.91	2883	1774200000	33.689	33.5149	33.7825	34.0111	33.5222	33.9602
Q91ZU6		0.150107	0.0409609	0.707772	1.0288	Dst	Q91ZU6-4;Q91ZU6-3;Q91ZU6-6	Q91ZU6-4;Q91ZU6-3	Dystonin	65151000000	248	323.31	3	248	2	36.7	36.7	0.4	835.65	7406	154750000	31.5564	31.3737	31.4645	31.2594	31.4571	31.5551
Q9R0P5		0.356984	-0.115829	0.439558	0.922852	Dstn	Q9R0P5	Q9R0P5	Destrin	126000000000	33	284.21	1	28	28	98.8	92.1	92.1	18.521	165	11463000000	32.6436	32.8495	32.4173	32.8463	32.7437	32.6679
Q9DD18		1.49574	-0.875511	0.0319347	0.545061	Dtd1	Q9DD18;Q9DD18-2	Q9DD18;Q9DD18-2	D-tyrosyl-tRNA(Tyr) deacylase 1	1806000000	6	21.792	2	6	6	32.5	32.5	32.5	23.384	209	225750000	26.5498	26.2652	25.6815	26.8677	27.0859	27.1694
Q8BHA3		0.159184	0.175393	0.693131	1.12927	Dtd2	Q8BHA3;Q8BHA3-2	Q8BHA3;Q8BHA3-2	Probable D-tyrosyl-tRNA(Tyr) deacylase 2	1383500000	4	81.135	2	4	4	33.3	33.3	33.3	18.236	168	115290000	25.7789	26.4143	26.4811	26.0518	25.4463	26.6501
Q9D2N4		0.576605	0.138825	0.265091	1.10101	Dtna	Q9D2N4	Q9D2N4	Dystrobrevin alpha	36688000000	43	323.31	1	43	0	42.6	42.6	0	84.066	746	873520000	30.89	30.8778	30.8478	30.5373	30.7582	30.9036
O70585		0.398326	-0.424115	0.399644	0.745296	Dtnb	O70585-2;O70585	O70585-2;O70585	Dystrobrevin beta	91153000	16	8.1544	2	3	3	19.2	10.7	10.7	69.636	615	2604400	23.444	23.1247	22.0132	23.0471	23.4483	23.3588
Q91WZ8		0.074345	0.0735079	0.842665	1.05227	Dtnbp1	Q91WZ8;Q91WZ8-3;Q91WZ8-2	Q91WZ8;Q91WZ8-3;Q91WZ8-2	Dysbindin	1040100000	6	16.123	3	6	6	18.5	18.5	18.5	39.651	352	115570000	25.0513	25.9332	25.61	25.2714	25.182	25.9207
Q80V91		0.662996	-0.831844	0.217272	0.561811	Dtx3	Q80V91	Q80V91	Probable E3 ubiquitin-protein ligase DTX3	249430000	3	8.0569	1	3	3	12.7	12.7	12.7	37.982	347	14673000	24.0373	22.8351	22.1182	23.6446	23.9835	23.8581
Q3UIR3		0.0753374	-0.0436268	0.840742	0.970213	Dtx3l	Q3UIR3;Q3UIR3-2	Q3UIR3;Q3UIR3-2	E3 ubiquitin-protein ligase DTX3L	1326000000	16	30.981	2	16	16	22.3	22.3	22.3	83.043	748	37887000	25.7328	26.2384	26.1286	25.8435	26.3061	26.0812
P97930		0.262192	0.114244	0.546774	1.08241	Dtymk	P97930;P97930-2	P97930;P97930-2	Thymidylate kinase	1500800000	11	15.741	2	11	11	40.6	40.6	40.6	23.914	212	93797000	25.7629	26.3236	25.8751	25.8186	25.8813	25.919
Q91XI1		0.350857	-0.22337	0.445803	0.856562	Dus3l	Q91XI1-2;Q91XI1	Q91XI1-2;Q91XI1	tRNA-dihydrouridine(47) synthase [NAD(P)(+)]-like	1731800000	13	65.983	2	13	13	48.6	48.6	48.6	46.697	426	78717000	25.6717	26.3713	26.5266	26.3741	26.4676	26.3981
Q6NT99		0.096126	-0.0611032	0.801445	0.958531	Dusp23	Q6NT99	Q6NT99	Dual specificity protein phosphatase 23	3434700000	12	43.538	1	12	12	61.3	61.3	61.3	16.637	150	286230000	27.3961	27.8192	27.2936	27.7723	27.672	27.2479
Q148W8		0.989597	-0.384631	0.102424	0.765975	Dusp27	Q148W8;Q6J1H4-2;Q6J1H4	Q148W8	Inactive dual specificity phosphatase 27	5305500000	36	214.89	3	36	36	39.3	39.3	39.3	128.57	1138	110530000	27.9678	28.153	27.5976	28.1651	28.4421	28.265
Q8BTR5		0.550605	-0.190653	0.281446	0.876209	Dusp28	Q8BTR5	Q8BTR5	Dual specificity phosphatase 28	1148800000	8	18.815	1	8	8	54.6	54.6	54.6	17.505	163	114880000	25.7886	25.52	25.9504	26.1032	25.9281	25.7996
Q9D7X3		0.857492	-0.18873	0.138838	0.877378	Dusp3	Q9D7X3	Q9D7X3	Dual specificity protein phosphatase 3	28020000000	12	247.28	1	12	12	87	87	87	20.472	185	3502500000	30.41	30.4481	30.2056	30.5441	30.6629	30.4229
P51141		0.781102	-1.3109	0.165538	0.40307	Dvl1	P51141	P51141	Segment polarity protein dishevelled homolog DVL-1	154410000	5	2.4971	1	4	4	7.2	6.2	6.2	75.358	695	4980900	22.7827	21.4891	23.2297	23.1324	23.3547	24.9471
Q61062		0.0391714	0.0310148	0.913753	1.02173	Dvl3	Q61062	Q61062	Segment polarity protein dishevelled homolog DVL-3	649000000	8	23.315	1	8	6	14.7	14.7	12	78.122	716	24037000	25.3319	24.6856	24.9422	24.5884	25.0392	25.2392
Q8CHY3		0.790614	-2.40943	0.161952	0.18823	Dym	Q8CHY3-2;Q8CHY3	Q8CHY3-2;Q8CHY3	Dymeclin	5348700000	3	5.2901	2	3	3	9.3	9.3	9.3	24.418	216	764100000	22.1629	25.0362	25.4027	25.902	25.4102	28.5178
Q9JHU4		0.0838951	-0.0110703	0.824337	0.992356	Dync1h1	Q9JHU4	Q9JHU4	Cytoplasmic dynein 1 heavy chain 1	155000000000	226	323.31	1	226	226	42.2	42.2	42.2	532.04	4644	598060000	32.7911	32.8091	32.7595	32.7143	32.8127	32.866
O88487		0.307748	-0.156818	0.492325	0.897001	Dync1i2	O88487	O88487	Cytoplasmic dynein 1 intermediate chain 2	20699000000	22	254.81	1	22	17	41.8	41.8	38.4	68.393	612	1035000000	30.0788	29.89	29.6395	29.7245	30.2894	30.0647
Q8R1Q8		0.425994	-0.0877209	0.374979	0.941008	Dync1li1	Q8R1Q8	Q8R1Q8	Cytoplasmic dynein 1 light intermediate chain 1	31006000000	35	249.59	1	35	35	51.2	51.2	51.2	56.614	523	1033500000	30.4872	30.6654	30.4078	30.5199	30.649	30.6546
Q6PDL0		0.139765	-0.0383212	0.724828	0.973787	Dync1li2	Q6PDL0	Q6PDL0	Cytoplasmic dynein 1 light intermediate chain 2	11114000000	31	126.26	1	31	30	48.4	48.4	48.4	54.218	492	396920000	29.2299	29.3393	29.0705	29.1475	29.2366	29.3706
P63168		2.34743	0.386297	0.00449331	1.30703	Dynll1	P63168	P63168	Dynein light chain 1, cytoplasmic	1448700000	9	38.905	1	7	7	62.9	44.9	44.9	10.366	89	289750000	26.2627	26.147	26.3146	25.9034	25.7649	25.897
Q9D0M5		0.688652	0.273065	0.204809	1.20837	Dynll2	Q9D0M5	Q9D0M5	Dynein light chain 2, cytoplasmic	9653500000	12	91.045	1	12	10	66.3	66.3	52.8	10.35	89	1930700000	28.9794	29.0825	29.4119	28.6412	28.9605	29.0529
P62627		0.258125	-0.145832	0.551918	0.903858	Dynlrb1	P62627	P62627	Dynein light chain roadblock-type 1	21370000000	10	42.216	1	10	10	89.6	89.6	89.6	10.99	96	3561700000	29.8401	30.1524	30.018	30.2062	29.7678	30.474
P56387		0.321966	0.250485	0.476469	1.18961	Dynlt3	P56387	P56387	Dynein light chain Tctex-type 3	528960000	2	10.085	1	2	2	28.4	28.4	28.4	12.957	116	132240000	24.6234	24.8641	25.2641	24.3471	25.179	24.4739
Q61214		1.73547	-0.320245	0.018388	0.800934	Dyrk1a	Q61214	Q61214	Dual specificity tyrosine-phosphorylation-regulated kinase 1A	1343200000	13	22.302	1	13	9	15.3	15.3	12.7	85.493	763	46319000	25.7784	25.9747	25.7904	26.2658	26.0799	26.1585
Q9ESD7	+	2.32589	0.668674	0.0047218	1.58961	Dysf	Q9ESD7-3;Q9ESD7-2	Q9ESD7-3;Q9ESD7-2	Dysferlin	19665000000	55	179.43	2	55	2	29.1	29.1	0.9	235.9	2069	185520000	30.215	30.0652	30.402	29.444	29.6721	29.5601
Q9CXJ1		0.0158604	-0.00907707	0.964139	0.993728	Ears2	Q9CXJ1	Q9CXJ1	Probable glutamate--tRNA ligase, mitochondrial	3880300000	17	36.831	1	17	17	33.5	33.5	33.5	58.326	523	149240000	27.2571	27.8659	27.5691	27.716	27.5054	27.4978
Q9D0V7		0.544021	0.712433	0.285745	1.63857	Ebag9	Q9D0V7	Q9D0V7	Receptor-binding cancer antigen expressed on SiSo cells	467460000	2	4.904	1	2	2	8.9	8.9	8.9	24.319	213	66780000	24.5642	24.7125	25.7362	24.5196	23.4306	24.9254
Q9D903		0.179103	-0.26247	0.66206	0.833659	Ebna1bp2	Q9D903	Q9D903	Probable rRNA-processing protein EBP2	881740000	10	16.687	1	10	10	35.9	35.9	35.9	34.702	306	58783000	25.6184	24.4428	25.9463	25.9606	25.8727	24.9616
Q9CS74		0.108302	0.151364	0.779288	1.11062	Ecd	Q9CS74	Q9CS74	Protein SGT1 homolog	102150000	2	4.1839	1	2	2	6.1	6.1	6.1	71.709	641	3522300	22.5344	23.687	22.5897	22.7927	23.3672	22.1971
Q4PZA2	+	2.06325	-0.608435	0.00864473	0.655908	Ece1	Q4PZA2-3;Q4PZA2-4;Q4PZA2;Q4PZA2-2	Q4PZA2-3;Q4PZA2-4;Q4PZA2;Q4PZA2-2	Endothelin-converting enzyme 1	7236000000	25	254.24	4	25	25	30.5	30.5	30.5	85.462	753	176490000	27.7957	28.1167	27.9157	28.483	28.7208	28.4496
O35459		1.70156	0.328711	0.0198809	1.25589	Ech1	O35459	O35459	Delta(3,5)-Delta(2,4)-dienoyl-CoA isomerase, mitochondrial	162000000000	33	323.31	1	33	33	76.1	76.1	76.1	36.118	327	8105300000	33.0072	33.0351	32.8234	32.6375	32.5226	32.7195
Q9D9V3		0.157921	0.249569	0.695151	1.18885	Echdc1	Q9D9V3-2;Q9D9V3	Q9D9V3-2;Q9D9V3	Ethylmalonyl-CoA decarboxylase	836300000	6	8.8818	2	6	6	24.7	24.7	24.7	32.727	299	46461000	24.4292	25.3559	26.4196	24.9309	25.1081	25.4169
Q3TLP5		0.229261	0.128883	0.589847	1.09345	Echdc2	Q3TLP5-2;Q3TLP5;Q3TLP5-3	Q3TLP5-2;Q3TLP5;Q3TLP5-3	Enoyl-CoA hydratase domain-containing protein 2, mitochondrial	6858600000	9	161.7	3	9	9	41.5	41.5	41.5	28.824	265	489900000	28.1591	28.748	28.1186	28.2696	28.0469	28.3226
Q9D7J9		0.197989	0.050904	0.633885	1.03591	Echdc3	Q9D7J9	Q9D7J9	Enoyl-CoA hydratase domain-containing protein 3, mitochondrial	13563000000	16	100.42	1	16	16	53.3	53.3	53.3	32.402	300	968810000	29.0161	29.1931	29.2773	29.1832	29.1629	28.9876
Q8BH95		0.51155	0.142317	0.307929	1.10368	Echs1	Q8BH95	Q8BH95	Enoyl-CoA hydratase, mitochondrial	427000000000	32	323.31	1	32	32	71	71	71	31.474	290	26689000000	34.2387	34.2895	33.9297	34.1021	33.9833	33.9456
P42125		0.899474	0.247042	0.126045	1.18677	Eci1	P42125	P42125	Enoyl-CoA delta isomerase 1, mitochondrial	275000000000	20	323.31	1	20	20	42.2	42.2	42.2	32.25	289	15252000000	34.0394	33.8407	33.8181	33.5468	33.5438	33.8665
Q9WUR2		0.0152049	-0.00295512	0.965595	0.997954	Eci2	Q9WUR2-2;Q9WUR2;Q78JN3	Q9WUR2-2;Q9WUR2	Enoyl-CoA delta isomerase 2, mitochondrial	45670000000	29	294.47	3	29	29	48.9	48.9	48.9	39.503	358	2686500000	31.1497	31.1701	31.0224	31.028	31.1706	31.1525
Q61508		0.291894	-0.15253	0.51063	0.899671	Ecm1	Q61508;Q61508-2	Q61508;Q61508-2	Extracellular matrix protein 1	8263200000	24	113.18	2	24	24	44.4	44.4	44.4	62.832	559	266560000	28.8899	28.3913	28.5831	28.4686	28.9571	28.8962
Q5FW85		0.082419	0.113575	0.827144	1.08191	Ecm2	Q5FW85	Q5FW85	Extracellular matrix protein 2	99539000	2	2.4503	1	2	2	3.1	3.1	3.1	76.675	670	3318000	23.153	23.5421	22.1504	22.9595	23.203	22.3424
Q6PDI5		0.268857	-0.0737432	0.538447	0.95017	Ecm29	Q6PDI5;Q6PDI5-2	Q6PDI5;Q6PDI5-2	Proteasome-associated protein ECM29 homolog	12152000000	43	170.55	2	43	43	29.2	29.2	29.2	203.7	1840	129270000	29.1111	29.2482	28.9976	29.126	29.3567	29.0954
Q3TZW0		0.124178	-0.222044	0.751315	0.85735	Ecscr	Q3TZW0;Q3TZW0-2;Q3TZW0-3	Q3TZW0;Q3TZW0-2;Q3TZW0-3	Endothelial cell-specific chemotaxis regulator	506280000	2	3.8481	3	2	2	7	7	7	22.689	214	46025000	25.112	25.0147	24.1193	25.6087	23.8279	25.4754
Q9QZH6		0.0279345	0.0215727	0.937703	1.01507	Ecsit	Q9QZH6	Q9QZH6	Evolutionarily conserved signaling intermediate in Toll pathway, mitochondrial	6152300000	20	109.29	1	20	20	53.1	53.1	53.1	49.798	435	236630000	28.4132	28.5054	28.1833	27.9115	28.3817	28.744
Q8K2D3		0.162129	-0.1256	0.688448	0.916623	Edc3	Q8K2D3	Q8K2D3	Enhancer of mRNA-decapping protein 3	427670000	9	13.729	1	9	9	17.7	17.7	17.7	55.957	508	14747000	24.775	24.276	24.1288	24.1132	24.5941	24.8492
Q3UJB9		0.503804	-0.147257	0.31347	0.902966	Edc4	Q3UJB9	Q3UJB9	Enhancer of mRNA-decapping protein 4	9316300000	33	190.57	1	33	3	30.4	30.4	2.3	152.48	1406	150260000	28.9628	28.8059	28.7837	28.8698	29.2269	28.8973
Q9JMG1		1.63349	-0.337588	0.0232544	0.791363	Edf1	Q9JMG1	Q9JMG1	Endothelial differentiation-related factor 1	4265900000	16	51.707	1	16	16	69.6	69.6	69.6	16.369	148	473990000	27.8189	27.5046	27.6806	27.9965	28.0534	27.9671
Q8BL66		0.680811	-0.10453	0.20854	0.930108	Eea1	Q8BL66	Q8BL66	Early endosome antigen 1	53778000000	159	323.31	1	159	158	83.6	83.6	83.6	160.91	1411	647930000	31.2816	31.3697	31.2516	31.3313	31.3606	31.5245
P10126		1.39465	-0.303539	0.0403044	0.810262	Eef1a1	P10126	P10126	Elongation factor 1-alpha 1	639000000000	47	323.31	1	47	28	77.5	77.5	46.3	50.113	462	30442000000	34.7777	34.8216	34.6116	35.1659	35.0606	34.8951
P62631		0.101716	0.0264994	0.791196	1.01854	Eef1a2	P62631	P62631	Elongation factor 1-alpha 2	384000000000	46	323.31	1	27	27	84	54.2	54.2	50.454	463	18305000000	33.9705	34.1202	33.85	33.9981	34.0121	33.8509
O70251		1.14566	-0.580535	0.0715052	0.668716	Eef1b	O70251	O70251	Elongation factor 1-beta	28172000000	16	184.3	1	15	15	71.1	66.2	66.2	24.693	225	2347600000	30.3665	30.583	29.8558	30.8507	31.0239	30.6722
P57776		0.414026	-0.0840263	0.385455	0.943421	Eef1d	P57776;P57776-3	P57776;P57776-3	Elongation factor 1-delta	158000000000	34	323.31	2	34	7	77.6	77.6	21.4	31.293	281	9282800000	33.0612	32.8007	32.8076	32.9539	32.9872	32.9805
Q9D1M4		0.320122	-0.168777	0.478496	0.889596	Eef1e1	Q9D1M4	Q9D1M4	Eukaryotic translation elongation factor 1 epsilon-1	2550500000	7	39.624	1	7	7	22.4	22.4	22.4	19.859	174	212540000	26.6239	27.0421	27.214	27.2126	27.2937	26.8801
Q9D8N0		0.347432	-0.0851491	0.449333	0.942687	Eef1g	Q9D8N0	Q9D8N0	Elongation factor 1-gamma	106000000000	33	193.23	1	33	33	52.6	52.6	52.6	50.06	437	4398600000	31.8895	32.0613	32.1725	32.031	32.2361	32.1117
P58252		1.13718	-0.211112	0.0729163	0.863871	Eef2	P58252	P58252	Elongation factor 2	389000000000	88	323.31	1	88	86	76.5	76.5	75.3	95.313	858	8643300000	33.9396	34.2019	33.983	34.1983	34.2499	34.3095
O08796		0.368999	-0.11703	0.427564	0.922084	Eef2k	O08796	O08796	Eukaryotic elongation factor 2 kinase	255550000	6	9.9862	1	6	6	9.3	9.3	9.3	81.738	724	6906800	23.5135	23.8774	23.4581	23.7009	23.762	23.7372
Q9JHW4		0.154958	-0.175529	0.69991	0.885442	Eefsec	Q9JHW4	Q9JHW4	Selenocysteine-specific elongation factor	855430000	7	7.3044	1	7	7	18.7	18.7	18.7	63.538	583	26732000	25.8081	24.5278	25.6785	25.4435	25.3534	25.744
Q8BPB5		0.711125	-0.184674	0.19448	0.879848	Efemp1	Q8BPB5	Q8BPB5	EGF-containing fibulin-like extracellular matrix protein 1	26330000000	23	323.31	1	23	23	56	56	56	54.952	493	1097100000	30.285	30.3097	30.0398	30.4727	30.2332	30.4827
Q9WVJ9		0.399248	-0.12715	0.398797	0.915638	Efemp2	Q9WVJ9	Q9WVJ9	EGF-containing fibulin-like extracellular matrix protein 2	1544200000	11	48.791	1	11	11	32.7	32.7	32.7	49.425	443	70193000	26.1742	26.4453	25.9877	26.3721	26.2951	26.3214
Q9D8Y0		0.774249	0.991294	0.168171	1.98797	Efhd2	Q9D8Y0;Q9D4J1	Q9D8Y0	EF-hand domain-containing protein D2	26602000000	33	184.12	2	33	33	85.8	85.8	85.8	26.791	240	2418400000	30.4154	30.7042	30.8671	30.8171	29.0182	29.1776
P52795		1.98295	-0.416437	0.0104003	0.749273	Efnb1	P52795	P52795	Ephrin-B1	2202800000	10	32.812	1	10	9	40.3	40.3	32.5	37.859	345	115940000	26.62	26.4514	26.6951	26.897	27.0865	27.0323
Q8BG67		0.484567	0.232044	0.327667	1.1745	Efr3a	Q8BG67;Q8BG67-2	Q8BG67;Q8BG67-2	Protein EFR3 homolog A	2039200000	14	20.355	2	14	13	22.7	22.7	21.1	92.612	819	39985000	27.1418	26.9576	26.7322	26.6967	27.0159	26.4229
Q6ZQ18	+	2.85078	1.62093	0.00141002	3.07574	Efr3b	Q6ZQ18-2;Q6ZQ18	Q6ZQ18-2;Q6ZQ18	Protein EFR3 homolog B	362530000	6	6.8748	2	5	5	10.7	9.1	9.1	87.518	773	8239300	25.3467	24.6696	25.1933	23.4087	23.4784	23.4596
Q8C0D5		1.26219	-0.253795	0.0546777	0.838687	Eftud1	Q8C0D5	Q8C0D5	Elongation factor Tu GTP-binding domain-containing protein 1	3192100000	25	32.586	1	25	25	23.1	23.1	23.1	125.78	1127	62590000	27.1409	27.3655	27.0707	27.4538	27.4967	27.388
O08810		0.517457	-0.203475	0.303769	0.868456	Eftud2	O08810	O08810	116 kDa U5 small nuclear ribonucleoprotein component	5226900000	30	64.225	1	28	28	33.9	32.7	32.7	109.36	971	102490000	27.9534	28.1933	27.7248	28.1421	28.3549	27.985
Q01279		2.54067	0.350191	0.00287959	1.27473	Egfr	Q01279	Q01279	Epidermal growth factor receptor	14999000000	27	167.58	1	27	27	24.3	24.3	24.3	134.85	1210	249980000	29.7302	29.6463	29.6956	29.3321	29.2619	29.4276
Q91YE3		0.100267	-0.0432612	0.79384	0.970459	Egln1	Q91YE3;Q91UZ4	Q91YE3	Egl nine homolog 1	4232200000	20	113.82	2	20	20	49.8	49.8	49.8	43.11	400	169290000	27.7638	27.4976	27.4306	27.5468	27.4421	27.8329
Q69ZW3		1.63551	-0.452253	0.0231468	0.7309	Ehbp1	Q69ZW3-2;Q69ZW3	Q69ZW3-2;Q69ZW3	EH domain-binding protein 1	19554000000	53	323.31	2	53	53	42.8	42.8	42.8	136.23	1206	305530000	29.6127	29.5984	29.319	29.7979	30.0574	30.0316
Q99MS7		1.32115	-0.175713	0.047736	0.88533	Ehbp1l1	Q99MS7	Q99MS7	EH domain-binding protein 1-like protein 1	15762000000	59	323.31	1	59	36	41.8	41.8	27.1	184.83	1716	173210000	29.4786	29.6007	29.626	29.6762	29.7339	29.8223
Q9WVK4		1.10824	-0.219189	0.0779408	0.859048	Ehd1	Q9WVK4	Q9WVK4	EH domain-containing protein 1	152000000000	52	323.31	1	47	39	82.2	77	64	60.602	534	5256300000	32.5664	32.8219	32.695	32.8623	32.8518	33.0268
Q8BH64		1.52004	0.380159	0.0301966	1.30149	Ehd2	Q8BH64	Q8BH64	EH domain-containing protein 2	213000000000	55	323.31	1	52	51	79.6	77.5	77.5	61.174	543	7086000000	33.515	33.7482	33.3955	33.0986	33.2709	33.1488
Q9QXY6		0.884954	-0.459143	0.13033	0.727418	Ehd3	Q9QXY6	Q9QXY6	EH domain-containing protein 3	5169100000	32	63.341	1	17	17	52.9	32.3	32.3	60.82	535	184610000	27.2603	27.8719	27.823	27.8487	28.3328	28.1512
Q9EQP2		0.82583	-0.227577	0.149338	0.854068	Ehd4	Q9EQP2	Q9EQP2	EH domain-containing protein 4	397000000000	61	323.31	1	61	51	87.1	87.1	79.3	61.48	541	13237000000	34.0725	34.2938	33.9163	34.3502	34.4186	34.1964
Q9DBM2	+	2.59553	1.78998	0.0025379	3.45811	Ehhadh	Q9DBM2	Q9DBM2	Peroxisomal bifunctional enzyme;Enoyl-CoA hydratase/3,2-trans-enoyl-CoA isomerase;3-hydroxyacyl-CoA dehydrogenase	1206700000	15	25.14	1	15	15	25.1	25.1	25.1	78.301	718	27425000	26.4745	26.4985	26.4634	24.1599	24.9983	24.9082
Q5DW34		1.23989	-0.625858	0.0575591	0.648034	Ehmt1	Q5DW34-2;Q5DW34-3;Q5DW34	Q5DW34-2;Q5DW34-3;Q5DW34	Histone-lysine N-methyltransferase EHMT1	835290000	9	23.781	3	9	9	10.3	10.3	10.3	136.49	1243	13693000	25.2205	25.045	25.183	26.1035	25.8929	25.3298
Q61070		0.0357127	-0.0239792	0.921059	0.983516	Ei24	Q61070	Q61070	Etoposide-induced protein 2.4	727730000	3	3.0175	1	3	3	5	5	5	38.932	340	60645000	25.249	24.6645	24.5756	24.6871	24.9561	24.9178
P48024		0.133279	0.0387033	0.735735	1.02719	Eif1	P48024	P48024	Eukaryotic translation initiation factor 1	14031000000	17	298	1	17	6	87.6	87.6	48.7	12.746	113	2806100000	29.6203	29.4102	29.6707	29.4234	29.6643	29.4974
Q8BMJ3	+	3.14893	-1.6844	0.000709692	0.311133	Eif1ax	Q8BMJ3	Q8BMJ3	Eukaryotic translation initiation factor 1A, X-chromosomal	5258800000	10	106.6	1	10	3	50	50	11.8	16.46	144	751250000	26.6524	26.458	26.5948	28.0209	28.5826	28.1548
Q9CXU9		0.0311852	-0.0404517	0.930711	0.97235	Eif1b	Q9CXU9	Q9CXU9	Eukaryotic translation initiation factor 1b	128600000	13	40.227	1	2	2	68.1	29.2	29.2	12.823	113	25720000	23.528	22.2276	23.3345	22.8203	23.3797	23.0115
Q8BJW6	+	3.12865	-0.741658	0.000743619	0.598052	Eif2a	Q8BJW6;Q8BJW6-2	Q8BJW6;Q8BJW6-2	Eukaryotic translation initiation factor 2A;Eukaryotic translation initiation factor 2A, N-terminally processed	10511000000	21	133.26	2	21	21	40.1	40.1	40.1	64.403	581	339070000	28.5694	28.535	28.4417	29.1197	29.3017	29.3496
Q03963		0.260249	0.158701	0.549226	1.11628	Eif2ak2	Q03963	Q03963	Interferon-induced, double-stranded RNA-activated protein kinase	340740000	6	4.8754	1	6	6	15	15	15	58.279	515	17934000	24.0352	24.2521	24.6088	24.3187	23.7876	24.3137
Q99LC8		0.225309	-0.214696	0.595239	0.861728	Eif2b1	Q99LC8	Q99LC8	Translation initiation factor eIF-2B subunit alpha	189810000	4	6.6869	1	4	4	16.4	16.4	16.4	33.816	305	11863000	22.8917	23.3809	23.1843	23.3063	23.9914	22.8033
Q99LD9		0.232506	0.429726	0.585455	1.34698	Eif2b2	Q99LD9	Q99LD9	Translation initiation factor eIF-2B subunit beta	543880000	7	7.5975	1	7	7	16	16	16	38.897	351	30216000	25.3892	25.0053	24.8318	25.2907	25.4119	23.2345
Q61749		0.892949	-0.176044	0.127953	0.885126	Eif2b4	Q61749;Q61749-2	Q61749;Q61749-2	Translation initiation factor eIF-2B subunit delta	2220700000	13	47.721	2	13	13	27.5	27.5	27.5	57.624	524	96554000	26.8189	26.6847	26.6224	26.8032	27.0269	26.8241
Q8CHW4		0.206164	-0.225719	0.622065	0.855168	Eif2b5	Q8CHW4	Q8CHW4	Translation initiation factor eIF-2B subunit epsilon	2300600000	4	17.588	1	4	4	10	10	10	80.085	717	79329000	26.0644	26.7417	27.2407	26.5723	27.3988	26.753
Q6ZWX6		0.226112	-0.0816714	0.594138	0.944962	Eif2s1	Q6ZWX6	Q6ZWX6	Eukaryotic translation initiation factor 2 subunit 1	14494000000	29	255.15	1	29	29	71.4	71.4	71.4	36.108	315	658830000	29.3607	29.6716	29.3253	29.6039	29.6405	29.3583
Q99L45		1.59797	-0.578471	0.0252367	0.669673	Eif2s2	Q99L45	Q99L45	Eukaryotic translation initiation factor 2 subunit 2	20622000000	28	256.55	1	28	28	63.7	63.7	63.7	38.092	331	1031100000	29.825	29.8258	29.406	30.0882	30.3807	30.3234
Q9Z0N1		0.0398757	0.0270125	0.912272	1.0189	Eif2s3x	Q9Z0N1	Q9Z0N1	Eukaryotic translation initiation factor 2 subunit 3, X-linked	13011000000	27	136.65	1	27	13	49.8	49.8	25	51.065	472	619570000	29.2445	28.9218	29.5318	29.0307	29.0859	29.5005
Q9Z0N2		2.09747	-0.250778	0.00798974	0.840443	Eif2s3y	Q9Z0N2	Q9Z0N2	Eukaryotic translation initiation factor 2 subunit 3, Y-linked	2012900000	23	65.86	1	9	9	46.8	20.1	20.1	51.13	472	100650000	26.5276	26.4365	26.3807	26.6686	26.7547	26.6738
P23116		1.80485	-0.340126	0.0156728	0.789972	Eif3a	P23116	P23116	Eukaryotic translation initiation factor 3 subunit A	77440000000	123	323.31	1	123	123	63.3	63.3	63.3	161.93	1344	1335200000	31.704	31.6199	31.5636	31.827	32.0067	32.0742
Q8JZQ9		0.115379	-0.0472647	0.766691	0.967769	Eif3b	Q8JZQ9	Q8JZQ9	Eukaryotic translation initiation factor 3 subunit B	13847000000	31	323.31	1	31	31	38	38	38	91.369	803	374240000	29.4589	29.1691	29.2999	29.1109	29.4677	29.491
Q8R1B4		0.999825	-0.170254	0.10004	0.888686	Eif3c	Q8R1B4	Q8R1B4	Eukaryotic translation initiation factor 3 subunit C	24583000000	48	222.67	1	48	48	38.2	38.2	38.2	105.53	911	585320000	30.2597	30.0538	30.2006	30.3711	30.2417	30.412
O70194		0.0779124	-0.0386219	0.835772	0.973584	Eif3d	O70194	O70194	Eukaryotic translation initiation factor 3 subunit D	16649000000	26	198.48	1	26	26	50.7	50.7	50.7	63.988	548	665950000	29.4949	29.7763	29.3112	29.354	29.7256	29.6187
P60229		0.201185	0.0253309	0.629239	1.01771	Eif3e	P60229	P60229	Eukaryotic translation initiation factor 3 subunit E	7173000000	17	54.412	1	17	17	31.5	31.5	31.5	52.22	445	256180000	28.2483	28.3534	28.2666	28.1935	28.2865	28.3124
Q9DCH4		1.18814	-0.535098	0.0648424	0.690112	Eif3f	Q9DCH4	Q9DCH4	Eukaryotic translation initiation factor 3 subunit F	3184600000	11	39.122	1	11	11	27.7	27.7	27.7	37.984	361	212300000	27.0227	26.5243	26.6259	26.9721	27.4596	27.3465
Q9Z1D1		0.370942	-0.180224	0.425656	0.882566	Eif3g	Q9Z1D1	Q9Z1D1	Eukaryotic translation initiation factor 3 subunit G	12993000000	25	271.52	1	25	25	70	70	70	35.638	320	683830000	29.3753	29.0746	29.1077	29.0662	29.3444	29.6877
Q91WK2		0.629432	-0.120035	0.23473	0.920165	Eif3h	Q91WK2	Q91WK2	Eukaryotic translation initiation factor 3 subunit H	20160000000	28	323.31	1	28	28	56.8	56.8	56.8	39.832	352	1008000000	29.7647	29.8432	29.8365	29.8249	30.0955	29.8841
Q9QZD9		1.22007	-0.307536	0.0602468	0.80802	Eif3i	Q9QZD9	Q9QZD9	Eukaryotic translation initiation factor 3 subunit I	23746000000	18	225.63	1	18	18	63.7	63.7	63.7	36.46	325	1249800000	29.9136	29.9154	29.6782	29.9958	30.3016	30.1325
Q3UGC7		0.653077	-0.187014	0.222292	0.878422	Eif3j1	Q3UGC7;Q66JS6	Q3UGC7;Q66JS6	Eukaryotic translation initiation factor 3 subunit J-A;Eukaryotic translation initiation factor 3 subunit J-B	14013000000	22	247.77	2	22	22	61.7	61.7	61.7	29.343	261	1000900000	29.1502	29.4449	29.2444	29.3334	29.414	29.6532
Q9DBZ5		0.410595	-0.19698	0.388512	0.872375	Eif3k	Q9DBZ5;Q9DBZ5-2	Q9DBZ5;Q9DBZ5-2	Eukaryotic translation initiation factor 3 subunit K	4032500000	8	65.963	2	8	8	29.8	29.8	29.8	25.086	218	366590000	27.5886	27.538	27.0474	27.5079	27.8029	27.4541
Q8QZY1		0.535392	-0.19051	0.291479	0.876296	Eif3l	Q8QZY1	Q8QZY1	Eukaryotic translation initiation factor 3 subunit L	2973500000	10	26.231	1	10	10	17.4	17.4	17.4	66.612	564	102530000	27.0917	27.4523	27.2562	27.4213	27.676	27.2744
Q99JX4		0.592205	0.367428	0.255738	1.29005	Eif3m	Q99JX4	Q99JX4	Eukaryotic translation initiation factor 3 subunit M	2707300000	7	76.262	1	7	7	14.4	14.4	14.4	42.516	374	159250000	27.1493	27.1881	27.2874	26.4963	27.3826	26.6436
P60843		0.0905471	0.0451552	0.811807	1.03179	Eif4a1	P60843	P60843	Eukaryotic initiation factor 4A-I	33793000000	20	148.53	1	20	11	50.2	50.2	24.4	46.153	406	1469200000	30.5417	30.8435	30.469	30.5861	30.8009	30.3317
P10630		0.941136	-0.453332	0.114515	0.730354	Eif4a2	P10630-2	P10630-2	Eukaryotic initiation factor 4A-II;Eukaryotic initiation factor 4A-II, N-terminally processed	10868000000	18	67.346	1	9	1	46.3	20.6	2.5	46.489	408	472510000	28.1828	28.8933	28.677	28.8814	29.1524	29.0793
Q91VC3		0.743586	-0.190273	0.180474	0.87644	Eif4a3	Q91VC3	Q91VC3	Eukaryotic initiation factor 4A-III;Eukaryotic initiation factor 4A-III, N-terminally processed	6344100000	19	96.053	1	17	17	34.1	28.2	28.2	46.839	411	275830000	28.2195	27.9682	28.2168	28.49	28.2306	28.2547
Q8BGD9		1.28771	-0.496569	0.0515575	0.70879	Eif4b	Q8BGD9;REV__Q8BGD9	Q8BGD9	Eukaryotic translation initiation factor 4B	39877000000	58	323.31	2	58	58	70.4	70.4	70.4	68.839	611	1533700000	30.5868	30.343	30.538	30.7234	30.9445	31.2896
P63073		1.45003	-0.332373	0.0354786	0.794229	Eif4e	P63073	P63073	Eukaryotic translation initiation factor 4E	2177000000	7	18.52	1	7	7	40.6	40.6	40.6	25.053	217	197910000	26.4804	26.771	26.4738	26.8712	26.8606	26.9905
Q9DBB5		0.561362	-0.455584	0.274561	0.729215	Eif4e3	Q9DBB5	Q9DBB5	Eukaryotic translation initiation factor 4E type 3	1585500000	5	12.493	1	5	5	34.8	34.8	34.8	22.836	207	144140000	26.5651	25.6998	25.5498	26.0876	26.6828	26.411
Q60876		0.102781	0.157984	0.789258	1.11573	Eif4ebp1	Q60876	Q60876	Eukaryotic translation initiation factor 4E-binding protein 1	4537900000	4	23.015	1	4	4	27.4	27.4	27.4	12.325	117	2268900000	27.9062	27.2967	26.7056	26.4696	27.0191	27.9458
P70445		0.323718	0.555387	0.474549	1.46956	Eif4ebp2	P70445	P70445	Eukaryotic translation initiation factor 4E-binding protein 2	2442600000	4	84.457	1	4	4	60.8	60.8	60.8	12.898	120	610660000	26.4763	27.733	27.7145	27.2038	25.623	27.4309
Q9EST3		0.398183	-0.453468	0.399777	0.730285	Eif4enif1	Q9EST3;Q9EST3-2	Q9EST3;Q9EST3-2	Eukaryotic translation initiation factor 4E transporter	684300000	11	18.857	2	11	11	15.4	15.4	15.4	107.98	983	18008000	25.0315	25.274	23.7945	25.3913	25.1893	24.8798
Q6NZJ6		1.0627	-0.202136	0.0865573	0.869263	Eif4g1	Q6NZJ6	Q6NZJ6	Eukaryotic translation initiation factor 4 gamma 1	43828000000	69	323.31	1	69	3	35.2	35.2	1.8	176.07	1600	664070000	30.88	30.9954	30.7813	30.9599	31.1361	31.1671
Q62448		0.0957827	0.0356045	0.802079	1.02499	Eif4g2	Q62448;Q62448-2	Q62448;Q62448-2	Eukaryotic translation initiation factor 4 gamma 2	14129000000	42	323.31	2	42	42	42.8	42.8	42.8	102.1	906	282570000	29.3407	29.3379	29.4947	29.2319	29.2342	29.6003
Q80XI3		0.390924	-0.108558	0.406514	0.927515	Eif4g3	Q80XI3;Q80XI3-3	Q80XI3;Q80XI3-3	Eukaryotic translation initiation factor 4 gamma 3	2571600000	29	51.424	2	23	3	19.4	16	2.5	174.89	1579	30254000	26.6937	26.6613	26.8852	26.7265	26.801	27.0383
Q9WUK2	+	1.98353	-0.721786	0.0103866	0.606346	Eif4h	Q9WUK2	Q9WUK2	Eukaryotic translation initiation factor 4H	33116000000	27	323.31	1	27	2	76.6	76.6	11.3	27.341	248	2547400000	30.0728	30.0791	29.8335	30.5669	30.5948	30.9891
P59325		1.37159	-0.323645	0.0425023	0.799049	Eif5	P59325	P59325	Eukaryotic translation initiation factor 5	20541000000	34	91.754	1	34	34	57.1	57.1	57.1	48.968	429	933660000	29.6549	29.8038	29.4972	29.9187	30.1065	29.9017
P63242		1.42298	-0.244598	0.0377588	0.844051	Eif5a	P63242	P63242	Eukaryotic translation initiation factor 5A-1	103000000000	20	323.31	1	20	8	91.6	91.6	59.1	16.832	154	12875000000	32.075	32.2131	31.9606	32.3909	32.3104	32.2812
Q05D44		0.1498	-0.0363191	0.708272	0.97514	Eif5b	Q05D44	Q05D44	Eukaryotic translation initiation factor 5B	9503200000	35	153.19	1	35	33	28.4	28.4	27.8	137.61	1216	193940000	28.7639	28.6094	28.8137	28.6552	28.884	28.7569
O55135		0.198479	-0.21501	0.633171	0.86154	Eif6	O55135	O55135	Eukaryotic translation initiation factor 6	2202600000	7	38.724	1	7	7	36.3	36.3	36.3	26.511	245	244740000	26.1634	27.1203	26.4055	27.2548	26.8611	26.2184
Q80Y81		1.23558	-0.426455	0.0581333	0.744088	Elac2	Q80Y81-2;Q80Y81	Q80Y81-2;Q80Y81	Zinc phosphodiesterase ELAC protein 2	1401000000	10	37.429	2	10	10	15	15	15	92.075	824	31133000	25.7115	25.8693	25.7705	26.5105	25.9907	26.1294
P70372		0.174245	-0.0456575	0.669506	0.968848	Elavl1	P70372;Q60899	P70372	ELAV-like protein 1	24153000000	28	185.35	2	28	26	68.7	68.7	65.3	36.169	326	1509600000	30.1556	30.0053	30.2765	30.1089	30.3102	30.1553
Q9JHC9	+	1.85433	-2.02131	0.0139854	0.246334	Elf2	Q9JHC9-3;Q9JHC9-4;Q9JHC9-2;Q9JHC9	Q9JHC9-3;Q9JHC9-4;Q9JHC9-2;Q9JHC9	ETS-related transcription factor Elf-2	362670000	6	5.2196	4	6	6	17.1	17.1	17.1	55.733	521	14507000	23.4278	21.9911	22.3976	24.2663	24.567	25.0471
Q8BPU7		0.558456	-0.158356	0.276404	0.896046	Elmo1	Q8BPU7;Q8BPU7-3	Q8BPU7	Engulfment and cell motility protein 1	1907000000	11	33.589	2	11	2	17.7	17.7	3.6	83.935	727	48897000	26.8621	26.6341	26.7312	26.6932	27.0498	26.9594
Q8BHL5		0.987042	0.365461	0.103029	1.28829	Elmo2	Q8BHL5-2;Q8BHL5;Q8BHL5-3	Q8BHL5-2;Q8BHL5;Q8BHL5-3	Engulfment and cell motility protein 2	348010000	6	4.6687	3	4	4	10	7.5	7.5	82.542	720	9158000	23.615	24.1935	24.0038	23.627	23.5785	23.5105
Q8BGF6		0.312065	-0.254195	0.487455	0.838455	Elmod2	Q8BGF6	Q8BGF6	ELMO domain-containing protein 2	931130000	7	7.6608	1	7	7	17.7	17.7	17.7	34.747	293	54773000	25.1132	25.5828	25.8511	25.4959	25.5376	26.2761
P54320		0.75156	0.577772	0.17719	1.49254	Eln	P54320	P54320	Elastin	1212100000	4	9.8731	1	4	4	7.7	7.7	7.7	71.937	860	110190000	26.1613	26.9087	25.7774	25.7724	25.8702	25.4715
Q9CZX0		0.0647377	-0.0294056	0.861514	0.979824	Elp3	Q9CZX0-2;Q9CZX0	Q9CZX0-2;Q9CZX0	Elongator complex protein 3	610500000	9	25.953	2	9	9	19.4	19.4	19.4	64.265	566	19694000	24.6893	24.748	24.4974	24.9439	24.4821	24.5969
Q9ER73		0.387229	-0.408381	0.409988	0.753469	Elp4	Q9ER73	Q9ER73	Elongator complex protein 4	1955300000	9	40.276	1	9	9	26.3	26.3	26.3	46.325	422	75202000	26.5973	25.2376	26.3655	26.1991	26.5372	26.6893
Q8C7X2		0.62173	0.408459	0.23893	1.32727	Emc1	Q8C7X2-2;Q8C7X2;Q8C7X2-3	Q8C7X2-2;Q8C7X2	ER membrane protein complex subunit 1	3316100000	14	46.063	3	14	14	14.7	14.7	14.7	111.29	994	73692000	27.6634	27.8716	27.288	27.5329	27.3336	26.731
Q3TAS6		0.727948	0.540367	0.187091	1.45434	Emc10	Q3TAS6-2;Q3TAS6	Q3TAS6-2;Q3TAS6	ER membrane protein complex subunit 10	2109800000	6	155.4	2	6	6	24.8	24.8	24.8	26.687	254	175820000	27.0782	27.1853	27.0197	27.181	26.4519	26.0291
Q9CRD2		0.65544	0.486591	0.221086	1.40113	Emc2	Q9CRD2	Q9CRD2	ER membrane protein complex subunit 2	3189500000	8	26.733	1	8	8	27.3	27.3	27.3	34.934	297	227820000	27.7772	27.8843	27.3447	27.4565	27.4928	26.5972
Q99KI3		0.554128	0.20463	0.279172	1.15239	Emc3	Q99KI3	Q99KI3	ER membrane protein complex subunit 3	2635600000	9	17.233	1	9	9	25.7	25.7	25.7	29.98	261	202740000	26.9996	27.0206	27.0812	27.1458	26.6133	26.7284
Q9CZX9		0.566944	-0.370501	0.271054	0.773514	Emc4	Q9CZX9	Q9CZX9	ER membrane protein complex subunit 4	1516800000	7	12.171	1	7	7	38.8	38.8	38.8	20.116	183	137890000	26.456	25.9812	25.5825	26.3361	26.6435	26.1516
Q9CQW0		0.000553549	0.00207774	0.998726	1.00144	Emc6	Q9CQW0	Q9CQW0	ER membrane protein complex subunit 6	2023000000	3	4.3719	1	3	3	26.4	26.4	26.4	12.017	110	505740000	25.2417	25.5658	26.4402	26.6075	27.2013	23.4327
Q9EP72		1.07635	0.426746	0.0838789	1.3442	Emc7	Q9EP72	Q9EP72	ER membrane protein complex subunit 7	2215900000	5	8.2975	1	5	5	29.9	29.9	29.9	26.31	241	221590000	27.0254	27.0222	27.0694	26.4867	26.9778	26.3722
O70378		0.458996	0.474394	0.347539	1.38933	Emc8	O70378	O70378	ER membrane protein complex subunit 8	2841200000	6	20.576	1	6	6	36.7	36.7	36.7	23.348	207	258290000	27.9091	27.6982	26.8812	27.2659	27.4073	26.3922
Q9R0H2		0.754354	-2.76617	0.176054	0.146994	Emcn	Q9R0H2-4;Q9R0H2-3;Q9R0H2-2;Q9R0H2	Q9R0H2-4;Q9R0H2-3;Q9R0H2-2;Q9R0H2	Endomucin	7109900000	2	51.559	4	2	2	8.1	8.1	8.1	22.395	210	789990000	22.5657	27.8617	23.8365	28.4725	26.6017	27.4882
O08579		0.0545454	0.0301177	0.881972	1.0211	Emd	O08579	O08579	Emerin	16500000000	16	151.74	1	16	16	56	56	56	29.435	259	1375000000	30.1195	29.5114	29.6672	29.6571	29.8409	29.7098
Q99K41		1.99292	-0.29119	0.0101643	0.817228	Emilin1	Q99K41;Q68G58-3;Q68G58-5;Q68G58-4;Q68G58;Q68G58-2	Q99K41	EMILIN-1	31413000000	56	323.31	6	56	56	49.3	49.3	49.3	107.58	1017	571150000	30.3627	30.5478	30.4755	30.715	30.7242	30.8205
Q8K482		1.32354	-0.359585	0.0474748	0.779389	Emilin2	Q8K482	Q8K482	EMILIN-2	6094300000	31	144.67	1	31	31	25	25	25	117.31	1074	117200000	27.9563	28.064	28.1268	28.1867	28.4549	28.5842
Q05BC3		1.14738	0.251511	0.0712236	1.19045	Eml1	Q05BC3-3	Q05BC3-3	Echinoderm microtubule-associated protein-like 1	32434000000	38	197.71	1	38	3	40.7	40.7	3.4	91.595	831	810850000	30.8361	30.647	30.6239	30.2947	30.5356	30.5222
Q7TNG5		1.56794	-0.369843	0.0270431	0.773867	Eml2	Q7TNG5;Q7TNG5-2	Q7TNG5;Q7TNG5-2	Echinoderm microtubule-associated protein-like 2	12248000000	29	94.493	2	29	29	36.4	36.4	36.4	70.733	649	422360000	28.9764	28.9588	29.1028	29.2855	29.5796	29.2824
Q8VC03		0.104764	-0.0317052	0.785663	0.978263	Eml3	Q8VC03	Q8VC03	Echinoderm microtubule-associated protein-like 3	315120000	5	6.5948	1	5	5	7	7	7	95.694	897	7002600	24.0234	23.9796	24.1269	23.9424	24.0119	24.2708
Q3UMY5		0.252425	-0.0708828	0.55921	0.952055	Eml4	Q3UMY5;Q3UMY5-3;Q3UMY5-4;Q3UMY5-2	Q3UMY5;Q3UMY5-3;Q3UMY5-4;Q3UMY5-2	Echinoderm microtubule-associated protein-like 4	643770000	10	15.335	4	9	9	9.6	8.6	8.6	110.03	988	12623000	24.8768	24.8524	24.91	24.7341	25.0941	25.0236
Q03173		0.593365	0.123241	0.255056	1.08918	Enah	Q03173-4;Q03173-5;Q03173;Q03173-6;Q03173-3;Q03173-2	Q03173-4;Q03173-5;Q03173;Q03173-6;Q03173-3	Protein enabled homolog	4534500000	22	92.431	6	22	21	30.5	30.5	29.4	83.775	783	181380000	27.7678	27.9126	27.6657	27.573	27.772	27.6312
Q8C522		1.39145	0.564239	0.0406022	1.47861	Endod1	Q8C522	Q8C522	Endonuclease domain-containing 1 protein	4425000000	11	94.923	1	11	11	28.7	28.7	28.7	55.262	501	210720000	27.9992	28.5228	28.0127	27.7412	27.6285	27.4723
O08600		0.263852	-0.126207	0.544688	0.916237	Endog	O08600	O08600	Endonuclease G, mitochondrial	30181000000	20	134.94	1	20	20	69.7	69.7	69.7	32.19	294	1775300000	30.4991	30.5757	30.2868	30.5082	30.3278	30.9042
Q63961	+	2.4653	-1.20131	0.00342528	0.434881	Eng	Q63961	Q63961	Endoglin	11815000000	13	74.504	1	13	13	19.3	19.3	19.3	70.02	653	492310000	28.4435	28.5317	28.5311	29.3301	29.9625	29.8176
P17182		1.54441	0.22315	0.0285486	1.16728	Eno1	P17182	P17182	Alpha-enolase	556000000000	64	323.31	1	58	57	95.4	81.6	81.6	47.14	434	25264000000	34.816	34.9554	34.8002	34.7229	34.5806	34.5985
P17183		1.312	0.716443	0.048753	1.64313	Eno2	P17183	P17183	Gamma-enolase	6498800000	22	37.539	1	12	12	51.6	34.8	34.8	47.296	434	309470000	28.7596	29.1035	28.4894	28.196	28.3023	27.705
P21550		2.45301	0.272423	0.00352362	1.20783	Eno3	P21550	P21550	Beta-enolase	1420000000000	67	323.31	1	67	57	87.8	87.8	73.3	47.024	434	71039000000	36.2494	36.3051	36.1556	35.9609	35.954	35.978
Q8BGB7		0.568027	-0.991323	0.270379	0.503016	Enoph1	Q8BGB7-2;Q8BGB7	Q8BGB7-2;Q8BGB7	Enolase-phosphatase E1	776770000	4	7.5857	2	4	4	21.7	21.7	21.7	25.358	226	77677000	24.9763	24.5248	22.9284	25.2048	25.9017	24.297
P16406		1.28896	0.527567	0.0514094	1.4415	Enpep	P16406	P16406	Glutamyl aminopeptidase	2423000000	13	42.828	1	13	13	11.4	11.4	11.4	107.96	945	47509000	27.1773	26.6479	27.2322	26.467	26.5806	26.427
P06802		0.135617	0.16762	0.731784	1.1232	Enpp1	P06802-2;P06802	P06802-2;P06802	Ectonucleotide pyrophosphatase/phosphodiesterase family member 1;Alkaline phosphodiesterase I;Nucleotide pyrophosphatase	201630000	4	1.9252	2	4	4	4.6	4.6	4.6	103.08	905	4917800	23.4478	24.2639	23.6244	23.3312	24.368	23.1342
Q6DYE8		1.33018	0.343706	0.0467543	1.26901	Enpp3	Q6DYE8	Q6DYE8	Ectonucleotide pyrophosphatase/phosphodiesterase family member 3;Alkaline phosphodiesterase I;Nucleotide pyrophosphatase	4561300000	15	102.44	1	15	15	20	20	20	98.661	874	103670000	28.1229	28.2697	28.1661	27.9451	27.6172	27.9652
Q8BTJ4		0.0377713	0.0289478	0.916703	1.02027	Enpp4	Q8BTJ4-2;Q8BTJ4	Q8BTJ4-2;Q8BTJ4	Bis(5-adenosyl)-triphosphatase enpp4	1916300000	7	28.557	2	7	7	19.6	19.6	19.6	47.903	423	95814000	26.0279	26.4594	26.2014	25.7807	26.2578	26.5634
Q8BGN3		1.31777	-1.59796	0.0481094	0.330345	Enpp6	Q8BGN3	Q8BGN3	Ectonucleotide pyrophosphatase/phosphodiesterase family member 6	1725500000	13	34.629	1	13	13	29.8	29.8	29.8	50.618	440	69022000	25.0483	24.8052	26.0423	27.5128	27.0912	26.0856
P60840		0.937815	-0.313835	0.115394	0.8045	Ensa	P60840-2;P60840;P60840-3	P60840-2;P60840;P60840-3	Alpha-endosulfine	4128500000	12	158.6	3	12	10	84.6	84.6	72.6	12.921	117	516060000	27.7487	27.4295	27.4126	27.6568	28.044	27.8316
P55772		1.02019	-0.555944	0.0954577	0.680212	Entpd1	P55772	P55772	Ectonucleoside triphosphate diphosphohydrolase 1	11977000000	15	185.14	1	15	15	32.4	32.4	32.4	57.205	510	665410000	28.9647	29.0669	28.3567	29.3118	29.5905	29.1539
O55026	+	3.38616	1.63091	0.000411002	3.09709	Entpd2	O55026;O55026-2	O55026	Ectonucleoside triphosphate diphosphohydrolase 2	6846000000	16	89.233	2	16	16	24.6	24.6	24.6	54.319	495	311180000	29.1617	29.4638	29.0642	27.4635	27.563	27.7703
Q9DBT4		0.00234544	-0.00226339	0.994614	0.998432	Entpd4	Q9DBT4-2;Q9DBT4	Q9DBT4-2;Q9DBT4	Ectonucleoside triphosphate diphosphohydrolase 4	220110000	3	3.9236	2	3	3	8.9	8.9	8.9	68.91	605	7590100	23.493	23.9352	23.2852	23.3086	24.0735	23.3381
Q9WUZ9		0.597031	0.255011	0.252912	1.19335	Entpd5	Q9WUZ9	Q9WUZ9	Ectonucleoside triphosphate diphosphohydrolase 5	595210000	7	8.9706	1	7	7	13.6	13.6	13.6	47.101	427	29760000	24.8684	24.9045	24.718	24.3571	24.9375	24.4313
Q9JIX0		0.940687	-0.1925	0.114634	0.875088	Eny2	Q9JIX0	Q9JIX0	Transcription and mRNA export factor ENY2	2038100000	7	21.926	1	7	7	58.4	58.4	58.4	11.528	101	407610000	27.0346	26.7706	26.7737	27.1296	27.0092	27.0176
Q8BYW9		0.320688	0.540131	0.477873	1.4541	Eogt	Q8BYW9	Q8BYW9	EGF domain-specific O-linked N-acetylglucosamine transferase	169090000	5	4.7661	1	5	5	10.6	10.6	10.6	61.445	527	6039100	23.2352	23.1412	23.2408	22.8949	23.7292	21.3726
P48193		1.53743	-0.283465	0.0290112	0.821615	Epb41	P48193;P48193-2	P48193;P48193-2	Protein 4.1	37729000000	47	323.31	2	40	40	43.9	40.1	40.1	95.91	858	877420000	30.6779	30.667	30.719	30.8053	31.0702	31.0389
Q9Z2H5	+	2.10418	0.982947	0.00786722	1.9765	Epb41l1	Q9Z2H5	Q9Z2H5	Band 4.1-like protein 1	1426500000	19	26.968	1	17	1	22.4	19.9	1.5	98.314	879	30352000	26.6634	26.4418	26.4372	25.2285	25.4987	25.8663
O70318		1.29388	0.106669	0.0508301	1.07674	Epb41l2	O70318	O70318	Band 4.1-like protein 2	66910000000	91	323.31	1	91	85	76.7	76.7	73.7	109.94	988	1153600000	31.6533	31.5992	31.6511	31.4898	31.4974	31.5965
Q9WV92		1.94853	0.257414	0.0112582	1.19533	Epb41l3	Q9WV92-2;Q9WV92-3;Q9WV92;Q9WV92-5	Q9WV92-2;Q9WV92-3;Q9WV92;Q9WV92-5	Band 4.1-like protein 3;Band 4.1-like protein 3, N-terminally processed	25044000000	56	323.31	4	50	9	54.4	50.7	10.8	104.56	939	491050000	30.3229	30.456	30.303	30.0415	30.1505	30.1177
Q8BGS1		0.221416	0.154141	0.600598	1.11276	Epb41l5	Q8BGS1;Q8BGS1-3;Q8BGS1-2	Q8BGS1;Q8BGS1-3	Band 4.1-like protein 5	90783000	3	5.2122	3	3	3	6.6	6.6	6.6	81.635	731	2928500	22.3239	23.0261	22.3533	22.1275	22.6014	22.5119
Q99M71		0.908618	0.944253	0.123419	1.92419	Epdr1	Q99M71;Q99M71-2	Q99M71;Q99M71-2	Mammalian ependymin-related protein 1	3120800000	4	35.571	2	4	4	19.2	19.2	19.2	25.485	224	312080000	27.5352	27.9025	27.6493	25.8065	27.1968	27.2511
Q03137		1.43882	-0.370098	0.0364065	0.77373	Epha4	Q03137-2;Q03137;P29319	Q03137-2;Q03137	Ephrin type-A receptor 4	7578900000	28	86.964	3	28	26	30.1	30.1	27.6	103.98	936	161250000	28.4627	28.4743	28.2518	28.9482	28.6262	28.7248
P54761	+	3.36399	-0.846419	0.000432526	0.556164	Ephb4	P54761	P54761	Ephrin type-B receptor 4	1320400000	12	30.585	1	11	11	18.4	17.3	17.3	108.85	987	24451000	25.7315	25.468	25.5824	26.4051	26.4382	26.4777
Q9D379		0.228216	-0.0909227	0.591268	0.938922	Ephx1	Q9D379	Q9D379	Epoxide hydrolase 1	9607800000	21	43.269	1	21	21	36.3	36.3	36.3	52.576	455	343130000	29.0171	28.9103	28.6617	28.9849	29.136	28.7409
P34914		1.30897	0.436349	0.0490945	1.35318	Ephx2	P34914;P34914-2	P34914;P34914-2	Bifunctional epoxide hydrolase 2;Cytosolic epoxide hydrolase 2;Lipid-phosphate phosphatase	46852000000	36	323.31	2	36	36	65	65	65	62.515	554	1673300000	31.3388	31.637	31.3895	30.7868	31.2203	31.0492
Q8VEH5		0.54147	0.298649	0.287429	1.22999	Epm2aip1	Q8VEH5	Q8VEH5	EPM2A-interacting protein 1	2873800000	14	76.039	1	14	14	24.1	24.1	24.1	70.095	606	99098000	27.6489	27.3428	26.9146	26.8026	27.212	26.9958
Q80VP1		0.0280219	-0.0381374	0.937515	0.973911	Epn1	Q80VP1;Q80VP1-2;Q91W69	Q80VP1;Q80VP1-2	Epsin-1	5606000000	14	97.061	3	14	14	26.8	26.8	26.8	60.211	575	431230000	28.0009	27.6492	28.3421	27.2282	28.3053	28.5732
Q8CHU3		0.545295	-0.0970764	0.284909	0.934926	Epn2	Q8CHU3-2	Q8CHU3-2	Epsin-2	6135000000	20	102.72	1	20	1	43.4	43.4	1.4	62.253	583	266740000	28.3126	28.2536	28.079	28.3598	28.2422	28.3345
Q8CGC7		0.522143	-0.120542	0.300509	0.919842	Eprs	Q8CGC7	Q8CGC7	Bifunctional glutamate/proline--tRNA ligase;Glutamate--tRNA ligase;Proline--tRNA ligase	93042000000	105	323.31	1	105	105	54.6	54.6	54.6	170.08	1512	1107600000	32.1275	32.254	32.0472	32.1151	32.3969	32.2783
P42567		0.392684	0.262213	0.404871	1.19932	Eps15	P42567;P42567-2	P42567;P42567-2	Epidermal growth factor receptor substrate 15	4394500000	25	289.79	2	25	25	37.5	37.5	37.5	98.47	897	99875000	27.9708	28.5827	27.7641	27.803	28.1003	27.6276
Q60902		0.711729	-0.140164	0.19421	0.907416	Eps15l1	Q60902;Q60902-4;Q60902-2;Q60902-3	Q60902;Q60902-4;Q60902-2;Q60902-3	Epidermal growth factor receptor substrate 15-like 1	13527000000	45	323.31	4	45	45	47.6	47.6	47.6	99.307	907	270540000	29.5073	29.348	29.3749	29.3999	29.6331	29.6178
Q08509	+	1.67504	-0.897685	0.021133	0.536747	Eps8	Q08509	Q08509	Epidermal growth factor receptor kinase substrate 8	3646100000	33	64.971	1	33	33	43.1	43.1	43.1	91.736	821	95951000	27.043	26.4537	26.8041	27.7148	27.3422	27.9369
Q9CZU4		0.00461632	0.0125008	0.989427	1.0087	Eral1	Q9CZU4	Q9CZU4	GTPase Era, mitochondrial	2638000000	4	2.8566	1	4	4	8.7	8.7	8.7	48.186	437	125620000	25.4672	24.9309	26.0221	25.3375	24.091	26.9543
Q9EQH2		0.435859	-0.160185	0.366557	0.89491	Erap1	Q9EQH2	Q9EQH2	Endoplasmic reticulum aminopeptidase 1	2168500000	11	15.157	1	11	11	12.9	12.9	12.9	106.6	930	45176000	26.9198	26.4381	26.4789	26.7115	26.7873	26.8185
Q80TH2		0.973837	-0.70932	0.106209	0.611608	Erbb2ip	Q80TH2-1;Q80TH2;Q80TH2-2	Q80TH2-1;Q80TH2;Q80TH2-2	Protein LAP2	1854100000	27	59.459	3	27	26	22.2	22.2	21.6	154.33	1376	22072000	26.3221	26.3234	25.6443	27.0326	27.0894	26.2958
Q99MI1		1.78376	-0.304037	0.0164529	0.809983	Erc1	Q99MI1;Q99MI1-2;Q99MI1-4;Q6PH08-4	Q99MI1;Q99MI1-2	ELKS/Rab6-interacting/CAST family member 1	12617000000	61	302.86	4	61	54	56.1	56.1	51.8	128.33	1120	233640000	29.2778	29.1013	29.0637	29.429	29.399	29.5268
P07903		0.155994	-0.18873	0.698241	0.877378	Ercc1	P07903	P07903	DNA excision repair protein ERCC-1	208200000	3	5.5026	1	3	3	14.4	14.4	14.4	32.909	298	14871000	23.9192	22.8537	22.8687	23.2004	23.0439	23.9634
P81270		1.52891	-0.579599	0.0295866	0.66915	Erg	P81270-4;P81270-3;P81270;P81270-2	P81270-4;P81270-3;P81270;P81270-2	Transcriptional regulator ERG	567140000	5	33.09	4	5	3	16.5	16.5	12.5	53.843	479	24658000	24.1873	24.5299	24.0092	24.9778	24.803	24.6843
Q9DC16		0.729557	0.247564	0.186399	1.1872	Ergic1	Q9DC16	Q9DC16	Endoplasmic reticulum-Golgi intermediate compartment protein 1	562650000	5	7.946	1	5	5	12.8	12.8	12.8	32.562	290	46888000	25.04	25.2431	25.3154	24.8928	24.7591	25.2039
Q9CQE7		0.111937	-0.0518773	0.772793	0.96468	Ergic3	Q9CQE7;Q9CQE7-2	Q9CQE7;Q9CQE7-2	Endoplasmic reticulum-Golgi intermediate compartment protein 3	1229200000	10	14.517	2	10	10	23.5	23.5	23.5	43.208	383	94553000	26.26	25.8627	25.741	26.0904	25.8894	26.0395
P84089		0.0692825	-0.0505314	0.852545	0.965581	Erh	P84089	P84089	Enhancer of rudimentary homolog	19029000000	8	153.37	1	8	8	62.5	62.5	62.5	12.259	104	3805800000	29.9607	29.9265	29.432	30.0085	29.4451	30.0172
Q8VEH8		0.782623	0.184772	0.164959	1.13664	Erlec1	Q8VEH8	Q8VEH8	Endoplasmic reticulum lectin 1	2622700000	10	29.994	1	10	10	32.3	32.3	32.3	54.906	483	100870000	27.3801	27.3864	27.2839	27.106	27.023	27.3672
Q91X78		0.355834	0.473016	0.440724	1.38801	Erlin1	Q91X78	Q91X78	Erlin-1	737300000	16	18.639	1	11	11	29.8	18.5	18.5	38.936	346	38806000	24.9441	25.5996	25.0769	25.2783	25.2204	23.7028
Q8BFZ9		0.799302	0.573503	0.158744	1.48813	Erlin2	Q8BFZ9	Q8BFZ9	Erlin-2	10882000000	24	145.17	1	24	19	50.3	50.3	44.7	37.872	340	518170000	29.2949	29.1194	29.3753	29.2075	28.7648	28.0967
Q3UVK0		0.0987388	0.0617371	0.796638	1.04372	Ermp1	Q3UVK0;Q3UVK0-2	Q3UVK0;Q3UVK0-2	Endoplasmic reticulum metallopeptidase 1	1042100000	7	19.914	2	7	7	6.9	6.9	6.9	100.15	898	30650000	25.936	25.7129	25.3271	25.3847	25.5544	25.8516
Q8R180		0.307371	-0.232718	0.492752	0.85103	Ero1l	Q8R180	Q8R180	ERO1-like protein alpha	1303400000	8	47.228	1	8	8	23.5	23.5	23.5	54.084	464	44944000	25.6283	25.5734	25.1864	25.1487	25.9092	26.0284
P57759		0.4249	0.158929	0.375924	1.11646	Erp29	P57759	P57759	Endoplasmic reticulum resident protein 29	23788000000	19	155.96	1	19	19	64.5	64.5	64.5	28.823	262	1982400000	30.5223	30.5744	30.2432	30.0734	30.2933	30.4965
Q9D1Q6		0.206874	0.047842	0.621049	1.03372	Erp44	Q9D1Q6	Q9D1Q6	Endoplasmic reticulum resident protein 44	46751000000	28	323.31	1	28	28	64.3	64.3	64.3	46.852	406	2460600000	31.286	31.3666	31.2403	31.1703	31.4127	31.1665
Q925F2		1.42155	-0.338534	0.0378836	0.790845	Esam	Q925F2	Q925F2	Endothelial cell-selective adhesion molecule	4249500000	12	65.83	1	12	12	32.5	32.5	32.5	41.81	394	177060000	27.8688	27.7441	27.5919	27.9328	28.0909	28.1966
Q9R0P3		0.257345	0.0730604	0.552911	1.05195	Esd	Q9R0P3	Q9R0P3	S-formylglutathione hydrolase	40975000000	18	292.87	1	18	18	83	83	83	31.319	282	2926800000	31.1748	30.908	31.2409	30.9371	31.0776	31.0898
O08580		0.870054	-1.89212	0.13488	0.26941	Esrra	O08580;Q61539	O08580;Q61539	Steroid hormone receptor ERR1;Steroid hormone receptor ERR2	242910000	2	3.1633	2	2	2	5.2	5.2	5.2	45.464	422	12145000	21.5943	24.3475	21.1908	24.5536	24.3739	23.8815
Q3U7R1		1.80955	0.385079	0.0155044	1.30593	Esyt1	Q3U7R1;Q3U7R1-2	Q3U7R1;Q3U7R1-2	Extended synaptotagmin-1	16025000000	37	150.59	2	37	37	33.8	33.8	33.8	121.55	1092	333860000	29.7663	29.902	29.9919	29.3963	29.4773	29.6313
Q3TZZ7		0.14079	0.113786	0.723119	1.08206	Esyt2	Q3TZZ7;Q3TZZ7-2	Q3TZZ7;Q3TZZ7-2	Extended synaptotagmin-2	4576900000	25	72.769	2	25	25	38.5	38.5	38.5	94.138	845	111630000	27.8968	28.1582	27.3751	27.7279	28.0106	27.3503
Q8BWY3		0.136385	0.205516	0.730492	1.1531	Etf1	Q8BWY3	Q8BWY3	Eukaryotic peptide chain release factor subunit 1	1973100000	8	36.174	1	8	8	21.1	21.1	21.1	49.03	437	78926000	26.1386	28.0542	27.0403	26.8024	26.8298	26.9843
Q99LC5		0.971755	0.163486	0.10672	1.11999	Etfa	Q99LC5;REV__Q9R1X4-4;REV__Q9R1X4-5	Q99LC5	Electron transfer flavoprotein subunit alpha, mitochondrial	842000000000	47	323.31	3	47	46	86.8	86.8	84.7	35.009	333	42076000000	35.3872	35.5141	35.263	35.2794	35.1721	35.2224
Q9DCW4		0.196414	-0.0431786	0.636189	0.970514	Etfb	Q9DCW4	Q9DCW4	Electron transfer flavoprotein subunit beta	1080000000000	39	323.31	1	39	39	94.5	94.5	94.5	27.623	255	82945000000	35.6955	35.6802	35.7025	35.7201	35.5985	35.889
Q921G7		0.870216	0.321906	0.134829	1.24998	Etfdh	Q921G7	Q921G7	Electron transfer flavoprotein-ubiquinone oxidoreductase, mitochondrial	268000000000	55	323.31	1	55	55	66.2	66.2	66.2	68.09	616	8120800000	33.7673	34.1117	34.0454	33.3856	33.7426	33.8304
Q9DCM0		1.32135	0.139053	0.0477148	1.10118	Ethe1	Q9DCM0	Q9DCM0	Persulfide dioxygenase ETHE1, mitochondrial	23613000000	17	323.31	1	17	17	74	74	74	27.738	254	1574200000	30.2143	30.2463	30.0962	30.0428	30.0164	30.0804
P97360		0.653538	-0.435433	0.222056	0.739472	Etv6	P97360	P97360	Transcription factor ETV6	896000000	7	5.3578	1	7	7	17.3	17.3	17.3	56.405	485	34462000	25.0625	25.6363	25.9454	25.73	25.9566	26.2639
Q8K2Y3		0.0926399	0.059962	0.807905	1.04244	Eva1b	Q8K2Y3	Q8K2Y3	Protein eva-1 homolog B	591600000	2	12.9	1	2	2	25.6	25.6	25.6	18.291	164	197200000	25.1896	25.5514	24.8318	25.1427	25.2993	24.9509
P70429		0.128549	0.0708351	0.743792	1.05032	Evl	P70429;P70429-2	P70429;P70429-2	Ena/VASP-like protein	808440000	8	16.345	2	7	7	22.9	20.8	20.8	44.337	414	38497000	25.4439	25.0989	24.9743	24.9983	24.9176	25.3887
Q9D952	+	2.9955	-1.27315	0.00101042	0.413756	Evpl	Q9D952	Q9D952	Envoplakin	5459200000	58	92.067	1	58	58	29.6	29.6	29.6	232.01	2035	50085000	27.1978	27.1144	26.8854	28.1468	28.545	28.3252
Q61545		0.435427	-0.286792	0.366922	0.819723	Ewsr1	Q61545	Q61545	RNA-binding protein EWS	2689600000	9	27.172	1	9	9	18.2	18.2	18.2	68.461	655	158210000	27.3748	27.1886	27.07	27.57	27.0022	27.9216
Q8R3S6		0.00747428	-0.00369644	0.982937	0.997441	Exoc1	Q8R3S6	Q8R3S6	Exocyst complex component 1	1369200000	16	18.149	1	16	16	20.1	20.1	20.1	101.89	894	32600000	25.8796	25.7693	25.9737	26.0385	25.5754	26.0199
Q9D4H1		0.00936713	0.00328382	0.978662	1.00228	Exoc2	Q9D4H1	Q9D4H1	Exocyst complex component 2	997790000	9	47.352	1	9	9	10.1	10.1	10.1	103.96	924	20363000	25.7355	25.6085	25.748	25.4945	25.7295	25.8582
Q6KAR6		0.110674	0.0482451	0.775043	1.03401	Exoc3	Q6KAR6	Q6KAR6	Exocyst complex component 3	1202300000	9	31.932	1	9	9	14.2	14.2	14.2	86.454	755	34351000	26.1759	25.9545	25.9726	25.7316	26.2182	26.0084
Q6DIA2		0.59375	-1.39111	0.25483	0.381271	Exoc3l4	Q6DIA2	Q6DIA2	Exocyst complex component 3-like protein 4	2525600000	4	3.0597	1	4	4	8.2	8.2	8.2	81.034	721	70154000	26.838	24.0152	27.3203	27.427	27.7813	27.1385
O35382		0.384615	-0.179623	0.412463	0.882934	Exoc4	O35382	O35382	Exocyst complex component 4	3327500000	16	49.116	1	16	16	19.6	19.6	19.6	110.54	975	60500000	27.5452	27.0983	27.2104	27.415	27.2439	27.7338
Q3TPX4		0.33436	-0.256233	0.463063	0.837271	Exoc5	Q3TPX4	Q3TPX4	Exocyst complex component 5	1479500000	11	60.295	1	11	11	17.8	17.8	17.8	81.737	708	36084000	25.96	26.0712	25.3102	26.1671	25.6279	26.3151
Q8R313		0.404302	-0.253622	0.394183	0.838788	Exoc6	Q8R313	Q8R313	Exocyst complex component 6	859540000	10	28.046	1	10	10	15.1	15.1	15.1	93.076	802	19989000	25.6692	25.4338	24.8376	25.6068	25.7123	25.3825
A6H5Z3		1.51289	-0.379953	0.0306982	0.768462	Exoc6b	A6H5Z3;A6H5Z3-2	A6H5Z3;A6H5Z3-2	Exocyst complex component 6B	777270000	9	26.513	2	9	9	13.2	13.2	13.2	94.128	810	16538000	25.1801	24.8881	24.9792	25.5259	25.2572	25.404
O35250		0.348642	-0.151066	0.448082	0.900584	Exoc7	O35250-2;O35250	O35250-2;O35250	Exocyst complex component 7	5260900000	19	53.252	2	19	19	34.8	34.8	34.8	75.158	653	159420000	28.0312	27.54	27.7354	27.7015	28.0228	28.0355
Q6PGF7		0.15076	0.0565433	0.706708	1.03997	Exoc8	Q6PGF7	Q6PGF7	Exocyst complex component 8	4697900000	25	58.127	1	25	25	32	32	32	81.034	716	102130000	27.8016	27.6381	27.9192	27.5839	27.9537	27.6516
Q8C163		0.0946388	-0.0676937	0.804195	0.954162	Exog	Q8C163	Q8C163	Nuclease EXOG, mitochondrial	1848300000	13	47.997	1	13	12	44.3	44.3	42.1	41.383	368	108720000	26.4003	26.7976	26.2459	26.7161	26.7719	26.1588
Q9DAA6		0.537868	0.20407	0.289822	1.15194	Exosc1	Q9DAA6;Q9DAA6-2	Q9DAA6;Q9DAA6-2	Exosome complex component CSL4	671780000	5	18.957	2	5	5	31.3	31.3	31.3	21.423	195	74642000	25.6869	25.3716	25.5322	25.1919	25.1794	25.6071
P56960		1.29681	-0.449608	0.0504877	0.732242	Exosc10	P56960	P56960	Exosome component 10	816520000	16	17.47	1	16	16	21.2	21.2	21.2	100.94	887	15121000	25.0584	25.2581	24.9024	25.6663	25.6294	25.272
Q8VBV3		0.361453	0.212344	0.435058	1.15857	Exosc2	Q8VBV3	Q8VBV3	Exosome complex component RRP4	653070000	8	8.1609	1	8	8	22.5	22.5	22.5	32.631	293	43538000	25.4066	24.7596	24.7038	24.6539	24.9357	24.6434
Q7TQK4		0.800946	0.322331	0.158144	1.25035	Exosc3	Q7TQK4	Q7TQK4	Exosome complex component RRP40	352320000	4	25.738	1	4	4	25.9	25.9	25.9	29.546	274	29360000	24.0627	24.054	24.5945	24.0176	23.8663	23.8603
Q921I9		0.316312	0.176398	0.482712	1.13006	Exosc4	Q921I9	Q921I9	Exosome complex component RRP41	2090300000	3	22.772	1	3	3	16.7	16.7	16.7	26.249	245	232260000	26.7796	26.6026	26.8416	26.9982	26.3541	26.3422
Q9CRA8		0.250503	0.0929693	0.56169	1.06656	Exosc5	Q9CRA8	Q9CRA8	Exosome complex component RRP46	544710000	6	16.596	1	6	6	22.6	22.6	22.6	25.194	235	49519000	24.9514	24.7762	25.035	24.6835	24.7217	25.0785
Q8BTW3		0.422057	-0.322529	0.378393	0.799667	Exosc6	Q8BTW3	Q8BTW3	Exosome complex component MTR3	745190000	6	23.565	1	6	6	29.3	29.3	29.3	28.37	273	74519000	24.5731	24.2377	25.3131	25.1369	24.8911	25.0634
Q9D753		0.0227013	0.0732606	0.949071	1.05209	Exosc8	Q9D753	Q9D753	Exosome complex component RRP43	354870000	4	3.1968	1	4	4	13.4	13.4	13.4	29.949	276	32260000	24.4941	24.0517	23.8039	25.1335	21.9261	25.0703
Q9JHI7		0.447	-0.847603	0.357273	0.555707	Exosc9	Q9JHI7	Q9JHI7	Exosome complex component RRP45	607900000	7	12.297	1	7	7	17.4	17.4	17.4	48.936	438	37993000	22.7707	25.4267	24.5819	25.5583	24.9085	24.8554
P70428		1.28054	-0.510223	0.0524155	0.702114	Ext2	P70428	P70428	Exostosin-2	586610000	6	12.42	1	6	6	10.2	10.2	10.2	82.063	718	16760000	24.1116	24.4615	24.1472	25.0313	24.7017	24.5179
Q9ES89		1.14148	0.880634	0.0721964	1.84118	Extl2	Q9ES89	Q9ES89	Exostosin-like 2	2180400000	3	2.0259	1	3	3	13	13	13	37.39	330	167720000	27.324	26.9146	27.1283	26.8706	26.1645	25.6899
Q9WVL6		1.53179	-0.789058	0.0293906	0.578722	Extl3	Q9WVL6	Q9WVL6	Exostosin-like 3	270350000	5	12.278	1	5	5	5.9	5.9	5.9	104.47	918	5407000	23.3014	22.6769	23.0362	23.9533	23.9426	23.4858
P26040	+	2.5228	-0.901714	0.00300052	0.53525	Ezr	P26040	P26040	Ezrin	117000000000	82	323.31	1	63	63	76.3	57.7	57.7	69.406	586	3648600000	31.979	31.7941	31.5378	32.6688	32.7727	32.5746
O88947		0.699093	-0.372866	0.199943	0.772247	F10	O88947	O88947	Coagulation factor X;Factor X light chain;Factor X heavy chain;Activated factor Xa heavy chain	3141700000	12	31.156	1	12	12	32.2	32.2	32.2	54.017	481	142800000	26.6334	27.1796	26.8094	27.3383	27.507	26.8957
O88792		0.321279	0.295464	0.477222	1.22728	F11r	O88792	O88792	Junctional adhesion molecule A	1604800000	6	16.786	1	6	6	26.3	26.3	26.3	32.423	300	133730000	26.6232	26.6003	26.6644	25.5987	26.5582	26.8446
Q80YC5		0.036332	-0.0145022	0.919746	0.989998	F12	Q80YC5	Q80YC5	Coagulation factor XII;Coagulation factor XIIa heavy chain;Coagulation factor XIIa light chain	2739400000	13	99.146	1	13	13	23.6	23.6	23.6	65.701	597	119110000	27.2172	27.432	27.0613	27.2141	27.1315	27.4084
Q8BH61	+	3.18516	1.3218	0.000652882	2.49978	F13a1	Q8BH61	Q8BH61	Coagulation factor XIII A chain	15064000000	34	131.53	1	34	34	38.4	38.4	38.4	83.206	732	396410000	30.169	30.1926	30.3207	29.1074	28.9442	28.6653
Q07968		0.444447	0.288628	0.359379	1.22148	F13b	Q07968;CON__Q2TBQ1	Q07968	Coagulation factor XIII B chain	1446500000	13	23.949	2	13	13	25.6	25.6	25.6	76.195	669	45203000	26.302	26.6722	26.1325	26.4757	26.0828	25.6823
P19221		0.581009	0.214019	0.262416	1.15991	F2	P19221;CON__P00735	P19221	Prothrombin;Activation peptide fragment 1;Activation peptide fragment 2;Thrombin light chain;Thrombin heavy chain	29462000000	27	323.31	2	27	27	39.3	39.3	39.3	70.268	618	1015900000	30.7449	30.2816	30.715	30.241	30.3861	30.4724
O88783	+	2.77229	-2.22062	0.00168931	0.214549	F5	O88783	O88783	Coagulation factor V;Coagulation factor V heavy chain;Coagulation factor V light chain	2402800000	19	58.063	1	19	15	10.7	10.7	9	247.23	2183	25293000	24.9278	25.857	25.1341	27.6558	27.5735	27.3515
P16294	+	1.84055	-0.933581	0.0144363	0.523557	F9	P16294	P16294	Coagulation factor IX;Coagulation factor IXa light chain;Coagulation factor IXa heavy chain	2790000000	10	24.438	1	10	10	20.4	20.4	20.4	52.977	471	146840000	26.3797	26.385	26.6791	27.1556	27.274	27.8149
P11404		1.58295	0.490875	0.0261249	1.4053	Fabp3	P11404	P11404	Fatty acid-binding protein, heart	800000000000	23	323.31	1	23	23	99.2	99.2	99.2	14.819	133	79995000000	35.3556	35.3003	35.6488	35.0498	34.7593	35.023
P04117	+	3.31768	1.30202	0.000481194	2.46573	Fabp4	P04117;P24526;O08716	P04117	Fatty acid-binding protein, adipocyte	366000000000	25	323.31	3	25	25	98.5	98.5	98.5	14.65	132	45719000000	34.4384	34.6031	34.5718	33.1905	33.064	33.4527
Q05816	+	3.18385	-1.40734	0.000654857	0.377007	Fabp5	Q05816;REV__Q9D2U9;REV__Q8CGP2;REV__Q8CGP1;REV__Q8CGP0;REV__Q6ZWY9;REV__Q64525;REV__Q64478;REV__Q64475;REV__P10854;REV__P10853;REV__P70696;REV__Q8CGP2-2	Q05816	Fatty acid-binding protein, epidermal	122000000000	26	323.31	13	26	25	94.8	94.8	94.8	15.137	135	17453000000	31.4433	31.5064	31.3907	32.8917	32.5907	33.0801
P51880	+	1.76454	1.68315	0.0171973	3.21128	Fabp7	P51880	P51880	Fatty acid-binding protein, brain	622970000	7	17.111	1	7	7	50.8	50.8	50.8	14.893	132	88996000	25.2872	25.6716	26.339	23.5407	24.1336	24.574
Q61160		0.605062	-0.311515	0.248278	0.805795	Fadd	Q61160	Q61160	FAS-associated death domain protein	7472100000	20	92.828	1	20	20	66.8	66.8	66.8	22.96	205	830230000	28.7603	28.1377	28.0365	28.5524	28.7064	28.6103
Q9JJE7		0.279141	-0.312738	0.525846	0.805112	Fads3	Q9JJE7	Q9JJE7	Fatty acid desaturase 3	384920000	3	2.3965	1	3	3	7.6	7.6	7.6	51.469	449	25661000	24.8463	24.0969	24.1781	23.9468	25.2285	24.8842
P54731		0.354337	-0.234925	0.442245	0.849729	Faf1	P54731	P54731	FAS-associated factor 1	3340300000	25	49.728	1	25	25	25.4	25.4	25.4	73.862	649	128470000	27.2185	27.3355	27.0978	27.4234	27.9285	27.0046
Q3TDN2		0.505448	0.112633	0.312286	1.0812	Faf2	Q3TDN2;Q3TDN2-2	Q3TDN2;Q3TDN2-2	FAS-associated factor 2	3061600000	16	77.311	2	16	16	44	44	44	52.471	445	139160000	27.2226	27.3443	27.5467	27.2964	27.2145	27.2648
P35505		1.68515	0.685343	0.0206466	1.60808	Fah	P35505	P35505	Fumarylacetoacetase	2458900000	7	19.618	1	7	7	20.5	20.5	20.5	46.175	419	106910000	27.1643	27.0036	27.3052	26.7956	26.3453	26.2762
Q8R0F8		0.0273907	-0.0114848	0.938878	0.992071	Fahd1	Q8R0F8	Q8R0F8	Acylpyruvase FAHD1, mitochondrial	22331000000	20	81.434	1	20	20	91.6	91.6	91.6	25.172	227	1595100000	30.2646	30.2908	30.0205	30.4036	30.1878	30.0189
Q3TC72		0.401828	0.181762	0.396435	1.13427	Fahd2	Q3TC72	Q3TC72	Fumarylacetoacetate hydrolase domain-containing protein 2A	11627000000	14	173.15	1	14	14	54	54	54	34.69	313	894370000	28.9778	29.3627	28.9845	28.8624	29.2005	28.7168
Q9D281	+	1.86803	-0.582666	0.0135511	0.667729	Fam114a1	Q9D281	Q9D281	Protein Noxp20	9113900000	24	276.29	1	24	24	48.5	48.5	48.5	61.012	569	364550000	28.2461	28.0814	28.3092	28.5916	28.7845	29.0085
Q8VE88		0.859531	-0.456797	0.138187	0.728602	Fam114a2	Q8VE88-2;Q8VE88	Q8VE88-2;Q8VE88	Protein FAM114A2	3686800000	15	70.063	2	15	15	32.2	32.2	32.2	53.375	490	136550000	27.3024	27.5229	27.2108	28.2019	27.4084	27.7962
Q6A0A9		1.41053	-0.150624	0.0388572	0.900861	FAM120A	Q6A0A9	Q6A0A9	Constitutive coactivator of PPAR-gamma-like protein 1	17584000000	37	323.31	1	37	36	36.5	36.5	35.3	121.64	1112	308490000	29.6558	29.8054	29.7419	29.8406	29.8896	29.9248
Q8C3F2		0.749875	0.176761	0.177879	1.13034	Fam120c	Q8C3F2;Q8C3F2-3;Q8C3F2-2	Q8C3F2;Q8C3F2-3	Constitutive coactivator of PPAR-gamma-like protein 2	4883000000	22	42.574	3	21	21	22.8	21.5	21.5	119.72	1091	119100000	27.9068	27.9879	28.0138	27.5952	27.8388	27.9443
Q3UW53		0.632222	0.177101	0.233227	1.13061	Fam129a	Q3UW53	Q3UW53	Protein Niban	10451000000	35	184.14	1	35	35	41	41	41	102.65	926	254890000	29.3222	29.2083	29.2838	28.8939	29.0749	29.3142
Q8R1F1		1.62969	-0.461054	0.023459	0.726455	Fam129b	Q8R1F1	Q8R1F1	Niban-like protein 1	3301300000	18	41.469	1	18	18	30.8	30.8	30.8	84.818	749	91704000	27.1485	26.9092	26.7024	27.4013	27.3716	27.3704
[truncated: 3,933 more rows]
