# Supplementary material for: Quantitative proteomics and single-nucleus transcriptomics of the sinus node elucidates the foundation of cardiac pacemaking
Source: Nat Commun. 2019 Jun 28;10:2889. doi: 10.1038/s41467-019-10709-9 (PMC6599035; doi:10.1038/s41467-019-10709-9)
Supplement: Supplementary file 8 — Supplementary Data 5 [file 41467_2019_10709_MOESM8_ESM.xlsx]

## Sheet: Network Clusters
Supplementary Data 6 - Network analysis of significant proteins
Cluster	Classification / Figure label	Canonical Protein ID	Gene Name	Protein Name	STRING Database Identifier
2	carbohydrate and lipid metabolism	P48410	Abcd1	ATP-binding cassette sub-family D member 1	10090.ENSMUSP00000002084
2	carbohydrate and lipid metabolism	Q8CAY6	Acat2	Acetyl-CoA acetyltransferase, cytosolic	10090.ENSMUSP00000007005
2	carbohydrate and lipid metabolism	Q91V92	Acly	ATP-citrate synthase	10090.ENSMUSP00000103012
2	carbohydrate and lipid metabolism	Q9QXG4	Acss2	Acetyl-coenzyme A synthetase, cytoplasmic	10090.ENSMUSP00000029135
2	carbohydrate and lipid metabolism	Q14DH7	Acss3	Acyl-CoA synthetase short-chain family member 3, mitochondrial	10090.ENSMUSP00000128209
2	carbohydrate and lipid metabolism	Q8R0Y6	Aldh1l1	Cytosolic 10-formyltetrahydrofolate dehydrogenase	10090.ENSMUSP00000032175
2	carbohydrate and lipid metabolism	Q9DBL7	Coasy	Bifunctional coenzyme A synthase	10090.ENSMUSP00000001806
2	carbohydrate and lipid metabolism	Q8CIM3	D2hgdh	D-2-hydroxyglutarate dehydrogenase, mitochondrial	10090.ENSMUSP00000095235
2	carbohydrate and lipid metabolism	Q8BJW6	Eif2a	Eukaryotic translation initiation factor 2A	10090.ENSMUSP00000029387
2	carbohydrate and lipid metabolism	Q8BGT5	Gpt2	Alanine aminotransferase 2	10090.ENSMUSP00000034136
2	carbohydrate and lipid metabolism	Q9WVL0	Gstz1	Maleylacetoacetate isomerase	10090.ENSMUSP00000053540
2	carbohydrate and lipid metabolism	O88844	Idh1	Isocitrate dehydrogenase [NADP] cytoplasmic	10090.ENSMUSP00000095316
2	carbohydrate and lipid metabolism	P06801	Me1	NADP-dependent malic enzyme	10090.ENSMUSP00000034989
2	carbohydrate and lipid metabolism	Q61941	Nnt	NAD(P) transhydrogenase, mitochondrial	10090.ENSMUSP00000096753
2	carbohydrate and lipid metabolism	Q05920	Pc	Pyruvate carboxylase, mitochondrial	10090.ENSMUSP00000063825
2	carbohydrate and lipid metabolism	Q9CS42	Prps2	Ribose-phosphate pyrophosphokinase 2	10090.ENSMUSP00000026839
2	carbohydrate and lipid metabolism	Q8BKG3	Ptk7	Inactive tyrosine-protein kinase 7	10090.ENSMUSP00000043703
2	carbohydrate and lipid metabolism	Q9QZD8	Slc25a10	Mitochondrial dicarboxylate carrier	10090.ENSMUSP00000026899
2	carbohydrate and lipid metabolism	P40142	Tkt	Transketolase	10090.ENSMUSP00000022529
7	carbohydrate and lipid metabolism	Q5SWU9	Acaca	Acetyl-CoA carboxylase 1	10090.ENSMUSP00000020843
7	carbohydrate and lipid metabolism	Q9R0H0	Acox1	Peroxisomal acyl-coenzyme A oxidase 1	10090.ENSMUSP00000063325
7	carbohydrate and lipid metabolism	Q6PIE5	Atp1a2	Sodium/potassium-transporting ATPase subunit alpha-2	10090.ENSMUSP00000083077
7	carbohydrate and lipid metabolism	Q64518	Atp2a3	Sarcoplasmic/endoplasmic reticulum calcium ATPase 3	10090.ENSMUSP00000021142
7	carbohydrate and lipid metabolism	Q80XR2	Atp2c1	Calcium-transporting ATPase type 2C member 1	10090.ENSMUSP00000082220
7	carbohydrate and lipid metabolism	P52825	Cpt2	Carnitine O-palmitoyltransferase 2, mitochondrial	10090.ENSMUSP00000030345
7	carbohydrate and lipid metabolism	P97427	Crmp1	Dihydropyrimidinase-related protein 1	10090.ENSMUSP00000109795
7	carbohydrate and lipid metabolism	Q9Z2A7	Dgat1	Diacylglycerol O-acyltransferase 1	10090.ENSMUSP00000023214
7	carbohydrate and lipid metabolism	Q9EQF6	Dpysl5	Dihydropyrimidinase-related protein 5	10090.ENSMUSP00000085400
7	carbohydrate and lipid metabolism	Q3UN02	Lclat1	Lysocardiolipin acyltransferase 1	10090.ENSMUSP00000068690
7	carbohydrate and lipid metabolism	Q9Z2V4	Pck1	Phosphoenolpyruvate carboxykinase, cytosolic [GTP]	10090.ENSMUSP00000029017
7	carbohydrate and lipid metabolism	P12242	Ucp1	Mitochondrial brown fat uncoupling protein 1	10090.ENSMUSP00000034146
10	carbohydrate and lipid metabolism	P05063	Aldoc	Fructose-bisphosphate aldolase C	10090.ENSMUSP00000017534
10	carbohydrate and lipid metabolism	P15327	Bpgm	Bisphosphoglycerate mutase	10090.ENSMUSP00000047393
10	carbohydrate and lipid metabolism	P70695	Fbp2	Fructose-1,6-bisphosphatase isozyme 2	10090.ENSMUSP00000021907
10	carbohydrate and lipid metabolism	Q00612	G6pdx	Glucose-6-phosphate 1-dehydrogenase X	10090.ENSMUSP00000004327
10	carbohydrate and lipid metabolism	P13707	Gpd1	Glycerol-3-phosphate dehydrogenase [NAD(+)], cytoplasmic	10090.ENSMUSP00000023760
10	carbohydrate and lipid metabolism	Q3ULJ0	Gpd1l	Glycerol-3-phosphate dehydrogenase 1-like protein	10090.ENSMUSP00000117509
10	carbohydrate and lipid metabolism	O08528	Hk2	Hexokinase-2	10090.ENSMUSP00000000642
10	carbohydrate and lipid metabolism	Q9ET01	Pygl	Glycogen phosphorylase, liver form	10090.ENSMUSP00000071231
10	carbohydrate and lipid metabolism	Q64442	Sord	Sorbitol dehydrogenase	10090.ENSMUSP00000106180
25	carbohydrate and lipid metabolism	P04117	Fabp4	Fatty acid-binding protein, adipocyte	10090.ENSMUSP00000029041
25	carbohydrate and lipid metabolism	P54310	Lipe	Hormone-sensitive lipase	10090.ENSMUSP00000003207
25	carbohydrate and lipid metabolism	Q8CGN5	Plin1	Perilipin-1	10090.ENSMUSP00000032762
25	carbohydrate and lipid metabolism	Q99P87	Retn	Resistin	10090.ENSMUSP00000012849
44	carbohydrate and lipid metabolism	Q61753	Phgdh	D-3-phosphoglycerate dehydrogenase	10090.ENSMUSP00000064755
48	carbohydrate and lipid metabolism	Q8R3P0	Aspa	Aspartoacylase	10090.ENSMUSP00000021119
48	carbohydrate and lipid metabolism	P15105	Glul	Glutamine synthetase	10090.ENSMUSP00000083375
50	carbohydrate and lipid metabolism	Q8JZU2	Slc25a1	Tricarboxylate transport protein, mitochondrial	10090.ENSMUSP00000003622
59	carbohydrate and lipid metabolism	P19096	Fasn	Fatty acid synthase	10090.ENSMUSP00000052872
59	carbohydrate and lipid metabolism	Q62264	Thrsp	Thyroid hormone-inducible hepatic protein	10090.ENSMUSP00000042988
65	carbohydrate and lipid metabolism	Q9D2R0	Aacs	Acetoacetyl-CoA synthetase	10090.ENSMUSP00000031445
65	carbohydrate and lipid metabolism	Q80XN0	Bdh1	D-beta-hydroxybutyrate dehydrogenase, mitochondrial	10090.ENSMUSP00000087192
79	carbohydrate and lipid metabolism	P08074	Cbr2	Carbonyl reductase [NADPH] 2	10090.ENSMUSP00000026148
95	carbohydrate and lipid metabolism	Q9DBM2	Ehhadh	Peroxisomal bifunctional enzyme	10090.ENSMUSP00000023559
95	carbohydrate and lipid metabolism	P51912	Slc1a5	Neutral amino acid transporter B(0)	10090.ENSMUSP00000104136
	carbohydrate and lipid metabolism	O70423	Aoc3	Membrane primary amine oxidase	10090.ENSMUSP00000099394
	carbohydrate and lipid metabolism	P16015	Ca3	Carbonic anhydrase 3	10090.ENSMUSP00000029076
	carbohydrate and lipid metabolism	Q9Z2Z9	Gfpt2	Glutamine--fructose-6-phosphate aminotransferase [isomerizing] 2	10090.ENSMUSP00000020629
	carbohydrate and lipid metabolism	P13516	Scd1	Acyl-CoA desaturase 1	10090.ENSMUSP00000036936
18	cardiac action potential generation and propagation	Q9R229	Bmp10	Bone morphogenetic protein 10	10090.ENSMUSP00000032125
18	cardiac action potential generation and propagation	Q01231	Gja5	Gap junction alpha-5 protein	10090.ENSMUSP00000088264
18	cardiac action potential generation and propagation	O88704	Hcn1	Potassium/sodium hyperpolarization-activated cyclic nucleotide-gated channel 1	10090.ENSMUSP00000006991
18	cardiac action potential generation and propagation	O70507	Hcn4	Potassium/sodium hyperpolarization-activated cyclic nucleotide-gated channel 4	10090.ENSMUSP00000034889
18	cardiac action potential generation and propagation	P70326	Tbx5	T-box transcription factor TBX5	10090.ENSMUSP00000018407
6	cell adhesion, integrin signaling, cell activation	P10810	Cd14	Monocyte differentiation antigen CD14	10090.ENSMUSP00000056669
6	cell adhesion, integrin signaling, cell activation	A6H584	Col6a5	Collagen alpha-5(VI) chain	10090.ENSMUSP00000131146
6	cell adhesion, integrin signaling, cell activation	Q8C6K9	Col6a6	Collagen alpha-6(VI) chain	10090.ENSMUSP00000096040
6	cell adhesion, integrin signaling, cell activation	Q3V3R4	Itga1	Integrin alpha-1	10090.ENSMUSP00000077132
6	cell adhesion, integrin signaling, cell activation	Q62469	Itga2	Integrin alpha-2	10090.ENSMUSP00000053891
6	cell adhesion, integrin signaling, cell activation	Q9QUM0	Itga2b	Integrin alpha-IIb	10090.ENSMUSP00000099375
6	cell adhesion, integrin signaling, cell activation	P24063	Itgal	Integrin alpha-L	10090.ENSMUSP00000101913
6	cell adhesion, integrin signaling, cell activation	P11835	Itgb2	Integrin beta-2	10090.ENSMUSP00000000299
6	cell adhesion, integrin signaling, cell activation	O54890	Itgb3	Integrin beta-3	10090.ENSMUSP00000021028
6	cell adhesion, integrin signaling, cell activation	P97927	Lama4	Laminin subunit alpha-4	10090.ENSMUSP00000019992
6	cell adhesion, integrin signaling, cell activation	Q61001	Lama5	Laminin subunit alpha-5	10090.ENSMUSP00000015791
6	cell adhesion, integrin signaling, cell activation	Q9JHK5	Plek	Pleckstrin	10090.ENSMUSP00000099945
9	cell adhesion, integrin signaling, cell activation	Q06890	Clu	Clusterin	10090.ENSMUSP00000022616
9	cell adhesion, integrin signaling, cell activation	O89001	Cpd	Carboxypeptidase D	10090.ENSMUSP00000021201
9	cell adhesion, integrin signaling, cell activation	P18406	Cyr61	Protein CYR61	10090.ENSMUSP00000029846
9	cell adhesion, integrin signaling, cell activation	Q8BH61	F13a1	Coagulation factor XIII A chain	10090.ENSMUSP00000048667
9	cell adhesion, integrin signaling, cell activation	P47878	Igfbp3	Insulin-like growth factor-binding protein 3	10090.ENSMUSP00000020702
9	cell adhesion, integrin signaling, cell activation	Q8CG19	Ltbp1	Latent-transforming growth factor beta-binding protein 1	10090.ENSMUSP00000001927
9	cell adhesion, integrin signaling, cell activation	B2RPV6	Mmrn1	Multimerin-1	10090.ENSMUSP00000119609
9	cell adhesion, integrin signaling, cell activation	Q00898	Serpina1e	Alpha-1-antitrypsin 1-5	10090.ENSMUSP00000082130
9	cell adhesion, integrin signaling, cell activation	Q07235	Serpine2	Glia-derived nexin	10090.ENSMUSP00000027467
9	cell adhesion, integrin signaling, cell activation	P97430	Slpi	Antileukoproteinase	10090.ENSMUSP00000104992
9	cell adhesion, integrin signaling, cell activation	P04202	Tgfb1	Transforming growth factor beta-1	10090.ENSMUSP00000002678
14	cell adhesion, integrin signaling, cell activation	Q9JL99	Clec1b	C-type lectin domain family 1 member B	10090.ENSMUSP00000032262
14	cell adhesion, integrin signaling, cell activation	O35601	Fyb	FYN-binding protein	10090.ENSMUSP00000087947
14	cell adhesion, integrin signaling, cell activation	Q60787	Lcp2	Lymphocyte cytosolic protein 2	10090.ENSMUSP00000126796
14	cell adhesion, integrin signaling, cell activation	Q61161	Map4k2	Mitogen-activated protein kinase kinase kinase kinase 2	10090.ENSMUSP00000025897
14	cell adhesion, integrin signaling, cell activation	Q3UND0	Skap2	Src kinase-associated phosphoprotein 2	10090.ENSMUSP00000077342
14	cell adhesion, integrin signaling, cell activation	P27870	Vav1	Proto-oncogene vav	10090.ENSMUSP00000005889
16	cell adhesion, integrin signaling, cell activation	Q9WTQ5	Akap12	A-kinase anchor protein 12	10090.ENSMUSP00000035829
16	cell adhesion, integrin signaling, cell activation	O08538	Angpt1	Angiopoietin-1	10090.ENSMUSP00000022921
16	cell adhesion, integrin signaling, cell activation	O70469	Dok2	Docking protein 2	10090.ENSMUSP00000022698
16	cell adhesion, integrin signaling, cell activation	Q9JHC9	Elf2	ETS-related transcription factor Elf-2	10090.ENSMUSP00000088678
16	cell adhesion, integrin signaling, cell activation	Q91VC4	Plvap	Plasmalemma vesicle-associated protein	10090.ENSMUSP00000035404
16	cell adhesion, integrin signaling, cell activation	Q02858	Tek	Angiopoietin-1 receptor	10090.ENSMUSP00000099862
24	cell adhesion, integrin signaling, cell activation	P13597	Icam1	Intercellular adhesion molecule 1	10090.ENSMUSP00000083587
24	cell adhesion, integrin signaling, cell activation	Q61391	Mme	Neprilysin	10090.ENSMUSP00000029400
24	cell adhesion, integrin signaling, cell activation	Q08481	Pecam1	Platelet endothelial cell adhesion molecule	10090.ENSMUSP00000079664
24	cell adhesion, integrin signaling, cell activation	P12388	Serpinb2	Plasminogen activator inhibitor 2, macrophage	10090.ENSMUSP00000009356
24	cell adhesion, integrin signaling, cell activation	P29533	Vcam1	Vascular cell adhesion protein 1	10090.ENSMUSP00000029574
30	cell adhesion, integrin signaling, cell activation	P08071	Ltf	Lactotransferrin	10090.ENSMUSP00000035077
30	cell adhesion, integrin signaling, cell activation	P08905	Lyz2	Lysozyme C-2	10090.ENSMUSP00000089801
42	cell adhesion, integrin signaling, cell activation	Q8CIZ8	Vwf	von Willebrand factor	10090.ENSMUSP00000001995
46	cell adhesion, integrin signaling, cell activation	Q60857	Slc6a4	Sodium-dependent serotonin transporter	10090.ENSMUSP00000021195
51	cell adhesion, integrin signaling, cell activation	O35930	Gp1ba	Platelet glycoprotein Ib alpha chain	10090.ENSMUSP00000057563
51	cell adhesion, integrin signaling, cell activation	P56400	Gp1bb	Platelet glycoprotein Ib beta chain	10090.ENSMUSP00000059270
51	cell adhesion, integrin signaling, cell activation	Q99PG4	Rgs18	Regulator of G-protein signaling 18	10090.ENSMUSP00000027603
56	cell adhesion, integrin signaling, cell activation	Q9R0G6	Comp	Cartilage oligomeric matrix protein	10090.ENSMUSP00000003659
56	cell adhesion, integrin signaling, cell activation	P35441	Thbs1	Thrombospondin-1	10090.ENSMUSP00000044903
57	cell adhesion, integrin signaling, cell activation	P16110	Lgals3	Galectin-3	10090.ENSMUSP00000114350
61	cell adhesion, integrin signaling, cell activation	O88783	F5	Coagulation factor V	10090.ENSMUSP00000083204
61	cell adhesion, integrin signaling, cell activation	Q9Z126	Pf4	Platelet factor 4	10090.ENSMUSP00000031320
67	cell adhesion, integrin signaling, cell activation	Q8K1B8	Fermt3	Fermitin family homolog 3	10090.ENSMUSP00000037858
73	cell adhesion, integrin signaling, cell activation	P09535	Igf2	Insulin-like growth factor II	10090.ENSMUSP00000114076
76	cell adhesion, integrin signaling, cell activation	Q3TBD2	Hmha1	Minor histocompatibility protein HA-1	10090.ENSMUSP00000097100
86	cell adhesion, integrin signaling, cell activation	Q9QUG9	Rasgrp2	RAS guanyl-releasing protein 2	10090.ENSMUSP00000041135
101	cell adhesion, integrin signaling, cell activation	P40753	Nppb	Natriuretic peptides B	10090.ENSMUSP00000099521
101	cell adhesion, integrin signaling, cell activation	P70180	Npr3	Atrial natriuretic peptide receptor 3	10090.ENSMUSP00000066737
	cell adhesion, integrin signaling, cell activation	Q8CG03	Pde5a	cGMP-specific 3,5-cyclic phosphodiesterase	10090.ENSMUSP00000069011
	cell adhesion, integrin signaling, cell activation	Q8CIH5	Plcg2	1-phosphatidylinositol 4,5-bisphosphate phosphodiesterase gamma-2	10090.ENSMUSP00000079991
	cell adhesion, integrin signaling, cell activation	Q01102	Selp	P-selectin	10090.ENSMUSP00000123924
3	collagen, connective tissue	P55288	Cdh11	Cadherin-11	10090.ENSMUSP00000074681
3	collagen, connective tissue	Q60847	Col12a1	Collagen alpha-1(XII) chain	10090.ENSMUSP00000071662
3	collagen, connective tissue	O35206	Col15a1	Collagen alpha-1(XV) chain	10090.ENSMUSP00000099981
3	collagen, connective tissue	P39061	Col18a1	Collagen alpha-1(XVIII) chain	10090.ENSMUSP00000101049
3	collagen, connective tissue	P11087	Col1a1	Collagen alpha-1(I) chain	10090.ENSMUSP00000001547
3	collagen, connective tissue	Q2UY11	Col28a1	Collagen alpha-1(XXVIII) chain	10090.ENSMUSP00000111199
3	collagen, connective tissue	P08121	Col3a1	Collagen alpha-1(III) chain	10090.ENSMUSP00000085192
3	collagen, connective tissue	P02463	Col4a1	Collagen alpha-1(IV) chain	10090.ENSMUSP00000033898
3	collagen, connective tissue	P08122	Col4a2	Collagen alpha-2(IV) chain	10090.ENSMUSP00000033899
3	collagen, connective tissue	Q9QZS0	Col4a3	Collagen alpha-3(IV) chain	10090.ENSMUSP00000109084
3	collagen, connective tissue	Q04857	Col6a1	Collagen alpha-1(VI) chain	10090.ENSMUSP00000001147
3	collagen, connective tissue	Q02788	Col6a2	Collagen alpha-2(VI) chain	10090.ENSMUSP00000001181
3	collagen, connective tissue	Q61554	Fbn1	Fibrillin-1	10090.ENSMUSP00000028633
3	collagen, connective tissue	O08746	Matn2	Matrilin-2	10090.ENSMUSP00000022947
3	collagen, connective tissue	P10493	Nid1	Nidogen-1	10090.ENSMUSP00000005532
3	collagen, connective tissue	O88322	Nid2	Nidogen-2	10090.ENSMUSP00000022340
3	collagen, connective tissue	Q9EPX2	Papln	Papilin	10090.ENSMUSP00000113806
3	collagen, connective tissue	Q3UQ28	Pxdn	Peroxidasin homolog	10090.ENSMUSP00000113703
13	exocytosis	Q9JHR9	Nrip2	Nuclear receptor-interacting protein 2	10090.ENSMUSP00000113317
13	exocytosis	Q9D3G5	Stx11	Syntaxin-11	10090.ENSMUSP00000046243
13	exocytosis	Q8BVI5	Stx16	Syntaxin-16	10090.ENSMUSP00000085218
13	exocytosis	Q64324	Stxbp2	Syntaxin-binding protein 2	10090.ENSMUSP00000125405
13	exocytosis	Q8K400	Stxbp5	Syntaxin-binding protein 5	10090.ENSMUSP00000123253
13	exocytosis	B2RUP2	Unc13d	Protein unc-13 homolog D	10090.ENSMUSP00000074549
47	exocytosis	Q99P58	Rab27b	Ras-related protein Rab-27B	10090.ENSMUSP00000068349
47	exocytosis	Q9R0Q1	Sytl4	Synaptotagmin-like protein 4	10090.ENSMUSP00000033608
8	muscle contraction	Q9JI91	Actn2	Alpha-actinin-2	10090.ENSMUSP00000067708
8	muscle contraction	Q9CR42	Ankrd1	Ankyrin repeat domain-containing protein 1	10090.ENSMUSP00000025718
8	muscle contraction	Q8R429	Atp2a1	Sarcoplasmic/endoplasmic reticulum calcium ATPase 1	10090.ENSMUSP00000032974
8	muscle contraction	O70468	Mybpc3	Myosin-binding protein C, cardiac-type	10090.ENSMUSP00000127070
8	muscle contraction	P13542	Myh8	Myosin-8	10090.ENSMUSP00000019625
8	muscle contraction	Q9JJW5	Myoz2	Myozenin-2	10090.ENSMUSP00000029761
8	muscle contraction	Q8R4S0	Ppp1r14c	Protein phosphatase 1 regulatory subunit 14C	10090.ENSMUSP00000045110
8	muscle contraction	Q9DC77	Smpx	Small muscular protein	10090.ENSMUSP00000048522
8	muscle contraction	Q9JLH8	Tmod4	Tropomodulin-4	10090.ENSMUSP00000005769
8	muscle contraction	P19123	Tnnc1	Troponin C, slow skeletal and cardiac muscles	10090.ENSMUSP00000131991
8	muscle contraction	Q8VBT1	Txlnb	Beta-taxilin	10090.ENSMUSP00000044936
12	neurofilament	P46660	Ina	Alpha-internexin	10090.ENSMUSP00000041347
12	neurofilament	P19246	Nefh	Neurofilament heavy polypeptide	10090.ENSMUSP00000091061
12	neurofilament	P08551	Nefl	Neurofilament light polypeptide	10090.ENSMUSP00000022639
12	neurofilament	P08553	Nefm	Neurofilament medium polypeptide	10090.ENSMUSP00000022638
12	neurofilament	Q9ESN6	Trim2	Tripartite motif-containing protein 2	10090.ENSMUSP00000069922
12	neurofilament	Q9R0P9	Uchl1	Ubiquitin carboxyl-terminal hydrolase isozyme L1	10090.ENSMUSP00000031131
1	translation	Q9CQH7	Btf3l4	Transcription factor BTF3 homolog 4	10090.ENSMUSP00000099800
1	translation	Q9CR27	Ccdc53	WASH complex subunit CCDC53	10090.ENSMUSP00000020248
1	translation	Q8BMJ3	Eif1ax	Eukaryotic translation initiation factor 1A, X-chromosomal	10090.ENSMUSP00000084387
1	translation	Q9WUK2	Eif4h	Eukaryotic translation initiation factor 4H	10090.ENSMUSP00000048833
1	translation	Q9JKS5	Habp4	Intracellular hyaluronan-binding protein 4	10090.ENSMUSP00000021929
1	translation	Q9QXS1	Plec	Plectin	10090.ENSMUSP00000073124
1	translation	Q60829	Ppp1r1b	Protein phosphatase 1 regulatory subunit 1B	10090.ENSMUSP00000077760
1	translation	P67984	Rpl22	60S ribosomal protein L22	10090.ENSMUSP00000099480
1	translation	Q9D7S7	Rpl22l1	60S ribosomal protein L22-like 1	10090.ENSMUSP00000043111
1	translation	P62830	Rpl23	60S ribosomal protein L23	10090.ENSMUSP00000099435
1	translation	P62900	Rpl31	60S ribosomal protein L31	10090.ENSMUSP00000083722
1	translation	P83882	Rpl36a	60S ribosomal protein L36a	10090.ENSMUSP00000059766
1	translation	P83882	Rpl36a	ribosomal protein L36A	10090.ENSMUSP00000108837
1	translation	Q9JJI8	Rpl38	60S ribosomal protein L38	10090.ENSMUSP00000080741
1	translation	P51410	Rpl9	60S ribosomal protein L9	10090.ENSMUSP00000109399
1	translation	P62264	Rps14	40S ribosomal protein S14	10090.ENSMUSP00000025511
1	translation	P62245	Rps15a	40S ribosomal protein S15a	10090.ENSMUSP00000102198
1	translation	Q9CZX8	Rps19	40S ribosomal protein S19	10090.ENSMUSP00000104067
1	translation	P60867	Rps20	40S ribosomal protein S20	10090.ENSMUSP00000120528
1	translation	P62852	Rps25	40S ribosomal protein S25	10090.ENSMUSP00000079180
1	translation	P62855	Rps26	40S ribosomal protein S26	10090.ENSMUSP00000076447
1	translation	P62858	Rps28	40S ribosomal protein S28	10090.ENSMUSP00000110013
1	translation	P62274	Rps29	40S ribosomal protein S29	10090.ENSMUSP00000038352
1	translation	P97351	Rps3a	40S ribosomal protein S3a	10090.ENSMUSP00000029722
1	translation	P97461	Rps5	40S ribosomal protein S5	10090.ENSMUSP00000004554
1	translation	P62754	Rps6	40S ribosomal protein S6	10090.ENSMUSP00000099878
1	translation	P62082	Rps7	40S ribosomal protein S7	10090.ENSMUSP00000073880
1	translation	Q8BMA6	Srp68	Signal recognition particle subunit SRP68	10090.ENSMUSP00000021133
1	translation	Q9DBG7	Srpr	Signal recognition particle receptor subunit alpha	10090.ENSMUSP00000034541
1	translation	Q9JJG0	Tacc2	Transforming acidic coiled-coil-containing protein 2	10090.ENSMUSP00000081561
1	translation	Q80VP5		Probable peptide chain release factor C12orf65 homolog, mitochondrial	10090.ENSMUSP00000076594
4		Q9Z277	Baz1b	Tyrosine-protein kinase BAZ1B	10090.ENSMUSP00000002825
4		Q7TNV0	Dek	Protein DEK	10090.ENSMUSP00000021807
4		Q3THW5	H2afv	Histone H2A.V	10090.ENSMUSP00000105359
4		Q9QZQ8	H2afy	Core histone macro-H2A.1	10090.ENSMUSP00000016081
4		Q8CCK0	H2afy2	Core histone macro-H2A.2	10090.ENSMUSP00000020283
4		P68433	Hist1h3a	Histone H3.1	10090.ENSMUSP00000097295
4		P68433	Hist1h3a	histone cluster 1, H3a	10090.ENSMUSP00000089293
4		Q64523	Hist2h2ac	Histone H2A type 2-C	10090.ENSMUSP00000088288
4		Q64525	Hist2h2bb	Histone H2B type 2-B	10090.ENSMUSP00000135427
4		Q9DC33	Hmg20a	High mobility group protein 20A	10090.ENSMUSP00000034879
4		P19426	Nelfe	Negative elongation factor E	10090.ENSMUSP00000094956
4		Q8R216	Sirt4	NAD-dependent protein deacetylase sirtuin-4	10090.ENSMUSP00000107697
4		Q08943	Ssrp1	FACT complex subunit SSRP1	10090.ENSMUSP00000076971
4		Q920B9	Supt16h	FACT complex subunit SPT16	10090.ENSMUSP00000042283
5		P62737	Acta2	Actin, aortic smooth muscle	10090.ENSMUSP00000048218
5		Q08091	Cnn1	Calponin-1	10090.ENSMUSP00000001384
5		Q08093	Cnn2	Calponin-2	10090.ENSMUSP00000004784
5		Q5EBG6	Hspb6	Heat shock protein beta-6	10090.ENSMUSP00000039172
5		Q3UQ44	Iqgap2	Ras GTPase-activating-like protein IQGAP2	10090.ENSMUSP00000067685
5		Q8BVA4	Lmod1	Leiomodin-1	10090.ENSMUSP00000061597
5		O08638	Myh11	Myosin-11	10090.ENSMUSP00000087756
5		Q6PDN3	Mylk	Myosin light chain kinase, smooth muscle	10090.ENSMUSP00000023538
5		P46735	Myo1b	Unconventional myosin-Ib	10090.ENSMUSP00000018561
5		Q3V0K9	Pls1	Plastin-1	10090.ENSMUSP00000091317
5		Q99K51	Pls3	Plastin-3	10090.ENSMUSP00000033547
5		P37804	Tagln	Transgelin	10090.ENSMUSP00000034590
5		Q6IRU2	Tpm4	Tropomyosin alpha-4 chain	10090.ENSMUSP00000003575
5		P62761	Vsnl1	Visinin-like protein 1	10090.ENSMUSP00000072145
11		Q9QYB8	Add2	Beta-adducin	10090.ENSMUSP00000032069
11		P31786	Dbi	Acyl-CoA-binding protein	10090.ENSMUSP00000114705
11		Q9DAS9	Gng12	Guanine nucleotide-binding protein G(I)/G(S)/G(O) subunit gamma-12	10090.ENSMUSP00000046557
11		P26645	Marcks	Myristoylated alanine-rich C-kinase substrate	10090.ENSMUSP00000090245
11		Q922H2	Pdk3	[Pyruvate dehydrogenase (acetyl-transferring)] kinase isozyme 3, mitochondrial	10090.ENSMUSP00000036604
11		O70571	Pdk4	[Pyruvate dehydrogenase (acetyl-transferring)] kinase isozyme 4, mitochondrial	10090.ENSMUSP00000019721
11		P20444	Prkca	Protein kinase C alpha type	10090.ENSMUSP00000062392
15		Q99MQ4	Aspn	Asporin	10090.ENSMUSP00000021820
15		P50608	Fmod	Fibromodulin	10090.ENSMUSP00000035489
15		P51885	Lum	Lumican	10090.ENSMUSP00000040877
15		Q62000	Ogn	Mimecan	10090.ENSMUSP00000021822
15		Q9JK53	Prelp	Prolargin	10090.ENSMUSP00000048803
15		Q99JT2	Stk26	Serine/threonine-protein kinase 26	10090.ENSMUSP00000033444
17		Q61490	Alcam	CD166 antigen	10090.ENSMUSP00000023312
17		P12960	Cntn1	Contactin-1	10090.ENSMUSP00000000109
17		Q61330	Cntn2	Contactin-2	10090.ENSMUSP00000083707
17		P11627	L1cam	Neural cell adhesion molecule L1	10090.ENSMUSP00000099935
17		Q9QZS3	Numb	Protein numb homolog	10090.ENSMUSP00000119303
19		Q02013	Aqp1	Aquaporin-1	10090.ENSMUSP00000004774
19		P13634	Ca1	Carbonic anhydrase 1	10090.ENSMUSP00000091925
19		P00920	Ca2	Carbonic anhydrase 2	10090.ENSMUSP00000029078
19		Q9QUT0	Rhag	Ammonium transporter Rh type A	10090.ENSMUSP00000024721
19		P04919	Slc4a1	Band 3 anion transport protein	10090.ENSMUSP00000006749
20		P16330	Cnp	2,3-cyclic-nucleotide 3-phosphodiesterase	10090.ENSMUSP00000099409
20		A2AQ07	Tubb1	Tubulin beta-1 chain	10090.ENSMUSP00000016399
20		Q7TMM9	Tubb2a	Tubulin beta-2A chain	10090.ENSMUSP00000060246
20		Q9CWF2	Tubb2b	Tubulin beta-2B chain	10090.ENSMUSP00000075178
20		Q9ERD7	Tubb3	Tubulin beta-3 chain	10090.ENSMUSP00000071134
21		Q9DBL9	Abhd5	1-acylglycerol-3-phosphate O-acyltransferase ABHD5	10090.ENSMUSP00000122274
21		P49817	Cav1	Caveolin-1	10090.ENSMUSP00000007799
21		Q9WVC3	Cav2	Caveolin-2	10090.ENSMUSP00000000058
21		P28843	Dpp4	Dipeptidyl peptidase 4	10090.ENSMUSP00000044050
21		Q9CYL5	Glipr2	Golgi-associated plant pathogenesis-related protein 1	10090.ENSMUSP00000030202
22		Q9CWT6	Ddx28	Probable ATP-dependent RNA helicase DDX28	10090.ENSMUSP00000058950
22		Q08288	Lyar	Cell growth-regulating nucleolar protein	10090.ENSMUSP00000084791
22		Q7TPV4	Mybbp1a	Myb-binding protein 1A	10090.ENSMUSP00000044827
22		Q8CCF0	Prpf31	U4/U6 small nuclear ribonucleoprotein Prp31	10090.ENSMUSP00000008517
22		P70279	Surf6	Surfeit locus protein 6	10090.ENSMUSP00000048457
23		P28653	Bgn	Biglycan	10090.ENSMUSP00000033741
23		Q8VHY0	Cspg4	Chondroitin sulfate proteoglycan 4	10090.ENSMUSP00000038909
23		P28654	Dcn	Decorin	10090.ENSMUSP00000100924
23		Q9QZZ6	Dpt	Dermatopontin	10090.ENSMUSP00000027861
23		Q9R087	Gpc6	Glypican-6	10090.ENSMUSP00000120362
26		P26040	Ezr	Ezrin	10090.ENSMUSP00000063734
26		Q60780	Gas7	Growth arrest-specific protein 7	10090.ENSMUSP00000104322
26		Q9ET54	Palld	Palladin	10090.ENSMUSP00000034057
26		Q8K558	Treml1	Trem-like transcript 1 protein	10090.ENSMUSP00000024792
27		Q05816	Fabp5	Fatty acid-binding protein, epidermal	10090.ENSMUSP00000029046
27		Q925J9	Med1	Mediator of RNA polymerase II transcription subunit 1	10090.ENSMUSP00000103169
27		Q920D3	Med28	Mediator of RNA polymerase II transcription subunit 28	10090.ENSMUSP00000115882
27		P43883	Plin2	Perilipin-2	10090.ENSMUSP00000000466
28		Q9Z2A9	Ggt5	Gamma-glutamyltransferase 5	10090.ENSMUSP00000072074
28		P11352	Gpx1	Glutathione peroxidase 1	10090.ENSMUSP00000081010
28		P46412	Gpx3	Glutathione peroxidase 3	10090.ENSMUSP00000081011
28		P30115	Gsta3	Glutathione S-transferase A3	10090.ENSMUSP00000027067
29		Q61838	A2m	Alpha-2-macroglobulin	10090.ENSMUSP00000107760
29		P21614	Gc	Vitamin D-binding protein	10090.ENSMUSP00000046636
29		Q8CGE8	Ifi205a	Interferon-activable protein 205-A	10090.ENSMUSP00000062409
29		Q00724	Rbp4	Retinol-binding protein 4	10090.ENSMUSP00000025951
30		O89051	Itm2b	Integral membrane protein 2B	10090.ENSMUSP00000022704
30		P31725	S100a9	Protein S100-A9	10090.ENSMUSP00000070842
31		P39655	Alox12	Arachidonate 12-lipoxygenase, 12S-type	10090.ENSMUSP00000000329
31		P48999	Alox5	Arachidonate 5-lipoxygenase	10090.ENSMUSP00000026795
31		O09114	Ptgds	Prostaglandin-H2 D-isomerase	10090.ENSMUSP00000015234
31		P22437	Ptgs1	Prostaglandin G/H synthase 1	10090.ENSMUSP00000059977
32		P51642	Cntf	Ciliary neurotrophic factor	10090.ENSMUSP00000108555
32		Q9QXS6	Dbn1	Drebrin	10090.ENSMUSP00000021950
32		P23242	Gja1	Gap junction alpha-1 protein	10090.ENSMUSP00000064536
32		Q9WUX5	Mrvi1	Protein MRVI1	10090.ENSMUSP00000114578
33		P46414	Cdkn1b	Cyclin-dependent kinase inhibitor 1B	10090.ENSMUSP00000003115
33		Q9EQQ9	Mgea5	Protein O-GlcNAcase	10090.ENSMUSP00000026243
33		Q8BTG7	Ndrg4	Protein NDRG4	10090.ENSMUSP00000072883
33		O08586	Pten	Phosphatidylinositol 3,4,5-trisphosphate 3-phosphatase and dual-specificity protein phosphatase PTEN	10090.ENSMUSP00000013807
34		P21844	Cma1	Chymase	10090.ENSMUSP00000022834
34		Q61164	Ctcf	Transcriptional repressor CTCF	10090.ENSMUSP00000005841
34		P13864	Dnmt1	DNA (cytosine-5)-methyltransferase 1	10090.ENSMUSP00000004202
34		Q07113	Igf2r	Cation-independent mannose-6-phosphate receptor	10090.ENSMUSP00000024599
35		P16460	Ass1	Argininosuccinate synthase	10090.ENSMUSP00000099904
35		P52760	Hrsp12	Ribonuclease UK114	10090.ENSMUSP00000022946
35		Q8VBT2	Sds	L-serine dehydratase/L-threonine deaminase	10090.ENSMUSP00000064849
35		Q9QXX4	Slc25a13	Calcium-binding mitochondrial carrier protein Aralar2	10090.ENSMUSP00000015256
36		Q9DCZ1	Gmpr	GMP reductase 1	10090.ENSMUSP00000000260
36		Q9JM14	Nt5c	5(3)-deoxyribonucleotidase, cytosolic type	10090.ENSMUSP00000021082
36		Q9Z0X4	Pde3a	cGMP-inhibited 3,5-cyclic phosphodiesterase A	10090.ENSMUSP00000038749
37		Q8R464	Cadm4	Cell adhesion molecule 4	10090.ENSMUSP00000066880
37		B1AZP2	Dlgap4	Disks large-associated protein 4	10090.ENSMUSP00000126980
37		Q9Z2H5	Epb41l1	Band 4.1-like protein 1	10090.ENSMUSP00000029155
38		P17095	Hmga1	High mobility group protein HMG-I/HMG-Y	10090.ENSMUSP00000113011
38		P63158	Hmgb1	High mobility group protein B1	10090.ENSMUSP00000082682
38		P18608	Hmgn1	Non-histone chromosomal protein HMG-14	10090.ENSMUSP00000061012
39		Q3UHC7	Dab2ip	Disabled homolog 2-interacting protein	10090.ENSMUSP00000088532
39		Q60790	Rasa3	Ras GTPase-activating protein 3	10090.ENSMUSP00000112998
39		P62071	Rras2	Ras-related protein R-Ras2	10090.ENSMUSP00000069752
40		Q6P9Q4	Fhod1	FH1/FH2 domain-containing protein 1	10090.ENSMUSP00000014922
40		P70335	Rock1	Rho-associated protein kinase 1	10090.ENSMUSP00000069549
40		Q7TQD2	Tppp	Tubulin polymerization-promoting protein	10090.ENSMUSP00000022057
41		Q9JMK2	Csnk1e	Casein kinase I isoform epsilon	10090.ENSMUSP00000113341
41		Q9R0L6	Pcm1	Pericentriolar material 1 protein	10090.ENSMUSP00000039709
41		Q9D6F9	Tubb4a	Tubulin beta-4A chain	10090.ENSMUSP00000071135
42		P16294	F9	Coagulation factor IX	10090.ENSMUSP00000033477
42		O54819	Tfpi	Tissue factor pathway inhibitor	10090.ENSMUSP00000028487
43		Q3UH68	Limch1	LIM and calponin homology domains-containing protein 1	10090.ENSMUSP00000098723
43		Q91YE8	Synpo2	Synaptopodin-2	10090.ENSMUSP00000102034
43		Q62523	Zyx	Zyxin	10090.ENSMUSP00000070427
44		Q9Z1M8	Ik	Protein Red	10090.ENSMUSP00000007042
44		Q99K85	Psat1	Phosphoserine aminotransferase	10090.ENSMUSP00000025542
45		P12399	Ctla2a	Protein CTLA-2-alpha	10090.ENSMUSP00000021880
45		Q9D281	Fam114a1	Protein Noxp20	10090.ENSMUSP00000031080
45		B1AXH1	Nhsl2	NHS-like protein 2	10090.ENSMUSP00000098893
46		Q61337	Bad	Bcl2-associated agonist of cell death	10090.ENSMUSP00000025910
46		Q9QYH6	Maged1	Melanoma-associated antigen D1	10090.ENSMUSP00000026142
47		Q91VW5	Golga4	Golgin subfamily A member 4	10090.ENSMUSP00000081880
48		Q91XE4	Acy3	N-acyl-aromatic-L-amino acid amidohydrolase (carboxylate-forming)	10090.ENSMUSP00000050056
49		Q8K4G5	Ablim1	Actin-binding LIM protein 1	10090.ENSMUSP00000078336
49		O09118	Ntn1	Netrin-1	10090.ENSMUSP00000021284
49		Q9WVB4	Slit3	Slit homolog 3 protein	10090.ENSMUSP00000066857
50		Q99P30	Nudt7	Peroxisomal coenzyme A diphosphatase NUDT7	10090.ENSMUSP00000073213
50		Q7TPE5	Slc7a6os	Probable RNA polymerase II nuclear localization protein SLC7A6OS	10090.ENSMUSP00000039029
53		Q91WG5	Prkag2	5-AMP-activated protein kinase subunit gamma-2	10090.ENSMUSP00000030784
53		P32037	Slc2a3	Solute carrier family 2, facilitated glucose transporter member 3	10090.ENSMUSP00000032476
53		Q60949	Tbc1d1	TBC1 domain family member 1	10090.ENSMUSP00000098756
54		P61922	Abat	4-aminobutyrate aminotransferase, mitochondrial	10090.ENSMUSP00000063548
54		P55012	Slc12a2	Solute carrier family 12 member 2	10090.ENSMUSP00000111023
54		Q5FWI3	Tmem2	Transmembrane protein 2	10090.ENSMUSP00000025663
56		Q8R2Z5	Vwa1	von Willebrand factor A domain-containing protein 1	10090.ENSMUSP00000040405
57		Q8BJD1	Itih5	Inter-alpha-trypsin inhibitor heavy chain H5	10090.ENSMUSP00000026886
57		P07091	S100a4	Protein S100-A4	10090.ENSMUSP00000001046
58		P61750	Arf4	ADP-ribosylation factor 4	10090.ENSMUSP00000022429
58		Q9D8S3	Arfgap3	ADP-ribosylation factor GTPase-activating protein 3	10090.ENSMUSP00000064893
58		Q8R088	Golph3l	Golgi phosphoprotein 3-like	10090.ENSMUSP00000134799
59		Q9QWK4	Cd5l	CD5 antigen-like	10090.ENSMUSP00000015998
60		P98078	Dab2	Disabled homolog 2	10090.ENSMUSP00000079689
60		P51880	Fabp7	Fatty acid-binding protein, brain	10090.ENSMUSP00000020024
60		Q6P5H2	Nes	Nestin	10090.ENSMUSP00000088493
61		P15306	Thbd	Thrombomodulin	10090.ENSMUSP00000096877
62		Q921G6	Lrch4	Leucine-rich repeat and calponin homology domain-containing protein 4	10090.ENSMUSP00000135286
62		P59383	Lrrn4	Leucine-rich repeat neuronal protein 4	10090.ENSMUSP00000057005
62		Q80YF6	Upk3b	Uroplakin-3b	10090.ENSMUSP00000062312
63		Q6PHS9	Cacna2d2	Voltage-dependent calcium channel subunit alpha-2/delta-2	10090.ENSMUSP00000082173
63		Q8VCX5	Micu1	Calcium uptake protein 1, mitochondrial	10090.ENSMUSP00000126597
63		Q8CD10	Micu2	Calcium uptake protein 2, mitochondrial	10090.ENSMUSP00000022543
64		Q80UM3	Naa15	N-alpha-acetyltransferase 15, NatA auxiliary subunit	10090.ENSMUSP00000029303
64		Q99JF8	Psip1	PC4 and SFRS1-interacting protein	10090.ENSMUSP00000030207
64		Q9D1J3	Sarnp	SAP domain-containing ribonucleoprotein	10090.ENSMUSP00000137244
65		Q9ERE7	Mesdc2	LDLR chaperone MESD	10090.ENSMUSP00000091768
67		A2AAY5	Sh3pxd2b	SH3 and PX domain-containing protein 2B	10090.ENSMUSP00000044276
68		Q9ER99	Rsc1a1	Regulatory solute carrier protein family 1 member 1	10090.ENSMUSP00000101408
68		O55192	Slc6a2	Sodium-dependent noradrenaline transporter	10090.ENSMUSP00000072709
69		P35831	Ptpn12	Tyrosine-protein phosphatase non-receptor type 12	10090.ENSMUSP00000030556
69		Q60604	Scin	Adseverin	10090.ENSMUSP00000002640
70		P21447	Abcb1a	Multidrug resistance protein 1A	10090.ENSMUSP00000041204
70		Q5SVR0	Tbc1d9b	TBC1 domain family member 9B	10090.ENSMUSP00000090825
71		P35802	Gpm6a	Neuronal membrane glycoprotein M6-a	10090.ENSMUSP00000033915
71		Q7TSJ2	Map6	Microtubule-associated protein 6	10090.ENSMUSP00000064787
72		Q61879	Myh10	Myosin-10	10090.ENSMUSP00000099671
72		Q3UIZ8	Mylk3	Myosin light chain kinase 3	10090.ENSMUSP00000034133
73		Q9JHS9	Cwc15	Spliceosome-associated protein CWC15 homolog	10090.ENSMUSP00000004200
74		O89053	Coro1a	Coronin-1A	10090.ENSMUSP00000032949
74		Q80V70	Megf6	Multiple epidermal growth factor-like domains protein 6	10090.ENSMUSP00000030897
75		P97297	Adm	ADM	10090.ENSMUSP00000033054
75		P29268	Ctgf	Connective tissue growth factor	10090.ENSMUSP00000020171
76		O54824	Il16	Pro-interleukin-16	10090.ENSMUSP00000001792
77		O08539	Bin1	Myc box-dependent-interacting protein 1	10090.ENSMUSP00000025239
77		P10637	Mapt	Microtubule-associated protein tau	10090.ENSMUSP00000097919
78		P49300	Clec10a	C-type lectin domain family 10 member A	10090.ENSMUSP00000000327
78		Q61830	Mrc1	Macrophage mannose receptor 1	10090.ENSMUSP00000028045
79		Q9CXR1	Dhrs7	Dehydrogenase/reductase SDR family member 7	10090.ENSMUSP00000021512
80		Q9D1M7	Fkbp11	Peptidyl-prolyl cis-trans isomerase FKBP11	10090.ENSMUSP00000003445
80		Q9CQF9	Pcyox1	Prenylcysteine oxidase	10090.ENSMUSP00000032065
81		Q9QYR6	Map1a	Microtubule-associated protein 1A	10090.ENSMUSP00000092223
81		Q99JX7	Nxf1	Nuclear RNA export factor 1	10090.ENSMUSP00000010241
82		Q62130	Ptpn14	Tyrosine-protein phosphatase non-receptor type 14	10090.ENSMUSP00000027898
82		Q6NXJ0	Wwc2	Protein WWC2	10090.ENSMUSP00000056121
83		Q08879	Fbln1	Fibulin-1	10090.ENSMUSP00000054583
83		Q9QZJ6	Mfap5	Microfibrillar-associated protein 5	10090.ENSMUSP00000122863
84		Q64332	Syn2	Synapsin-2	10090.ENSMUSP00000009538
84		Q8R191	Syngr3	Synaptogyrin-3	10090.ENSMUSP00000007236
85		Q8C1E7	Tmem120a	Transmembrane protein 120A	10090.ENSMUSP00000045252
85		Q8BJ90	Znf771	Zinc finger protein 771	10090.ENSMUSP00000056959
86		P46062	Sipa1	Signal-induced proliferation-associated protein 1	10090.ENSMUSP00000073618
87		P09242	Alpl	Alkaline phosphatase, tissue-nonspecific isozyme	10090.ENSMUSP00000030551
87		Q9R1Z7	Pts	6-pyruvoyl tetrahydrobiopterin synthase	10090.ENSMUSP00000034570
89		O08583	Alyref	THO complex subunit 4	10090.ENSMUSP00000026125
89		Q91VM5	Rbmxl1	RNA binding motif protein, X-linked-like-1	10090.ENSMUSP00000048153
90		Q03517	Scg2	Secretogranin-2	10090.ENSMUSP00000062556
90		P60879	Snap25	Synaptosomal-associated protein 25	10090.ENSMUSP00000028727
91		Q63961	Eng	Endoglin	10090.ENSMUSP00000009705
91		A6H6E2	Mmrn2	Multimerin-2	10090.ENSMUSP00000107539
92		Q08509	Eps8	Epidermal growth factor receptor kinase substrate 8	10090.ENSMUSP00000052776
92		Q8BSD5	She	SH2 domain-containing adapter protein E	10090.ENSMUSP00000059658
93		P00329	Adh1	Alcohol dehydrogenase 1	10090.ENSMUSP00000004232
93		P40936	Inmt	Indolethylamine N-methyltransferase	10090.ENSMUSP00000003569
94		Q80VQ1	Lrrc1	Leucine-rich repeat-containing protein 1	10090.ENSMUSP00000109048
94		P70441	Slc9a3r1	Na(+)/H(+) exchange regulatory cofactor NHE-RF1	10090.ENSMUSP00000021077
96		P12787	Cox5a	Cytochrome c oxidase subunit 5A, mitochondrial	10090.ENSMUSP00000000090
96		Q9CR21	Ndufab1	Acyl carrier protein, mitochondrial	10090.ENSMUSP00000033157
97		Q6R891	Ppp1r9b	Neurabin-2	10090.ENSMUSP00000041732
97		P32848	Pvalb	Parvalbumin alpha	10090.ENSMUSP00000005860
98		Q99J47	Dhrs7b	Dehydrogenase/reductase SDR family member 7B	10090.ENSMUSP00000044924
98		Q5SXY1	Specc1	Cytospin-B	10090.ENSMUSP00000104349
99		Q9CXS4	Cenpv	Centromere protein V	10090.ENSMUSP00000018653
99		P13595	Ncam1	Neural cell adhesion molecule 1	10090.ENSMUSP00000130668
100		Q9DC11	Plxdc2	Plexin domain-containing protein 2	10090.ENSMUSP00000028081
100		Q8K007	Sulf1	Extracellular sulfatase Sulf-1	10090.ENSMUSP00000085949
102		P54761	Ephb4	Ephrin type-B receptor 4	10090.ENSMUSP00000106684
102		Q9QZS8	Sh2d3c	SH2 domain-containing protein 3C	10090.ENSMUSP00000073866
103		Q4VAA2	Cdv3	Protein CDV3	10090.ENSMUSP00000044420
103		Q91W18	Tdrd3	Tudor domain-containing protein 3	10090.ENSMUSP00000129019
104		O35658	C1qbp	Complement component 1 Q subcomponent-binding protein, mitochondrial	10090.ENSMUSP00000077612
104		Q4PZA2	Ece1	Endothelin-converting enzyme 1	10090.ENSMUSP00000099576
105		Q8BIG7	Comtd1	Catechol O-methyltransferase domain-containing protein 1	10090.ENSMUSP00000119330
105		P52623	Uck1	Uridine-cytidine kinase 1	10090.ENSMUSP00000002625
107		P10605	Ctsb	Cathepsin B	10090.ENSMUSP00000006235
107		Q9Z0J0	Npc2	Epididymal secretory protein E1	10090.ENSMUSP00000021668
108		Q91YR9	Ptgr1	Prostaglandin reductase 1	10090.ENSMUSP00000030069
108		P26039	Tln1	Talin-1	10090.ENSMUSP00000030187
109		Q9Z1Q5	Clic1	Chloride intracellular channel protein 1	10090.ENSMUSP00000007257
109		Q9WVA4	Tagln2	Transgelin-2	10090.ENSMUSP00000106859
110		Q9CR86	Carhsp1	Calcium-regulated heat stable protein 1	10090.ENSMUSP00000008537
110		Q8K0U4	Hspa12a	Heat shock 70 kDa protein 12A	10090.ENSMUSP00000066860
		P09470	Ace	Angiotensin-converting enzyme	10090.ENSMUSP00000001963
		Q80VQ0	Aldh3b1	Aldehyde dehydrogenase family 3 member B1	10090.ENSMUSP00000056276
		Q02357	Ank1	Ankyrin-1	10090.ENSMUSP00000113571
		P97504	Bmx	Cytoplasmic tyrosine-protein kinase BMX	10090.ENSMUSP00000107884
		P40124	Cap1	Adenylyl cyclase-associated protein 1	10090.ENSMUSP00000068260
		P24270	Cat	Catalase	10090.ENSMUSP00000028610
		P70232	Chl1	Neural cell adhesion molecule L1-like protein	10090.ENSMUSP00000063933
		Q61584	Fxr1	Fragile X mental retardation syndrome-related protein 1	10090.ENSMUSP00000001620
		Q8QZR5	Gpt	Alanine aminotransferase 1	10090.ENSMUSP00000023203
		P14873	Map1b	Microtubule-associated protein 1B	10090.ENSMUSP00000068374
		P23708	Nfya	Nuclear transcription factor Y subunit alpha	10090.ENSMUSP00000043909
		P70313	Nos3	Nitric oxide synthase, endothelial	10090.ENSMUSP00000030834
		P61264	Stx1b	Syntaxin-1B	10090.ENSMUSP00000101874
		P24529	Th	Tyrosine 3-monooxygenase	10090.ENSMUSP00000000219
		P01831	Thy1	Thy-1 membrane glycoprotein	10090.ENSMUSP00000110489
		P70460	Vasp	Vasodilator-stimulated phosphoprotein	10090.ENSMUSP00000032561

## Sheet: LEGEND
Legend
Cluster	Protein cluster in network as determined by MCL clustering algorithm
Classification / Figure label	Classification of molecular function based on Gene Ontology enrichment analysis, simplified
Canonical Protein ID	Uniprot Protein ID
Gene Name	Gene name
Protein Name	Protein name
STRING Database Identifier	Database identifier in the STRING database
