# Supplementary material for: Quantitative proteomics and single-nucleus transcriptomics of the sinus node elucidates the foundation of cardiac pacemaking
Source: Nat Commun. 2019 Jun 28;10:2889. doi: 10.1038/s41467-019-10709-9 (PMC6599035; doi:10.1038/s41467-019-10709-9)
Supplement: Supplementary file 9 — Supplementary Data 6 [file 41467_2019_10709_MOESM9_ESM.xlsx]

## Sheet: avg.expr
Supplementary Data 06 - Single-nuclei RNA transcriptomic sequencing of sinus nodal tissue
gene	Fibroblasts.I	Epithelial.cells	Adipocytes.III	Sinus.node.myocytes	Vascular.endothelial.cells	Fibroblasts.II	Epicardial.cells	Neurons	Endocardial.cells	Adipocytes.II	Adipocytes.I	Macrophages
Xkr4	1.01697	1.68038	0.680445	0.670659	0.28164	0.87013	2.05906	1.75817	0.212851	0.254808	0.234756	0.373134
Gm1992	0.00424328	0.00316456	0.0111288	0.00748503	0	0.00865801	0.0120805	0	0	0	0	0
Gm37381	0	0.00316456	0.00158983	0.124251	0.00178253	0.004329	0.00536913	0.00326797	0.00803213	0	0.00304878	0.0149254
Rp1	0.0254597	0.0348101	0.0317965	1.17515	0.0338681	0.0649351	0.0510067	0.0294118	0.0361446	0.0408654	0.0243902	0.0845771
Rp1.1	0	0	0	0	0	0	0	0	0	0	0	0
Sox17	0.00848656	0.00632911	0.027027	0.0479042	0.0356506	0.012987	0.00805369	0.00980392	0.0120482	0.00961538	0.00609756	0.00497512
Gm37323	0	0	0	0	0	0	0	0	0	0	0.00304878	0
Mrpl15	0.100424	0.129747	0.267091	0.291916	0.144385	0.147186	0.128859	0.130719	0.116466	0.21875	0.32622	0.159204
Lypla1	0	0	0.00158983	0.00149701	0	0	0.00134228	0	0	0	0	0
Gm37988	0.0339463	0.0443038	0.0937997	0.0538922	0.0374332	0.0822511	0.0375839	0.0457516	0.0240964	0.0649038	0.054878	0.0348259
Tcea1	0.190948	0.208861	0.351351	0.238024	0.167558	0.294372	0.179866	0.238562	0.176707	0.259615	0.240854	0.149254
Rgs20	0.0523338	0.0537975	0.0317965	0.0299401	0.0285205	0.0519481	0.0281879	0.0457516	0.0281124	0.00240385	0.00914634	0.0199005
Gm16041	0	0	0	0	0	0	0	0	0	0	0	0
Atp6v1h	0.475248	0.60443	0.957075	0.712575	0.522282	0.735931	0.465772	0.581699	0.445783	0.762019	0.716463	0.552239
Oprk1	0	0	0	0	0.00178253	0	0	0	0	0	0	0
Npbwr1	0	0	0	0	0	0	0	0	0	0	0	0
Rb1cc1	1.25318	1.60759	2.10334	1.9491	1.25668	2.08225	1.26309	1.5915	1.03614	1.67788	1.58841	1.36318
4732440D04Rik	0.106082	0.0917722	0.130366	0.184132	0.0695187	0.121212	0.0872483	0.114379	0.060241	0.122596	0.32622	0.0895522
Fam150a	0	0	0.00158983	0.00449102	0	0.004329	0.00268456	0	0	0.00480769	0	0
St18	0.00990099	0.0158228	0.00794913	0.00898204	0.00178253	0.017316	0.00671141	0.00653595	0	0.00480769	0.00609756	0.0149254
Pcmtd1	0.985856	1.1962	2.24642	1.59731	1.07665	1.46753	0.836242	0.803922	1.06827	2.13942	1.85366	0.975124
Gm26901	0.0127298	0.0126582	0.0254372	0.0269461	0.0106952	0.012987	0.0147651	0.0522876	0.0160643	0.0456731	0.00609756	0.0149254
Gm30414	0	0	0	0	0	0	0.00134228	0	0	0	0	0
Sntg1	2.94908	4.38608	2.3132	1.72305	0.980392	2.77489	6.08322	16.9804	0.779116	0.819712	0.896341	1.21393
Rrs1	0.0381895	0.0474684	0.0461049	0.0748503	0.026738	0.047619	0.0416107	0.0620915	0.0361446	0.0745192	0.054878	0.039801
Adhfe1	0.186704	0.177215	0.868045	0.444611	0.114082	0.177489	0.163758	0.169935	0.0883534	1.24519	0.89939	0.149254
3110035E14Rik	0.00848656	0.0126582	0.00476948	0.00598802	0	0	0.00134228	0.00326797	0	0	0.00609756	0.0248756
Gm29520	0	0	0	0	0	0	0	0	0	0	0	0
Mybl1	0.0240453	0.0506329	0.0206677	0.0239521	0.0142602	0.047619	0.0187919	0.0326797	0.0240964	0.03125	0.0182927	0.039801
Vcpip1	0.306931	0.332278	0.535771	0.441617	0.279857	0.411255	0.279195	0.320261	0.277108	0.415865	0.378049	0.383085
1700034P13Rik	0.00141443	0.0126582	0.0174881	0.0239521	0.00534759	0.017316	0.00671141	0.00653595	0.00401606	0.0216346	0.00914634	0.00995025
Sgk3	0.438472	0.753165	0.957075	1.3503	0.472371	0.78355	0.471141	0.477124	0.634538	0.865385	0.685976	1.10448
Mcmdc2	0.00990099	0.0158228	0.0206677	0.0763473	0.00178253	0.017316	0.0107383	0.0130719	0.0321285	0.00721154	0.0304878	0.00497512
Snhg6	0.0169731	0.0411392	0.0222576	0.0284431	0.0160428	0.021645	0.0187919	0.0424837	0.0160643	0.0216346	0.0182927	0.0248756
Tcf24	0	0	0.0063593	0.00449102	0	0.004329	0	0.00326797	0	0.00240385	0	0
Ppp1r42	0	0.00316456	0	0.010479	0.00178253	0.004329	0.00268456	0	0	0.00480769	0.00304878	0
Gm15818	0.00707214	0.00316456	0.0143084	0.00449102	0.00534759	0.004329	0	0.00980392	0.00401606	0.00480769	0.0152439	0.00497512
Cops5	0.217822	0.246835	0.346582	0.341317	0.194296	0.307359	0.190604	0.254902	0.228916	0.300481	0.277439	0.19403
Cspp1	0.738331	0.971519	1.36566	0.775449	0.638146	1.02165	0.732886	0.781046	0.630522	1.25962	1.10366	0.776119
Arfgef1	1.20368	1.6962	1.83466	2.16916	1.17469	1.63203	1.33826	1.43791	1.16064	1.35096	1.25305	1.17413
Cpa6	0.00707214	0.0348101	0.00953895	0.0508982	0.0320856	0.0562771	0.0161074	0.00980392	0.00803213	0.0168269	0.0152439	0.0597015
Prex2	2.21641	3.01266	5.22734	2.92216	5.10873	5.89177	0.951678	0.895425	3.46988	2.38702	3.28963	2.1592
A830018L16Rik	0.128713	0.126582	1.84261	0.285928	0.12656	0.0952381	0.118121	0.19281	0.120482	2.02885	2.84451	0.134328
Gm17644	0	0	0	0	0	0	0	0	0	0	0	0
Gm29663	0	0	0	0	0	0	0	0	0	0	0	0
Sulf1	5.94625	14.2025	8.79491	6.27395	7.83957	10.2554	14.8443	14.6895	3.11245	2.5625	2.65244	4.39801
Slco5a1	0.0268741	0.0474684	0.0111288	0.414671	0.0124777	0.021645	0.0228188	0.0588235	0.00401606	0.0216346	0.0182927	0.0348259
Gm29283	0	0.00316456	0.00158983	0	0	0	0	0	0	0.00240385	0	0
Prdm14	0	0.00316456	0	0	0.00178253	0	0	0	0	0	0	0
Ncoa2	1.81047	2.43354	3.03021	2.29341	1.47237	2.90476	1.75168	1.93464	1.55823	2.47356	2.01524	2.20398
Gm29570	0.00141443	0	0.00476948	0.00748503	0	0	0.00268456	0.00980392	0.00401606	0	0.00914634	0.00497512
Tram1	0.33239	0.370253	0.36407	0.347305	0.327986	0.515152	0.310067	0.323529	0.325301	0.230769	0.143293	0.288557
Lactb2	0.30976	0.300633	0.985692	0.543413	0.235294	0.445887	0.248322	0.323529	0.285141	1.16346	0.823171	0.363184
Xkr9	0	0	0.00317965	0.00149701	0	0	0	0	0	0	0	0
Eya1	0.029703	0.0981013	0.117647	0.14521	0.131907	0.164502	0.0228188	0.0294118	0.37751	0.0336538	0.0213415	0.0995025
Gm9947	0.0806223	0.0253165	0.0238474	0.0269461	0.00534759	0.0865801	0.00268456	0.00326797	0	0.00240385	0	0.0348259
Msc	0.00848656	0.00316456	0.0063593	0.00598802	0.00178253	0.012987	0.00134228	0.00326797	0	0	0.00304878	0
Trpa1	0	0.00316456	0	0.00149701	0	0	0	0	0	0	0	0
Kcnb2	0.0693069	0.316456	0.136725	0.163174	0.0481283	0.047619	0.378523	0.0359477	0.0361446	0.0288462	0.0335366	0.0348259
Terf1	0.263083	0.449367	0.427663	0.411677	0.306595	0.497835	0.277852	0.267974	0.333333	0.264423	0.231707	0.248756
Sbspon	0.00565771	0.00316456	0.0063593	0.00299401	0.00713012	0.004329	0.00268456	0.00980392	0	0.00721154	0.00609756	0
4930444P10Rik	0.00282885	0.00632911	0.00158983	0.00898204	0.00178253	0.004329	0.00671141	0	0	0.00240385	0.00609756	0
Rpl7	0.439887	0.484177	0.562798	1.02395	0.582888	0.510823	0.484564	0.529412	0.405622	0.415865	0.42378	0.442786
Rdh10	0.0834512	0.117089	0.187599	0.112275	0.083779	0.121212	0.0765101	0.111111	0.0722892	0.153846	0.140244	0.0547264
Gm28095	0	0	0.00158983	0.00299401	0	0	0.00134228	0	0	0.00240385	0.00304878	0
Stau2	0.366337	0.477848	1.20827	1.25449	0.242424	0.467532	0.357047	0.330065	0.289157	1.23558	1.65549	0.442786
Gm7568	0	0.00316456	0.00317965	0.00598802	0	0	0	0	0	0.00240385	0.00609756	0
Ube2w	0.570014	0.664557	1	0.755988	0.524064	0.878788	0.524832	0.653595	0.457831	0.882212	0.862805	0.522388
Tceb1	0.190948	0.218354	0.279809	0.36976	0.215686	0.277056	0.186577	0.169935	0.164659	0.245192	0.213415	0.179104
D030040B21Rik	0	0	0	0	0	0	0	0	0	0	0	0
Tmem70	0.115983	0.132911	0.189189	0.290419	0.103387	0.186147	0.114094	0.0588235	0.108434	0.117788	0.158537	0.0945274
Ly96	0.049505	0.107595	0.0969793	0.0973054	0.0606061	0.0909091	0.0671141	0.0751634	0.0522088	0.0625	0.027439	0.149254
Gm28376	0.0127298	0.0126582	0.0572337	0.238024	0.0124777	0.017316	0.0107383	0.0163399	0.0240964	0.0360577	0.0396341	0
Jph1	0.0707214	0.123418	0.127186	0.700599	0.0534759	0.103896	0.0899329	0.0392157	0.0843373	0.139423	0.125	0.114428
Gm28783	0	0	0	0	0	0	0	0	0	0	0	0
Gdap1	0	0	0.0063593	0	0	0	0	0	0	0	0	0.00497512
Gm28784	0	0	0	0	0	0	0	0	0	0	0	0
Pi15	0.178218	0.0759494	0.0715421	0.0733533	0.0552585	0.194805	0.0295302	0.0326797	0.0522088	0.0408654	0.0518293	0.0547264
Gm28154	0.00848656	0.00949367	0.0111288	0.00748503	0.00891266	0.017316	0.00268456	0	0	0	0	0.0149254
Gm16070	0.00141443	0.00316456	0.0190779	0.0329341	0.0231729	0.034632	0.00402685	0.00653595	0.00803213	0.00240385	0.00609756	0.0298507
Crispld1	0.029703	0.0221519	0.0461049	0.0299401	0.0445633	0.030303	0.0120805	0.0261438	0.00803213	0.0120192	0.0304878	0.0199005
Gm28153	0.0735502	0.123418	0.128776	0.137725	0.124777	0.155844	0.14094	0.120915	0.104418	0.141827	0.0823171	0.104478
Crisp4	0	0	0	0	0	0	0	0	0	0	0	0
Defb18	0	0	0	0	0	0	0	0	0	0	0	0
Defb41	0	0	0	0	0.00534759	0	0	0	0	0.00240385	0	0
Gm29006	0	0	0	0	0	0	0	0	0	0	0	0
Gm15825	0	0	0.00158983	0	0	0	0	0	0	0	0	0
Tfap2d	0	0	0.00158983	0	0	0	0	0.00326797	0	0	0.00304878	0
Tfap2b	0	0	0	0	0	0	0.00268456	0	0	0	0	0
Gm28340	0	0	0	0	0	0	0	0	0	0	0	0
Pkhd1	0.00424328	0.00316456	0.00794913	0.0194611	0.00534759	0.00865801	0.00402685	0.00980392	0.00401606	0.00480769	0.00304878	0.00995025
4930486I03Rik	0	0.00316456	0	0	0	0.004329	0	0	0	0	0	0
Gm28653	0	0	0	0	0	0	0	0	0	0	0	0
Il17a	0	0	0	0	0	0	0	0	0	0	0	0
Il17f	0	0	0	0	0.00178253	0	0	0	0	0	0	0
Mcm3	0.0282885	0.0411392	0.0429253	0.0299401	0.030303	0.0519481	0.00805369	0.0130719	0.0281124	0.0240385	0.00914634	0.0298507
Gm28065	0	0	0	0	0	0	0	0	0	0	0	0
6720483E21Rik	0	0	0	0.00149701	0	0	0	0	0	0	0	0
Paqr8	0.0806223	0.120253	0.122417	0.10479	0.0909091	0.168831	0.112752	0.0882353	0.0963855	0.0240385	0.0335366	0.079602
Efhc1	0.039604	0.0316456	0.0254372	0.0209581	0.0160428	0.047619	0.0187919	0.0130719	0.0120482	0.00961538	0.0182927	0
Tram2	0.335219	0.408228	0.341812	0.321856	0.308378	0.497835	0.365101	0.326797	0.297189	0.144231	0.0670732	0.308458
Gm28287	0	0	0	0	0	0	0	0	0	0	0	0
Tmem14a	0.019802	0.0443038	0.0286169	0.0329341	0.0249554	0.034632	0.0241611	0.0359477	0	0.0360577	0.0152439	0.0298507
Gsta3	0.234795	0.610759	0.72973	0.267964	0.16221	0.238095	0.787919	0.986928	0.124498	1.21394	0.213415	0.223881
Gm28836	0.039604	0.0601266	0.108108	0.0179641	0.0124777	0.04329	0.0496644	0.0784314	0.0120482	0.206731	0.0152439	0.0149254
Khdc1a	0	0	0	0	0	0	0	0	0	0	0	0
Khdc1c	0	0	0	0	0	0	0	0	0	0	0	0
Khdc1b	0	0	0	0	0	0	0.00134228	0	0	0	0	0
Kcnq5	0.377652	1.50949	1.062	0.691617	0.347594	0.753247	2.02013	0.408497	0.321285	0.396635	0.466463	0.840796
Gm26580	0	0	0	0	0	0	0.00134228	0	0	0	0	0
Rims1	0.173975	0.256329	0.135135	0.306886	0.0730838	0.238095	0.201342	0.120915	0.0481928	0.0432692	0.0335366	0.124378
4933415F23Rik	0	0	0	0	0	0	0	0	0	0	0	0
Gm27028	0	0	0	0.00149701	0.00178253	0	0	0	0	0.00480769	0.00304878	0
Gm29107	0.0325318	0.0727848	0.100159	0.0928144	0.0481283	0.0606061	0.0389262	0.0261438	0.0441767	0.0745192	0.0853659	0.0348259
Ogfrl1	0.0622348	0.056962	0.112878	0.208084	0.0713012	0.12987	0.0563758	0.0620915	0.0803213	0.0600962	0.0457317	0.0746269
Gm28822	0	0	0	0	0	0	0	0	0	0	0	0
B3gat2	0.00990099	0.0158228	0.0238474	0.0134731	0.00713012	0.034632	0.0107383	0.00653595	0.00401606	0.0168269	0.0152439	0.0149254
Smap1	0.507779	0.806962	0.992051	0.815868	0.540107	0.844156	0.518121	0.571895	0.485944	0.766827	0.743902	0.477612
Sdhaf4	0.0551627	0.0506329	0.0985692	0.214072	0.0552585	0.0865801	0.0604027	0.0718954	0.0481928	0.153846	0.164634	0.0845771
Fam135a	0.76662	1.43987	1.8124	1.67515	2.09269	2.1039	0.774497	0.964052	0.883534	0.855769	0.868902	0.880597
Col9a1	0	0	0.00158983	0	0.00534759	0	0.00268456	0.00980392	0	0.00240385	0.00304878	0
Col19a1	0.00424328	0.00949367	0.0143084	0.0239521	0	0.00865801	0.00134228	0	0	0.00240385	0.00609756	0
Lmbrd1	0.55587	0.708861	0.847377	0.588323	0.531194	0.766234	0.492617	0.562092	0.550201	0.572115	0.60061	0.691542
Gm28237	0	0	0	0	0	0	0	0	0	0	0	0
Gm29414	0	0	0	0	0	0	0	0	0	0	0	0
Adgrb3	0.0933522	0.0822785	0.0953895	0.0808383	0.0249554	0.047619	0.0201342	0.0359477	0.0441767	0.0697115	0.0457317	0.0497512
4931408C20Rik	0	0	0	0	0	0	0	0	0	0	0	0
Gm5524	0	0	0	0	0	0	0	0	0	0	0	0
Gm597	0	0	0	0	0	0	0	0	0	0	0	0
Gm9898	0	0	0	0	0	0	0	0	0	0	0	0
Phf3	0.912306	1.07278	1.58347	1.14222	0.780749	1.34632	0.785235	0.944444	0.827309	1.44471	1.53049	0.80597
Ptp4a1	0.157001	0.113924	0.828299	0.291916	0.139037	0.181818	0.127517	0.111111	0.0843373	0.9375	1.00305	0.109453
Gm29669	0.0311174	0.0474684	0.341812	0.0494012	0.0249554	0.034632	0.0228188	0.0326797	0.0441767	0.574519	0.27439	0.039801
Gm28644	0	0	0	0	0	0	0	0	0	0.00480769	0	0
4931428L18Rik	0.00141443	0	0.00317965	0	0	0	0.00134228	0	0	0.00240385	0.00304878	0
Gm29128	0	0	0.0111288	0.00299401	0	0	0	0	0.00401606	0.00480769	0.0121951	0.00995025
Lgsn	0	0	0	0	0	0	0	0	0	0.00240385	0.00304878	0
Pih1d3	0	0	0	0	0	0	0	0	0	0	0	0
Khdrbs2	0.0113154	0.0379747	0.0429253	0.0284431	0.0106952	0.030303	0.0577181	0.0228758	0.0160643	0.0168269	0.0121951	0.0149254
Gm5415	0	0	0	0	0	0	0	0	0	0	0	0
Gm37724	0	0	0	0	0	0	0	0	0	0	0	0
Gm37591	0	0	0	0	0	0	0	0	0	0	0	0
Prim2	0.305516	0.579114	0.387917	0.306886	0.283422	0.584416	0.303356	0.437908	0.120482	0.173077	0.140244	0.343284
Rab23	0.127298	0.0981013	0.138315	0.107784	0.0998217	0.142857	0.0778523	0.0849673	0.0441767	0.0697115	0.070122	0.0597015
Bag2	0.0452617	0.0189873	0.0588235	0.146707	0.026738	0.047619	0.0214765	0.0163399	0.0200803	0.0480769	0.0823171	0.0597015
Zfp451	0.405941	0.53481	0.623211	0.447605	0.351159	0.658009	0.383893	0.362745	0.325301	0.485577	0.35061	0.383085
Bend6	0.0523338	0.0253165	0.0174881	0.0359281	0.0106952	0.047619	0.0161074	0.238562	0.0401606	0.0216346	0.00914634	0.039801
Dst	3.14144	4.07278	4.21781	6.46707	3.24599	4.92641	2.73557	4.95098	2.16064	2.75481	1.52439	2.22388
Gm37958	0	0	0	0	0	0	0	0	0	0	0	0
Gm37233	0.00990099	0.0253165	0.0190779	0.0149701	0.0178253	0.017316	0.0120805	0.00326797	0.00401606	0	0.00609756	0.0149254
Ccdc115	0.0240453	0.0253165	0.0397456	0.0583832	0.0356506	0.034632	0.0348993	0.0359477	0.0481928	0.0408654	0.0396341	0.0298507
Gm28306	0	0	0.00158983	0	0	0	0	0	0	0.00240385	0	0
Imp4	0.0381895	0.0443038	0.0683625	0.0583832	0.0409982	0.0649351	0.0469799	0.0424837	0.0401606	0.0697115	0.0335366	0.039801
Ptpn18	0.0339463	0.0443038	0.0969793	0.0643713	0.0445633	0.0692641	0.0255034	0.0228758	0.0441767	0.0528846	0.112805	0.18408
4930568A12Rik	0	0.00632911	0.00158983	0	0	0	0	0.00326797	0	0	0	0.00497512
Prss39	0	0	0	0	0	0	0	0	0	0	0	0
Cfc1	0	0	0	0	0	0	0	0	0	0	0	0
Prss40	0	0	0	0.00449102	0	0.004329	0	0	0	0.00240385	0	0
1700101I19Rik	0	0	0	0	0	0	0	0	0	0	0	0
Amer3	0	0	0	0	0	0	0	0	0	0	0	0
Arhgef4	0.0268741	0.136076	0.0349762	0.0538922	0.0356506	0.030303	0.144966	0.19281	0.0361446	0.0384615	0.0304878	0.0348259
Gm38336	0.00565771	0	0.00953895	0.00299401	0.00178253	0	0.00402685	0.00326797	0	0.00240385	0.00609756	0
Fam168b	0.289958	0.414557	0.561208	0.501497	0.262032	0.437229	0.334228	0.310458	0.317269	0.418269	0.515244	0.432836
Plekhb2	0.125884	0.344937	0.246423	0.404192	0.149733	0.164502	0.339597	0.251634	0.136546	0.108173	0.109756	0.258706
Gm37068	0	0	0	0	0	0	0	0	0	0	0	0
Gm28415	0	0	0	0	0	0	0	0	0	0	0	0
1110002O04Rik	0	0.00316456	0.00158983	0.00149701	0	0	0	0	0.00401606	0	0	0.00497512
Gm37146	0	0	0	0	0	0	0	0	0	0	0	0
Gm33222	0	0	0	0	0	0	0	0	0	0	0	0
4930535G08Rik	0	0	0	0	0	0	0	0	0	0	0	0
Hs6st1	0.0820368	0.272152	0.225755	0.193114	0.112299	0.194805	0.221477	0.19281	0.0803213	0.112981	0.146341	0.233831
Gm37335	0	0	0	0	0	0	0	0	0	0	0	0
Gm33280	0.00141443	0	0	0	0	0	0	0.00326797	0	0.00480769	0	0
Uggt1	0.278642	0.360759	0.5469	0.396707	0.338681	0.480519	0.292617	0.349673	0.345382	0.449519	0.371951	0.467662
Neurl3	0.0452617	0.155063	0.143084	0.139222	0.187166	0.225108	0.0456376	0.0588235	0.136546	0.0240385	0.0426829	0.154229
Arid5a	0.0240453	0.0727848	0.063593	0.0598802	0.0338681	0.0649351	0.0201342	0.00653595	0.0281124	0.0408654	0.00914634	0.0696517
4930403P22Rik	0.00141443	0	0.00158983	0.00299401	0.00178253	0	0	0	0	0.00240385	0.00914634	0.00497512
Kansl3	0.328147	0.408228	0.702703	0.667665	0.276292	0.424242	0.271141	0.330065	0.248996	0.591346	0.737805	0.378109
Fer1l5	0	0	0.00158983	0.00149701	0.00178253	0	0.00134228	0	0	0	0	0
Lman2l	0.0848656	0.107595	0.279809	0.26497	0.121212	0.181818	0.114094	0.140523	0.120482	0.28125	0.192073	0.0995025
Cnnm4	0.0438472	0.0411392	0.0476948	0.0658683	0.0499109	0.030303	0.033557	0.0490196	0.00401606	0.0336538	0.0396341	0.00995025
Cnnm3	0.0975955	0.158228	0.198728	0.181138	0.112299	0.194805	0.131544	0.160131	0.0923695	0.197115	0.189024	0.144279
Gm38033	0.00141443	0	0.00953895	0.00449102	0	0.00865801	0.00671141	0.00326797	0.0120482	0.00961538	0.0152439	0.00497512
Ankrd23	0.00282885	0	0	0.00149701	0	0	0	0	0	0	0	0
Gm43543	0.00141443	0	0	0.00299401	0.00356506	0	0.00268456	0	0	0	0.00304878	0
Ankrd39	0.00848656	0.00316456	0.00794913	0.00898204	0.0106952	0.021645	0.00536913	0.00980392	0.0160643	0.00721154	0.00914634	0.00995025
Sema4c	0.0594059	0.0696203	0.0874404	0.0748503	0.0713012	0.112554	0.0885906	0.0816993	0.0281124	0.0384615	0.0243902	0.0646766
Fam178b	0.00848656	0.00949367	0.0127186	0.00299401	0.00178253	0.012987	0	0.00653595	0.00401606	0	0	0.00497512
Cox5b	0.301273	0.227848	0.311606	0.995509	0.272727	0.229437	0.296644	0.300654	0.232932	0.305288	0.307927	0.283582
Actr1b	0.0919378	0.0917722	0.155803	0.217066	0.0659537	0.112554	0.0845638	0.0816993	0.0763052	0.177885	0.0914634	0.0945274
4933424G06Rik	0.00707214	0.00632911	0.00476948	0.0164671	0.00178253	0.004329	0	0.00326797	0.00401606	0.00721154	0.00304878	0.00497512
Gm33533	0	0	0	0	0	0	0	0	0	0	0	0
Zap70	0.00282885	0.0221519	0.00317965	0.00149701	0.00356506	0	0.00134228	0.00980392	0	0.00240385	0.00304878	0.00995025
Tmem131	0.585573	0.816456	1.20032	0.836826	0.620321	1.08225	0.554362	0.643791	0.562249	1.10577	1	0.701493
Vwa3b	0.029703	0.00632911	0.00794913	0.00748503	0.00891266	0.025974	0.00134228	0	0	0.00721154	0.00304878	0
Gm37020	0	0	0	0	0	0	0	0	0	0	0	0
Cnga3	0	0.00316456	0.00158983	0.00299401	0	0	0	0.00653595	0	0	0	0
Inpp4a	0.391796	0.594937	0.570747	0.672156	0.41533	0.748918	0.377181	0.513072	0.333333	0.324519	0.307927	1.0199
4930439A04Rik	0	0	0.00158983	0.00149701	0	0.004329	0	0	0	0	0.00304878	0
Coa5	0.0693069	0.101266	0.163752	0.212575	0.0944742	0.112554	0.0684564	0.0653595	0.120482	0.132212	0.219512	0.0547264
Unc50	0.0763791	0.110759	0.171701	0.166168	0.083779	0.138528	0.100671	0.120915	0.0883534	0.120192	0.10061	0.129353
Mgat4a	0.267327	0.648734	0.63752	0.461078	0.727273	0.965368	0.245638	0.284314	0.702811	0.141827	0.231707	0.537313
2010300C02Rik	0.0664781	0.462025	0.174881	0.172156	0.0481283	0.0909091	0.781208	0.712418	0.0562249	0.0576923	0.0579268	0.0646766
4930556I23Rik	0	0	0	0	0	0	0	0	0	0	0	0
Tsga10	0.244696	0.186709	0.281399	0.199102	0.137255	0.363636	0.119463	0.166667	0.140562	0.25	0.219512	0.258706
Gm26805	0.00424328	0.00632911	0.00158983	0.00149701	0	0	0.00134228	0	0	0	0	0
Lipt1	0.00848656	0.0221519	0.0222576	0.0149701	0.00713012	0.004329	0.0120805	0.0228758	0.00803213	0.0144231	0.00914634	0.00995025
Mitd1	0.134371	0.227848	0.228935	0.161677	0.163993	0.238095	0.197315	0.277778	0.172691	0.161058	0.155488	0.144279
Mrpl30	0.171146	0.158228	0.259141	0.377246	0.196078	0.177489	0.183893	0.166667	0.2249	0.252404	0.20122	0.20398
Lyg2	0	0	0	0	0	0	0	0	0	0	0	0
Gm15457	0.00424328	0.00632911	0.00317965	0	0.0106952	0.004329	0.00402685	0.00980392	0	0.00961538	0.00914634	0
Lyg1	0	0	0	0	0	0	0	0	0	0	0	0
Txndc9	0.193777	0.170886	0.243243	0.291916	0.204991	0.181818	0.148993	0.127451	0.13253	0.192308	0.213415	0.19403
Eif5b	0.538897	0.746835	1.05246	1.12874	0.54902	0.753247	0.569128	0.620915	0.566265	0.942308	0.884146	0.641791
Rev1	0.560113	0.813291	1.35453	0.863772	0.643494	0.987013	0.669799	0.836601	0.646586	1.30288	1.01829	0.487562
Gm5099	0.00282885	0.0158228	0.00476948	0.00299401	0.00178253	0.012987	0.00671141	0.00653595	0	0.00961538	0.00304878	0.00497512
Aff3	1.35644	0.977848	0.82035	0.67515	0.351159	1.67532	0.514094	0.248366	0.437751	0.259615	0.35061	2.42289
Gm16150	0.00565771	0.00316456	0.00158983	0.00149701	0	0.004329	0.00134228	0	0	0	0.00609756	0.00497512
Gm16151	0.00141443	0	0	0	0	0	0	0	0	0	0	0.00995025
Gm16152	0.00282885	0	0.0063593	0.00299401	0.00356506	0.004329	0.00402685	0	0	0	0	0.0149254
Lonrf2	0.104668	0.0158228	0.0254372	0.0688623	0.00534759	0.0649351	0.00671141	0.00326797	0.0120482	0.0144231	0.00609756	0.00497512
Chst10	0.0113154	0.00949367	0.00476948	0.00299401	0.00534759	0.038961	0.00536913	0	0	0	0	0.00497512
Gm37707	0	0	0	0	0	0	0	0	0	0	0	0
Nms	0	0	0	0	0	0	0	0	0	0	0	0
Pdcl3	0.0891089	0.0822785	0.128776	0.167665	0.0802139	0.12987	0.0791946	0.114379	0.0923695	0.0913462	0.0914634	0.119403
Gm37821	0.00141443	0.00316456	0	0	0	0	0	0	0	0	0	0.00497512
Npas2	0.257426	0.142405	0.125596	0.356287	0.0980392	0.402597	0.061745	0.0359477	0.0240964	0.0336538	0.0152439	0.039801
Rpl31	0.0466761	0.0379747	0.0651828	0.0658683	0.026738	0.0562771	0.0389262	0.0457516	0.00803213	0.0384615	0.0457317	0.0547264
Tbc1d8	0.205092	0.75	0.826709	0.687126	1.05704	1.12554	0.186577	0.29085	0.915663	0.194712	0.204268	0.761194
Cnot11	0.049505	0.0474684	0.063593	0.0958084	0.0427807	0.0735931	0.0483221	0.0490196	0.0763052	0.0456731	0.0670732	0.0497512
Rnf149	0.1471	0.193038	0.251192	0.217066	0.0784314	0.199134	0.128859	0.120915	0.0843373	0.233173	0.192073	0.19403
Creg2	0.00141443	0.00316456	0.00158983	0.00149701	0.00178253	0	0	0	0	0	0	0
D930019O06Rik	0	0	0	0	0	0	0	0	0	0	0	0
Rfx8	0.00141443	0.00632911	0	0.00598802	0.00178253	0.004329	0.00134228	0	0.00401606	0	0	0
Gm3646	0.00282885	0	0.00317965	0.00299401	0.00178253	0	0.00268456	0	0	0.00240385	0.00304878	0.00497512
1700066B17Rik	0	0	0	0.00149701	0	0	0	0	0	0	0	0
Map4k4	1.35361	1.96835	1.97933	1.66916	1.47594	2.81818	1.10604	1.20261	1.35743	1.25481	0.875	1.21393
Il1r2	0.00424328	0.00632911	0.00158983	0.00149701	0.00178253	0.004329	0.00536913	0	0	0	0	0.00497512
Gm16894	0.0183876	0.00316456	0.00953895	0.0224551	0.00178253	0.021645	0.00268456	0.00326797	0.0120482	0.00240385	0.00304878	0
Il1r1	1.17963	1.19937	0.961844	0.838323	0.805704	1.62338	0.708725	0.630719	0.638554	0.223558	0.29878	0.383085
Il1rl2	0.30976	0.101266	0.117647	0.101796	0.0552585	0.320346	0.0496644	0.0228758	0.0160643	0.0360577	0.0243902	0.0845771
Il1rl1	0.0127298	0.00949367	0.0333863	0.0134731	0.0196078	0.0519481	0.0107383	0.0261438	0.00803213	0.0240385	0.00609756	0.179104
Il18r1	0.0707214	0.25	0.109698	0.0748503	0.0588235	0.0779221	0.397315	0.111111	0.064257	0.0432692	0.070122	0.0646766
Il18rap	0.00565771	0.00949367	0.0143084	0.00598802	0.00178253	0.017316	0.00805369	0.00653595	0.00401606	0.00961538	0.00304878	0.0248756
Gm35801	0	0	0	0	0	0	0	0	0	0	0	0
Slc9a4	0	0.00949367	0	0.00149701	0.00178253	0.012987	0.00402685	0	0	0.00240385	0.00609756	0.00497512
Slc9a2	0.00424328	0.00949367	0.00158983	0.0284431	0.00356506	0	0.00536913	0.00326797	0	0	0.00609756	0
Gm37623	0	0	0	0	0	0	0	0	0	0	0	0
Gm37915	0.00141443	0.00316456	0	0.00149701	0.00178253	0	0	0.00326797	0	0.00240385	0	0
Mfsd9	0.00141443	0.00316456	0.0111288	0.00748503	0.0106952	0.012987	0.00939597	0	0.00803213	0.00721154	0	0
Tmem182	0.0509194	0.0727848	0.0985692	0.793413	0.0819964	0.0779221	0.0751678	0.0686275	0.0963855	0.0721154	0.0762195	0.0248756
4930448I06Rik	0	0	0	0	0	0	0	0	0	0	0	0
Gm28634	0	0	0	0	0	0	0	0	0	0	0	0
Gm29260	0	0	0.00158983	0	0.00356506	0	0	0	0	0	0.00609756	0
Gm9915	0	0	0	0	0	0	0	0	0	0	0	0
Gm29664	0	0	0	0	0	0	0	0	0	0	0	0
Gm28175	0	0	0	0	0	0	0	0	0	0	0	0
Gm28140	0	0	0.00158983	0.00149701	0	0	0	0	0	0	0.00304878	0
Pantr1	0.00141443	0.00316456	0.00317965	0.00299401	0.00356506	0	0.00536913	0.00326797	0.00803213	0	0	0
Pou3f3	0.00282885	0	0.00317965	0	0	0	0	0.00326797	0	0	0	0
Dalir	0	0	0	0	0	0	0	0	0	0	0	0
Mrps9	0.288543	0.386076	0.589825	0.546407	0.297683	0.480519	0.268456	0.320261	0.289157	0.526442	0.545732	0.218905
Gpr45	0.00707214	0.0158228	0.0158983	0.0179641	0.0124777	0.017316	0.00134228	0.00326797	0.0200803	0	0.00304878	0
Tgfbrap1	0.166902	0.231013	0.305246	0.197605	0.165775	0.203463	0.161074	0.153595	0.15261	0.233173	0.192073	0.19403
Gm28782	0	0	0	0	0	0	0	0	0	0	0	0
8430432A02Rik	0.00141443	0.00632911	0.00317965	0.00598802	0	0	0.00134228	0	0.00401606	0	0.00609756	0
AI597479	0.0707214	0.056962	0.106518	0.0868263	0.057041	0.0909091	0.0563758	0.0882353	0.064257	0.0889423	0.0762195	0.0547264
Fhl2	0.25884	0.221519	0.294118	7.4491	0.27451	0.307359	0.237584	0.25817	0.26506	0.21875	0.234756	0.278607
Gm29040	0	0.00316456	0.00158983	0	0	0	0	0	0	0	0.00304878	0
Nck2	0.289958	0.699367	0.624801	0.511976	0.431373	0.593074	0.574497	0.571895	0.373494	0.276442	0.228659	0.383085
1500015O10Rik	0.0480905	0.0411392	0.0302067	0.0359281	0.026738	0.038961	0.0496644	0.0490196	0.00803213	0.0360577	0.0182927	0.0149254
Gm29155	0.00282885	0.00316456	0.00317965	0.00149701	0.00356506	0	0	0.00326797	0	0.00721154	0.00914634	0
Gm29157	0	0	0	0	0	0	0	0	0	0	0	0
Gm29156	0	0	0	0	0	0	0	0	0	0	0	0
Uxs1	0.141443	0.208861	0.332273	0.169162	0.130125	0.264069	0.138255	0.156863	0.140562	0.314904	0.234756	0.164179
Tpp2	0.487977	0.727848	0.965024	0.723054	0.57041	0.805195	0.538255	0.594771	0.598394	0.971154	0.890244	0.776119
Mettl21c	0.00282885	0.00316456	0.00476948	0.00299401	0.00356506	0	0	0	0	0.00240385	0	0
Gm8251	0	0	0.00794913	0.00449102	0.00178253	0	0	0	0	0.00721154	0.00304878	0
Tex30	0.0254597	0.0411392	0.0461049	0.0538922	0.0285205	0.034632	0.033557	0.0196078	0.0321285	0.0336538	0.0457317	0.0547264
Kdelc1	0.0848656	0.0632911	0.0842607	0.113772	0.0713012	0.0822511	0.052349	0.0490196	0.0763052	0.0528846	0.0670732	0.039801
Bivm	0.0565771	0.085443	0.09062	0.0763473	0.0784314	0.0952381	0.0832215	0.0588235	0.0522088	0.0697115	0.0670732	0.0248756
Ercc5	0.175389	0.341772	0.324324	0.288922	0.167558	0.272727	0.29396	0.284314	0.15261	0.288462	0.253049	0.104478
Mettl21e	0.00565771	0	0	0	0	0	0	0	0	0.00240385	0	0
Gulp1	2.92362	2.51899	2.25596	1.52695	1.51693	3.31602	2.10872	2.19935	0.991968	1.59856	0.890244	1.03483
4930521E06Rik	0	0	0	0	0	0	0	0	0	0	0	0
Col3a1	6.05092	5.32911	3.72814	3.08533	2.49376	5.5974	5.29262	6.54902	2.2008	1.97115	1.87195	2.28856
Col5a2	3.0297	2.76899	2.7504	1.98204	2.97504	4.79221	1.4604	2.17647	2.14458	0.949519	0.856707	1.63184
Wdr75	0.104668	0.117089	0.217806	0.137725	0.0962567	0.121212	0.095302	0.150327	0.128514	0.221154	0.189024	0.144279
Gm5269	0	0	0	0	0	0	0	0	0	0	0	0
Slc40a1	0.0452617	0.0379747	0.0620032	0.151198	0.0409982	0.047619	0.0268456	0.0326797	0.0200803	0.0456731	0.0914634	0.0746269
Dnah7b	0.214993	0.253165	0.143084	0.351796	0.0623886	0.220779	0.242953	0.261438	0.0722892	0.0576923	0.0670732	0.0447761
Dnah7c	0.0183876	0.0379747	0.0222576	0.0479042	0.0106952	0.030303	0.0228188	0.0457516	0.0200803	0.0168269	0.0121951	0.00497512
Slc39a10	0.145686	0.148734	0.17965	0.164671	0.11943	0.25974	0.143624	0.101307	0.128514	0.120192	0.0914634	0.149254
Gm28151	0	0	0	0	0	0	0	0	0	0	0	0
Gm28826	0.00141443	0	0	0.00299401	0	0	0.00268456	0	0	0	0	0
C230029F24Rik	0.00141443	0	0	0.00299401	0.00178253	0	0	0	0	0.00240385	0.00304878	0
4933411E06Rik	0	0	0	0	0	0	0	0	0	0	0	0
Gm29665	0	0	0	0	0	0	0	0	0	0	0	0
Gm28321	0	0	0	0	0	0	0	0	0	0	0	0
Tmeff2	1.98586	1.39241	0.81876	0.601796	0.433155	1.93074	1.13289	2.15033	0.325301	0.329327	0.310976	0.517413
Gm28322	0	0	0	0	0	0	0	0	0	0	0	0
Gm28319	0	0	0.00158983	0.00149701	0	0	0	0	0	0	0	0
Gm29325	0.00424328	0	0.00158983	0.00149701	0.00178253	0	0	0	0	0	0	0
9330175M20Rik	0.135785	0.427215	0.667727	0.407186	0.465241	0.562771	0.171812	0.382353	0.309237	0.639423	0.375	0.283582
Sdpr	0.902405	1.57911	2.22258	1.67814	1.99109	2.04762	1.13826	1.65033	1.69478	1.49279	1.12805	1.28358
1700072G22Rik	0	0	0	0	0	0	0	0	0	0	0	0
Nabp1	0.117397	0.126582	0.647059	0.255988	0.105169	0.147186	0.119463	0.127451	0.164659	0.759615	0.670732	0.258706
Gm17767	0.00141443	0	0.00476948	0.00149701	0	0	0	0.00326797	0	0	0.00914634	0.0248756
Gm28055	0.00990099	0.0126582	0.027027	0.0194611	0.00356506	0.012987	0.00402685	0.00326797	0.00803213	0.0793269	0.0182927	0
Myo1b	0.23338	0.170886	1.18601	0.27994	0.174688	0.341991	0.112752	0.117647	0.148594	1.77163	1.22561	0.19403
Stat4	0.0240453	0.0759494	0.0810811	0.0224551	0.0320856	0.030303	0.0174497	0.0163399	0.00803213	0.0264423	0.027439	0.18408
Stat1	0.29703	0.550633	0.872814	0.476048	0.327986	0.528139	0.338255	0.545752	0.373494	1.01683	0.512195	0.477612
Gls	1.83734	2.10759	1.96343	1.64671	1.80392	2.5974	1.40134	2.69935	2.02008	0.826923	0.939024	1.65174
Nab1	0.547383	0.487342	0.693164	0.483533	0.397504	0.731602	0.373154	0.51634	0.522088	0.632212	0.509146	0.39801
Gm553	0.0523338	0.0474684	0.0461049	0.0419162	0.0588235	0.04329	0.0228188	0.0326797	0.0240964	0.0168269	0.00609756	0.039801
Gm28178	0	0	0	0	0	0	0	0	0	0	0	0
Tmem194b	0.0537482	0.113924	0.0922099	0.0553892	0.0748663	0.0909091	0.0375839	0.0457516	0.0883534	0.0168269	0.0213415	0.0348259
Mfsd6	0.257426	0.360759	0.302067	0.694611	0.386809	0.480519	0.315436	0.349673	0.269076	0.105769	0.121951	0.41791
Inpp1	0.178218	0.189873	0.311606	0.229042	0.235294	0.255411	0.169128	0.205882	0.100402	0.182692	0.216463	0.149254
Hibch	0.289958	0.344937	1.41017	0.580838	0.254902	0.34632	0.242953	0.281046	0.261044	1.76442	1.48171	0.333333
1700019D03Rik	0.120226	0.0379747	0.0413355	0.0314371	0.0178253	0.0909091	0.0161074	0.0196078	0.00401606	0.0192308	0.00304878	0.039801
Mstn	0.00282885	0.00632911	0.00317965	0.0553892	0.00356506	0.004329	0.00939597	0.00326797	0.0240964	0.00480769	0.0121951	0
1700019A02Rik	0.00141443	0.0126582	0.00794913	0.0239521	0.0106952	0.012987	0.00671141	0.00980392	0.00401606	0.00240385	0.00609756	0
Pms1	0.0565771	0.056962	0.119237	0.287425	0.0623886	0.116883	0.0872483	0.0555556	0.0843373	0.0697115	0.125	0.0547264
Gm28777	0	0	0	0.00299401	0.00178253	0	0	0	0	0	0	0
Ormdl1	0	0	0	0	0	0	0	0	0	0	0	0
Gm28778	0.00424328	0.00632911	0.0063593	0.00748503	0	0.004329	0.00536913	0.00653595	0	0.00240385	0.00609756	0.00497512
Osgepl1	0.0707214	0.0759494	0.131955	0.323353	0.0784314	0.0995671	0.0711409	0.0915033	0.0883534	0.0961538	0.070122	0.0597015
Gm28551	0.00424328	0.0126582	0.0143084	0.0179641	0.00534759	0.017316	0.00939597	0	0.00401606	0.00480769	0.00609756	0.0199005
Asnsd1	0	0	0.00158983	0.00598802	0.00713012	0	0.00134228	0	0.00401606	0	0.00609756	0
Dnah7a	0.096181	0.123418	0.101749	0.0613772	0.0445633	0.0822511	0.148993	0.0816993	0.0321285	0.0456731	0.0457317	0.0646766
Stk17b	0.158416	0.142405	0.217806	0.0958084	0.11943	0.203463	0.107383	0.156863	0.0843373	0.168269	0.170732	0.492537
Hecw2	0.855728	0.411392	0.483307	0.902695	0.322638	1.03463	0.122148	0.294118	0.301205	0.132212	0.216463	0.208955
Ccdc150	0.00848656	0.00632911	0.00953895	0.010479	0	0	0.00268456	0	0	0.00480769	0.00304878	0.00995025
Gtf3c3	0.18529	0.183544	0.322734	0.232036	0.174688	0.246753	0.150336	0.163399	0.13253	0.259615	0.283537	0.179104
Pgap1	0.114569	0.18038	0.154213	0.10479	0.103387	0.138528	0.205369	0.228758	0.104418	0.112981	0.0609756	0.283582
Ankrd44	0.920792	1.56646	1.69157	1.04192	0.752228	1.87013	1.19195	1.06863	1.19679	1.03365	0.875	3.01493
4930444A19Rik	0.0155587	0.0601266	0.0763116	0.0494012	0.026738	0.04329	0.0241611	0.0196078	0.0682731	0.0625	0.0365854	0.0746269
Sf3b1	1.1174	1.54114	2.14785	1.79192	1.09982	1.69697	1.35973	1.39869	1.17671	1.71635	1.38415	1.23881
Coq10b	0.369165	0.484177	0.685215	0.899701	0.377897	0.497835	0.358389	0.424837	0.369478	0.497596	0.536585	0.333333
Hspd1	0.360679	0.39557	0.596184	0.82485	0.376114	0.445887	0.377181	0.444444	0.365462	0.548077	0.585366	0.353234
Hspe1	0.19802	0.193038	0.290938	0.453593	0.210339	0.21645	0.195973	0.218954	0.188755	0.264423	0.231707	0.253731
Mob4	0.301273	0.389241	0.607313	0.508982	0.331551	0.480519	0.272483	0.30719	0.329317	0.459135	0.435976	0.373134
Rftn2	0.178218	0.0601266	0.0969793	0.0763473	0.083779	0.17316	0.0214765	0.0261438	0.0963855	0.0168269	0.0213415	0.0646766
Gm10561	0.0183876	0.00632911	0.0063593	0.00598802	0.00534759	0.012987	0	0	0.0160643	0	0.00609756	0.00497512
Mars2	0.0282885	0.0221519	0.0445151	0.0479042	0.0285205	0.047619	0.0295302	0.0294118	0.0281124	0.0408654	0.0213415	0.0248756
Boll	0.00424328	0.00632911	0.00476948	0.00898204	0.00178253	0.00865801	0.00268456	0	0.00803213	0.00480769	0	0
Plcl1	2.42857	2.88608	2.22576	3.05539	0.789661	3.08225	2.60134	2.53922	0.674699	2.01683	0.710366	1.21891
9130227L01Rik	0	0	0	0	0	0	0	0	0	0	0	0
1700003I22Rik	0	0	0	0	0	0	0	0	0	0	0	0
Gm28240	0	0	0	0	0	0	0	0	0	0	0	0
Hsfy2	0	0	0	0	0	0	0	0	0	0	0	0
Satb2	0.0523338	0.0664557	0.108108	0.0583832	0.0374332	0.147186	0.0563758	0.0686275	0.0441767	0.112981	0.0609756	0.0497512
1700126A01Rik	0	0	0	0	0	0	0	0	0	0	0	0
BC055402	0	0	0	0	0	0	0	0	0	0	0	0
4930558J18Rik	0	0	0	0	0	0	0	0	0	0	0	0
1700066M21Rik	0.00848656	0.0158228	0.0111288	0.010479	0.00534759	0.017316	0.0147651	0.00980392	0.0120482	0.00721154	0.0152439	0.00497512
Tyw5	0.0792079	0.0949367	0.117647	0.0898204	0.0730838	0.116883	0.0590604	0.0882353	0.0883534	0.132212	0.103659	0.0646766
9430016H08Rik	0.0594059	0.056962	0.130366	0.127246	0.057041	0.12987	0.0738255	0.0620915	0.060241	0.0961538	0.0853659	0.0348259
Spats2l	0.506365	1	0.627981	0.639222	0.56328	1.05628	0.793289	0.794118	0.995984	0.15625	0.20122	0.363184
Gm17234	0.00424328	0.0189873	0.0143084	0.010479	0.0249554	0.021645	0.00805369	0.00326797	0.060241	0.00240385	0.00304878	0.00995025
Kctd18	0.0891089	0.14557	0.131955	0.0973054	0.057041	0.142857	0.0724832	0.0849673	0.124498	0.0985577	0.115854	0.0696517
Sgol2a	0.00565771	0.0727848	0.0222576	0.010479	0.0124777	0.004329	0.0147651	0.00980392	0.0120482	0.0120192	0.0304878	0.0248756
Aox1	0.540311	0.518987	1.54849	0.800898	0.363636	0.774892	0.228188	0.316993	0.574297	2.19231	1.31402	0.20398
Aox3	0.222065	0.132911	0.0953895	0.100299	0.030303	0.316017	0.0348993	0.183007	0.0401606	0.0673077	0.0243902	0.039801
Aox4	0	0	0.0063593	0.00149701	0.00356506	0.004329	0	0	0	0.00961538	0	0
Gm15759	0	0	0	0	0	0	0	0	0	0.00240385	0	0
Aox2	0.00565771	0.00632911	0.00158983	0.00299401	0.00534759	0	0	0	0.00803213	0	0.00609756	0
Bzw1	0.223479	0.313291	0.327504	0.282934	0.253119	0.324675	0.213423	0.277778	0.240964	0.271635	0.198171	0.238806
Clk1	1.24611	1.80063	2.40541	1.91916	1.45276	2.27273	1.31812	1.46405	1.51004	1.95433	1.64329	1.26866
Ppil3	0.0806223	0.0727848	0.174881	0.128743	0.0730838	0.121212	0.0926174	0.104575	0.0763052	0.127404	0.103659	0.154229
Nif3l1	0.0311174	0.0506329	0.0604134	0.0508982	0.0213904	0.034632	0.0295302	0.0392157	0.0361446	0.0192308	0.0365854	0.0199005
Orc2	0.229137	0.329114	0.45628	0.30988	0.16221	0.367965	0.224161	0.267974	0.168675	0.423077	0.503049	0.189055
Gm15834	0.029703	0.0379747	0.0461049	0.0269461	0.0178253	0.025974	0.0295302	0.0228758	0.0361446	0.0408654	0.0304878	0.0248756
Fam126b	0.524752	0.582278	2.80922	0.799401	0.447415	0.5671	0.492617	0.581699	0.417671	3.77644	3.45427	0.522388
Ndufb3	0.294201	0.414557	0.709062	1.02096	0.406417	0.489177	0.414765	0.333333	0.317269	0.653846	0.77439	0.442786
Als2cr12	0.00848656	0.0126582	0.111288	0.0359281	0.0178253	0.030303	0.0120805	0.00980392	0.0200803	0.0913462	0.158537	0
Cflar	0.653465	0.933544	1.44197	1.09731	0.907308	1.50216	0.642953	0.735294	0.871486	1.15865	0.884146	0.955224
Casp8	0.138614	0.341772	0.351351	0.200599	0.206774	0.329004	0.177181	0.238562	0.116466	0.221154	0.146341	0.427861
Trak2	0.319661	0.424051	0.597774	0.827844	0.465241	0.580087	0.319463	0.385621	0.345382	0.353365	0.469512	0.383085
Stradb	0.0905233	0.107595	0.260731	0.17515	0.117647	0.142857	0.0899329	0.101307	0.0803213	0.209135	0.271341	0.104478
Gm29018	0.00707214	0.00316456	0.0063593	0	0.00178253	0	0.00134228	0	0.00401606	0.00480769	0	0.00995025
Als2cr11	0.00282885	0.00316456	0	0	0	0.004329	0.00402685	0	0	0	0.00609756	0
Tmem237	0.0523338	0.107595	0.0715421	0.0913174	0.0409982	0.116883	0.0577181	0.0784314	0.0281124	0.0240385	0.0243902	0.0547264
G730003C15Rik	0.00848656	0.00949367	0.00476948	0.011976	0.00534759	0.012987	0.00939597	0.00326797	0.00401606	0.00480769	0	0
Mpp4	0.00282885	0	0.0174881	0.010479	0.00356506	0.00865801	0.00939597	0	0.00803213	0.00480769	0.00304878	0.00497512
Gm29017	0.00141443	0.00316456	0	0	0	0	0.00134228	0	0	0.00480769	0.00304878	0
Als2	0.148515	0.164557	0.281399	0.196108	0.131907	0.30303	0.144966	0.104575	0.0923695	0.271635	0.216463	0.164179
Cdk15	0.00282885	0	0.00476948	0.00449102	0.0124777	0.004329	0	0.00326797	0.00401606	0.00240385	0	0.00497512
Gm29016	0	0.00316456	0	0	0	0	0	0	0.00401606	0	0	0
Fzd7	0.0438472	0.0537975	0.063593	0.0958084	0.0285205	0.0562771	0.0469799	0.0686275	0.0481928	0.0360577	0.0609756	0.0298507
Gm26813	0	0	0.00158983	0	0	0	0.00134228	0	0	0	0	0
Gm973	0.0381895	0.0221519	0.0397456	0.0239521	0.00713012	0.025974	0.00805369	0.00980392	0.00803213	0.0120192	0.0121951	0.00995025
Gm28411	0.00141443	0.00316456	0.00158983	0.00149701	0	0	0	0	0	0	0	0
1700122D07Rik	0	0	0	0	0	0	0	0	0	0	0	0
Sumo1	0.562942	0.718354	1.19078	0.941617	0.632799	0.922078	0.605369	0.643791	0.650602	1.10337	0.935976	0.60199
Nop58	0.216407	0.329114	0.387917	0.291916	0.178253	0.311688	0.178523	0.251634	0.232932	0.326923	0.234756	0.233831
Bmpr2	1.9505	3.19304	3.62639	2.77096	3.90018	4.61905	1.68188	1.88562	3.249	1.76202	1.54573	2.32338
Fam117b	0.510608	0.943038	1.19714	0.949102	1.14617	1.32468	0.468456	0.535948	0.473896	0.521635	0.435976	1.13433
Ica1l	0.00565771	0.0158228	0.0158983	0.010479	0.00713012	0.004329	0.00402685	0.00653595	0.00401606	0.0168269	0.0182927	0.00995025
Wdr12	0.117397	0.139241	0.254372	0.191617	0.117647	0.255411	0.0966443	0.160131	0.0763052	0.269231	0.222561	0.149254
Carf	0.154173	0.199367	0.434022	0.29491	0.172906	0.203463	0.187919	0.179739	0.164659	0.396635	0.396341	0.18408
Nbeal1	1.79915	2.4462	2.86645	2.52246	1.40107	2.68398	2.07248	2.2549	1.43775	2.09615	1.92378	1.39303
Cyp20a1	0.37058	0.297468	0.349762	0.281437	0.262032	0.558442	0.155705	0.202614	0.361446	0.262019	0.131098	0.253731
Abi2	0.492221	0.550633	0.503975	0.528443	0.374332	0.722944	0.468456	0.545752	0.393574	0.197115	0.167683	0.333333
Raph1	2.04102	2.77532	2.52941	3.3982	1.68627	2.92208	2.18523	1.45425	1.28916	1.25481	1.5061	1.70647
Cd28	0.0113154	0.00632911	0.00476948	0.0673653	0.0124777	0.004329	0.00939597	0	0.00401606	0.00961538	0.00914634	0.00995025
Gm11579	0	0	0	0.00149701	0	0	0	0	0	0.00240385	0	0
2310016D23Rik	0	0	0	0.00449102	0	0	0.00268456	0	0	0	0	0.00497512
Ctla4	0.0975955	0.120253	0.114467	0.252994	0.0730838	0.0865801	0.0926174	0.0718954	0.064257	0.0961538	0.0670732	0.0945274
Icos	0.00282885	0.00949367	0.00794913	0.00598802	0	0.012987	0.00536913	0.00653595	0.00401606	0.00961538	0.00304878	0.0298507
Gm28083	0	0	0	0.00149701	0	0	0	0	0	0	0	0
Gm11587	0	0	0	0	0	0	0	0	0	0	0	0
9530026F06Rik	0	0	0.00158983	0	0	0	0	0	0	0	0	0
Gm11588	0	0	0	0.00149701	0.00178253	0	0.00268456	0	0	0	0	0
Gm28449	0	0	0	0	0	0	0	0	0	0	0	0
4930587A21Rik	0	0	0	0	0	0	0.00268456	0	0	0	0	0
Pard3b	6.01132	5.97152	6.57552	5.93413	4.2656	8.63636	4.76242	5.12745	3.42169	4.39904	3.18902	3.74129
Pard3bos1	0.117397	0.0601266	0.127186	0.136228	0.0695187	0.0909091	0.0469799	0.0588235	0.0522088	0.0865385	0.0823171	0.0746269
Pard3bos2	0	0	0	0	0	0	0	0	0	0	0	0.00497512
Pard3bos3	0.0141443	0.00316456	0.00953895	0.0179641	0.00713012	0.025974	0.00939597	0.00980392	0.0120482	0.0144231	0.00914634	0.0199005
Gm29084	0	0	0	0	0	0	0	0	0	0	0	0
Nrp2	0.386139	1.3481	2.24483	1.24401	1.91087	1.85714	0.684564	0.493464	0.915663	1.00962	1.90549	1.35323
Gm29083	0	0	0.00476948	0	0	0	0	0	0.00401606	0	0	0
Gm4208	0	0	0	0	0	0	0	0	0.00401606	0	0	0
Ino80d	0.705799	1.0443	1.28458	1.08383	0.736185	1.2987	0.679195	0.673203	0.64257	1.07452	0.878049	0.751244
Ino80dos	0.244696	0.243671	0.372019	0.318862	0.12656	0.251082	0.226846	0.160131	0.116466	0.317308	0.240854	0.124378
Gm20342	0	0	0	0	0	0	0	0	0	0	0	0
Ndufs1	0.602546	0.686709	1.32432	2.02695	0.579323	0.774892	0.575839	0.539216	0.64257	1.14183	1.3689	0.691542
Eef1b2	0.138614	0.186709	0.197138	0.378743	0.15508	0.186147	0.198658	0.183007	0.192771	0.125	0.143293	0.154229
Gpr1	0.00848656	0.0537975	0.0381558	0.0269461	0.00534759	0.038961	0.0577181	0.0555556	0.00803213	0.00721154	0.0152439	0.00995025
Gm11608	0	0	0	0	0	0	0	0	0	0	0	0
Zdbf2	0.123055	0.651899	0.240064	0.191617	0.12656	0.194805	0.824161	0.388889	0.0803213	0.117788	0.106707	0.109453
Adam23	0.151344	0.0474684	0.116057	0.0778443	0.0338681	0.151515	0.104698	0.245098	0.0321285	0.0264423	0.0243902	0.18408
Dytn	0.00141443	0	0	0.00598802	0	0.004329	0	0.00326797	0	0	0	0
Mdh1b	0	0	0	0	0	0	0	0	0	0	0	0
Fastkd2	0.0452617	0.0506329	0.0826709	0.0718563	0.0499109	0.047619	0.0510067	0.0522876	0.060241	0.0697115	0.0914634	0.0497512
4933402D24Rik	0	0	0.00158983	0.00449102	0.00178253	0	0	0	0	0.00480769	0	0
Gm13749	0.00282885	0	0	0.00299401	0.00178253	0	0	0	0	0	0	0
Klf7	1.53465	1.76266	1.80763	1.56138	2.13369	3.06061	1.0349	1.15033	1.41767	0.526442	0.512195	1.43781
Gm26649	0.0183876	0.0189873	0.0174881	0.0134731	0.0106952	0.025974	0.00671141	0.0163399	0	0.00721154	0.00609756	0.0149254
Gm13748	0.00141443	0.0126582	0.0111288	0.011976	0.00713012	0.017316	0.00402685	0	0.00401606	0	0	0.00497512
Gm28981	0.0169731	0	0.00158983	0.010479	0.00178253	0.021645	0.00671141	0.00326797	0	0	0.00609756	0.0248756
Creb1	0.620934	0.78481	1.02703	0.802395	0.627451	0.961039	0.547651	0.493464	0.606426	0.769231	0.637195	0.666667
Mettl21a	0.039604	0.0316456	0.0604134	0.0628743	0.0320856	0.038961	0.0510067	0.0588235	0.0160643	0.0336538	0.0396341	0.039801
Gm28982	0.00565771	0.00632911	0.00794913	0.00748503	0.00356506	0.017316	0.0107383	0.00653595	0.00803213	0.00480769	0.00304878	0.0149254
Gm29152	0.00282885	0	0	0.00299401	0	0	0.00134228	0.00653595	0	0.00240385	0.00304878	0
Ccnyl1	0.261669	0.452532	0.516693	0.347305	0.554367	0.649351	0.285906	0.352941	0.51004	0.216346	0.271341	0.273632
Fzd5	0.0183876	0.0348101	0.0381558	0.0284431	0.026738	0.038961	0.0362416	0.0392157	0.00401606	0.0120192	0.0335366	0.0248756
Plekhm3	0.463932	0.81962	0.791733	0.678144	0.440285	0.831169	0.488591	0.513072	0.429719	0.46875	0.435976	1.48259
Akr1cl	0.0212164	0.0158228	0.00317965	0.00149701	0	0.021645	0.00134228	0	0.00401606	0	0.00304878	0.00497512
Cryge	0	0	0	0	0	0	0	0	0	0	0	0
Crygd	0	0	0	0	0	0	0	0	0	0	0	0
Crygc	0	0	0	0	0	0	0	0	0	0	0	0
Crygb	0	0	0	0	0	0	0	0	0	0	0	0
Cryga	0	0	0	0.00149701	0	0	0	0	0	0	0	0
Gm28845	0	0	0	0.00149701	0	0	0	0	0	0	0	0
D630023F18Rik	0	0.00316456	0	0.00149701	0	0	0	0	0	0	0	0
Idh1	0.306931	0.224684	0.918919	0.405689	0.178253	0.329004	0.251007	0.343137	0.188755	1.14183	0.804878	0.41791
Pikfyve	0.422914	0.689873	1.27504	0.594311	0.377897	0.666667	0.469799	0.558824	0.417671	1.45433	1	0.661692
Pth2r	0.00424328	0.00632911	0	0.00299401	0.00534759	0	0	0	0	0.00480769	0.0121951	0
Crygf	0	0	0	0	0	0	0	0	0	0	0	0
Map2	0.1471	0.0886076	0.0794913	0.142216	0.0320856	0.116883	0.0375839	0.0653595	0.0160643	0.0552885	0.0731707	0.0447761
Gm10558	0	0	0	0	0	0	0	0	0	0	0	0
Unc80	0.00424328	0.0221519	0.00794913	0.0718563	0.00891266	0.012987	0.00536913	0.00326797	0	0.00240385	0.00914634	0.0149254
Rpe	0.101839	0.132911	0.316375	0.125749	0.117647	0.186147	0.131544	0.179739	0.11245	0.394231	0.301829	0.154229
Kansl1l	1.12164	1.39241	2.58824	1.83533	0.955437	1.52381	1.18926	1.23529	0.823293	2.3101	2.35976	1.02985
Acadl	0.858557	0.905063	2.25755	2.92515	1.0303	0.939394	0.889933	0.960784	0.987952	2.03606	2.68293	0.880597
Myl1	0.442716	0.376582	1.40859	2.24701	0.516934	0.437229	0.440268	0.470588	0.373494	1.65385	1.82317	0.462687
Lancl1	0.131542	0.161392	0.219396	0.209581	0.144385	0.242424	0.132886	0.101307	0.116466	0.209135	0.115854	0.134328
Cps1	0	0	0.00317965	0.00299401	0	0	0	0.00326797	0.00401606	0	0	0.00497512
Gm15668	0.00141443	0	0.00317965	0.00449102	0.00178253	0	0.00268456	0	0	0	0.00609756	0
Gm15669	0	0	0	0	0	0	0	0	0	0	0	0
Gm15671	0	0	0	0	0	0	0	0	0	0	0	0
Erbb4	0.800566	1.20886	4.34499	17.4641	0.839572	1.09524	1.37315	2.97386	0.694779	4.68029	5.54878	0.820896
Gm28497	0	0	0	0	0	0	0	0	0	0	0	0
Gm29113	0	0	0.00158983	0.00149701	0	0.004329	0	0.00326797	0	0.00240385	0	0
Gm29114	0.00282885	0.00632911	0.0397456	0.0314371	0.00534759	0	0.00268456	0	0.00401606	0.0480769	0.0365854	0.00497512
Ikzf2	0.397454	0.689873	1.16216	0.865269	0.4082	0.627706	0.569128	0.552288	0.453815	1.04808	1.09756	0.293532
Spag16	0.0212164	0.0348101	0.0190779	0.0344311	0.0160428	0.038961	0.0228188	0.0392157	0.0120482	0.0192308	0.027439	0.0199005
Vwc2l	0	0	0	0	0	0.004329	0	0	0	0.00240385	0	0
Bard1	0.0226308	0.0664557	0.0317965	0.0374251	0.0196078	0.030303	0.0241611	0.0130719	0.00401606	0.00961538	0.00914634	0.0248756
Abca12	0	0.00316456	0.00158983	0.0523952	0.00178253	0	0.00268456	0	0	0.00240385	0.00914634	0
Atic	0.117397	0.126582	0.165342	0.139222	0.0891266	0.164502	0.0899329	0.0915033	0.100402	0.0961538	0.125	0.129353
Fn1	0.721358	0.867089	0.802862	0.648204	0.754011	1.22944	0.52349	0.633987	1.0241	0.391827	0.378049	2.31841
Apol7d	0.00565771	0.00949367	0.00317965	0.00449102	0.00356506	0.012987	0	0.00653595	0	0.00721154	0.00304878	0
Gm8883	0	0	0	0	0	0	0	0	0	0	0	0
Gm28818	0	0	0	0	0	0	0	0	0	0	0	0
4933417E11Rik	0	0	0.00158983	0	0	0	0	0	0	0	0	0.00497512
4930556G22Rik	0	0	0	0.00149701	0	0	0.00134228	0	0	0	0	0
Gm4319	0	0	0	0	0	0	0	0	0	0	0	0
Mreg	0.00424328	0.00949367	0.0111288	0.0613772	0.0106952	0.00865801	0.00402685	0.00653595	0.00401606	0.00480769	0.0213415	0.0497512
D230017M19Rik	0.0707214	0.101266	0.124006	0.154192	0.0427807	0.0995671	0.122148	0.0980392	0.060241	0.0913462	0.0823171	0.104478
Pecr	0.0650636	0.085443	0.201908	0.133234	0.0427807	0.0606061	0.0684564	0.0490196	0.0401606	0.189904	0.167683	0.0447761
Tmem169	0.00707214	0.00949367	0.00794913	0.00598802	0	0	0.00134228	0.00653595	0	0.00240385	0.00609756	0.00497512
Xrcc5	0.189533	0.268987	0.228935	0.350299	0.124777	0.251082	0.302013	0.316993	0.13253	0.127404	0.097561	0.0746269
March4	0.00141443	0	0	0	0	0.004329	0.00134228	0	0.00401606	0	0	0
Smarcal1	0.0975955	0.161392	0.154213	0.218563	0.0926916	0.177489	0.127517	0.120915	0.104418	0.173077	0.128049	0.144279
Ankar	0.00282885	0.00632911	0.0127186	0.0164671	0.00178253	0.004329	0	0.00326797	0.00401606	0.00240385	0.00609756	0
Rpl37a	0.192362	0.18038	0.27027	0.429641	0.247772	0.229437	0.212081	0.222222	0.253012	0.194712	0.185976	0.238806
Igfbp2	0.00141443	0	0	0.00149701	0	0	0.00402685	0.00326797	0	0.00240385	0	0.00497512
Igfbp5	4.54314	7.65823	5.97615	7.59431	4.49733	4.94372	9.34362	15.5784	4.59036	3.75	3.94207	4.70647
1700027A15Rik	0	0.00632911	0	0.0553892	0.00178253	0.004329	0	0	0	0.00240385	0.00304878	0
Tnp1	0	0	0	0.00149701	0	0	0	0	0	0	0	0
Gm29185	0	0.00316456	0.00158983	0.0314371	0	0	0	0.00326797	0.00401606	0	0	0
Pinc	0	0	0	0	0	0	0	0	0	0	0	0
D530049I02Rik	0	0	0.00158983	0	0	0	0	0	0	0	0	0
C530043A13Rik	0	0	0	0	0	0	0.00134228	0	0	0	0	0
Gm29186	0	0	0	0	0	0	0.00134228	0	0	0	0	0
6030407O03Rik	0.0565771	0.316456	0.128776	0.115269	0.0463458	0.0692641	0.311409	1.21895	0.0240964	0.0625	0.0640244	0.079602
Gm29183	0	0	0	0	0	0	0	0	0	0	0	0
Tns1	2.46676	2.74684	12.1622	6.26048	2.89127	4.87013	1.10738	1.30719	2.78313	15.3389	12.436	3.11443
Rufy4	0.00424328	0.0126582	0.0604134	0.0254491	0.0142602	0.025974	0.00134228	0	0.0401606	0.0769231	0.0670732	0.00497512
Cxcr2	0.00565771	0.00316456	0.00158983	0.00299401	0.00534759	0	0.00671141	0	0	0	0.00304878	0
Cxcr1	0	0	0	0	0	0	0	0	0	0	0	0
Arpc2	0.595474	0.933544	0.937997	1.07635	0.745098	1.08658	0.719463	0.794118	0.678715	0.512019	0.582317	1.08955
Gpbar1	0	0	0	0	0	0	0	0	0	0	0	0
Aamp	0.164074	0.196203	0.26868	0.32485	0.153298	0.190476	0.148993	0.124183	0.168675	0.199519	0.170732	0.18408
Gm28364	0	0	0	0	0	0	0	0	0	0	0	0
Pnkd	0.214993	0.329114	0.441971	0.60479	0.265597	0.337662	0.234899	0.228758	0.196787	0.290865	0.408537	0.208955
Tmbim1	0.179632	0.25	0.36248	0.318862	0.251337	0.294372	0.136913	0.147059	0.220884	0.185096	0.20122	0.218905
Catip	0.00565771	0.00632911	0.0063593	0.010479	0.00534759	0.021645	0.00536913	0.00653595	0.00803213	0.00240385	0.00304878	0.0199005
Slc11a1	0.00990099	0.0316456	0.0190779	0.011976	0.00713012	0.004329	0.00536913	0.00326797	0.0120482	0.00961538	0.00609756	0.0845771
Ctdsp1	0.114569	0.0886076	0.173291	0.20509	0.0998217	0.12987	0.107383	0.111111	0.108434	0.100962	0.115854	0.129353
Vil1	0.00282885	0	0.00317965	0.00748503	0.00534759	0.021645	0.00134228	0.00326797	0	0.00240385	0.00304878	0
Usp37	0.356436	0.468354	0.664547	0.520958	0.306595	0.554113	0.312752	0.408497	0.261044	0.509615	0.454268	0.38806
Rqcd1	0.101839	0.120253	0.195548	0.176647	0.0748663	0.168831	0.122148	0.147059	0.0803213	0.15625	0.189024	0.0945274
Plcd4	0.0212164	0.0411392	0.0556439	0.0344311	0.0124777	0.04329	0.0161074	0.0261438	0.0200803	0.0456731	0.0365854	0.00995025
Zfp142	0.140028	0.139241	0.193959	0.164671	0.105169	0.151515	0.0872483	0.114379	0.0843373	0.158654	0.207317	0.079602
Bcs1l	0.0353607	0.0411392	0.0953895	0.125749	0.030303	0.0692641	0.0469799	0.0294118	0.0361446	0.0889423	0.0670732	0.0597015
Rnf25	0.110325	0.151899	0.18601	0.16018	0.130125	0.17316	0.0832215	0.117647	0.0963855	0.204327	0.125	0.114428
Stk36	0.0155587	0.00949367	0.0158983	0.0224551	0.0142602	0.025974	0.0174497	0.0196078	0.00803213	0.0216346	0.0121951	0
Ttll4	0.315417	0.306962	0.414944	0.344311	0.206774	0.467532	0.257718	0.281046	0.212851	0.362981	0.304878	0.283582
Cyp27a1	0.540311	0.199367	0.220986	0.230539	0.0944742	0.480519	0.0671141	0.140523	0.11245	0.0985577	0.125	0.283582
Prkag3	0.00282885	0	0.00158983	0.0209581	0.00534759	0	0.00134228	0	0	0.00240385	0	0
Wnt6	0.00848656	0	0.00476948	0.00299401	0	0	0.00134228	0	0	0.00240385	0	0
Gm29539	0	0	0	0	0	0	0	0	0	0	0	0
Wnt10a	0	0.00316456	0	0	0	0	0	0	0	0	0	0
Cdk5r2	0	0	0	0	0	0	0	0	0	0	0	0
Fev	0	0	0	0	0.00178253	0	0.00134228	0	0	0	0	0
Cryba2	0.00141443	0	0	0	0	0.004329	0	0	0	0	0	0
Ccdc108	0.00141443	0	0.00317965	0	0.00178253	0	0	0	0	0	0.00304878	0
Gm15841	0	0	0	0	0	0	0	0	0	0	0	0
Ihh	0	0	0	0.00149701	0	0	0	0	0	0.00240385	0.00304878	0
Nhej1	0.0664781	0.139241	0.244833	0.140719	0.0606061	0.0735931	0.0765101	0.114379	0.0562249	0.257212	0.213415	0.0646766
Slc23a3	0.0169731	0.085443	0.0381558	0.0404192	0.0231729	0.030303	0.0926174	0.0686275	0.00401606	0.00240385	0.00914634	0.0199005
Cnppd1	0.0848656	0.186709	0.187599	0.155689	0.114082	0.147186	0.10604	0.0915033	0.116466	0.127404	0.155488	0.114428
Fam134a	0.0947666	0.0791139	0.124006	0.116766	0.0819964	0.103896	0.0818792	0.0849673	0.0722892	0.09375	0.0823171	0.109453
Zfand2b	0.039604	0.0537975	0.0651828	0.0628743	0.0285205	0.030303	0.0268456	0.0359477	0.0321285	0.0697115	0.0670732	0.039801
Abcb6	0.0183876	0.0221519	0.0286169	0.0329341	0.0249554	0.00865801	0.0161074	0.0163399	0.0321285	0.0264423	0.0365854	0.0149254
Atg9a	0.0749646	0.101266	0.138315	0.194611	0.0730838	0.0952381	0.0899329	0.0882353	0.0481928	0.115385	0.143293	0.0696517
Ankzf1	0.039604	0.0506329	0.114467	0.115269	0.0499109	0.108225	0.0791946	0.0718954	0.0522088	0.09375	0.0853659	0.0447761
Glb1l	0.0975955	0.14557	0.125596	0.0853293	0.057041	0.0952381	0.116779	0.163399	0.0321285	0.0817308	0.0670732	0.079602
Stk16	0.0707214	0.10443	0.106518	0.140719	0.0784314	0.0735931	0.0765101	0.0718954	0.0763052	0.100962	0.0914634	0.0746269
Tuba4a	0.104668	0.117089	0.154213	0.923653	0.142602	0.12987	0.124832	0.137255	0.116466	0.105769	0.131098	0.179104
A630095N17Rik	0.00141443	0	0.00317965	0.00449102	0.00356506	0.004329	0	0	0	0	0.00914634	0
Dnajb2	0.0806223	0.142405	0.18442	0.290419	0.0891266	0.112554	0.0751678	0.0947712	0.0441767	0.15625	0.134146	0.0895522
Ptprn	0.00282885	0.00316456	0.00476948	0.00449102	0.00534759	0.00865801	0.00134228	0.00326797	0.00401606	0.00240385	0	0.00497512
Gm28294	0	0	0	0	0	0	0	0	0	0	0	0
Resp18	0	0	0	0	0	0	0	0	0	0	0.00304878	0
Gm28902	0	0	0	0	0	0	0	0	0	0	0	0
Dnpep	0.0876945	0.056962	0.0953895	0.11976	0.0534759	0.0649351	0.0590604	0.0620915	0.0361446	0.0625	0.0762195	0.0945274
Des	0.315417	0.310127	0.354531	3.36976	0.313725	0.350649	0.283221	0.352941	0.261044	0.300481	0.323171	0.258706
Gm15179	0.00141443	0	0.00158983	0.0568862	0	0	0	0	0.00401606	0.00480769	0.0213415	0
Speg	0.0862801	0.0537975	0.0715421	1.42814	0.0392157	0.0735931	0.0496644	0.0751634	0.0401606	0.0360577	0.0945122	0.039801
Gm15178	0	0	0	0	0	0	0	0	0	0	0	0
Gmppa	0.113154	0.0727848	0.117647	0.191617	0.0802139	0.168831	0.0912752	0.101307	0.0481928	0.0721154	0.0731707	0.0547264
Asic4	0	0	0.00158983	0	0	0	0	0	0	0	0	0
Chpf	0.0650636	0.0379747	0.0302067	0.0928144	0.030303	0.0692641	0.0483221	0.0882353	0.0361446	0.0336538	0.0213415	0.0746269
Obsl1	0.1471	0.113924	0.0715421	0.387725	0.0641711	0.147186	0.111409	0.0686275	0.060241	0.0360577	0.0152439	0.0497512
Tmem198	0.00282885	0	0.00476948	0.00748503	0.00178253	0	0.00805369	0.00980392	0	0.00240385	0.00914634	0
Inha	0.0325318	0.0632911	0.0254372	0.0778443	0.0142602	0.017316	0.0684564	0.0424837	0.0160643	0.0120192	0.0182927	0.0248756
Stk11ip	0.019802	0.0189873	0.0254372	0.0269461	0.0320856	0.025974	0.0281879	0.0196078	0.00401606	0.0216346	0.0243902	0.00995025
Slc4a3	0.151344	0.120253	0.0922099	0.971557	0.0730838	0.108225	0.12349	0.130719	0.0682731	0.0504808	0.0426829	0.0696517
Gm29065	0	0	0	0	0	0	0	0	0	0	0	0
Gm29069	0	0.00316456	0	0.00598802	0	0	0	0	0	0	0.00304878	0
Gm17751	0	0	0	0	0	0	0	0	0	0	0	0
Gm816	0	0	0.00158983	0.00149701	0	0	0	0	0	0.00480769	0	0
Epha4	0.326733	0.566456	0.594595	3.06138	0.84492	0.896104	0.327517	0.281046	0.883534	0.228365	0.320122	0.427861
Gm28386	0	0	0	0	0	0	0	0	0	0	0	0
Gm28387	0	0	0	0	0	0	0	0	0	0	0	0
Pax3	0.00565771	0.0411392	0.00317965	0.0314371	0.0356506	0.038961	0.00134228	0	0	0.00480769	0.00304878	0
Sgpp2	0.00141443	0	0.00158983	0	0	0.021645	0.00671141	0.00326797	0.00401606	0.00480769	0	0
Gm28410	0	0	0.00158983	0	0	0	0	0	0	0	0	0
Farsb	0.298444	0.357595	0.537361	0.414671	0.31016	0.489177	0.297987	0.30719	0.253012	0.4375	0.439024	0.343284
BC035947	0.00848656	0.00949367	0.0842607	0.00898204	0.00713012	0	0.00939597	0	0.0120482	0.158654	0.0213415	0.0149254
Mogat1	0.00990099	0.00949367	0.0476948	0.00898204	0.0106952	0.004329	0.00536913	0.00326797	0.00803213	0.0697115	0.0365854	0.00497512
5730419F03Rik	0	0	0.00158983	0	0.00178253	0	0	0	0	0	0	0
Gm29611	0	0	0	0	0	0	0	0	0	0	0	0
Acsl3	0.0792079	0.0981013	0.337043	0.155689	0.0766488	0.17316	0.0778523	0.124183	0.0803213	0.379808	0.432927	0.124378
Utp14b	0	0	0	0	0	0	0	0	0	0	0	0
Gm29536	0.0282885	0.0537975	0.104928	0.0943114	0.0356506	0.038961	0.0389262	0.0588235	0.0240964	0.100962	0.0823171	0.0248756
Kcne4	0.00848656	0.00316456	0.00794913	0.00598802	0.00713012	0	0.00536913	0.00653595	0	0.00240385	0	0.00497512
Gm29187	0	0	0	0	0	0	0	0	0	0	0	0
Scg2	0	0	0	0	0.00178253	0	0.00134228	0.00326797	0	0	0	0
Ap1s3	0.0254597	0.18038	0.0874404	0.182635	0.0356506	0.04329	0.198658	0.238562	0.0441767	0.0625	0.0365854	0.149254
Wdfy1	0.29703	0.373418	0.581876	0.413174	0.336898	0.445887	0.242953	0.320261	0.329317	0.415865	0.304878	0.273632
Mrpl44	0.0339463	0.028481	0.063593	0.121257	0.0392157	0.038961	0.0402685	0.0620915	0.0281124	0.0528846	0.0457317	0.0248756
Serpine2	0.209335	0.113924	0.136725	0.203593	0.0695187	0.168831	0.0711409	0.0555556	0.0441767	0.0721154	0.0914634	0.0547264
9830004L10Rik	0	0	0	0.00149701	0	0	0	0	0	0.00240385	0	0
Fam124b	0	0	0.00158983	0.00598802	0.00534759	0.004329	0.00134228	0	0	0	0	0.00497512
2310015K22Rik	0	0	0	0.00149701	0	0	0	0	0	0	0	0
Cul3	0.869873	1.15506	1.55326	1.2994	0.809269	1.21645	0.880537	0.944444	0.903614	1.16106	1.03049	0.985075
Gm29125	0	0	0	0	0	0	0	0	0	0	0	0
1700016L21Rik	0.00141443	0	0.00158983	0	0.00178253	0	0	0	0	0	0	0.00497512
Dock10	0.683168	0.658228	0.709062	0.360778	0.258467	0.939394	0.187919	0.385621	0.204819	0.358173	0.240854	2.1393
Nyap2	0.00565771	0.0158228	0.00476948	0.00449102	0.00178253	0	0.00671141	0	0	0.00240385	0.00304878	0
Irs1	0.743989	0.591772	2.5628	1.07635	0.279857	0.735931	0.566443	0.689542	0.261044	3.27644	2.06402	0.298507
Gm9747	0	0	0	0.00149701	0	0	0	0	0	0	0	0
Rhbdd1	0.292786	0.43038	0.607313	0.42515	0.27451	0.463203	0.289933	0.333333	0.240964	0.459135	0.466463	0.368159
Gm28940	0	0	0.00476948	0.00299401	0.00534759	0	0	0.00653595	0.00401606	0.00480769	0.0121951	0.00497512
Col4a4	1.31259	1.75633	0.958665	0.787425	0.45098	1.54978	1.92349	1.76144	0.787149	0.278846	0.280488	0.422886
Col4a3	0.893918	1.15823	0.605723	0.546407	0.292335	1.06926	1.29664	1.27778	0.445783	0.180288	0.20122	0.218905
Mff	0.356436	0.401899	0.699523	0.664671	0.336898	0.428571	0.314094	0.303922	0.285141	0.581731	0.579268	0.333333
Tm4sf20	0	0.00316456	0.00317965	0.00149701	0	0.004329	0	0	0.00803213	0	0.00609756	0
Gm28942	0	0	0	0	0	0	0	0	0	0	0	0
Agfg1	0.5686	0.851266	0.807631	0.703593	0.534759	0.818182	0.744966	0.745098	0.779116	0.519231	0.484756	0.666667
Slc19a3	0.00141443	0	0.00317965	0.00598802	0.00178253	0.004329	0.00268456	0	0.00803213	0	0.00304878	0
Krtap28-10	0	0	0	0	0	0	0	0	0	0	0	0
Krtap28-13	0	0	0	0	0	0.004329	0	0	0	0	0	0
Ccl20	0	0	0	0	0	0	0	0	0	0	0	0
Daw1	0.00141443	0	0.00158983	0	0.00356506	0	0	0	0	0	0	0
Sphkap	0.0862801	0.0696203	0.073132	0.598802	0.0499109	0.12987	0.0362416	0.0359477	0.0281124	0.0384615	0.0396341	0.039801
4933436I20Rik	0.00424328	0	0.0127186	0.010479	0.0124777	0.034632	0.00268456	0	0.0120482	0.00480769	0	0.0199005
Pid1	5.47242	3.59494	4.65183	2.42365	1.67201	7.01299	1.09799	1.44771	2.11245	2.97115	2.69817	11.7662
Dner	0.0311174	0.0126582	0.0111288	0.0149701	0.0231729	0.030303	0.0147651	0.00653595	0.00401606	0.00721154	0.00304878	0.0149254
Trip12	1.63366	2.12975	3.04293	2.18263	1.59358	2.54113	1.67383	1.8268	1.59438	2.74279	2.35061	1.69652
Fbxo36	0.0820368	0.132911	0.193959	0.11976	0.0766488	0.142857	0.0979866	0.0947712	0.116466	0.206731	0.14939	0.0547264
Slc16a14	0.00565771	0.00949367	0.0143084	0.010479	0.00713012	0.004329	0.00402685	0.00326797	0	0.00240385	0.00914634	0.0547264
C130026I21Rik	0.0777935	0.0791139	0.117647	0.0838323	0.0730838	0.116883	0.0577181	0.0653595	0.0522088	0.0552885	0.0457317	0.303483
A530032D15Rik	0	0	0	0	0	0	0	0	0	0	0	0
Gm10553	0	0	0	0	0	0	0	0	0	0	0	0
A530040E14Rik	0	0.00632911	0.00476948	0.00149701	0	0.004329	0.00134228	0	0	0	0.00304878	0.00995025
Gm16028	0	0.00316456	0	0.00149701	0	0	0	0	0	0	0	0
Gm16025	0	0	0	0	0	0	0	0	0	0	0	0
Gm16092	0	0	0	0	0	0	0.00134228	0	0	0	0.00304878	0
G530012D18Rik	0	0	0.00158983	0	0	0	0.00134228	0	0	0	0	0
Sp110	0.135785	0.189873	0.144674	0.101796	0.12656	0.203463	0.0912752	0.0718954	0.0963855	0.0528846	0.0396341	0.179104
Gm16094	0	0	0	0	0	0	0	0	0	0	0	0
Sp140	0.145686	0.196203	0.163752	0.101796	0.083779	0.268398	0.112752	0.133987	0.0763052	0.112981	0.0823171	0.233831
Gm10552	0.00990099	0.00632911	0.00794913	0.00898204	0.00713012	0.004329	0.0134228	0.00653595	0	0.0144231	0	0.0199005
Gm17017	0.00141443	0	0.00317965	0.00598802	0.00178253	0.004329	0.00134228	0	0.00401606	0	0	0
Sp100	0.770863	1.4462	1.20191	0.872754	1.22995	1.74026	0.883221	1.18627	0.907631	0.365385	0.353659	1.38806
A630001G21Rik	0.0749646	0.0822785	0.104928	0.0628743	0.106952	0.164502	0.0550336	0.0816993	0.0562249	0.0288462	0.0762195	0.363184
9930111H07Rik	0	0	0	0.00299401	0	0	0	0	0	0	0	0
Cab39	0.615276	0.75	1.30843	1.06737	0.666667	0.943723	0.673826	0.735294	0.606426	1.01202	1.18598	0.930348
Itm2c	0.209335	0.287975	0.294118	0.360778	0.2959	0.380952	0.256376	0.245098	0.204819	0.161058	0.17378	0.248756
4933407L21Rik	0	0	0	0	0	0	0	0	0	0	0	0
Gm28884	0	0	0.00158983	0	0	0	0.00134228	0	0.00401606	0	0	0
Gpr55	0	0.00949367	0.00476948	0.00149701	0.00356506	0	0.00805369	0	0.00401606	0	0	0.0248756
Gm28100	0	0.00316456	0.00317965	0	0	0	0.00268456	0	0	0	0	0
Spata3	0	0	0	0	0	0	0	0	0	0	0	0.00497512
2810459M11Rik	0.00282885	0.00632911	0.00953895	0.00898204	0.00356506	0.012987	0.00268456	0.00980392	0	0.00961538	0.00609756	0
Psmd1	0.39604	0.572785	1.14626	0.868263	0.481283	0.718615	0.433557	0.513072	0.441767	1.0601	0.777439	0.547264
Htr2b	0.0311174	0.0822785	0.176471	0.128743	0.187166	0.238095	0.0322148	0.0522876	0.0562249	0.0913462	0.0792683	0.0995025
Gm21972	0.0523338	0.0379747	0.0604134	0.115269	0.0552585	0.047619	0.0496644	0.0588235	0.0240964	0.0408654	0.0731707	0.0447761
Armc9	0.23338	0.420886	0.308426	0.217066	0.172906	0.393939	0.285906	0.359477	0.180723	0.149038	0.121951	0.114428
Gm16341	0.0311174	0.338608	0.108108	0.0733533	0.0463458	0.0562771	0.438926	0.392157	0.0361446	0.0264423	0.0335366	0.0746269
B3gnt7	0.00707214	0.0474684	0.0158983	0.0179641	0.0196078	0.034632	0.0295302	0.0261438	0.00803213	0.00961538	0.0121951	0
Gm28626	0	0	0	0	0	0	0.00268456	0	0	0	0	0
Ncl	0.403112	0.613924	0.583466	0.902695	0.532977	0.558442	0.503356	0.54902	0.522088	0.471154	0.484756	0.522388
Nmur1	0	0	0	0	0	0	0	0	0	0	0	0
1700019O17Rik	0	0	0	0	0	0	0	0	0	0	0	0
Ptma	0.701556	1.00316	1.16216	1.25749	0.942959	1.11255	0.821477	0.928105	0.86747	0.564904	0.698171	0.820896
Pde6d	0.237624	0.310127	0.265501	0.317365	0.217469	0.445887	0.186577	0.215686	0.269076	0.158654	0.195122	0.233831
Cops7b	0.0707214	0.113924	0.128776	0.0823353	0.0713012	0.116883	0.0590604	0.0490196	0.0763052	0.129808	0.118902	0.0845771
Nppc	0	0	0.00158983	0	0	0	0	0	0	0	0	0
Dis3l2	0.998586	1.4557	1.46582	1.31737	1.00178	1.59307	1.12349	1.28431	0.963855	0.990385	0.768293	0.965174
Gm28375	0.0579915	0.0696203	0.073132	0.0943114	0.0409982	0.103896	0.0402685	0.0816993	0.0321285	0.0649038	0.0731707	0.0547264
Gm29371	0.00424328	0.00632911	0.00317965	0	0	0	0	0.00326797	0	0.00480769	0	0
Alppl2	0	0	0	0	0	0	0.00134228	0	0	0	0	0
Alpi	0	0	0	0	0	0	0	0	0	0	0	0
Akp3	0	0	0	0	0	0	0	0	0	0	0	0
Gm29374	0	0	0	0	0	0	0	0	0	0	0	0
Ecel1	0	0	0	0	0	0	0.00134228	0	0	0	0	0
Prss56	0	0	0	0	0	0	0	0	0	0	0	0
Chrnd	0	0	0	0	0	0	0	0	0	0	0	0
Chrng	0	0.00316456	0	0	0	0	0	0	0	0	0	0
Eif4e2	0.190948	0.221519	0.281399	0.248503	0.16934	0.324675	0.2	0.228758	0.168675	0.228365	0.265244	0.199005
Efhd1	0.19802	0.0632911	0.0540541	0.0508982	0.0213904	0.103896	0.0187919	0.0130719	0.0281124	0.0144231	0.0121951	0.0199005
Efhd1os	0	0	0	0	0	0	0	0	0	0	0	0
Gigyf2	1.03536	1.06013	2.02385	1.39371	0.786096	1.45455	0.849664	1.00654	0.714859	1.78365	1.68598	0.955224
Kcnj13	0.00282885	0.0126582	0.0222576	0.0134731	0.00534759	0.00865801	0.00671141	0.00653595	0.0120482	0.0336538	0.0396341	0.0199005
3110079O15Rik	0	0	0	0	0	0	0	0	0	0	0	0
Ngef	0.0240453	0.0221519	0.0238474	0.0164671	0.00713012	0.04329	0.0348993	0.0424837	0.00803213	0.00721154	0.00914634	0.00497512
Neu2	0.00141443	0.00316456	0.00317965	0.00149701	0	0	0.00268456	0.00326797	0.00401606	0.00240385	0.0121951	0
Inpp5d	0.15983	0.613924	0.63434	0.402695	0.550802	0.95671	0.130201	0.153595	0.506024	0.173077	0.146341	2.24378
Atg16l1	0.305516	0.481013	0.866455	0.567365	0.320856	0.584416	0.324832	0.375817	0.333333	0.913462	0.692073	0.39801
Sag	0.0410184	0.0981013	0.0588235	0.0419162	0.0409982	0.0692641	0.0563758	0.0784314	0.0441767	0.0576923	0.0335366	0.0995025
Dgkd	0.381895	0.525316	2.01272	0.898204	0.413547	0.766234	0.425503	0.558824	0.405622	2.17067	1.72256	1.07463
Gm19582	0	0	0	0	0	0	0	0	0	0.00240385	0	0
Usp40	0.452617	0.563291	1.04928	0.772455	0.402852	0.796537	0.453691	0.526144	0.413655	1.05769	0.783537	0.40796
Ugt1a10	0	0	0	0	0	0	0	0	0	0	0	0
Ugt1a9	0	0	0	0	0	0	0	0	0	0	0	0
Ugt1a8	0	0	0	0	0	0	0	0	0	0	0	0
Ugt1a7c	0.00424328	0.0126582	0.0206677	0.00748503	0.00178253	0.004329	0.0107383	0.0490196	0.0120482	0.00961538	0.0152439	0.00497512
Ugt1a6b	0	0	0	0	0	0	0	0	0	0	0	0
Ugt1a6a	0	0	0	0	0	0	0	0	0	0	0	0
Ugt1a5	0	0	0	0	0	0	0	0	0	0	0	0
Ugt1a2	0	0	0	0	0	0	0	0	0	0	0	0
Dnajb3	0.00141443	0.00316456	0.00476948	0.00449102	0	0	0.00268456	0.00326797	0	0	0.00914634	0
Ugt1a1	0	0	0	0	0	0	0	0	0	0	0	0
Mroh2a	0.0155587	0.0253165	0.0111288	0.011976	0.00534759	0.017316	0.0107383	0.114379	0.00803213	0.00480769	0.00609756	0.039801
Hjurp	0.260255	0.550633	0.445151	0.366766	0.247772	0.363636	0.408054	0.816993	0.164659	0.295673	0.192073	0.208955
Trpm8	0.0127298	0.0506329	0.0206677	0.0224551	0.0106952	0.012987	0.0697987	0.0228758	0	0.0120192	0.00609756	0.00995025
4930453O03Rik	0	0	0	0	0	0	0.00134228	0	0	0	0	0
Spp2	0	0	0	0	0	0	0	0	0	0.00240385	0	0
Gm29538	0	0	0	0	0	0	0	0	0	0.00240385	0	0
Gm28888	0	0	0	0	0	0	0	0	0	0	0	0
Glrp1	0	0	0	0.00149701	0	0.00865801	0	0	0	0	0	0.0149254
Gm19589	0.00141443	0	0	0	0	0	0	0	0	0	0	0
Gm29336	0	0	0	0	0	0	0	0	0	0	0	0
Arl4c	0.0141443	0.0474684	0.0397456	0.0284431	0.0231729	0.034632	0.0214765	0.0326797	0.0240964	0.00961538	0.0182927	0.0149254
Platr5	0	0	0	0	0	0	0	0	0	0	0	0
Gm29337	0	0	0	0	0.00178253	0	0	0	0	0	0	0
1700067G17Rik	0	0	0	0	0	0	0	0	0	0	0	0
Sh3bp4	0.183876	0.686709	0.515103	0.377246	0.529412	0.675325	0.536913	0.735294	0.37751	0.149038	0.204268	0.238806
Gm28342	0	0	0	0	0	0	0	0.00326797	0	0	0	0
C030007H22Rik	0	0	0	0.00299401	0	0	0	0.00326797	0	0.00240385	0	0
Agap1	1.7256	4.66772	2.88553	2.72305	1.7861	3.41991	4.12617	5.72876	2.249	1.22356	1.09451	1.50249
Gbx2	0	0	0	0	0	0	0.00134228	0	0	0	0	0
Asb18	0.00707214	0.00949367	0.00476948	0.398204	0.00891266	0.00865801	0.00805369	0.00980392	0.0200803	0.00721154	0.0121951	0.00995025
Iqca	0	0	0	0.00149701	0	0.004329	0	0	0	0.00480769	0	0
4930434B07Rik	0	0	0	0	0	0	0	0	0	0	0	0
Ackr3	0.800566	1.03481	1.07631	0.859281	1.30125	1.51515	0.449664	0.823529	0.546185	0.329327	0.564024	0.661692
Gm28721	0	0	0	0	0	0.004329	0	0	0.00401606	0	0	0
Gm28723	0	0	0.00794913	0.0179641	0.00891266	0.00865801	0	0	0.00401606	0.00480769	0.00609756	0.00497512
Gm28722	0.00141443	0	0.00158983	0.00149701	0.00356506	0	0	0	0.00401606	0	0	0
Cops8	0.0947666	0.085443	0.155803	0.224551	0.112299	0.0995671	0.0899329	0.124183	0.0883534	0.149038	0.140244	0.0746269
Gm9991	0	0	0	0	0.00178253	0	0	0	0	0	0	0
Col6a3	0.892504	0.433544	0.36248	0.303892	0.301248	0.991342	0.134228	0.457516	0.257028	0.120192	0.125	0.208955
Mlph	0.0127298	0.0316456	0.0174881	0.0164671	0.0320856	0.017316	0.0107383	0.0130719	0.0481928	0	0	0.0149254
Prlh	0	0	0	0	0	0	0	0	0	0	0	0
Rab17	0.00424328	0.0189873	0.0063593	0.00898204	0.00356506	0.004329	0.0308725	0.0228758	0.00401606	0	0.00304878	0
Gm28199	0	0	0	0	0	0	0	0	0	0	0	0
Lrrfip1	0.386139	0.787975	0.732909	1.62425	0.923351	1.15584	0.271141	0.264706	0.534137	0.262019	0.22561	0.875622
Rbm44	0.00282885	0.00632911	0	0	0	0.004329	0	0	0	0.00240385	0.00304878	0
Ramp1	0.0268741	0.0189873	0.0254372	0.100299	0.0178253	0.047619	0.0402685	0.0261438	0.0361446	0.0216346	0.0213415	0.0597015
Ube2f	0.277228	0.332278	0.591415	0.378743	0.226381	0.441558	0.237584	0.261438	0.196787	0.478365	0.487805	0.323383
Gm26683	0.00141443	0	0	0	0	0	0	0	0	0	0	0
Scly	0.0891089	0.101266	0.17965	0.191617	0.103387	0.190476	0.0604027	0.0588235	0.0682731	0.144231	0.0731707	0.129353
Gm17090	0	0.00632911	0.00476948	0.0149701	0	0.00865801	0.00268456	0.00326797	0.00401606	0.00480769	0.00609756	0
Espnl	0	0.00316456	0	0	0	0	0	0	0	0.00240385	0	0
Klhl30	0.00565771	0.00316456	0.0127186	0.110778	0.0124777	0.00865801	0.00939597	0.00980392	0.0160643	0.00480769	0.0182927	0
Fam132b	0	0	0	0.00149701	0	0	0	0	0	0	0	0
Ilkap	0.322489	0.443038	0.500795	0.365269	0.320856	0.489177	0.302013	0.421569	0.281124	0.362981	0.289634	0.333333
1700020N18Rik	0	0	0	0	0	0	0	0	0	0	0	0
Hes6	0.0311174	0.00632911	0.0349762	0.0628743	0.00713012	0.025974	0.0214765	0.0228758	0.0160643	0.0192308	0.027439	0.039801
Per2	0.179632	0.490506	0.586645	0.39521	0.28164	0.402597	0.35302	0.441176	0.317269	0.427885	0.359756	0.21393
Gm28382	0	0	0	0	0	0	0	0	0	0	0	0
Traf3ip1	0.0438472	0.0632911	0.112878	0.0673653	0.0320856	0.0692641	0.052349	0.0588235	0.0401606	0.0913462	0.097561	0.0547264
Asb1	0.039604	0.0537975	0.0699523	0.0688623	0.0356506	0.038961	0.0322148	0.0228758	0.0562249	0.0600962	0.0670732	0.039801
Gm28380	0	0	0	0	0	0	0	0	0	0.00240385	0	0
Gm29100	0.00141443	0.00316456	0	0	0	0.00865801	0	0	0	0	0	0.00497512
Twist2	0.340877	0.120253	0.257552	0.0808383	0.0338681	0.298701	0.0456376	0.0718954	0.0160643	0.223558	0.0884146	0.0447761
Hdac4	0.724187	1.01582	1.06518	1.25299	0.554367	1.24242	0.704698	0.931373	0.614458	0.798077	0.685976	0.756219
Gm26720	0.00141443	0.00632911	0.00953895	0.00898204	0.00534759	0.004329	0.00402685	0.00653595	0.00401606	0.00961538	0	0
Gm29099	0	0	0	0	0	0	0	0	0	0	0	0
Ndufa10	0.38331	0.386076	0.766296	1.5494	0.41533	0.385281	0.391946	0.372549	0.337349	0.564904	0.719512	0.348259
Olfr1416	0	0	0.00158983	0	0	0	0.00134228	0	0	0	0	0
Olfr1415	0	0	0	0	0	0	0	0	0	0	0	0
Olfr1414	0	0	0	0	0	0	0	0	0	0	0	0
1700054K02Rik	0	0	0	0	0	0	0	0	0	0	0	0
Olfr1413	0	0	0	0	0	0	0	0	0	0	0	0
Gm28479	0	0	0	0	0	0	0	0	0	0	0	0
Olfr1412	0	0	0	0	0	0	0	0	0	0	0	0
Olfr1411	0	0	0	0	0	0	0	0	0	0	0	0
Olfr1410	0	0	0	0	0	0	0	0	0	0	0	0
Olfr12	0	0	0	0	0	0	0	0	0	0	0	0
Myeov2	0.137199	0.142405	0.190779	0.333832	0.183601	0.151515	0.159732	0.107843	0.180723	0.125	0.155488	0.199005
Otos	0	0	0	0	0	0	0	0	0.00401606	0	0	0
Gm29483	0	0	0	0	0	0	0	0	0	0	0	0
Gm29482	0	0	0	0	0	0	0	0	0	0	0	0
Gm29481	0	0	0	0.00299401	0	0	0	0	0	0	0	0
Gpc1	0.1471	0.0917722	0.125596	1.22305	0.15508	0.12987	0.134228	0.0882353	0.0883534	0.117788	0.0853659	0.149254
Gm29480	0	0	0	0.0164671	0	0	0	0.00326797	0	0.00240385	0	0
Ankmy1	0.00141443	0	0	0	0	0	0	0.00653595	0	0.00480769	0.00304878	0.00497512
Dusp28	0.00424328	0.00316456	0.00317965	0.010479	0.00713012	0.004329	0.0120805	0.00980392	0.0120482	0.00480769	0.0152439	0.0149254
5033417F24Rik	0.00282885	0.00316456	0.00317965	0.00748503	0.00178253	0	0.00134228	0.00980392	0	0	0.00609756	0
Rnpepl1	0.162659	0.199367	0.246423	0.258982	0.190731	0.255411	0.151678	0.163399	0.0963855	0.161058	0.164634	0.139303
9430060I03Rik	0.0127298	0.00316456	0.0127186	0.0284431	0.00356506	0.004329	0.00402685	0.00326797	0.00401606	0.00721154	0.0182927	0.00497512
Capn10	0.0509194	0.056962	0.0763116	0.0943114	0.0499109	0.0909091	0.0697987	0.0653595	0.0401606	0.0480769	0.0365854	0.0447761
Gpr35	0.0113154	0.0189873	0.0174881	0.010479	0.0142602	0.017316	0.0161074	0.00653595	0.00401606	0.0168269	0.0182927	0.0447761
Aqp12	0	0	0	0	0.00178253	0	0	0.00326797	0	0.00480769	0	0
Kif1a	0.0579915	0.0189873	0.0206677	0.0688623	0.00891266	0.034632	0.0147651	0.00326797	0.0200803	0.0120192	0.00609756	0.0199005
Gm28086	0	0	0	0	0	0	0	0	0	0	0	0
Agxt	0	0	0	0	0	0	0	0	0	0	0	0
2310007B03Rik	0	0	0.00158983	0	0	0	0	0	0	0	0	0
Crocc2	0	0	0.00158983	0.00149701	0.00178253	0	0.00134228	0.00326797	0	0	0	0
Sned1	0.527581	0.566456	0.494436	0.658683	0.427807	0.683983	0.336913	0.493464	0.232932	0.161058	0.167683	0.228856
Mterf4	0.0268741	0.0791139	0.063593	0.0643713	0.0427807	0.030303	0.0483221	0.0653595	0.0401606	0.0360577	0.0457317	0.0248756
Gm28535	0.00282885	0	0.0063593	0.00149701	0.00178253	0.004329	0.00536913	0.00653595	0	0	0.00609756	0
Pask	0.00282885	0.0126582	0.0174881	0.010479	0.00713012	0.012987	0.00536913	0.0163399	0	0.00961538	0.0121951	0
Ppp1r7	0.149929	0.199367	0.243243	0.214072	0.142602	0.25974	0.155705	0.153595	0.128514	0.204327	0.125	0.174129
Ano7	0.00141443	0	0	0	0.00178253	0	0.00268456	0.00653595	0	0	0.00609756	0.00497512
Hdlbp	0.698727	0.93038	1.41812	1.65269	0.663102	1.07792	0.736913	0.957516	0.650602	1.34135	1.28963	0.761194
Sept2	0.565771	0.585443	0.734499	0.693114	0.461676	0.909091	0.46443	0.555556	0.493976	0.591346	0.442073	0.492537
Farp2	0.33239	0.344937	0.524642	0.443114	0.210339	0.363636	0.287248	0.267974	0.200803	0.495192	0.445122	0.174129
Stk25	0.151344	0.196203	0.236884	0.267964	0.149733	0.264069	0.139597	0.140523	0.13253	0.158654	0.170732	0.104478
Gm28536	0	0	0	0	0	0	0	0	0	0	0	0
Bok	0.0438472	0.0664557	0.0508744	0.0583832	0.026738	0.030303	0.0228188	0.0196078	0.0682731	0.0240385	0.0152439	0.0199005
Thap4	0.0990099	0.123418	0.220986	0.17515	0.108734	0.207792	0.134228	0.169935	0.0843373	0.141827	0.131098	0.129353
Gm10550	0.0240453	0.028481	0.0461049	0.0314371	0.0213904	0.038961	0.0174497	0.00980392	0.00401606	0.0144231	0.0365854	0.0298507
Atg4b	0.21075	0.275316	0.424483	0.320359	0.213904	0.333333	0.210738	0.267974	0.208835	0.322115	0.268293	0.233831
Dtymk	0.0749646	0.0886076	0.112878	0.124251	0.0677362	0.0865801	0.0657718	0.0686275	0.064257	0.0985577	0.0792683	0.0497512
Ing5	0.0848656	0.10443	0.143084	0.100299	0.0944742	0.194805	0.100671	0.111111	0.0843373	0.0961538	0.0792683	0.0845771
D2hgdh	0.0721358	0.120253	0.157393	0.161677	0.0730838	0.112554	0.0872483	0.0751634	0.060241	0.105769	0.131098	0.0746269
Gal3st2	0.0141443	0.00316456	0.00158983	0	0.00356506	0.00865801	0.00134228	0.00653595	0	0.00240385	0	0
Gm9994	0.00990099	0.00316456	0.00794913	0.0164671	0.00534759	0.012987	0.00402685	0.00653595	0.00401606	0.00240385	0.00304878	0
Gm6086	0.00424328	0	0.0063593	0.0359281	0	0	0.0107383	0.00653595	0.00803213	0	0	0
Neu4	0	0	0	0	0	0	0.00134228	0	0	0	0	0
Pdcd1	0.00141443	0.00949367	0	0.00299401	0	0	0	0	0	0	0	0
4930440C22Rik	0	0	0	0	0	0	0	0	0	0	0	0
Fam174a	0.141443	0.158228	0.254372	0.272455	0.16221	0.190476	0.147651	0.120915	0.144578	0.199519	0.176829	0.169154
St8sia4	0.0862801	0.136076	0.18283	0.128743	0.0980392	0.138528	0.085906	0.0784314	0.064257	0.0817308	0.0731707	0.452736
4930598F16Rik	0	0	0	0.00149701	0.00178253	0	0	0	0	0	0	0
1700063A18Rik	0	0	0	0	0	0	0	0	0	0.00240385	0	0
Gm29601	0	0	0	0	0	0	0	0	0	0	0	0
4930533P14Rik	0	0	0	0	0.00178253	0	0.00134228	0.00326797	0	0	0	0
Slco4c1	0.00141443	0	0	0	0.00178253	0	0.00268456	0	0	0	0	0
Panct2	0	0	0	0	0	0	0	0	0	0	0	0
Gm28901	0	0	0	0	0	0	0.00134228	0	0	0	0	0
Slco6c1	0	0	0.00158983	0.00149701	0	0	0	0	0.00401606	0	0.00304878	0
D1Ertd622e	0.0891089	0.136076	0.130366	0.118263	0.0819964	0.142857	0.0684564	0.147059	0.100402	0.0745192	0.0335366	0.218905
Ppip5k2	0.237624	0.427215	0.351351	0.98503	0.304813	0.372294	0.322148	0.359477	0.305221	0.206731	0.207317	0.348259
Gin1	0.0678925	0.0981013	0.17806	0.197605	0.0766488	0.160173	0.0671141	0.143791	0.0682731	0.211538	0.189024	0.0845771
Pam	5.91513	6.27848	6.57552	33.5105	6.72549	8.77056	4.50738	4.79085	4.7992	2.99038	3.1311	4.30846
1810006J02Rik	0.0127298	0.0316456	0.0381558	0.0194611	0.0374332	0.017316	0.00268456	0.00980392	0.0120482	0.00721154	0.00914634	0.0149254
Gm29461	0.00141443	0	0.00158983	0.00149701	0	0	0.00134228	0	0	0	0	0
Slco6d1	0.00141443	0	0.00953895	0.00299401	0.00356506	0.004329	0.00134228	0.00326797	0	0	0.0152439	0
Gm7967	0.00141443	0.00316456	0.00794913	0.010479	0.00178253	0.00865801	0.00134228	0	0.00401606	0	0	0.00995025
Cntnap5b	0.00707214	0.00316456	0.00476948	0.0224551	0.00178253	0	0.00268456	0.0163399	0	0.00961538	0.00304878	0
Gm20268	0	0	0	0	0	0	0	0	0	0	0	0
Gm28187	0.00282885	0.00316456	0.0063593	0.0134731	0.00356506	0	0	0.00326797	0.0120482	0	0	0.00995025
Cdh20	0.0254597	0.0189873	0.0127186	0.528443	0.00534759	0.012987	0.00536913	0.0196078	0	0.0120192	0.00609756	0.0149254
Gm15699	0	0	0	0	0	0	0	0	0	0	0	0
Gm29012	0	0	0.00158983	0	0	0	0	0	0	0.00240385	0	0
Rnf152	0.096181	0.0696203	1.23688	0.335329	0.180036	0.190476	0.0912752	0.0947712	0.140562	0.574519	2.60366	0.134328
Gm17634	0.00141443	0	0.00476948	0.00748503	0	0.004329	0	0	0.00401606	0.00721154	0	0
Pign	0.657709	0.841772	1.21304	0.890719	0.508021	1.09957	0.602685	0.895425	0.506024	1.05048	0.92378	0.746269
2310035C23Rik	0.684583	0.939873	1.14785	0.904192	0.750446	1.14719	0.73557	0.849673	0.694779	0.963942	0.734756	0.930348
Tnfrsf11a	0.0820368	0.427215	0.399046	0.272455	0.634581	0.541126	0.0939597	0.104575	0.120482	0.115385	0.0731707	0.960199
Gm7160	0.096181	0.136076	0.189189	0.116766	0.083779	0.116883	0.0697987	0.0686275	0.0441767	0.132212	0.222561	0.114428
Zcchc2	0.219236	0.313291	0.505564	0.258982	0.228164	0.350649	0.213423	0.24183	0.180723	0.394231	0.490854	0.293532
Gm20753	0.00282885	0.00632911	0.00476948	0.00449102	0	0.017316	0	0	0	0	0.00914634	0
Phlpp1	1.36068	1.34177	2.19396	2.0509	1.03387	2.02165	0.779866	1.20915	0.690763	1.30288	1.84756	1.03483
A530053M12Rik	0	0	0	0	0	0	0	0	0	0	0	0
Bcl2	1.28713	0.96519	1.23847	0.727545	0.780749	1.91775	0.614765	0.862745	0.646586	0.723558	0.289634	1.18408
D630008O14Rik	0.00282885	0	0.00794913	0	0.00178253	0	0	0	0	0.00240385	0	0.00497512
Kdsr	0.138614	0.164557	0.289348	0.17515	0.180036	0.17316	0.154362	0.205882	0.13253	0.314904	0.189024	0.144279
Vps4b	0.281471	0.360759	0.383148	0.342814	0.342246	0.545455	0.311409	0.408497	0.297189	0.389423	0.356707	0.283582
Serpinb5	0.00282885	0	0	0.00149701	0	0.004329	0.00268456	0	0	0	0	0
Serpinb12	0	0	0	0	0	0	0	0	0	0	0	0
Serpinb13	0	0	0	0	0	0	0.00134228	0	0	0	0	0
Serpinb3a	0	0	0	0	0	0	0	0	0	0	0	0
Serpinb3d	0	0	0	0	0	0	0	0	0	0	0	0
Serpinb3b	0.00141443	0.00632911	0.00476948	0.00598802	0.0106952	0.00865801	0.00671141	0.00653595	0.00803213	0.00240385	0	0.00497512
Serpinb3c	0	0	0	0	0	0	0	0	0	0	0	0
Serpinb11	0	0	0	0	0	0	0.00134228	0	0	0	0	0
Gm15391	0	0	0	0	0	0	0	0	0	0	0	0
Serpinb7	0	0	0	0	0	0	0	0	0	0	0	0.00995025
Serpinb2	0.00424328	0.00632911	0.00794913	0.00299401	0.00713012	0	0.00671141	0.00326797	0.00401606	0.00240385	0.00304878	0.0547264
Serpinb10	0.00282885	0.00316456	0.0111288	0	0.00713012	0.004329	0.00134228	0.00980392	0	0.00240385	0.00304878	0.0298507
Serpinb8	0.0933522	0.218354	0.209857	0.149701	0.224599	0.246753	0.0805369	0.124183	0.0843373	0.0504808	0.0579268	0.298507
Gm15389	0	0	0.00158983	0	0	0	0	0	0	0	0	0
D830032E09Rik	0.0155587	0.0221519	0.0222576	0.633234	0.0196078	0.017316	0.0161074	0.0196078	0	0.00721154	0.0152439	0.00995025
Cdh7	0.00141443	0	0.00317965	0	0	0.004329	0	0	0	0.00480769	0	0.00497512
Cdh19	0.352192	0.113924	0.120827	0.164671	0.0748663	0.220779	0.0563758	0.0588235	0.0401606	0.0528846	0.0670732	0.079602
Gm29088	0.00424328	0	0.00317965	0.00449102	0.00178253	0	0	0	0.00401606	0	0.00304878	0
Dsel	0.117397	0.110759	0.0699523	0.0718563	0.0819964	0.138528	0.103356	0.0784314	0.0682731	0.0600962	0.0579268	0.0945274
Gm28189	0	0	0	0	0	0	0	0	0	0	0	0
9330185C12Rik	0.00282885	0.00632911	0.00317965	0.00149701	0.00534759	0.004329	0.00671141	0.00653595	0.00401606	0.00480769	0.0121951	0.0149254
Cntnap5a	0.00848656	0.0221519	0.0286169	0.0209581	0.0178253	0.017316	0.0174497	0.00653595	0.0120482	0.00721154	0.0213415	0.0149254
Gm19965	0	0	0	0	0	0	0	0	0	0	0.00304878	0
Zfp813-ps	0	0	0	0	0	0	0	0	0	0	0	0
Gm28363	0	0	0.00158983	0	0	0	0	0	0	0	0	0
B020011L13Rik	0	0	0	0	0	0	0	0	0	0	0	0
Gm28360	0	0	0.00476948	0	0	0.004329	0.00134228	0	0.00401606	0.00480769	0.00304878	0
Gm28168	0	0	0	0	0	0	0	0	0	0	0	0
Gm7145	0.00282885	0	0.00317965	0.00149701	0	0.00865801	0.00134228	0.00326797	0.00401606	0.00480769	0	0.00497512
Gm29106	0.00282885	0	0.00476948	0.00748503	0.00356506	0	0.00134228	0	0	0	0	0
Tsn	0.234795	0.291139	0.36566	0.505988	0.206774	0.333333	0.224161	0.294118	0.216867	0.295673	0.216463	0.21393
Nifk	0.0636492	0.0411392	0.073132	0.0703593	0.0588235	0.0692641	0.0577181	0.0294118	0.0803213	0.0913462	0.0670732	0.0597015
Gm28867	0.00141443	0	0	0	0	0	0	0.00326797	0	0	0	0
Clasp1	1.02263	1.26266	1.72973	3.68563	0.962567	1.5974	0.978523	1.11438	0.807229	1.21635	1.30488	1.12438
2900060B14Rik	0.029703	0.0189873	0.0302067	0.0179641	0.0142602	0.047619	0.0161074	0.0163399	0.0200803	0.0432692	0.00609756	0.00995025
Tfcp2l1	0.0212164	0.0822785	0.0349762	0.0598802	0.0213904	0.047619	0.115436	0.124183	0.0361446	0.00240385	0.027439	0.0547264
Gli2	1.26591	1.50949	0.674086	0.486527	0.160428	1.22511	1.57315	0.990196	0.180723	0.175481	0.164634	0.20398
Gm26831	0.00424328	0.00632911	0.00317965	0.00299401	0	0	0.0107383	0	0	0	0	0
Gm29456	0	0	0	0	0	0	0	0	0	0	0	0
Gm29455	0	0	0	0	0	0	0.00134228	0	0	0	0	0
Inhbb	0.0226308	0.0253165	0.0222576	0.0179641	0.00891266	0.004329	0.0147651	0.00980392	0.0120482	0.0336538	0.0182927	0.00995025
Ralb	0.166902	0.398734	0.430843	0.387725	0.502674	0.536797	0.166443	0.215686	0.405622	0.197115	0.234756	0.41791
Gm27184	0	0.00632911	0.00158983	0.00299401	0	0.00865801	0.00134228	0	0.00803213	0.00480769	0.00914634	0
Tmem185b	0.0282885	0.0221519	0.0429253	0.0598802	0.0320856	0.030303	0.0228188	0.0359477	0.0401606	0.0264423	0.0335366	0.039801
3830432H09Rik	0.00141443	0	0.00317965	0.00149701	0	0	0	0	0	0	0	0.00497512
Epb41l5	0.205092	0.297468	0.437202	0.267964	0.0962567	0.242424	0.397315	0.330065	0.116466	0.516827	0.304878	0.104478
Ptpn4	0.558699	0.781646	3.25437	1.73952	0.59893	0.861472	0.775839	0.944444	0.582329	3.96154	3.79268	0.701493
Gm28209	0	0	0.00476948	0	0	0	0	0	0.00401606	0	0	0
Tmem177	0.0127298	0.0158228	0.0238474	0.0224551	0.0142602	0.004329	0.0120805	0	0.00803213	0.0168269	0.0121951	0.00497512
Cfap221	0.00424328	0.00316456	0.0238474	0.00449102	0	0	0.00536913	0	0	0.0240385	0.0121951	0.00497512
Sctr	0.00990099	0.0158228	0.149444	0.0479042	0.0106952	0.021645	0.0107383	0.00653595	0.0160643	0.197115	0.192073	0.0199005
Tmem37	0.00990099	0.0126582	0.0333863	0.0269461	0.00891266	0.025974	0.0161074	0.0130719	0.00803213	0.0168269	0.0121951	0.039801
Dbi	1.33239	1.18671	1.85692	1.88922	1.44742	1.21212	1.36242	1.40196	1.28514	1.80769	1.7439	1.27861
3110009E18Rik	0.0608204	0.0664557	0.0985692	0.0613772	0.0338681	0.0909091	0.0791946	0.0980392	0.0200803	0.0673077	0.0670732	0.0298507
Steap3	0.719943	0.281646	0.317965	0.387725	0.158645	0.744589	0.0778523	0.127451	0.156627	0.170673	0.121951	0.268657
C1ql2	0	0	0	0	0	0.004329	0	0	0	0	0	0
1700012E03Rik	0	0	0	0	0	0	0	0	0	0	0	0
Marco	0.00565771	0.00632911	0.00158983	0.00149701	0.00356506	0.004329	0.00671141	0.00653595	0.00401606	0.00721154	0.0152439	0.0845771
En1	0	0	0.00158983	0	0	0	0	0	0	0	0	0
2610027F03Rik	0	0	0	0	0	0	0	0	0	0	0	0
Gm29346	0	0	0	0.00449102	0.00356506	0	0.00402685	0	0	0.00240385	0	0
Gm29345	0	0	0	0	0	0	0	0	0	0	0	0
Gm29348	0	0	0	0	0	0	0	0	0	0	0	0
Gm29347	0	0	0	0	0	0	0	0	0	0	0	0
Celrr	0.00424328	0	0.00953895	0.00299401	0.00534759	0.021645	0.00671141	0.00653595	0	0.00240385	0.00609756	0
Gm29359	0	0	0	0	0	0	0	0	0	0	0	0
Insig2	0.239038	0.300633	0.317965	0.347305	0.190731	0.367965	0.234899	0.235294	0.220884	0.346154	0.234756	0.144279
2210011K15Rik	0	0	0.00158983	0.00149701	0	0	0.00268456	0	0	0	0	0
Ccdc93	0.216407	0.338608	0.376789	0.290419	0.185383	0.385281	0.190604	0.235294	0.172691	0.237981	0.204268	0.218905
Gm15392	0	0	0.00158983	0.00149701	0.00178253	0	0	0	0	0.00240385	0	0
Htr5b	0	0	0	0	0	0	0.00134228	0	0	0	0	0
Ddx18	0.131542	0.123418	0.198728	0.157186	0.112299	0.203463	0.127517	0.111111	0.180723	0.158654	0.115854	0.119403
Gm28590	0	0	0	0	0.00178253	0	0	0	0	0	0	0
Dpp10	0.0113154	0.00632911	0.027027	0.0254491	0.00891266	0.025974	0.0120805	0.0130719	0.0361446	0	0.00304878	0.0597015
Gm28928	0.00424328	0.00632911	0.00317965	0	0.00178253	0.004329	0.00939597	0.00326797	0.00803213	0.00480769	0.00304878	0
1700121L03Rik	0	0	0.00158983	0.00149701	0	0	0.00134228	0	0	0	0	0
Actr3	0.503536	0.813291	0.971383	0.931138	0.538324	0.787879	0.515436	0.565359	0.485944	0.692308	0.716463	1.35821
Gm28706	0	0	0	0	0	0	0	0	0	0	0	0
Slc35f5	0.182461	0.202532	0.27663	0.36976	0.15508	0.225108	0.165101	0.169935	0.128514	0.163462	0.231707	0.149254
Gpr39	0.851485	2.08861	1.00318	0.742515	0.377897	1.41558	2.39866	1.85621	0.277108	0.262019	0.222561	0.368159
Lypd1	0.0311174	0.00949367	0.0127186	0.0179641	0.00713012	0.0519481	0.00671141	0.00980392	0.00401606	0.00240385	0.00304878	0.00995025
Nckap5	0.88826	2.14873	1.01431	3.41617	0.540107	1.15152	2.48054	2.70915	0.481928	0.456731	0.408537	0.467662
4930599A14Rik	0	0	0	0	0	0	0	0	0	0	0	0
Mgat5	0.424328	0.993671	1.02385	1.31437	0.73975	1.14719	0.479195	0.660131	0.686747	0.836538	0.545732	0.890547
Tmem163	0.0735502	0.25	0.206677	2.28443	0.0962567	0.212121	0.260403	0.166667	0.116466	0.115385	0.118902	0.696517
Acmsd	0	0.00316456	0.00158983	0.00149701	0	0	0	0	0	0	0	0
2900009J06Rik	0.0127298	0.0316456	0.0604134	0.0673653	0.0160428	0.038961	0.0295302	0.0130719	0.0441767	0.0673077	0.0670732	0.0248756
Ccnt2	0.622348	0.800633	1.31161	1.07036	0.579323	0.87013	0.608054	0.696078	0.650602	1.09375	1.1311	0.641791
Map3k19	0.0127298	0.0158228	0.0222576	0.0149701	0.00891266	0.017316	0.0107383	0.0130719	0.0120482	0.0216346	0.0152439	0.00995025
Rab3gap1	0.441301	0.651899	1.06359	0.892216	0.477718	0.904762	0.526174	0.555556	0.433735	0.819712	0.780488	0.537313
Zranb3	0.103253	0.164557	0.262321	0.232036	0.0855615	0.142857	0.0872483	0.0980392	0.0763052	0.180288	0.219512	0.0945274
Gm28800	0	0	0.00317965	0	0	0.004329	0	0	0	0	0.00304878	0
R3hdm1	0.994342	1.35127	2.37202	1.62425	1.02852	1.58009	0.983893	1.0915	0.943775	2.04087	2.43598	1.02488
Ubxn4	0.782178	0.971519	1.32591	1.04192	0.634581	1.04329	0.655034	0.826797	0.485944	1.18029	0.908537	0.616915
Lct	0.00424328	0.00632911	0.0111288	0.00748503	0.00356506	0.012987	0.00671141	0.00653595	0.00401606	0.00240385	0.00304878	0.00497512
Mcm6	0.049505	0.0949367	0.101749	0.0733533	0.101604	0.121212	0.0563758	0.0653595	0.0763052	0.03125	0.054878	0.104478
Dars	0.343706	0.392405	0.709062	0.532934	0.390374	0.419913	0.342282	0.346405	0.361446	0.639423	0.521341	0.393035
Cxcr4	0.00424328	0.0158228	0.00953895	0.00898204	0.00356506	0.00865801	0.00134228	0	0.0160643	0.00721154	0.0121951	0.0248756
Gm26686	0	0	0.00158983	0	0	0	0	0	0	0	0	0.00497512
Thsd7b	0.548798	0.139241	0.205087	0.170659	0.0499109	0.619048	0.0845638	0.0816993	0.0441767	0.0576923	0.0457317	0.0646766
Gm16081	0	0	0	0	0	0	0	0	0	0	0	0
Cd55b	0.0226308	0.0126582	0.0143084	0.00299401	0.00891266	0.021645	0.00939597	0.00326797	0.0200803	0.0120192	0.00304878	0.00995025
Gm15674	0.00990099	0.00316456	0.0063593	0.00299401	0.00178253	0.012987	0	0	0	0.00240385	0.00304878	0
Gm15675	0.148515	0.18038	0.146264	0.103293	0.135472	0.238095	0.0939597	0.0947712	0.128514	0.0793269	0.0579268	0.149254
Cd55	0.499293	0.411392	0.429253	0.278443	0.377897	0.722944	0.238926	0.228758	0.329317	0.257212	0.207317	0.333333
Gm16083	0.408769	0.300633	0.317965	0.221557	0.333333	0.636364	0.0832215	0.147059	0.610442	0.146635	0.112805	0.19403
Zp3r	0	0	0.00158983	0.00149701	0	0.004329	0.00134228	0	0	0	0	0
C4bp	0	0.00316456	0.00158983	0	0	0.004329	0	0.00326797	0	0.0120192	0	0
Gm29427	0.00990099	0.0158228	0.0174881	0.0733533	0.00534759	0.00865801	0.00536913	0.00653595	0	0.0168269	0.0152439	0
Pfkfb2	0.0141443	0.00632911	0.0254372	0.0194611	0.0160428	0.004329	0.00805369	0.00653595	0.00803213	0.0216346	0.00914634	0.00497512
Yod1	0.0693069	0.0443038	0.0969793	0.0793413	0.0481283	0.0649351	0.0496644	0.0490196	0.0562249	0.0673077	0.0731707	0.0298507
AA986860	0.0169731	0.0158228	0.0238474	0.0194611	0.0142602	0.012987	0.0147651	0.00980392	0.00401606	0.0264423	0.0243902	0.0199005
Gm28857	0	0	0	0	0	0	0	0	0	0	0	0
Gm28856	0	0	0	0	0	0	0	0	0	0	0	0
Fcamr	0	0	0	0.00898204	0	0	0	0	0	0	0	0
Gm15848	0	0	0	0.010479	0	0	0	0	0	0.00240385	0	0.00497512
Pigr	0	0	0	0.00299401	0	0	0.00134228	0	0.00401606	0.00240385	0.00304878	0
Fcmr	0.00424328	0.0189873	0.0190779	0.00449102	0.0106952	0.004329	0.00536913	0.00653595	0	0.00480769	0.0121951	0.0348259
Il24	0	0	0	0	0	0	0	0	0	0	0	0
Il20	0	0	0	0	0	0	0	0	0	0	0	0
Il19	0	0.00316456	0	0.00149701	0	0	0	0	0	0	0	0
Il10	0.00424328	0.00316456	0.00476948	0.0134731	0.00356506	0	0.00536913	0	0	0.00721154	0.00609756	0.00497512
Mapkapk2	0.374823	0.667722	1.13355	1.12725	0.431373	0.792208	0.569128	0.51634	0.35743	0.759615	0.926829	0.651741
Dyrk3	0.00424328	0.00316456	0.00317965	0.00598802	0.00178253	0.012987	0.0120805	0.0228758	0.00401606	0.00240385	0.00304878	0.0149254
Eif2d	0.12447	0.202532	0.18601	0.149701	0.139037	0.229437	0.147651	0.186275	0.11245	0.0985577	0.131098	0.154229
Rassf5	0.0325318	0.0189873	0.0397456	0.0284431	0.00713012	0.0562771	0.0134228	0.0490196	0.0200803	0.0216346	0.0213415	0.0447761
Ikbke	0.0891089	0.14557	0.108108	0.0838323	0.0588235	0.147186	0.157047	0.169935	0.0722892	0.0480769	0.0304878	0.104478
Gm28914	0	0	0	0	0	0	0	0	0	0	0	0
Gm28913	0.00141443	0.00316456	0	0.00149701	0.00178253	0	0.00134228	0.00326797	0	0.00240385	0	0
Srgap2	2.19943	3.92405	2.85533	2.2485	2.37255	4	3.4698	3.42157	2.05221	1.03365	1.04878	3.28358
Fam72a	0.00282885	0.00316456	0.00953895	0.00748503	0.00356506	0.004329	0.00536913	0.00980392	0.0160643	0.0144231	0.00304878	0.00995025
Avpr1b	0	0	0	0	0	0	0	0	0	0	0	0
Ctse	0.00707214	0.0189873	0.0143084	0.0179641	0.0124777	0.012987	0.00671141	0.00653595	0.00803213	0.00721154	0	0.0248756
Rab7b	0.171146	0.186709	0.138315	0.112275	0.0356506	0.190476	0.194631	0.320261	0.0682731	0.0504808	0.0426829	0.238806
Slc26a9	0.00141443	0	0	0	0	0	0	0	0	0.00240385	0	0.00497512
Pm20d1	0.00707214	0.00632911	0.0429253	0.0553892	0.00891266	0.004329	0.00402685	0.0196078	0	0.0336538	0.0640244	0.00497512
Slc41a1	0.0820368	0.117089	0.116057	0.389222	0.0944742	0.103896	0.0845638	0.107843	0.0963855	0.0721154	0.0609756	0.0895522
Rab29	0.0466761	0.0981013	0.0540541	0.0583832	0.0588235	0.0952381	0.0483221	0.0326797	0.0763052	0.0480769	0.0579268	0.0497512
Nucks1	0.336634	0.490506	0.54372	0.543413	0.361854	0.376623	0.35302	0.372549	0.301205	0.473558	0.518293	0.363184
Slc45a3	0.0339463	0.0664557	0.0429253	0.0583832	0.0534759	0.0995671	0.0416107	0.0326797	0.184739	0.0240385	0.027439	0.0497512
Elk4	0.405941	0.560127	0.761526	0.556886	0.499109	0.649351	0.38255	0.356209	0.413655	0.526442	0.484756	0.378109
Mfsd4	0.0678925	0.0886076	0.112878	0.0943114	0.0748663	0.116883	0.0241611	0.0163399	0.064257	0.0769231	0.0792683	0.0895522
Gm26892	0.0268741	0.0506329	0.063593	0.0479042	0.0481283	0.0735931	0.0402685	0.0261438	0.0361446	0.0384615	0.0487805	0.0298507
Cdk18	0.00848656	0.00632911	0.0127186	0.0164671	0	0.012987	0.00805369	0	0.00803213	0.0120192	0.0152439	0.00497512
Gm29629	0	0.00316456	0	0.00149701	0	0	0	0	0	0	0	0
Lemd1	0.00141443	0.00316456	0.00476948	0.00598802	0.00356506	0.00865801	0.00134228	0	0	0	0	0
1700037F24Rik	0	0	0	0	0	0	0	0	0	0	0	0
Gm10188	0	0	0	0	0	0	0	0	0	0	0	0
Gm29630	0	0	0	0	0	0	0	0	0	0	0	0
Klhdc8a	0.00282885	0.00316456	0.0063593	0.0254491	0.00534759	0.00865801	0.00268456	0.0163399	0.00803213	0.00721154	0.00304878	0.00497512
Nuak2	0.0636492	0.0696203	0.0397456	0.0568862	0.0392157	0.0735931	0.0442953	0.0130719	0.0441767	0.0168269	0.0152439	0.144279
F730311O21Rik	0.0381895	0.0221519	0.0190779	0.0149701	0.00534759	0.034632	0.00134228	0	0.0200803	0.00961538	0.00609756	0.079602
Tmcc2	0.140028	0.193038	0.171701	0.146707	0.197861	0.229437	0.0630872	0.0522876	0.176707	0.0504808	0.027439	0.228856
Gm15849	0.00141443	0	0	0	0	0.004329	0	0	0	0	0	0
Dstyk	0.346535	0.509494	0.600954	0.51497	0.324421	0.632035	0.361074	0.431373	0.269076	0.346154	0.332317	0.39801
Rbbp5	0.138614	0.221519	0.281399	0.196108	0.16221	0.320346	0.132886	0.150327	0.13253	0.204327	0.109756	0.129353
Tmem81	0.00141443	0.00316456	0.0143084	0.00598802	0.00534759	0.00865801	0.00268456	0.00653595	0.0120482	0	0	0.00995025
Cntn2	0.0565771	0.0348101	0.0683625	0.853293	0.0748663	0.0562771	0.0791946	0.0490196	0.064257	0.0721154	0.0609756	0.079602
Nfasc	0.0141443	0.0221519	0.0174881	0.272455	0.0124777	0.00865801	0.00671141	0.00653595	0.00803213	0.00480769	0.0121951	0.00497512
Gm10538	0	0	0	0	0	0	0	0	0	0	0	0
Lrrn2	0.171146	0.0981013	0.0763116	0.383234	0.0409982	0.160173	0.0281879	0.0751634	0.0361446	0.0264423	0.0213415	0.0746269
Mdm4	0.74116	1.12658	1.47536	1.00299	0.745098	1.33333	0.887248	0.937908	0.803213	0.971154	1.00915	0.935323
Pik3c2b	0.154173	0.414557	0.4531	0.562874	0.622103	0.679654	0.0845638	0.111111	0.493976	0.117788	0.0731707	0.343284
Gm28609	0.00282885	0.0158228	0.0127186	0.0928144	0.0320856	0.00865801	0.00671141	0.00653595	0.0281124	0	0.00304878	0.00995025
Ppp1r15b	0.115983	0.139241	0.227345	0.170659	0.106952	0.108225	0.12349	0.0947712	0.104418	0.177885	0.204268	0.124378
Plekha6	0.762376	0.224684	0.27027	0.696108	0.108734	0.69697	0.150336	0.0653595	0.0361446	0.0625	0.0579268	0.0646766
Gm19461	0.0311174	0.0126582	0.0206677	0.0913174	0.00356506	0.030303	0.0120805	0.0163399	0.00803213	0.00721154	0.0182927	0.0149254
Golt1a	0	0	0	0	0	0	0	0	0	0	0	0
Gm28040	0	0	0	0	0	0	0	0	0	0	0	0
Kiss1	0	0	0	0	0	0	0	0	0	0	0	0
Ren1	0	0	0	0	0	0	0	0	0	0	0	0
Etnk2	0.0480905	0.0379747	0.027027	0.0224551	0.0124777	0.030303	0.00402685	0.0228758	0.00803213	0	0.00304878	0
Sox13	0.272984	0.5	0.462639	0.383234	0.73262	0.627706	0.136913	0.140523	0.236948	0.122596	0.161585	0.313433
Snrpe	0.0707214	0.0601266	0.128776	0.173653	0.0659537	0.0909091	0.0832215	0.0915033	0.0722892	0.0961538	0.109756	0.0845771
Gm26706	0.00141443	0	0	0.00299401	0.00178253	0	0	0	0	0	0	0
Zc3h11a	0.0466761	0.0791139	0.0969793	0.0733533	0.0463458	0.0909091	0.061745	0.0457516	0.0281124	0.0673077	0.0640244	0.0746269
Gm38394	0	0	0	0	0	0	0	0	0	0	0	0
Zbed6	0	0	0	0	0	0	0	0	0	0	0	0
Lax1	0.00424328	0.0221519	0.0222576	0.0149701	0.0249554	0.030303	0.00939597	0.00980392	0.0240964	0.0168269	0.00914634	0.0298507
Atp2b4	0.848656	1.46203	2.062	1.09132	2.19786	2.8355	0.495302	0.722222	1.57028	1.63462	0.432927	1.0597
Gm28441	0	0	0	0	0	0	0	0	0	0	0	0
Optc	0.00141443	0.00316456	0.00317965	0.00149701	0	0	0.00268456	0	0.00401606	0	0.00304878	0
Gm15851	0.00707214	0.0126582	0.00317965	0.00748503	0	0.00865801	0.00671141	0.00653595	0	0	0.00304878	0
Prelp	0.253182	0.272152	0.254372	0.196108	0.183601	0.324675	0.226846	0.303922	0.180723	0.173077	0.228659	0.233831
Gm1627	0	0	0	0	0.00178253	0	0.00134228	0	0	0	0	0
Fmod	0.0848656	0.170886	0.158983	0.136228	0.0641711	0.0735931	0.220134	0.199346	0.064257	0.0817308	0.0640244	0.0646766
Btg2	0.110325	0.231013	0.18124	0.434132	0.176471	0.177489	0.240268	0.166667	0.11245	0.09375	0.0945122	0.154229
Chit1	0	0.00316456	0	0	0	0	0.00134228	0	0	0	0	0
Chil1	0.00141443	0.00316456	0.00317965	0.00299401	0.00178253	0.004329	0.00402685	0.0130719	0	0	0.00304878	0
Mybph	0	0	0	0.00299401	0	0	0	0	0	0	0	0.00497512
Adora1	0.0311174	0.0506329	0.354531	0.158683	0.0409982	0.025974	0.0389262	0.0882353	0.0401606	0.427885	0.347561	0.0447761
Myog	0	0	0	0	0	0	0	0	0	0	0	0
Ppfia4	0.00282885	0.00316456	0.0111288	0.0449102	0.00178253	0.017316	0.00268456	0.00653595	0.00803213	0.00721154	0.00304878	0.00995025
Tmem183a	0.103253	0.139241	0.208267	0.166168	0.087344	0.151515	0.0993289	0.0980392	0.0883534	0.141827	0.179878	0.0995025
4933406M09Rik	0	0	0	0	0	0	0	0	0	0	0	0
Cyb5r1	0.0509194	0.0474684	0.0779014	0.0973054	0.0481283	0.0649351	0.0268456	0.0490196	0.0281124	0.0384615	0.0487805	0.0497512
Adipor1	0.168317	0.202532	0.281399	0.416168	0.229947	0.324675	0.146309	0.245098	0.220884	0.221154	0.222561	0.258706
Platr1	0	0	0	0	0	0	0	0	0	0	0	0.0149254
Klhl12	0.209335	0.256329	0.384738	0.341317	0.221034	0.34632	0.169128	0.189542	0.188755	0.353365	0.292683	0.109453
Rabif	0.12447	0.189873	0.224165	0.16018	0.117647	0.220779	0.0939597	0.163399	0.104418	0.170673	0.189024	0.159204
Mgat4e	0	0	0.00158983	0.00149701	0	0.004329	0	0	0	0	0.00304878	0
Kdm5b	0.528996	0.579114	0.72337	0.610778	0.360071	0.735931	0.452349	0.562092	0.301205	0.608173	0.573171	0.338308
Gm26783	0	0	0	0	0	0	0	0	0	0	0	0
Syt2	0.0240453	0.00949367	0.00794913	0.0224551	0.00713012	0.021645	0.00536913	0.0130719	0.00401606	0.00961538	0.00914634	0
Ppp1r12b	1.88119	1.98418	2.49126	4.93713	0.953654	2.31169	1.31275	1.73856	0.851406	2.09856	2.02744	1.32338
Gm28892	0	0	0.00317965	0.011976	0.00178253	0	0	0	0	0.00721154	0	0
Ube2t	0.00282885	0.0348101	0.00953895	0.0209581	0.00356506	0.00865801	0.0107383	0.00653595	0.00401606	0.00240385	0.00609756	0.00995025
Lgr6	0.0353607	0.0443038	0.157393	1.15868	0.0534759	0.034632	0.0348993	0.0359477	0.0401606	0.0600962	0.286585	0.0746269
Gm10535	0	0	0	0	0	0	0	0	0	0	0	0
Ptpn7	0.00565771	0.00632911	0.0127186	0.010479	0.00534759	0.025974	0.00268456	0	0	0.00240385	0.00609756	0.039801
Arl8a	0.152758	0.18038	0.173291	0.187126	0.103387	0.229437	0.143624	0.130719	0.108434	0.127404	0.097561	0.208955
Gm15445	0	0	0	0	0	0	0	0	0	0	0	0
Gpr37l1	0.00707214	0.00632911	0	0.010479	0	0	0.00402685	0.00326797	0	0.00240385	0	0.00497512
Gm26642	0	0	0	0	0	0	0	0	0	0	0	0
Elf3	0	0	0	0	0	0	0.00134228	0	0	0.00240385	0	0
Rnpep	0.227723	0.243671	0.508744	0.357784	0.215686	0.441558	0.166443	0.166667	0.200803	0.463942	0.32622	0.373134
Timm17a	0.176803	0.183544	0.322734	0.601796	0.163993	0.220779	0.167785	0.137255	0.160643	0.271635	0.344512	0.179104
Lmod1	0.0678925	0.0411392	0.036566	0.0718563	0.026738	0.0909091	0.0120805	0.00980392	0.00803213	0.00480769	0.00914634	0.00497512
Shisa4	0.0353607	0.0316456	0.0127186	0.0688623	0.0106952	0.00865801	0.00671141	0.0163399	0.0160643	0.0120192	0.00304878	0.00497512
Ipo9	0.287129	0.338608	0.489666	0.347305	0.27451	0.471861	0.221477	0.218954	0.232932	0.444712	0.356707	0.323383
Nav1	2.49646	1.35759	1.27027	0.976048	1.082	3.21645	0.34094	0.509804	0.626506	0.338942	0.332317	1.9801
Gm4793	0.0226308	0.0158228	0.0143084	0.00598802	0.0142602	0.034632	0.00671141	0.00980392	0.00803213	0.00480769	0	0.0298507
Gm38399	0.964639	0.762658	0.744038	0.586826	0.71123	1.79221	0.147651	0.267974	0.269076	0.310096	0.210366	1.45274
Csrp1	0.183876	0.117089	0.166932	0.257485	0.171123	0.229437	0.111409	0.186275	0.0883534	0.0985577	0.0823171	0.119403
Phlda3	0.123055	0.120253	0.232114	0.124251	0.0998217	0.0649351	0.0993289	0.0915033	0.0763052	0.259615	0.246951	0.0746269
Tnni1	0.00424328	0.00949367	0.00794913	0.0314371	0.00891266	0.00865801	0.00402685	0.00980392	0	0.00961538	0.00609756	0.0149254
Lad1	0.00282885	0.00632911	0.0063593	0.0284431	0	0.00865801	0.00671141	0.0163399	0.0160643	0.00480769	0	0.00995025
Tnnt2	1.51627	1.2943	1.60095	20.8698	1.73619	1.51948	1.56644	1.49673	1.50602	1.46394	1.56402	1.79104
Pkp1	0	0.00632911	0	0	0	0	0	0	0	0.00240385	0	0
Igfn1	0.00141443	0.00632911	0.00158983	0	0	0.004329	0.00671141	0.00326797	0	0	0	0
Tmem9	0.0551627	0.0601266	0.073132	0.11976	0.0730838	0.0779221	0.0604027	0.0588235	0.0401606	0.0576923	0.0396341	0.0646766
Ascl5	0	0	0	0	0	0	0	0	0	0	0	0
Cacna1s	0	0	0.00158983	0.00748503	0	0	0.00134228	0	0	0.00240385	0	0
Gm37759	0	0.00316456	0	0	0	0	0	0	0	0	0	0
Kif21b	0.0155587	0.0158228	0.0302067	0.0179641	0.0231729	0.034632	0.0120805	0.0130719	0.00803213	0.00721154	0	0.124378
Mroh3	0	0	0	0	0	0	0	0	0	0	0	0
5730559C18Rik	0.00141443	0	0	0.00149701	0	0	0	0	0	0	0	0
Gm26568	0	0	0	0	0	0	0	0	0	0	0	0
A430034D21Rik	0	0	0.00158983	0	0	0	0	0	0	0	0	0
Gm37552	0	0	0	0	0	0	0	0	0	0	0	0
Gm26781	0.00282885	0	0.0063593	0.00748503	0.00534759	0	0.00268456	0.00326797	0.00803213	0.00721154	0.00304878	0.00497512
Gpr25	0	0	0	0	0	0	0	0	0	0	0	0
Camsap2	0.390382	0.56962	0.979332	0.537425	0.484848	0.675325	0.460403	0.46732	0.506024	0.903846	0.95122	0.487562
Ddx59	0.0254597	0.0443038	0.0937997	0.0733533	0.026738	0.0779221	0.042953	0.0490196	0.0441767	0.0625	0.0823171	0.0447761
Kif14	0.00141443	0.0886076	0.00476948	0.00449102	0.00356506	0.004329	0.00402685	0.0130719	0.00401606	0	0.00304878	0.00995025
Gm37799	0	0.00316456	0	0	0	0	0	0	0	0	0	0
Gm33994	0	0	0	0	0	0	0	0	0	0	0	0
4933409D19Rik	0	0	0	0	0	0	0	0	0	0	0	0
Platr23	0	0	0	0	0	0	0	0	0	0	0	0
Zfp281	0.0763791	0.0822785	0.117647	0.124251	0.0802139	0.0779221	0.0966443	0.101307	0.0522088	0.0913462	0.0853659	0.0995025
Gm19705	0.0113154	0.0221519	0.0588235	0.0254491	0.0124777	0.025974	0.0134228	0.0163399	0.00401606	0.0865385	0.103659	0.00497512
Platr22	0.00707214	0.0253165	0.0158983	0.00598802	0.00534759	0.012987	0.0174497	0.00326797	0	0.00721154	0.00609756	0
Nr5a2	0.00707214	0.0221519	0.00794913	0.0149701	0.0106952	0.004329	0.0241611	0.00980392	0.00803213	0.00240385	0.00609756	0
Gm26979	0.00141443	0.00316456	0.0063593	0	0.00178253	0	0	0	0	0.00240385	0	0.00497512
Gm26936	0.00848656	0.0221519	0.0222576	0.0164671	0.0142602	0.00865801	0.00805369	0.00653595	0.00401606	0.00721154	0.0152439	0.0298507
A430106G13Rik	0.0141443	0.028481	0.0238474	0.0239521	0.0124777	0.017316	0.0241611	0.0163399	0	0.00721154	0.00914634	0.0298507
Ptprc	0.219236	0.477848	0.440382	0.23503	0.208556	0.489177	0.222819	0.212418	0.273092	0.21875	0.195122	2.36816
Gm28556	0	0	0	0	0	0	0	0	0	0	0	0
Atp6v1g3	0	0	0.00158983	0	0	0	0	0	0	0	0	0
Nek7	0.949081	1.83228	2.19714	1.72156	1.88592	2.32035	1.02819	1.34641	1.4257	1.03606	0.935976	1.65672
Gm28501	0.00990099	0.0221519	0.0492846	0.0494012	0.026738	0.0519481	0.0107383	0.0196078	0.00401606	0.0168269	0.0213415	0.0248756
Gm5833	0.00282885	0.00949367	0.0222576	0.00898204	0.0160428	0.00865801	0.00536913	0.00653595	0	0.0216346	0	0
Lhx9	0.00282885	0.00316456	0.00158983	0.00598802	0	0.00865801	0.00268456	0	0	0	0	0.00497512
2310009B15Rik	0.0254597	0.0253165	0.0492846	0.0419162	0.0249554	0.030303	0.0281879	0.0392157	0.0120482	0.0336538	0.0457317	0.0298507
1700019P21Rik	0	0	0	0	0	0	0	0	0	0	0	0
Dennd1b	1.17539	1.55063	1.67568	1.58383	1.04635	1.66667	1.09396	1.35621	0.955823	1.22356	0.945122	1.37313
Crb1	0.00424328	0.00632911	0.00158983	0.0194611	0	0	0.00268456	0	0	0.00240385	0.00304878	0.00497512
4933436E23Rik	0	0	0	0	0	0	0	0	0	0.00240385	0	0
Gm34816	0	0	0	0	0	0	0	0	0	0.00240385	0	0
Zbtb41	0.120226	0.136076	0.151033	0.169162	0.124777	0.168831	0.10604	0.0882353	0.0843373	0.15625	0.140244	0.0845771
Aspm	0.00707214	0.132911	0.0111288	0.00299401	0.00713012	0.004329	0.00134228	0.0130719	0.00401606	0.0168269	0.00304878	0.00995025
F13b	0	0	0	0	0	0	0	0	0	0	0	0
Cfhr1	0	0	0	0	0	0	0	0	0.00401606	0	0	0
Gm4788	0.00848656	0.0189873	0.00953895	0.00299401	0.00713012	0.012987	0.00939597	0.0163399	0.0240964	0.00961538	0	0.00995025
Cfhr2	0.0608204	0.0696203	0.0667727	0.0523952	0.0766488	0.160173	0.052349	0.0915033	0.0682731	0.03125	0.0213415	0.0597015
Cfh	7.36634	9.93671	8.80445	6.54192	10.0374	13.5758	6.46309	5.47712	12.2731	3.98558	3.42073	8.47264
Kcnt2	8.44979	7.30696	5.61049	4.2021	5.52406	11.5411	4.34899	3.15033	7.38956	1.87019	1.92988	3.51244
4930590L20Rik	0.049505	0.0379747	0.0492846	0.0508982	0.0516934	0.138528	0.0214765	0.00653595	0.116466	0.0168269	0.00609756	0.0199005
Cdc73	0.830269	1.00949	1.69475	1.17066	0.754011	1.09091	0.750336	0.830065	0.791165	1.6851	1.35671	0.597015
B3galt2	0.145686	0.158228	0.947536	0.25	0.213904	0.17316	0.171812	0.173203	0.148594	1.78846	0.625	0.21393
Glrx2	0.100424	0.126582	0.17965	0.226048	0.121212	0.0735931	0.111409	0.124183	0.100402	0.0793269	0.137195	0.0995025
Trove2	0.195191	0.224684	0.292528	0.285928	0.203209	0.337662	0.220134	0.232026	0.136546	0.165865	0.189024	0.174129
Uchl5	0.137199	0.155063	0.222576	0.218563	0.156863	0.233766	0.10604	0.189542	0.120482	0.197115	0.219512	0.199005
Rgs2	0.140028	0.101266	0.620032	0.329341	0.151515	0.138528	0.150336	0.150327	0.168675	0.641827	0.804878	0.149254
Rgs13	0.00141443	0	0	0.00748503	0.00178253	0	0.00134228	0.00326797	0.00401606	0.00480769	0	0
Rgs1	0	0.00316456	0	0	0	0.00865801	0.00402685	0.00326797	0	0	0	0.0199005
Rgs21	0	0.00316456	0.00158983	0	0	0	0.00134228	0	0	0.00240385	0	0
Rgs18	0.0183876	0.0537975	0.0206677	0.0149701	0.0124777	0.025974	0.0174497	0.00653595	0.0401606	0.00721154	0.027439	0.0646766
Gm29514	0	0.00632911	0	0.00149701	0.00356506	0	0	0	0	0.00240385	0	0
Brinp3	0.0240453	0.0126582	0.0206677	0.0134731	0.0124777	0.034632	0.00805369	0.00980392	0.00401606	0.0168269	0.0152439	0
Gm15584	0.00282885	0	0.0063593	0	0.0106952	0.00865801	0.00268456	0.00653595	0	0	0.00914634	0
Gm29515	0	0	0	0	0	0	0	0	0	0	0	0
Gm29020	0	0	0	0	0	0	0	0	0	0	0	0
Gm29398	0	0	0	0	0	0	0	0	0	0	0	0
Pla2g4a	1.30269	1.04747	0.72814	0.510479	0.73975	1.60173	0.534228	1.26144	0.546185	0.245192	0.204268	0.691542
Ptgs2	0.1471	0.0379747	0.0747218	0.0314371	0.0713012	0.112554	0.033557	0.0980392	0.0843373	0.0288462	0.0335366	0.039801
Ptgs2os2	0.00282885	0.00632911	0	0.00149701	0	0.00865801	0.00134228	0.00326797	0.00401606	0.00240385	0	0
Pdc	0	0	0.00158983	0	0	0	0	0	0	0	0	0
2310030A07Rik	0.00282885	0.00316456	0.00317965	0	0	0.004329	0	0	0	0	0.00304878	0
BC003331	0.280057	0.322785	0.524642	0.520958	0.221034	0.385281	0.291275	0.287582	0.253012	0.5	0.42378	0.253731
Tpr	0.807638	1.13608	1.49762	1.33383	0.980392	1.33333	0.860403	0.944444	0.718876	1.37981	1.09451	1.06468
Prg4	0.0466761	0.0537975	0.0381558	0.0299401	0.0285205	0.0606061	0.0295302	0.0424837	0.0481928	0.0288462	0.0335366	0.278607
Hmcn1	1.43564	4.7057	3.38633	3.79042	3.25312	5.11255	3.77181	1.45098	9.53012	0.899038	0.908537	1.97512
Gm20631	0.0226308	0.0506329	0.0540541	0.101796	0.0534759	0.0865801	0.0362416	0.0130719	0.212851	0.00240385	0.0182927	0.0199005
Gm29188	0	0.00316456	0	0	0	0	0	0	0	0	0	0
C730036E19Rik	0	0	0	0	0	0	0	0	0	0	0	0
Gm10138	0.00848656	0.00632911	0.0349762	0.0523952	0.00356506	0.012987	0.0120805	0.0130719	0.00803213	0.0120192	0.0365854	0.00995025
Ivns1abp	0.336634	0.373418	0.774245	0.829341	0.304813	0.467532	0.265772	0.202614	0.35743	0.697115	0.856707	0.338308
Swt1	0.51768	0.658228	0.896661	0.766467	0.611408	0.831169	0.46443	0.555556	0.441767	0.778846	0.753049	0.532338
Trmt1l	0.364922	0.537975	0.837838	0.727545	0.442068	0.575758	0.366443	0.424837	0.329317	0.793269	0.685976	0.447761
Rnf2	0.199434	0.174051	0.294118	0.25	0.146168	0.25974	0.146309	0.189542	0.120482	0.197115	0.189024	0.179104
Gm28181	0	0	0	0	0	0	0	0	0	0	0	0
Fam129a	1.26733	0.946203	1.00159	0.714072	0.754011	1.7316	0.445638	0.437908	0.638554	0.317308	0.42378	0.835821
2810414N06Rik	0.00141443	0.00949367	0.0206677	0.00748503	0.00356506	0	0.00671141	0.00653595	0.00401606	0.0264423	0.0152439	0.00497512
Edem3	0.352192	0.446203	0.591415	0.462575	0.30303	0.4329	0.287248	0.431373	0.289157	0.579327	0.405488	0.318408
1700025G04Rik	1.09194	1.15506	0.81558	1.30389	0.647059	1.27273	0.974497	0.647059	0.433735	0.213942	0.240854	0.587065
Gm28610	0.00282885	0.00316456	0	0.00299401	0	0	0.00134228	0	0	0	0	0.00497512
Tsen15	0.0678925	0.0632911	0.100159	0.113772	0.0819964	0.134199	0.0644295	0.0718954	0.0763052	0.0817308	0.0487805	0.0447761
Colgalt2	0.557284	0.231013	0.203498	0.176647	0.139037	0.597403	0.0281879	0.0326797	0.26506	0.0240385	0.0457317	0.0746269
Rgl1	0.722772	0.924051	1.0318	1.2485	0.918004	1.4632	0.484564	0.513072	0.574297	0.389423	0.29878	1.33333
Apobec4	0.00282885	0	0	0	0	0.004329	0	0	0	0	0	0.00497512
Arpc5	0.202263	0.272152	0.27504	0.248503	0.181818	0.272727	0.202685	0.232026	0.216867	0.209135	0.179878	0.278607
Ncf2	0.019802	0.0759494	0.0667727	0.0344311	0.0356506	0.0822511	0.0308725	0.0522876	0.0401606	0.0408654	0.0213415	0.537313
Smg7	0.633663	0.990506	1.11924	1.02096	0.714795	1.05628	0.587919	0.683007	0.654618	0.911058	0.740854	0.651741
Nmnat2	0.138614	0.18038	0.201908	0.143713	0.226381	0.268398	0.0657718	0.0457516	0.0481928	0.0384615	0.0487805	0.0995025
Gm28960	0.00282885	0.00316456	0.00158983	0.00299401	0.00178253	0	0.00268456	0	0	0	0.00304878	0
Lamc2	0.0212164	0.0316456	0.0206677	0.0434132	0.0160428	0.034632	0.0442953	0.00653595	0.0160643	0.00721154	0.0121951	0.00497512
Lamc1	4.09194	1.97468	2.77424	1.92665	0.969697	4.22944	1.12617	1.12418	0.907631	2.44231	1.50305	0.960199
Shcbp1l	0	0.00316456	0.0111288	0.00449102	0	0	0	0.00326797	0	0	0.00304878	0
Dhx9	0.359264	0.53481	0.717011	0.477545	0.390374	0.458874	0.375839	0.395425	0.273092	0.752404	0.530488	0.577114
Npl	0.0155587	0.0632911	0.036566	0.0299401	0.0178253	0.030303	0.0187919	0.0228758	0.0240964	0.00961538	0.00609756	0.0696517
Rgs8	0	0	0.00158983	0.00149701	0	0	0	0	0	0	0	0
Gm29529	0	0	0	0	0	0	0	0	0	0	0	0
C230024C17Rik	0	0.00316456	0	0.00449102	0	0	0	0	0	0	0	0
Rgs16	0	0.00316456	0	0.010479	0.00534759	0.004329	0.00268456	0.00326797	0	0.00240385	0	0
Gm28513	0	0.00632911	0	0.0239521	0.00178253	0	0.00134228	0.00326797	0.00401606	0.00480769	0.00609756	0.00497512
Rnasel	0.0480905	0.129747	0.0937997	0.128743	0.0623886	0.0735931	0.144966	0.173203	0.064257	0.0504808	0.0609756	0.124378
Rgsl1	0.00565771	0.0126582	0.00794913	0.00748503	0.00534759	0.030303	0.0174497	0.0163399	0	0.00240385	0.0121951	0.0248756
Teddm2	0.019802	0.129747	0.0826709	0.0568862	0.0320856	0.0822511	0.0832215	0.0784314	0.0200803	0.0625	0.0609756	0.0199005
Teddm1b	0	0	0	0	0.00178253	0	0.00134228	0.00326797	0	0	0	0
Teddm1a	0	0	0	0	0	0	0	0	0	0	0	0
Glul	0.810467	1.01899	2.83943	1.19012	0.780749	0.82684	0.825503	0.797386	0.718876	3.68029	2.66768	0.880597
Gm29290	0	0	0	0	0	0	0	0	0	0	0	0
Gm29291	0	0	0	0.00299401	0	0	0	0	0	0	0	0
Gm28286	0	0	0.0111288	0.00149701	0	0	0.00134228	0.00326797	0.00803213	0.0168269	0.00609756	0
A830008E24Rik	0.0141443	0.0126582	0.0953895	0.0329341	0.0160428	0.025974	0.0214765	0.0359477	0.0200803	0.146635	0.0945122	0.0298507
Zfp648	0	0	0	0	0	0	0	0	0	0	0	0
4930452N14Rik	0	0	0	0.00299401	0	0	0	0	0	0	0.00304878	0
4930532M18Rik	0	0	0	0	0	0	0	0	0	0	0	0
Cacna1e	0.0523338	0.120253	0.165342	0.0434132	0.0623886	0.134199	0.0442953	0.0457516	0.064257	0.0360577	0.027439	0.656716
Gm29282	0	0.00632911	0.0063593	0.0134731	0.00178253	0.004329	0.00268456	0.00653595	0	0.00480769	0	0.0298507
Gm9530	0.00424328	0	0	0.00598802	0.00178253	0.004329	0.00402685	0	0	0.00480769	0	0
Ier5	0.0339463	0.0348101	0.103339	0.184132	0.0909091	0.0952381	0.0496644	0.0457516	0.0562249	0.0480769	0.0396341	0.0746269
Mr1	0.0565771	0.0506329	0.0572337	0.107784	0.0445633	0.0692641	0.0630872	0.0326797	0.0562249	0.0625	0.0304878	0.0646766
Stx6	0.239038	0.452532	0.593005	0.586826	0.365419	0.52381	0.289933	0.254902	0.417671	0.497596	0.454268	0.383085
BC034090	0.106082	0.0949367	0.073132	0.266467	0.0196078	0.108225	0.0832215	0.0915033	0.00803213	0.0216346	0.0487805	0.0248756
Gm37622	0	0	0	0	0	0	0	0	0	0	0	0
Xpr1	0.564356	0.920886	0.856916	1.02246	0.672014	0.861472	0.601342	0.591503	0.502008	0.600962	0.432927	0.726368
Gm5532	0.0226308	0.0126582	0.0174881	0.20509	0.0106952	0.00865801	0.0134228	0.00326797	0.00401606	0.0144231	0.0213415	0.0149254
Acbd6	0.333805	0.487342	0.575517	0.471557	0.365419	0.497835	0.346309	0.388889	0.37751	0.509615	0.405488	0.338308
Lhx4	0	0	0	0.00299401	0	0.004329	0	0	0	0.00240385	0	0
Qsox1	0.152758	0.199367	0.233704	0.214072	0.245989	0.320346	0.104698	0.127451	0.15261	0.0961538	0.0792683	0.144279
Gm37571	0.00424328	0.00949367	0.0222576	0.0164671	0.00713012	0.021645	0.00134228	0	0	0.0408654	0.0243902	0
Cep350	0.910891	1.29114	1.81081	1.17814	0.818182	1.42857	0.911409	1.03595	0.84739	1.625	1.53963	1.15423
Tor1aip1	0.768034	1.04114	1.79968	1.5015	0.803922	1.29004	0.75302	0.875817	0.84739	1.40385	1.38415	0.820896
Tor1aip2	0.350778	0.487342	0.702703	0.476048	0.294118	0.424242	0.436242	0.51634	0.285141	0.651442	0.609756	0.363184
Fam163a	0.0127298	0.0696203	0.0333863	0.100299	0.0142602	0.04329	0.0684564	0.00980392	0.0240964	0.0264423	0.0182927	0.00497512
Tdrd5	0	0	0.00158983	0	0	0	0	0.00326797	0	0	0.00304878	0
4930518J20Rik	0	0	0	0	0	0	0	0	0	0	0	0
Nphs2	0	0	0	0	0	0	0.00134228	0.00326797	0	0	0	0.00995025
Axdnd1	0.0141443	0	0.0063593	0.0239521	0.0160428	0	0.00536913	0.00980392	0.0120482	0.0120192	0.00609756	0.0149254
Gm2000	0.114569	0.107595	0.187599	0.342814	0.146168	0.0995671	0.0912752	0.140523	0.136546	0.105769	0.140244	0.124378
Soat1	0.280057	0.332278	0.241653	0.188623	0.203209	0.398268	0.253691	0.388889	0.204819	0.0865385	0.0914634	0.368159
Gm10031	0.0466761	0.0664557	0.0937997	0.149701	0.0659537	0.047619	0.0536913	0.0457516	0.0481928	0.0721154	0.0853659	0.0696517
Abl2	0.797737	1.13608	1.49603	1.13922	0.812834	1.61039	0.790604	1.02614	0.799197	1.1226	1.07622	0.930348
Tor3a	0.096181	0.136076	0.103339	0.0898204	0.0748663	0.138528	0.0469799	0.0915033	0.0843373	0.0769231	0.0609756	0.134328
Fam20b	0.188119	0.196203	0.281399	0.374251	0.167558	0.242424	0.159732	0.218954	0.140562	0.216346	0.195122	0.208955
Ralgps2	0.175389	0.484177	0.432432	0.407186	0.461676	0.718615	0.251007	0.189542	0.666667	0.146635	0.128049	0.626866
Angptl1	0.0749646	0.0411392	0.0286169	0.0344311	0.0231729	0.0562771	0.0147651	0.0196078	0.0240964	0.0168269	0.0182927	0.00995025
4930439D14Rik	0	0	0	0	0	0	0	0	0	0	0	0
Gm28694	0	0.00316456	0	0.0209581	0.00356506	0	0.00134228	0	0.00401606	0	0.00609756	0.00497512
Tex35	0.00282885	0	0	0	0.00356506	0	0.00134228	0	0.00401606	0	0	0
Rasal2	1.5686	3.15823	3.66773	3.22006	4.26738	4.84416	1.36779	1.85294	3.06024	1.38942	1.30183	2.48756
BC026585	0.0452617	0.0474684	0.0953895	0.107784	0.0766488	0.103896	0.0308725	0.0261438	0.0923695	0.0288462	0.0457317	0.0746269
Gm15486	0.00707214	0.00316456	0.00317965	0.00149701	0	0.004329	0	0.00653595	0	0	0.00304878	0
Sec16b	0.316832	0.117089	0.0985692	0.0943114	0.0285205	0.233766	0.0644295	0.0588235	0.0401606	0.0745192	0.0487805	0.0696517
Brinp2	0.00282885	0.00316456	0.00158983	0	0.00178253	0	0.00134228	0	0.00401606	0	0.00304878	0.00995025
Astn1	0.00990099	0.00632911	0.00794913	0.0194611	0.0124777	0.004329	0.00805369	0.00653595	0	0.00480769	0.00609756	0.00497512
Gm37679	0.00424328	0.00316456	0.00158983	0.010479	0	0.00865801	0.00134228	0	0	0	0	0
Pappa2	0.0169731	0.0696203	0.0286169	0.0314371	0.0213904	0.038961	0.107383	0.0294118	0.0160643	0.00961538	0.00914634	0
1600012P17Rik	0	0	0	0	0	0	0	0	0	0	0	0
4930562F17Rik	0	0	0	0.00149701	0	0	0	0	0	0	0	0
Rfwd2	1.14144	1.25633	1.84738	1.26796	0.912656	1.54978	1.03356	1.17647	0.923695	1.66106	1.37805	1.24378
Tnr	0.0113154	0.00632911	0.00953895	0.0868263	0.00891266	0.030303	0.00536913	0.00653595	0	0.00480769	0.00609756	0
Gm38039	0	0	0	0	0	0	0	0	0	0	0	0
Gm37294	0	0	0	0	0	0	0	0	0	0	0	0
4930523C07Rik	0.557284	0.5	0.915739	0.44012	0.390374	0.809524	0.178523	0.392157	0.228916	0.867788	0.695122	0.547264
4930562F07Rik	0.00565771	0	0.0063593	0.00898204	0.00713012	0.00865801	0.00402685	0.00326797	0	0.00721154	0.00914634	0.00497512
Tnn	0.00282885	0.0126582	0.00476948	0.00299401	0.00534759	0.017316	0.00268456	0.00326797	0	0.00961538	0.00304878	0.00497512
Mrps14	0.106082	0.0727848	0.165342	0.275449	0.0855615	0.108225	0.120805	0.107843	0.108434	0.0865385	0.0945122	0.114428
Cacybp	0.115983	0.110759	0.125596	0.217066	0.101604	0.0865801	0.0818792	0.0915033	0.0923695	0.0913462	0.0579268	0.0845771
Rabgap1l	3.33663	5.70253	4.938	11.3548	2.8057	4.82251	6.08456	6.74837	2.99598	3.25481	2.84146	3.35323
Gm36975	0.132956	0.199367	0.162162	0.534431	0.0784314	0.177489	0.205369	0.163399	0.064257	0.165865	0.140244	0.109453
Gm37083	0.00141443	0	0.00476948	0.00598802	0	0.004329	0	0.00980392	0	0	0	0
Gm38060	0	0	0	0	0	0	0	0.00326797	0	0	0	0
Rc3h1	0.96181	1.32278	2.18124	2.0988	1.041	1.51082	0.865772	1.35621	0.871486	1.93269	1.75305	1.1791
Serpinc1	0.0183876	0.0316456	0.0874404	0.0449102	0.0160428	0.04329	0.0402685	0.0326797	0.00803213	0.0552885	0.070122	0.0348259
Zbtb37	0.195191	0.21519	0.313196	0.260479	0.135472	0.25974	0.154362	0.19281	0.212851	0.1875	0.155488	0.238806
Gm37362	0	0	0	0	0	0	0	0	0	0	0	0
Dars2	0.0466761	0.107595	0.133545	0.100299	0.0909091	0.142857	0.0697987	0.0751634	0.13253	0.0889423	0.0731707	0.0995025
Gm37634	0.00141443	0	0.00317965	0.00299401	0	0	0	0	0	0	0.00304878	0
Cenpl	0.0141443	0.0316456	0.0222576	0.00748503	0.0124777	0.021645	0.0134228	0.0261438	0.0200803	0.0120192	0	0.0248756
Klhl20	0.125884	0.246835	0.240064	0.226048	0.167558	0.203463	0.139597	0.183007	0.13253	0.25	0.161585	0.218905
Ankrd45	0.00707214	0.00316456	0	0.0344311	0	0.004329	0.00268456	0.00980392	0.00401606	0	0	0
4930469G21Rik	0.00282885	0.00316456	0.00158983	0.00449102	0	0.004329	0.00134228	0	0	0	0	0
Prdx6	0.171146	0.196203	0.308426	0.404192	0.156863	0.246753	0.147651	0.153595	0.136546	0.348558	0.289634	0.139303
Tnfsf4	0	0	0	0	0	0.00865801	0	0	0	0	0	0
Tnfsf18	0.00141443	0.00632911	0.00794913	0.00598802	0.00356506	0	0.0174497	0	0	0.00240385	0	0
Fasl	0	0	0.00158983	0.00149701	0	0	0	0	0	0	0	0.00497512
Suco	0.463932	0.598101	0.567568	0.459581	0.335116	0.580087	0.465772	0.607843	0.301205	0.358173	0.295732	0.482587
Gm31925	0	0	0	0	0	0	0	0	0	0	0	0
4930558K02Rik	0.00424328	0.00316456	0.0063593	0.00149701	0	0.00865801	0.00268456	0	0	0.00480769	0.00304878	0
Pigc	0	0	0	0	0	0	0	0	0	0	0	0
Gm38304	0.0480905	0.0537975	0.122417	0.0793413	0.0713012	0.112554	0.0416107	0.0490196	0.0361446	0.103365	0.134146	0.0298507
Dnm3	0.673267	0.702532	0.941176	0.576347	0.930481	1.34199	0.193289	0.22549	0.156627	0.278846	0.29878	0.383085
2810442N19Rik	0	0	0	0	0	0	0	0	0	0	0	0
Dnm3os	0.207921	0.0949367	0.073132	0.0748503	0.0356506	0.264069	0.0362416	0.0424837	0.0281124	0.0288462	0.0152439	0.0447761
Mettl13	0.0466761	0.0759494	0.0651828	0.0733533	0.0516934	0.0952381	0.0389262	0.0392157	0.0481928	0.0865385	0.0457317	0.0497512
Vamp4	0.291372	0.382911	0.376789	0.405689	0.329768	0.571429	0.256376	0.27451	0.305221	0.192308	0.189024	0.402985
Myoc	0.19802	0.0981013	0.0779014	0.0598802	0.0534759	0.168831	0.0442953	0.0555556	0.060241	0.0288462	0.0457317	0.0348259
7420461P10Rik	0.00141443	0	0	0	0	0	0	0	0	0	0	0
Prrc2c	1.45262	2.08228	2.42766	1.72006	1.53298	2.24675	1.57584	1.71242	1.54618	1.88462	1.48171	1.62687
Fmo4	0.00848656	0.0126582	0.0747218	0.00898204	0.0142602	0.012987	0.00805369	0	0.0120482	0.0600962	0.070122	0
Fmo1	0.591231	0.655063	1.97933	0.664671	0.773619	1.00433	0.389262	0.428105	1.16867	2.42548	2.06098	0.557214
Fmo2	2.21216	4.33228	3.34022	2.32635	3.36364	4.74892	3.76376	1.50654	4.43373	1.23798	1.21646	1.77612
Fmo6	0.00282885	0.0126582	0.00158983	0.00299401	0.00713012	0.012987	0.00134228	0	0.0120482	0	0	0
Fmo3	0.0113154	0.0443038	0.0190779	0.0149701	0.00891266	0.004329	0.0322148	0.0163399	0.00401606	0.0384615	0	0
Gm37273	0.00141443	0	0.00158983	0.00149701	0.00178253	0.004329	0.00134228	0.00326797	0	0	0.00304878	0
Mroh9	0.00141443	0.00316456	0.00158983	0	0	0	0.00134228	0	0.00401606	0	0	0
Prrx1	1.1867	0.756329	0.618442	0.658683	0.181818	1.05628	0.413423	0.238562	0.220884	0.348558	0.237805	0.218905
Gm20471	0.00707214	0.00316456	0.00476948	0.010479	0	0.00865801	0	0	0	0.00240385	0	0
Gm26523	0	0	0	0	0	0	0	0	0	0	0	0
Gorab	0.0678925	0.0601266	0.0842607	0.0703593	0.0534759	0.0735931	0.0644295	0.0653595	0.0923695	0.0528846	0.0487805	0.0646766
Gm29500	0	0	0	0	0	0	0	0	0	0	0	0
Mettl11b	0	0	0	0	0	0	0	0	0	0	0	0
Kifap3	0.499293	0.601266	0.54849	0.450599	0.294118	0.65368	0.47651	0.447712	0.248996	0.456731	0.344512	0.303483
Scyl3	0.131542	0.155063	0.219396	0.137725	0.130125	0.194805	0.104698	0.101307	0.144578	0.146635	0.121951	0.199005
BC055324	0.00990099	0.0348101	0.0238474	0.0254491	0.00891266	0.012987	0.0241611	0.00653595	0.0200803	0.0168269	0.00304878	0.0199005
Mettl18	0.00565771	0.0126582	0.00476948	0.0194611	0.0106952	0.004329	0.00402685	0.00980392	0.00803213	0.0192308	0.00609756	0
Sele	0.0127298	0.0411392	0.0206677	0.0194611	0.0748663	0.04329	0.0107383	0.00326797	0.0200803	0.0144231	0.00609756	0.0298507
Sell	0.00848656	0.0189873	0.0143084	0.0134731	0.0160428	0.025974	0.0120805	0.0163399	0.0160643	0.0192308	0.0121951	0.104478
Selp	0.0608204	0.167722	0.138315	0.106287	0.28164	0.246753	0.0469799	0.0457516	0.11245	0.0432692	0.0579268	0.208955
Gm16587	0	0	0	0	0	0	0	0	0	0	0	0.00497512
Gm16548	0.00141443	0	0	0	0	0	0	0	0	0	0	0
F5	0.00848656	0.00949367	0.0286169	0.0194611	0.026738	0.021645	0.0147651	0.0130719	0.0200803	0.0168269	0.0121951	0.18408
Slc19a2	0.0212164	0.0189873	0.0461049	0.0643713	0.026738	0.030303	0.0483221	0.0555556	0.0240964	0.0360577	0.070122	0.00995025
Ccdc181	0.029703	0.056962	0.0540541	0.0523952	0.030303	0.0606061	0.0684564	0.0588235	0.0321285	0.0360577	0.0518293	0.0547264
Blzf1	0.161245	0.174051	0.249603	0.214072	0.12656	0.186147	0.158389	0.166667	0.136546	0.163462	0.185976	0.139303
Nme7	0.176803	0.262658	0.325914	0.386228	0.187166	0.229437	0.257718	0.356209	0.164659	0.322115	0.259146	0.208955
Atp1b1	0.473833	1.08228	0.661367	1.8982	0.509804	0.619048	1.36644	1.84967	0.437751	0.413462	0.460366	0.587065
Gm32391	0	0	0.00158983	0.00299401	0	0	0.00402685	0.00653595	0	0	0	0
Gm26685	0.00141443	0	0	0.00149701	0	0	0.00671141	0	0	0.00240385	0	0
Gm37754	0.00707214	0.085443	0.0238474	0.0149701	0.00713012	0.025974	0.0885906	0.186275	0.0160643	0.00961538	0.00914634	0.00995025
Gm37853	0.00141443	0.00316456	0.0127186	0.00149701	0.00178253	0.012987	0.0214765	0.0196078	0.00401606	0	0	0
Gm37184	0.0367751	0.0791139	0.0556439	0.0299401	0.0142602	0.021645	0.136913	0.169935	0.0401606	0.00961538	0.00914634	0.0199005
Gm36945	0	0	0	0	0.00178253	0	0.00134228	0	0	0	0	0
Dpt	0.958982	0.490506	0.500795	0.486527	0.395722	0.917749	0.347651	0.392157	0.333333	0.334135	0.289634	0.333333
Gm32569	0.0693069	0.142405	0.155803	0.0913174	0.0481283	0.0519481	0.174497	0.0947712	0.0401606	0.110577	0.219512	0.0696517
Xcl1	0	0	0.00158983	0	0	0	0.00134228	0	0	0	0.00304878	0.00497512
1700029M03Rik	0	0	0	0	0	0	0	0	0	0	0	0
4930568G15Rik	0	0	0	0.00149701	0	0	0	0	0	0	0	0.00497512
Tbx19	0	0	0	0	0	0	0	0	0	0	0	0
Sft2d2	0.11174	0.268987	0.254372	0.285928	0.333333	0.363636	0.181208	0.232026	0.257028	0.225962	0.185976	0.164179
Tiprl	0.214993	0.297468	0.338633	0.288922	0.163993	0.333333	0.206711	0.248366	0.168675	0.216346	0.265244	0.199005
Gpr161	0.0410184	0.0158228	0.036566	0.0224551	0.0196078	0.0606061	0.0214765	0.0326797	0.0200803	0.00961538	0.0121951	0.00497512
Dcaf6	1.05799	1.23101	3.69316	1.97305	0.882353	1.61039	1.16242	1.35294	0.903614	3.9399	3.57012	0.905473
Mpc2	0.480905	0.544304	1.86963	1.70359	0.550802	0.649351	0.491275	0.53268	0.48996	2.125	1.90244	0.502488
Adcy10	0.0311174	0.0379747	0.228935	0.0748503	0.0231729	0.034632	0.0187919	0.0261438	0.0281124	0.298077	0.216463	0.039801
Gm38325	0	0	0	0	0	0	0	0	0	0	0	0
Mpzl1	0.110325	0.136076	0.122417	0.202096	0.14795	0.17316	0.0979866	0.0849673	0.144578	0.0408654	0.0640244	0.0547264
Rcsd1	0.34512	0.664557	0.550079	0.860778	0.515152	0.787879	0.421477	0.359477	0.598394	0.15625	0.167683	1.1393
Gm37073	0	0	0	0.00149701	0	0.004329	0	0.00326797	0	0	0	0
Creg1	0.168317	0.224684	0.17965	0.446108	0.196078	0.17316	0.222819	0.25817	0.136546	0.149038	0.14939	0.199005
Gm36972	0	0	0	0	0	0	0	0	0	0	0	0
Cd247	0.0155587	0.0759494	0.100159	0.0568862	0.0196078	0.030303	0.0120805	0.0294118	0.0160643	0.00721154	0.0182927	0.129353
Gm37469	0	0	0	0	0	0	0	0	0	0	0	0
Pou2f1	0.742574	0.898734	1.18442	1.08982	0.679144	1.05628	0.614765	0.72549	0.514056	0.949519	0.734756	0.776119
Gm26665	0	0	0.00317965	0	0	0	0.00134228	0	0	0	0	0
Gm37923	0	0	0	0	0	0	0	0	0	0	0	0
Dusp27	0.0155587	0.00316456	0.0111288	0.345808	0.00891266	0.004329	0.0107383	0.00653595	0.0361446	0.0192308	0.00914634	0.0149254
Gpa33	0	0	0	0	0	0	0	0	0	0	0	0
Mael	0.00141443	0	0	0	0	0	0	0	0	0	0	0
Ildr2	0.289958	1.0443	0.553259	0.39521	0.217469	0.415584	1.32215	1.5	0.128514	0.1875	0.20122	0.323383
5330438I03Rik	0	0	0	0	0	0	0	0	0	0	0	0
Gm15853	0	0.00316456	0.00476948	0.00449102	0	0	0	0.00326797	0	0.00240385	0	0.00995025
Tada1	0.0622348	0.101266	0.162162	0.0973054	0.0677362	0.0995671	0.0966443	0.114379	0.060241	0.0865385	0.103659	0.0696517
Gm15853.1	0	0	0	0	0	0	0	0	0	0	0	0
Pogk	0.0678925	0.120253	0.189189	0.154192	0.0855615	0.147186	0.0832215	0.107843	0.124498	0.163462	0.231707	0.0696517
Gm4846	0	0	0.00158983	0	0	0	0	0	0	0	0	0
Gm4847	0	0	0	0	0	0	0	0	0	0	0	0
Fmo9	0	0	0	0	0	0	0	0	0.00401606	0	0	0
Gm16701	0.0127298	0.00316456	0.0111288	0.011976	0.00356506	0.004329	0.00134228	0	0	0.00480769	0	0.0149254
Gm16701.1	0	0.00316456	0	0.00299401	0	0	0	0	0	0	0.00304878	0
Fam78b	0.612447	0.300633	0.500795	0.58982	0.16221	0.636364	0.124832	0.107843	0.156627	0.502404	0.323171	0.353234
Uck2	0.039604	0.158228	0.209857	0.302395	0.144385	0.168831	0.120805	0.0849673	0.164659	0.158654	0.121951	0.114428
Gm37982	0.00282885	0.00316456	0.0143084	0.0254491	0.00178253	0.012987	0.00402685	0.00653595	0.00401606	0.0192308	0.00914634	0
Gm2453	0	0	0	0	0	0	0	0	0	0	0	0
Tmco1	0.216407	0.246835	0.399046	0.64521	0.212121	0.255411	0.228188	0.245098	0.2249	0.319712	0.253049	0.228856
Aldh9a1	0.0509194	0.10443	0.166932	0.209581	0.0499109	0.0735931	0.0872483	0.0718954	0.0481928	0.115385	0.137195	0.114428
Mgst3	0.0693069	0.085443	0.128776	0.535928	0.0766488	0.0779221	0.0765101	0.0915033	0.0481928	0.165865	0.103659	0.079602
Lrrc52	0.00565771	0.0348101	0.0302067	0.00898204	0.00356506	0	0.0295302	0.0163399	0	0.00480769	0.0182927	0.00497512
Rxrg	0.019802	0.0316456	0.101749	0.127246	0.0231729	0.030303	0.0241611	0.0261438	0.0281124	0.103365	0.146341	0.0348259
Lmx1a	0.0254597	0.00949367	0.0158983	0.00748503	0.00891266	0.021645	0.00402685	0	0.00401606	0.00240385	0	0
Gm20711	0	0.00316456	0.00158983	0.00149701	0	0	0	0	0	0.00480769	0	0
Pbx1	5.70863	14.288	11.8537	10.9491	10.5882	13.4416	12.2013	10.9739	5.08434	4.47596	3.61585	5.31841
Gm37839	0	0	0	0	0	0	0	0	0	0	0	0
Nuf2	0.00141443	0.0253165	0.00953895	0.00149701	0	0	0.00134228	0	0	0.00480769	0	0
Rgs5	0.222065	0.231013	0.45469	0.733533	0.237077	0.445887	0.15302	0.137255	0.140562	0.177885	0.17378	0.174129
Rgs4	0.0127298	0.00632911	0.00317965	0.0449102	0.0160428	0.012987	0.00805369	0.0261438	0.00401606	0.00480769	0.00914634	0.0199005
Ccdc190	0	0	0.00158983	0	0	0	0	0	0	0.00240385	0	0
Hsd17b7	0.0452617	0.056962	0.0715421	0.241018	0.0445633	0.0735931	0.0590604	0.0620915	0.0281124	0.0697115	0.0457317	0.0298507
3110045C21Rik	0.00565771	0.0158228	0.00476948	0.0149701	0.00356506	0.004329	0.00671141	0.0163399	0.00401606	0.00240385	0.00304878	0.00995025
Ddr2	2.01839	1.03481	0.914149	0.787425	0.333333	1.87446	0.669799	1.52288	0.313253	0.269231	0.320122	0.373134
Uap1	0.75389	0.572785	0.791733	0.508982	0.338681	0.874459	0.515436	0.415033	0.309237	0.536058	0.448171	0.378109
Gm37748	0	0	0	0.00149701	0	0	0	0	0	0	0	0
Gm37502	0	0	0	0	0	0	0.00134228	0	0	0	0	0
Uhmk1	0.132956	0.199367	0.259141	0.212575	0.153298	0.233766	0.157047	0.160131	0.116466	0.197115	0.164634	0.179104
4930500M09Rik	0.00141443	0	0	0	0	0	0.00134228	0	0	0	0	0
Sh2d1b2	0	0.00316456	0	0.00149701	0	0	0	0	0	0	0	0
Sh2d1b1	0	0	0	0	0	0	0.00402685	0	0	0.00240385	0	0.00497512
Gm7694	0.0183876	0.0537975	0.0508744	0.0763473	0.0409982	0.047619	0.0416107	0.0522876	0.0401606	0.0336538	0.0365854	0.00995025
Nos1ap	0.299859	1.6962	1.11447	1.40269	1.00713	1.22511	1.87517	1.77124	0.518072	0.514423	0.539634	0.641791
1700015E13Rik	0.00141443	0	0.00158983	0.00449102	0.00356506	0.004329	0.00402685	0.00326797	0	0	0.00304878	0.00497512
Olfml2b	0.335219	0.212025	0.152623	0.269461	0.0606061	0.246753	0.195973	0.163399	0.0522088	0.0649038	0.070122	0.0746269
Atf6	0.670438	0.876582	1.28458	2.1512	0.639929	1.15584	0.625503	0.696078	0.574297	1.09615	1.22866	0.970149
Dusp12	0.104668	0.151899	0.160572	0.154192	0.0962567	0.155844	0.095302	0.104575	0.0883534	0.175481	0.146341	0.079602
Gm26620	0	0	0.00476948	0.00449102	0.00178253	0.00865801	0	0.00326797	0.00401606	0.00480769	0.00304878	0
Fcrlb	0	0	0	0	0	0	0	0	0	0	0	0
Fcrla	0.0594059	0.0601266	0.0858506	0.215569	0.0909091	0.103896	0.0536913	0.0947712	0.0763052	0.0721154	0.0945122	0.104478
Fcgr2b	0.049505	0.0822785	0.0826709	0.0568862	0.0374332	0.0952381	0.0416107	0.0326797	0.0240964	0.0264423	0.0304878	0.358209
Gm38204	0	0	0.00317965	0	0.00178253	0	0	0	0	0	0	0.00497512
Gm10522	0	0	0	0	0	0	0	0	0	0	0	0.00497512
Fcgr4	0	0.00632911	0.00317965	0.00299401	0.00356506	0	0.00268456	0.00326797	0	0.00240385	0.00609756	0.0149254
Fcgr3	0.0226308	0.00949367	0.0317965	0.0239521	0.0231729	0.030303	0.0214765	0.0261438	0.0361446	0.03125	0.0182927	0.124378
Cfap126	0.00282885	0.00316456	0.0254372	0.0134731	0.00356506	0.00865801	0.00939597	0.00326797	0	0.0120192	0.00609756	0.00497512
Sdhc	0.398868	0.414557	0.709062	1.64072	0.418895	0.47619	0.375839	0.372549	0.369478	0.584135	0.634146	0.383085
Mpz	0.104668	0.00949367	0.0508744	0.00598802	0.0196078	0.017316	0.0295302	0.0653595	0.0281124	0.0168269	0.0152439	0.0199005
Pcp4l1	0.12447	0.117089	0.106518	0.952096	0.115865	0.112554	0.119463	0.107843	0.144578	0.105769	0.106707	0.114428
Nr1i3	0.00282885	0	0.00794913	0.00299401	0	0	0.00134228	0.00326797	0.00401606	0.00480769	0.00914634	0
Tomm40l	0.039604	0.0443038	0.0874404	0.100299	0.0463458	0.030303	0.0416107	0.0457516	0.0321285	0.0504808	0.070122	0.0447761
Apoa2	0.00424328	0	0.00158983	0	0	0	0	0	0	0	0	0.00497512
Fcer1g	0.0551627	0.0727848	0.128776	0.122754	0.0802139	0.0952381	0.0590604	0.0882353	0.0522088	0.0745192	0.0792683	0.288557
Ndufs2	0.27157	0.316456	0.510334	1.40868	0.324421	0.233766	0.324832	0.264706	0.301205	0.372596	0.551829	0.283582
Adamts4	0.00707214	0.00316456	0	0.00748503	0	0.004329	0.00268456	0	0	0	0.00304878	0.00995025
B4galt3	0.0466761	0.0474684	0.0969793	0.10479	0.057041	0.047619	0.0697987	0.0490196	0.0401606	0.0504808	0.0579268	0.039801
Ppox	0.0353607	0.0506329	0.109698	0.0853293	0.0534759	0.038961	0.0630872	0.0457516	0.0240964	0.0625	0.0426829	0.039801
Usp21	0.0367751	0.0506329	0.0890302	0.0673653	0.0409982	0.0779221	0.0416107	0.0294118	0.0281124	0.0504808	0.0609756	0.0199005
Ufc1	0.12447	0.202532	0.216216	0.238024	0.131907	0.186147	0.147651	0.127451	0.104418	0.201923	0.213415	0.149254
Gm20045	0.130127	0.177215	0.265501	0.217066	0.139037	0.290043	0.120805	0.120915	0.116466	0.225962	0.262195	0.199005
Dedd	0.164074	0.218354	0.294118	0.236527	0.172906	0.277056	0.150336	0.189542	0.144578	0.21875	0.198171	0.129353
Nit1	0.123055	0.164557	0.281399	0.218563	0.0802139	0.199134	0.0979866	0.169935	0.116466	0.25	0.22561	0.0945274
Pfdn2	0.118812	0.120253	0.216216	0.297904	0.131907	0.203463	0.155705	0.143791	0.140562	0.182692	0.170732	0.129353
Klhdc9	0.00141443	0	0.00158983	0.00449102	0.00178253	0	0	0	0	0	0	0
Pvrl4	0.00282885	0	0.00317965	0.00299401	0	0.00865801	0.00134228	0	0	0.00480769	0.0121951	0.00995025
Arhgap30	0.039604	0.142405	0.108108	0.0658683	0.0481283	0.147186	0.0268456	0.0294118	0.0321285	0.0625	0.0304878	0.542289
Usf1	0.0410184	0.0443038	0.0683625	0.0913174	0.0409982	0.04329	0.0442953	0.0424837	0.0441767	0.0432692	0.0457317	0.0447761
Tstd1	0.00424328	0.0126582	0.00794913	0.00748503	0.00891266	0.00865801	0.0107383	0.00326797	0	0.00480769	0.00609756	0.0149254
Gm26641	0.00282885	0.028481	0.0445151	0.0134731	0.0409982	0.030303	0.00805369	0.0261438	0.0160643	0.00240385	0.00609756	0.0199005
F11r	0.162659	0.686709	0.677266	0.55988	0.590018	0.709957	0.628188	0.686275	0.381526	0.300481	0.42378	0.363184
B930036N10Rik	0.00990099	0.0221519	0.0190779	0.00748503	0.0124777	0.00865801	0.0134228	0.0130719	0.0160643	0.00961538	0.0213415	0.0248756
Alyref2	0.0169731	0.00949367	0.0158983	0.0179641	0.0106952	0.034632	0.0134228	0.0196078	0.0120482	0.00961538	0.00304878	0.0149254
Itln1	0	0	0.00158983	0	0	0	0	0	0	0	0	0
Cd244	0.0268741	0.120253	0.0858506	0.0344311	0.030303	0.00865801	0.162416	0.196078	0.0160643	0.0216346	0.0152439	0.238806
Ly9	0.00424328	0.00632911	0.00794913	0.00598802	0.00713012	0.004329	0.00671141	0.00326797	0.0120482	0	0.00609756	0.0348259
Slamf7	0.00990099	0.0189873	0.0127186	0.00748503	0.00534759	0.004329	0.00939597	0.0163399	0.00803213	0.00721154	0.0152439	0.0746269
Gm37787	0	0	0	0	0	0	0	0	0	0	0	0
Cd48	0.0212164	0.0759494	0.0699523	0.0404192	0.0392157	0.038961	0.0268456	0.0261438	0.0281124	0.0216346	0.0121951	0.383085
Slamf1	0.00990099	0.00949367	0.00317965	0.00149701	0.00534759	0	0.00939597	0	0.00803213	0.00480769	0.0121951	0.00995025
Cd84	0.0565771	0.101266	0.139905	0.0748503	0.0588235	0.233766	0.0416107	0.0392157	0.0562249	0.0456731	0.0457317	0.895522
Gm10521	0.00141443	0.00632911	0.00794913	0.00149701	0.00178253	0.00865801	0	0.00326797	0	0	0.00609756	0.0497512
Gm37065	0	0.00316456	0	0	0	0	0	0	0	0	0	0
Slamf6	0.00424328	0.0221519	0.0143084	0.00299401	0.00713012	0.012987	0.00536913	0.00653595	0.0120482	0.00721154	0.00304878	0.0646766
Vangl2	0.0169731	0.028481	0.0190779	0.0299401	0.0374332	0.038961	0.0201342	0.0130719	0.0160643	0.00961538	0.00914634	0.0298507
Nhlh1	0	0	0	0	0	0	0	0	0	0	0	0
Ncstn	0.134371	0.21519	0.313196	0.272455	0.190731	0.207792	0.162416	0.202614	0.104418	0.211538	0.176829	0.149254
Copa	1.06506	1.06962	1.23688	1.34431	0.754011	1.53247	0.795973	0.921569	0.759036	0.826923	0.814024	0.741294
Gm37756	0.00565771	0	0.00158983	0.00449102	0	0.021645	0	0.00326797	0.00803213	0.00480769	0.00304878	0
Pex19	0.138614	0.193038	0.448331	0.372754	0.160428	0.190476	0.14094	0.153595	0.116466	0.418269	0.381098	0.129353
Dcaf8	0.582744	0.920886	1.39428	1.2006	0.593583	1	0.677852	0.699346	0.610442	1.24279	1.1311	0.577114
Pea15a	0.205092	0.199367	0.208267	0.20509	0.194296	0.251082	0.139597	0.163399	0.144578	0.0841346	0.0853659	0.218905
Casq1	0.00848656	0.00316456	0.0127186	0.0523952	0.0160428	0.00865801	0.00268456	0.0196078	0.00803213	0.00961538	0.00609756	0.00497512
Gm17224	0	0	0.00158983	0.00449102	0	0.004329	0.00134228	0	0	0	0	0
Atp1a4	0	0	0	0	0	0.004329	0	0	0	0.00240385	0	0
Gm37950	0	0	0	0	0	0	0	0	0	0	0	0
Igsf8	0.118812	0.0886076	0.193959	0.170659	0.0659537	0.147186	0.0899329	0.111111	0.0401606	0.197115	0.167683	0.0646766
Atp1a2	0.816124	0.484177	2.40382	1.79641	0.486631	0.805195	0.38255	0.454248	0.409639	2.70673	2.52744	0.547264
Kcnj9	0.00282885	0	0	0	0	0	0	0	0	0	0	0
Gm36937	0	0	0	0	0	0	0	0	0	0	0	0
Kcnj10	0	0	0.00158983	0	0	0	0.00134228	0	0.00401606	0	0.00304878	0
Pigm	0.0565771	0.0348101	0.128776	0.0883234	0.0819964	0.0649351	0.0604027	0.0849673	0.060241	0.105769	0.0670732	0.0746269
Slamf9	0.00990099	0.0158228	0.0158983	0.00598802	0.00713012	0.030303	0.00536913	0.00653595	0.00401606	0.00961538	0.0213415	0.0348259
Igsf9	0.00707214	0.00632911	0.0174881	0.00898204	0.00178253	0.012987	0.00402685	0.00326797	0.00803213	0.00240385	0.00304878	0.0348259
Tagln2	0.315417	0.379747	0.36248	0.392216	0.427807	0.424242	0.22953	0.352941	0.325301	0.259615	0.259146	0.38806
Cfap45	0.00707214	0.0158228	0.0111288	0.00898204	0.00534759	0.012987	0.00671141	0.0163399	0.00803213	0.00240385	0.00304878	0.0298507
Vsig8	0	0	0	0.00149701	0	0	0	0	0.00401606	0	0	0
Slamf8	0.00141443	0.00316456	0.00476948	0.00149701	0.00534759	0.017316	0	0	0.00401606	0.00480769	0	0.0149254
Fcrl6	0	0	0	0	0	0	0	0	0	0	0	0
Dusp23	0.0254597	0.0601266	0.0381558	0.0658683	0.0392157	0.047619	0.0348993	0.0326797	0.0441767	0.03125	0.0365854	0.0497512
Crp	0.00424328	0	0.0206677	0.00598802	0.00356506	0	0.00134228	0	0	0	0.00609756	0.00497512
Apcs	0	0	0	0	0	0	0	0	0	0	0	0
Olfr16	0	0	0	0	0	0	0	0	0	0	0	0
Olfr1408	0	0	0	0	0	0	0	0	0	0	0	0
Olfr1406	0	0	0	0	0	0	0	0	0	0	0	0
Olfr218	0	0	0	0	0	0	0	0	0	0	0	0
Olfr1404	0	0	0	0	0	0	0	0	0	0	0	0
Fcer1a	0.00141443	0	0.00317965	0	0.00178253	0	0	0	0	0	0	0
Olfr418	0	0	0	0	0	0	0	0	0	0	0	0
Mptx2	0	0	0	0	0	0	0	0	0	0	0	0
Ackr1	0.00565771	0.00316456	0.00317965	0.00748503	0.00356506	0.004329	0	0	0.00401606	0.00480769	0.00304878	0
Cadm3	0.0947666	0.056962	0.027027	0.0329341	0.0142602	0.047619	0.0134228	0.00980392	0.00401606	0.00480769	0.00304878	0.039801
Aim2	0.114569	0.142405	0.173291	0.0688623	0.108734	0.17316	0.0644295	0.111111	0.0562249	0.132212	0.115854	0.373134
Gm4955	0.00282885	0.0253165	0.00476948	0.00898204	0.00356506	0.025974	0.00268456	0.00653595	0.00803213	0.0144231	0.00304878	0.0497512
BC094916	0.00282885	0.00632911	0.00158983	0.00898204	0.00713012	0.021645	0.00268456	0.00326797	0.00803213	0.00480769	0	0.0298507
Pydc4	0.0155587	0.0253165	0.0143084	0.0149701	0.0124777	0.0606061	0.0201342	0.0261438	0.0120482	0.0168269	0.0213415	0.109453
Pyhin1	0.0226308	0.0316456	0.0302067	0.0239521	0.026738	0.017316	0.0201342	0.0196078	0.0120482	0.0288462	0.0152439	0.114428
Pydc3	0.00707214	0.00949367	0.00476948	0.00299401	0.00178253	0.021645	0.00268456	0.00653595	0	0	0	0.0199005
AI607873	0.574257	0.310127	0.27186	0.197605	0.156863	0.722944	0.119463	0.160131	0.124498	0.125	0.103659	0.716418
Ifi204	0.267327	0.164557	0.138315	0.0898204	0.0944742	0.203463	0.107383	0.25817	0.0562249	0.0745192	0.0731707	0.253731
Mndal	0.623762	0.686709	0.567568	0.419162	0.374332	0.761905	0.593289	0.800654	0.253012	0.221154	0.198171	0.890547
Mnda	0	0	0	0	0	0	0	0	0	0	0	0
Ifi203	0	0	0	0	0	0	0	0	0	0	0	0
Ifi202b	0	0	0.00158983	0.00299401	0.00178253	0	0	0	0	0	0	0.00995025
Ifi205	0.355021	0.110759	0.106518	0.0748503	0.0659537	0.320346	0.0496644	0.150327	0.0441767	0.0600962	0.054878	0.104478
Olfr433	0	0	0.00158983	0	0	0	0	0	0	0	0	0.00497512
Olfr432	0	0	0	0	0	0	0	0	0	0	0	0
Olfr430	0	0	0	0	0	0	0	0	0	0	0	0
Olfr429	0	0	0	0	0	0	0	0	0	0	0	0
Olfr427	0	0	0	0	0	0	0	0	0	0	0	0
Olfr231	0	0	0	0	0	0	0	0	0	0	0	0
Olfr424	0	0	0	0	0	0	0	0	0	0	0	0
Olfr420	0	0	0	0	0	0	0	0	0	0	0	0
Spta1	0.0466761	0.0126582	0.027027	0.0823353	0.00534759	0.030303	0.00671141	0.00326797	0.00401606	0.0192308	0.00304878	0.0248756
Olfr419	0	0	0	0	0	0	0	0	0	0	0	0
Mptx1	0	0	0	0	0	0	0	0	0	0	0	0
Olfr417	0	0	0	0	0	0	0	0	0	0	0	0
Olfr248	0	0	0	0	0	0	0	0	0	0	0	0
Olfr414	0	0	0	0	0	0	0	0	0	0	0	0
Olfr220	0	0.00316456	0	0.00149701	0.00178253	0	0.00268456	0	0	0	0.00304878	0
Fmn2	0.049505	0.0189873	0.0158983	0.0224551	0	0.038961	0.00939597	0.00326797	0.00401606	0.00721154	0.00304878	0.00995025
Grem2	0.0169731	0.00316456	0.027027	0.00898204	0.00713012	0.017316	0.00536913	0.218954	0	0.00721154	0.00304878	0.0248756
Rgs7	0.742574	0.721519	9.75835	3.19461	0.68984	0.87013	0.58255	0.696078	0.473896	11.8413	13.5	0.890547
Gm36307	0	0	0	0	0	0	0	0	0	0	0.00304878	0
Fh1	0.134371	0.161392	0.244833	0.540419	0.14795	0.155844	0.144966	0.140523	0.128514	0.233173	0.237805	0.20398
Kmo	0.00848656	0.0379747	0.0397456	0.0224551	0.0142602	0.025974	0.0174497	0.0163399	0.00401606	0.0480769	0.0518293	0.109453
Opn3	0.0339463	0.028481	0.0842607	0.0419162	0.0213904	0.034632	0.0308725	0.0359477	0.0160643	0.132212	0.0182927	0.0248756
Chml	0	0	0	0	0	0	0	0	0	0	0	0
Wdr64	0	0.00316456	0.00158983	0	0.00356506	0	0.00134228	0.00326797	0	0	0	0.00497512
Exo1	0.00141443	0.00316456	0.0063593	0.00149701	0.00178253	0.017316	0.00134228	0.00326797	0	0.00240385	0.00304878	0
Gm38100	0	0	0	0	0.00178253	0	0	0	0	0	0	0
Pld5	0.00141443	0.00316456	0.00317965	0.00449102	0.0231729	0.012987	0.00805369	0.00980392	0.0120482	0.00721154	0.00304878	0.0149254
Rbm8a2	0	0	0	0	0	0	0	0	0	0	0	0
Gm38101	0	0	0	0	0	0	0	0	0	0	0	0
Gm36536	0	0	0	0	0	0	0	0	0	0	0	0
Cep170	0.755304	0.699367	0.922099	0.555389	0.55615	1	0.441611	0.653595	0.566265	0.747596	0.512195	0.910448
Gm36992	0.00990099	0.0221519	0.0158983	0.011976	0.0142602	0.017316	0.00268456	0	0.00401606	0.0192308	0.00609756	0.0199005
Sdccag8	0.964639	1.13291	1.39905	0.853293	0.647059	1.39394	0.826846	0.96732	0.502008	1.29087	0.862805	1.0398
Gm15423	0	0	0	0.00299401	0	0	0.00134228	0	0	0.00240385	0	0
Akt3	2.54031	2.96835	2.76948	2.13623	3.03922	4.329	1.75973	2.32026	2.60241	1.02644	0.89939	2.67164
Gm26801	0.00141443	0.00949367	0.0063593	0.00449102	0.00356506	0	0.00268456	0.00653595	0.00803213	0.00240385	0.00609756	0.00497512
Zbtb18	0.0466761	0.0822785	0.103339	0.100299	0.0802139	0.0822511	0.0577181	0.0490196	0.0522088	0.0889423	0.0823171	0.0945274
Gm37306	0.00282885	0	0	0	0.00356506	0	0	0	0	0	0	0.00497512
Gm37280	0	0	0	0	0	0	0	0	0	0	0	0
2310043L19Rik	0	0	0	0	0	0	0	0	0	0	0	0
1700016C15Rik	0.00141443	0.0126582	0.00158983	0.00598802	0.00713012	0.004329	0.00536913	0.00326797	0	0.00721154	0.00304878	0
Adss	0.261669	0.379747	0.465819	0.344311	0.354724	0.424242	0.292617	0.490196	0.329317	0.331731	0.353659	0.293532
Gm16432	0.107496	0.186709	0.27663	0.133234	0.0926916	0.160173	0.131544	0.202614	0.100402	0.290865	0.131098	0.0597015
Desi2	0.90099	1.01582	1.72496	1.36228	0.778966	1.30736	0.634899	0.735294	0.751004	1.41346	1.49695	0.741294
B230369F24Rik	0.0254597	0.0126582	0.0747218	0.0733533	0.026738	0.047619	0.0255034	0.0326797	0.0200803	0.0961538	0.0792683	0.0298507
Cox20	0.144272	0.18038	0.198728	0.327844	0.158645	0.203463	0.146309	0.143791	0.120482	0.194712	0.134146	0.179104
Gm16586	0.205092	0.287975	0.591415	0.360778	0.203209	0.411255	0.249664	0.300654	0.220884	0.483173	0.463415	0.218905
Gm28062	0.00565771	0.00632911	0.00794913	0.0134731	0.00891266	0.004329	0.00536913	0.00326797	0.00803213	0.0168269	0.00609756	0.00497512
Hnrnpu	0	0	0.00158983	0.00149701	0	0	0.00134228	0	0	0	0	0
Efcab2	0.0947666	0.120253	0.160572	0.80988	0.135472	0.17316	0.0912752	0.130719	0.148594	0.134615	0.0762195	0.134328
Kif26b	0.0381895	0.25	0.17965	0.146707	0.183601	0.17316	0.174497	0.127451	0.441767	0.03125	0.0182927	0.104478
Gm16564	0	0	0	0.00149701	0	0	0	0	0	0	0.00304878	0
Smyd3	1.8232	3.20886	3.33386	3.20509	2.2852	4.17749	2.16779	2.24837	2.26104	1.9399	1.52134	2.30348
Tfb2m	0.0975955	0.10443	0.189189	0.157186	0.057041	0.142857	0.0778523	0.107843	0.0883534	0.165865	0.179878	0.0845771
Cnst	0.230552	0.424051	1.89984	0.983533	0.324421	0.484848	0.342282	0.454248	0.313253	2.16106	2.30183	0.40796
Sccpdh	0.0480905	0.0506329	0.09062	0.107784	0.0392157	0.04329	0.0402685	0.0359477	0.0843373	0.0913462	0.0762195	0.0348259
Gm1305	0.00424328	0	0.00317965	0.0164671	0.00534759	0.004329	0.00402685	0.00326797	0.00803213	0.00480769	0.00609756	0
Ahctf1	0.561528	0.708861	0.922099	0.634731	0.58467	0.987013	0.468456	0.565359	0.598394	0.759615	0.588415	0.522388
Gm10518	0	0	0	0	0	0	0	0	0	0	0	0
Cdc42bpa	1.63083	2.11709	2.40223	1.73204	1.74866	2.82684	1.42819	2.14052	1.50201	1.40865	1.67378	1.02985
Adck3	0.142857	0.139241	0.737679	0.956587	0.165775	0.142857	0.142282	0.199346	0.104418	0.387019	1.42683	0.149254
Gm37336	0.00141443	0.00316456	0.00158983	0.00598802	0.0106952	0	0.00402685	0	0.00803213	0.00240385	0.00609756	0
Psen2	0.0990099	0.170886	0.219396	0.215569	0.135472	0.21645	0.131544	0.117647	0.120482	0.163462	0.14939	0.124378
Gm31728	0.0141443	0.0316456	0.0476948	0.0254491	0.0142602	0.017316	0.0214765	0.0261438	0	0.0336538	0.0121951	0.00497512
Itpkb	0.762376	1.56013	1.80286	1.28593	1.94296	2.51948	0.571812	0.712418	1.02811	0.413462	0.52439	1.83582
6330403A02Rik	0.0155587	0.0664557	0.036566	0.0508982	0.0178253	0.025974	0.124832	0.0980392	0.00803213	0.0192308	0.0213415	0.00995025
Gm37267	0.00141443	0.0158228	0.00794913	0	0.00356506	0	0	0	0.00401606	0.00240385	0	0.0248756
Parp1	0.0608204	0.10443	0.235294	0.176647	0.0713012	0.0822511	0.0818792	0.101307	0.0923695	0.177885	0.143293	0.0497512
Lin9	0.0608204	0.158228	0.241653	0.0733533	0.105169	0.116883	0.0577181	0.101307	0.060241	0.252404	0.167683	0.129353
Mixl1	0	0	0	0	0	0	0	0	0	0	0	0
Acbd3	0.380481	0.484177	0.559618	0.565868	0.342246	0.65368	0.330201	0.415033	0.313253	0.415865	0.429878	0.288557
Gm37768	0.0226308	0.0221519	0.0492846	0.0508982	0.0249554	0.030303	0.0201342	0.0359477	0.0321285	0.0625	0.0487805	0.00995025
Gm38293	0.00565771	0.00632911	0.0063593	0.010479	0	0.00865801	0.00268456	0	0	0.00240385	0.00304878	0.0149254
H3f3a	0.657709	0.860759	1.02862	1.18563	0.695187	0.978355	0.70604	0.764706	0.634538	0.790865	0.682927	0.78607
Gm17275	0.00141443	0.0158228	0.00317965	0.00748503	0.00534759	0	0.00134228	0.00326797	0	0.00961538	0.0121951	0
H3f3aos	0.00141443	0	0.0143084	0.00598802	0.00178253	0.00865801	0.0107383	0.00980392	0.00401606	0.00721154	0.00304878	0.00497512
Sde2	0.0919378	0.0981013	0.152623	0.125749	0.0748663	0.121212	0.0711409	0.0882353	0.0562249	0.100962	0.118902	0.104478
Lefty2	0.00707214	0.00632911	0.00317965	0	0	0.004329	0.00536913	0.00326797	0	0.00721154	0.00304878	0
Pycr2	0.0240453	0.0253165	0.036566	0.0658683	0.0249554	0.017316	0.0134228	0.0490196	0.0120482	0.03125	0.00914634	0.00995025
Lefty1	0.00565771	0.0158228	0.00317965	0.010479	0.00713012	0.012987	0.00805369	0.0163399	0.00803213	0.00240385	0.00609756	0.0149254
Tmem63a	0.189533	0.259494	0.18124	0.185629	0.187166	0.268398	0.189262	0.346405	0.108434	0.0745192	0.0853659	0.169154
2210411M09Rik	0.00282885	0	0.00158983	0	0	0.004329	0	0	0	0	0	0
Ephx1	0.393211	0.556962	0.532591	0.335329	0.557932	0.748918	0.327517	0.431373	0.634538	0.161058	0.125	0.323383
9130409I23Rik	0	0	0	0.00149701	0	0	0	0	0	0	0	0
Gm37406	0	0	0	0	0	0	0	0	0	0	0	0
Nvl	0.33239	0.484177	0.54849	0.45509	0.360071	0.515152	0.303356	0.346405	0.240964	0.485577	0.411585	0.358209
Cnih4	0.120226	0.142405	0.197138	0.435629	0.130125	0.155844	0.143624	0.140523	0.156627	0.153846	0.20122	0.0945274
Wdr26	0.88826	1.30063	1.61208	1.46856	1.1426	1.54545	0.920805	1.0719	1.06827	1.3101	1.06707	1.22886
A430110L20Rik	0.019802	0.0474684	0.0381558	0.0284431	0.0409982	0.025974	0.0214765	0.0163399	0.00401606	0.0384615	0.0213415	0.0348259
Cnih3	0.00282885	0.0126582	0.0158983	0.00449102	0.0320856	0.030303	0.00536913	0	0.00803213	0	0.00304878	0.0199005
Ccdc121	0	0	0	0	0	0	0	0	0	0	0	0
Dnah14	0.00424328	0.00316456	0.00953895	0.00299401	0.00178253	0	0.00134228	0	0	0.00480769	0.00914634	0.00497512
Lbr	0.12447	0.218354	0.238474	0.19012	0.204991	0.255411	0.116779	0.163399	0.172691	0.0865385	0.0914634	0.159204
Gm5533	0	0	0	0	0	0	0	0	0	0	0	0
Enah	0.346535	0.193038	0.279809	2.61228	0.194296	0.393939	0.154362	0.143791	0.168675	0.161058	0.161585	0.159204
Srp9	0.127298	0.117089	0.201908	0.308383	0.137255	0.151515	0.127517	0.124183	0.124498	0.161058	0.155488	0.114428
Vmn1r1	0	0	0	0	0	0	0	0	0	0	0	0
Degs1	0.149929	0.205696	0.197138	0.258982	0.229947	0.225108	0.165101	0.202614	0.212851	0.122596	0.106707	0.189055
1700047M11Rik	0.0947666	0.0221519	0.0143084	0.0239521	0.00534759	0.0519481	0.00536913	0.00980392	0.00401606	0.0144231	0.0121951	0.0248756
Fbxo28	0.223479	0.306962	0.340223	0.417665	0.190731	0.363636	0.218792	0.297386	0.192771	0.40625	0.29878	0.174129
Trp53bp2	0.260255	0.455696	0.475358	0.393713	0.213904	0.393939	0.512752	0.718954	0.208835	0.319712	0.271341	0.258706
Capn2	0.602546	0.851266	0.901431	0.691617	0.846702	1.2684	0.434899	0.588235	0.678715	0.444712	0.390244	0.621891
Gm37885	0.00990099	0.0189873	0.00476948	0.00598802	0.0106952	0.00865801	0.00134228	0	0.0120482	0.00240385	0.00304878	0.00497512
Capn8	0	0	0	0	0	0	0	0	0	0	0	0
Gm37218	0	0	0	0	0	0	0	0	0	0	0	0
Ccdc185	0	0	0	0	0	0	0	0	0	0	0	0
Susd4	0.00565771	0.0411392	0.027027	0.0254491	0.0106952	0.025974	0.0711409	0.0163399	0.0160643	0.00961538	0.00304878	0.00995025
Tlr5	0.0282885	0.0981013	0.0651828	0.0344311	0.0178253	0.030303	0.0751678	0.101307	0.00401606	0.0432692	0.0426829	0.104478
Gm38079	0	0.00632911	0.00158983	0.00299401	0	0.004329	0.00134228	0.00653595	0	0	0	0
Disp1	0.497878	0.553797	0.419714	0.416168	0.26738	0.575758	0.57047	1.1634	0.281124	0.201923	0.185976	0.278607
Brox	0.140028	0.259494	0.262321	0.257485	0.172906	0.311688	0.166443	0.169935	0.168675	0.213942	0.219512	0.169154
Aida	0.340877	0.313291	0.465819	0.314371	0.269162	0.515152	0.206711	0.284314	0.305221	0.211538	0.228659	0.363184
Mia3	0.486563	0.471519	0.721781	0.648204	0.356506	0.614719	0.4	0.437908	0.313253	0.620192	0.45122	0.393035
Taf1a	0.0806223	0.126582	0.136725	0.146707	0.0891266	0.147186	0.10604	0.0849673	0.0923695	0.137019	0.134146	0.0746269
Gm37986	0.00141443	0.00632911	0.0063593	0.010479	0.00178253	0.004329	0	0	0	0	0.00304878	0.00497512
Hhipl2	0.00141443	0.00949367	0.0143084	0.00449102	0.00356506	0.012987	0.00939597	0.00980392	0.0160643	0.0168269	0.0121951	0.00497512
Gm33973	0	0	0	0	0	0	0	0	0	0	0	0
Gm34068	0	0	0	0	0	0.004329	0	0	0	0	0	0
Gm38108	0	0	0	0	0	0	0	0	0	0	0	0
Dusp10	0.0834512	0.0696203	0.416534	0.236527	0.0534759	0.0822511	0.0832215	0.0980392	0.0240964	0.324519	0.625	0.0945274
1700056E22Rik	0.00141443	0	0.00158983	0.00299401	0	0	0.00268456	0	0	0.00240385	0	0
Gm37223	0	0	0	0	0	0	0	0	0	0.00240385	0	0
Gm37712	0	0	0	0	0	0	0	0	0	0	0	0
1700112H15Rik	0	0	0.00158983	0	0	0	0	0.00326797	0	0	0	0
Gm37800	0	0	0	0.00149701	0	0	0	0	0	0	0	0.00497512
4930488B22Rik	0	0	0	0	0	0	0	0	0	0	0	0
Hlx	0.019802	0.0189873	0.0333863	0.0329341	0.0124777	0.034632	0.00805369	0.0718954	0.00401606	0.0240385	0.0182927	0.0248756
Gm34342	0.00424328	0.00949367	0.00476948	0.011976	0.00356506	0.00865801	0	0.00326797	0.00401606	0.00240385	0.00914634	0.00497512
Marc1	0.00565771	0.00632911	0.0556439	0.010479	0.0106952	0	0.00805369	0	0	0.0673077	0.00914634	0
Marc2	0.265912	0.291139	0.580286	0.332335	0.297683	0.437229	0.257718	0.300654	0.261044	0.735577	0.371951	0.308458
C130074G19Rik	0.0325318	0.0791139	0.173291	0.0763473	0.0980392	0.0995671	0.0456376	0.0359477	0.148594	0.189904	0.0792683	0.0696517
Mark1	0.127298	0.161392	0.0937997	0.140719	0.0409982	0.160173	0.100671	0.245098	0.0321285	0.0384615	0.0487805	0.0298507
Gm38251	0.00141443	0.00949367	0.00317965	0.00748503	0.00178253	0	0	0.00653595	0.00401606	0.00721154	0	0
Gm34732	0	0	0	0	0	0	0	0	0	0	0	0
4930433J02Rik	0	0	0	0	0	0	0	0	0	0	0	0
Gm37662	0	0	0	0	0	0	0	0	0	0	0	0
Rab3gap2	0.39604	0.386076	0.715421	0.405689	0.26025	0.580087	0.288591	0.333333	0.293173	0.668269	0.448171	0.412935
Gm34882	0.00282885	0.00316456	0	0.00149701	0	0	0	0	0	0.00240385	0.00304878	0
Iars2	0.342291	0.481013	0.837838	0.579341	0.361854	0.588745	0.348993	0.437908	0.305221	0.788462	0.67378	0.373134
2010103J01Rik	0	0	0.00158983	0	0	0.004329	0	0	0	0.00240385	0	0
Bpnt1	0.0664781	0.0632911	0.151033	0.127246	0.0606061	0.047619	0.0630872	0.0718954	0.0401606	0.120192	0.125	0.0646766
4930532G15Rik	0.00282885	0	0.0063593	0.00748503	0.00534759	0	0.00268456	0	0	0.0120192	0.00609756	0
Eprs	0.50495	0.560127	0.848967	0.77994	0.399287	0.727273	0.413423	0.428105	0.425703	0.961538	0.64939	0.442786
9630028B13Rik	0	0	0	0.00149701	0	0	0	0	0	0.00240385	0	0
Gm2061	0	0	0	0	0	0	0	0	0	0	0	0
Slc30a10	0	0	0	0	0	0	0	0	0	0	0	0
Gm38093	0	0	0	0	0	0	0	0	0	0	0	0
Lyplal1	0.0367751	0.0316456	0.0794913	0.0404192	0.0338681	0.0606061	0.0483221	0.0359477	0.0441767	0.0528846	0.0365854	0.0199005
Gm37134	0.00141443	0.00316456	0.00158983	0	0	0	0	0	0	0	0	0
A730004F24Rik	0	0.00316456	0.00158983	0.00598802	0	0	0	0.00326797	0.00401606	0.00240385	0	0
Tgfb2	0.657709	0.867089	0.599364	0.785928	0.484848	0.82684	0.720805	0.287582	0.566265	0.185096	0.179878	0.651741
Gm29491	0.00424328	0	0	0	0.00534759	0	0.00134228	0	0.00401606	0	0	0
Rrp15	0.0735502	0.0727848	0.117647	0.110778	0.0677362	0.0995671	0.0563758	0.0490196	0.0682731	0.0721154	0.0884146	0.0497512
A430105J06Rik	0.0127298	0.0189873	0.0286169	0.0164671	0.0231729	0.00865801	0.00805369	0.0163399	0.0240964	0.0288462	0.0304878	0.0199005
1700023G09Rik	0	0	0	0	0	0	0	0	0	0	0	0
Gm37912	0	0	0	0	0	0	0	0	0	0	0	0
D1Pas1	0	0	0	0	0.00178253	0	0.00134228	0	0	0	0	0
Spata17	0.0325318	0.0316456	0.217806	0.11976	0.0213904	0.034632	0.0348993	0.0196078	0.00803213	0.1875	0.365854	0.00995025
1700007P06Rik	0	0	0	0	0	0	0	0	0	0	0	0
Gpatch2	0.625177	0.958861	1.46264	0.977545	0.638146	1.24242	0.624161	0.754902	0.759036	1.16587	1.15244	0.776119
Gm38155	0.00990099	0.0126582	0.00794913	0.011976	0.00891266	0.012987	0.00939597	0	0.00401606	0.0144231	0.0152439	0.00995025
Gm37896	0.00282885	0	0.00158983	0	0.00178253	0.00865801	0	0	0.00401606	0.00240385	0	0.00497512
Esrrg	1.11598	0.667722	4.79809	5.85629	0.518717	1.32468	0.351678	0.51634	0.698795	2.6875	9.74695	0.457711
Gm36388	0.00707214	0.00316456	0.0604134	0.0763473	0.00713012	0.021645	0.00268456	0	0	0.0408654	0.121951	0.00995025
9330162B11Rik	0	0	0.00158983	0	0	0	0	0	0	0	0	0
Gm38064	0	0	0	0	0	0	0	0	0	0	0	0
Ush2a	0.00141443	0.00632911	0.0222576	0.0508982	0.00534759	0.004329	0.00805369	0.00326797	0.00401606	0	0.0243902	0
Kctd3	0.231966	0.278481	0.448331	0.203593	0.171123	0.233766	0.185235	0.19281	0.164659	0.492788	0.390244	0.119403
Kcnk2	0.15983	0.110759	0.127186	0.270958	0.0962567	0.21645	0.0899329	0.111111	0.0883534	0.105769	0.103659	0.0746269
A430027H14Rik	0	0	0.00158983	0	0	0.004329	0	0	0	0	0	0
Cenpf	0.0113154	0.212025	0.0127186	0.0149701	0.0106952	0.017316	0.0107383	0.0228758	0.0240964	0.00480769	0.00304878	0.0248756
Ptpn14	0.850071	3.66139	3.38474	2.14521	3.91266	4.47619	1.95973	2.38562	3.6747	1.25721	1.17683	1.67662
Gm26574	0.00141443	0.00316456	0.00317965	0.00299401	0.00178253	0.00865801	0	0	0.00401606	0	0	0
Gm37422	0.00141443	0.00949367	0.0158983	0.010479	0.0106952	0.012987	0.00536913	0.00980392	0.0240964	0	0.00609756	0.00995025
Smyd2	0.0947666	0.158228	0.170111	0.11976	0.117647	0.220779	0.115436	0.143791	0.140562	0.115385	0.118902	0.039801
Prox1	0.117397	0.246835	0.263911	0.523952	0.413547	0.406926	0.115436	0.111111	0.730924	0.117788	0.106707	0.238806
Gm28172	0	0	0	0.00149701	0	0	0	0	0	0	0	0
Prox1os	0.00282885	0	0.00794913	0.0299401	0.00891266	0	0.00268456	0	0.0240964	0	0	0.00497512
Gm29678	0	0	0	0	0	0	0	0	0	0	0	0
Gm30725	0	0	0	0	0	0	0.00134228	0	0	0	0	0
Gm30932	0	0	0	0	0	0	0	0	0	0	0	0
Rps6kc1	0.379066	0.518987	0.623211	0.443114	0.31016	0.69697	0.343624	0.428105	0.337349	0.413462	0.368902	0.517413
Angel2	0.25884	0.310127	0.429253	0.389222	0.283422	0.467532	0.237584	0.277778	0.24498	0.379808	0.301829	0.21393
Vash2	0.00565771	0.00949367	0.00158983	0.00449102	0	0.004329	0.00268456	0.00326797	0	0	0.00304878	0.00497512
Gm31373	0	0	0	0	0	0	0	0	0	0	0	0
Mfsd7b	0.125884	0.123418	0.348172	0.209581	0.0891266	0.155844	0.0778523	0.107843	0.0763052	0.163462	0.39939	0.0696517
A230020J21Rik	0	0	0.00317965	0	0	0	0.00134228	0.00326797	0	0	0	0
Spata45	0	0	0.00476948	0	0	0.004329	0	0	0	0	0	0
Tatdn3	0.0735502	0.107595	0.195548	0.196108	0.0713012	0.138528	0.0885906	0.101307	0.0682731	0.146635	0.176829	0.109453
Nsl1	0.00141443	0.0348101	0.0143084	0.00299401	0.00178253	0	0.00268456	0.00326797	0	0.00480769	0	0.00497512
Gm38188	0	0	0	0	0	0	0	0	0	0	0	0
Batf3	0.00990099	0.0221519	0.0349762	0.0164671	0.0213904	0.021645	0.00671141	0.00653595	0.00401606	0.0120192	0.00304878	0.119403
Gm38161	0	0	0	0	0	0	0	0	0	0	0	0
Fam71a	0	0	0	0	0	0	0	0	0	0	0	0
Atf3	0.0183876	0.0664557	0.0492846	0.0853293	0.0427807	0.0519481	0.0644295	0.0816993	0.0160643	0.0288462	0.0152439	0.0746269
D730003I15Rik	0.0268741	0.0316456	0.0302067	0.0254491	0.0196078	0.025974	0.0161074	0.0326797	0.00803213	0.0216346	0.0152439	0.0149254
Gm37168	0	0.00316456	0.00158983	0	0	0	0.00402685	0	0	0	0	0
Nenf	0.305516	0.272152	0.330684	0.642216	0.251337	0.329004	0.385235	0.362745	0.289157	0.245192	0.204268	0.248756
Tmem206	0.0240453	0.0886076	0.0715421	0.0494012	0.0231729	0.04329	0.0214765	0.0359477	0.0160643	0.0576923	0.070122	0.0547264
Ppp2r5a	1.13013	1.63291	9.11924	2.48802	1.55615	1.71861	1.35034	1.28105	1.38153	12.0361	9.98171	1.45771
Gm32200	0.0113154	0.0158228	0.158983	0.0344311	0.0106952	0.021645	0.0214765	0.00980392	0.00803213	0.247596	0.128049	0.0199005
Gm37432	0	0	0	0.00149701	0	0	0	0	0	0	0	0
Dtl	0.00707214	0.0316456	0.0429253	0.00598802	0.00534759	0.025974	0.00805369	0	0	0.0408654	0.0121951	0.00995025
Ints7	0.183876	0.262658	0.472178	0.326347	0.151515	0.251082	0.225503	0.218954	0.160643	0.394231	0.314024	0.144279
Lpgat1	0.46959	0.553797	0.667727	0.974551	0.338681	0.519481	0.37047	0.594771	0.337349	0.6875	0.536585	0.432836
Gm38037	0	0.00316456	0	0	0	0	0	0	0	0	0	0
Nek2	0	0.00949367	0.00158983	0.00299401	0.00356506	0	0	0.00326797	0	0	0	0.00497512
1700034H15Rik	0.00282885	0.00632911	0.0190779	0.00598802	0.00713012	0	0.00805369	0.00326797	0.00401606	0.00721154	0.0152439	0.00995025
Slc30a1	0.0523338	0.056962	0.0715421	0.0748503	0.0516934	0.0562771	0.0550336	0.0980392	0.0682731	0.0480769	0.0487805	0.0845771
Rd3	0	0	0	0.00299401	0.00178253	0	0	0	0	0	0.00304878	0
Gm26670	0.00282885	0	0.00794913	0.00748503	0.00356506	0.012987	0.00134228	0	0	0.0120192	0.00609756	0.00497512
Traf5	0.349364	0.398734	0.459459	0.477545	0.285205	0.580087	0.257718	0.392157	0.309237	0.442308	0.158537	0.373134
Gm26879	0	0	0.0063593	0.0164671	0	0	0.00268456	0	0	0.00480769	0	0
Rcor3	0.350778	0.525316	0.591415	0.467066	0.319073	0.549784	0.362416	0.477124	0.273092	0.480769	0.509146	0.313433
Gm10516	0.0735502	0.174051	0.152623	0.148204	0.0445633	0.121212	0.132886	0.120915	0.0481928	0.180288	0.164634	0.0547264
Kcnh1	0.0268741	0.0443038	0.0667727	0.0389222	0.0606061	0.0822511	0.0134228	0.00980392	0.0120482	0.00961538	0.00914634	0.0597015
Hhat	0.178218	0.164557	0.18283	0.270958	0.137255	0.307359	0.0926174	0.143791	0.140562	0.0721154	0.0335366	0.109453
1700065J18Rik	0	0	0	0	0	0	0	0	0	0	0	0
Sertad4	0.114569	0.110759	0.0874404	0.116766	0.0748663	0.190476	0.0818792	0.0522876	0.0522088	0.0432692	0.0335366	0.0597015
Gm15867	0.0127298	0.00316456	0.00794913	0.0494012	0.0106952	0.021645	0.00536913	0	0.00803213	0.00240385	0	0.00497512
Syt14	0.00424328	0.028481	0.0143084	0.0134731	0.00534759	0	0.00805369	0	0	0.0168269	0.0213415	0.0149254
Gm31406	0	0	0	0	0	0	0	0	0	0	0	0
Diexf	0.0721358	0.0981013	0.152623	0.112275	0.0588235	0.142857	0.0818792	0.0555556	0.064257	0.163462	0.152439	0.0845771
Irf6	0.0141443	0.0506329	0.0461049	0.0314371	0.0819964	0.0606061	0.0107383	0.00653595	0.0722892	0.0120192	0.00914634	0.0199005
A130010J15Rik	0.0127298	0.0126582	0.0222576	0.0389222	0.0196078	0.017316	0.00536913	0.0228758	0.0160643	0.0216346	0.0213415	0.00497512
Traf3ip3	0.00848656	0.028481	0.0381558	0.0164671	0.0142602	0.030303	0.0174497	0.00653595	0.0160643	0.00961538	0.0121951	0.164179
Gm15872	0	0	0	0	0	0	0.00134228	0	0	0	0	0.00497512
4930570N18Rik	0	0	0	0.00149701	0.00178253	0	0	0.00326797	0	0	0	0
Lamb3	0.0268741	0.0411392	0.0826709	0.122754	0.0196078	0.021645	0.0241611	0.0130719	0.0281124	0.0769231	0.14939	0.0646766
Hsd11b1	0.149929	0.155063	0.400636	0.143713	0.114082	0.194805	0.0845638	0.0784314	0.301205	0.399038	0.445122	0.189055
G0s2	0.223479	0.234177	0.707472	0.468563	0.201426	0.225108	0.228188	0.261438	0.261044	0.673077	0.95122	0.273632
Gm37650	0	0	0	0	0	0	0	0	0	0	0	0
Camk1g	0.00282885	0.00316456	0.00158983	0.0494012	0.00356506	0	0	0.00326797	0	0.00240385	0	0.00497512
4631405K08Rik	0	0	0	0	0	0	0	0	0	0	0	0
4930503O07Rik	0	0	0	0	0	0	0	0	0	0	0	0
Plxna2	0.768034	1.69937	2.06995	1.94311	2.36007	3	0.457718	0.552288	1.95582	0.913462	1.1372	1.24876
Cd34	0.943423	0.863924	0.72496	0.643713	0.727273	1.04762	0.609396	1.10131	0.461847	0.331731	0.365854	0.567164
Gm16897	0.0155587	0.0316456	0.0317965	0.0883234	0.0213904	0.030303	0.0161074	0.0326797	0.0200803	0.0168269	0.027439	0.00995025
Gm32250	0.0268741	0.0348101	0.0667727	0.0913174	0.026738	0.017316	0.0241611	0.0163399	0.0160643	0.0721154	0.0640244	0.0248756
Gm37027	0	0	0	0	0	0	0	0	0	0	0	0
Cd46	0.248939	0.389241	0.416534	0.366766	0.27451	0.411255	0.30604	0.359477	0.285141	0.290865	0.240854	0.19403
Cr1l	0.545969	0.889241	0.841017	0.667665	0.625668	0.969697	0.595973	0.77451	0.634538	0.485577	0.362805	0.691542
Cr2	0.0127298	0.0221519	0.0461049	0.011976	0.0106952	0.047619	0.0107383	0.0130719	0.00803213	0.0168269	0.00609756	0.0348259
Fam171a1	0.661952	0.496835	0.653418	0.546407	0.607843	1.09957	0.159732	0.202614	0.188755	0.206731	0.167683	0.358209
Nmt2	0.553041	0.696203	1.16534	0.723054	0.659537	0.995671	0.381208	0.454248	0.429719	0.814904	0.990854	0.58209
Rpp38	0.0141443	0.0316456	0.0317965	0.0284431	0.0196078	0.021645	0.0134228	0.0261438	0.00803213	0.03125	0.0213415	0.0199005
Acbd7	0	0	0.00158983	0.00299401	0	0	0	0.00326797	0	0	0	0
Olah	0	0	0.00476948	0.00299401	0	0	0	0	0	0	0	0
Meig1	0	0	0	0	0	0	0.00268456	0	0	0	0	0
Dclre1c	0.130127	0.297468	0.263911	0.218563	0.187166	0.376623	0.186577	0.133987	0.15261	0.127404	0.167683	0.751244
Suv39h2	0.00565771	0	0.00794913	0.00598802	0.00356506	0	0.00402685	0	0.00803213	0.0120192	0.00304878	0.00995025
Gm13184	0.00424328	0.00949367	0.00794913	0.011976	0.00891266	0.021645	0.00671141	0.00980392	0	0.0144231	0	0.0149254
Hspa14	0.154173	0.275316	0.26868	0.293413	0.14795	0.229437	0.147651	0.173203	0.172691	0.209135	0.176829	0.169154
Cdnf	0.00848656	0.00949367	0.027027	0.0314371	0.00891266	0.004329	0.00939597	0.00980392	0.00803213	0.00961538	0.0182927	0.00497512
Fam107b	0.104668	0.420886	0.461049	0.272455	0.269162	0.4329	0.242953	0.29085	0.160643	0.326923	0.198171	0.363184
Gm13185	0	0	0	0	0	0	0	0	0	0	0	0
Gm13180	0	0	0.00158983	0	0	0	0	0	0	0	0	0
Gm13191	0	0	0	0	0	0	0	0	0	0	0	0
Frmd4a	0.84017	0.753165	0.588235	1.04042	0.648841	1.329	0.209396	0.297386	0.345382	0.247596	0.237805	0.616915
1700080N15Rik	0	0	0.00158983	0.00149701	0	0	0	0	0	0.00240385	0.00304878	0
Gm13189	0	0	0	0	0	0	0	0	0	0	0	0
Gm13175	0	0	0	0	0	0	0	0	0	0	0	0
Gm13179	0.00424328	0.00632911	0	0	0	0	0	0	0.00401606	0	0	0
Prpf18	0.168317	0.234177	0.343402	0.321856	0.180036	0.307359	0.171812	0.251634	0.160643	0.245192	0.240854	0.174129
Bend7	0.0664781	0.193038	0.313196	0.196108	0.165775	0.151515	0.158389	0.104575	0.192771	0.199519	0.259146	0.0746269
Sephs1	0.0735502	0.126582	0.131955	0.136228	0.087344	0.108225	0.0818792	0.0751634	0.0722892	0.158654	0.125	0.149254
Phyh	0.338048	0.335443	0.472178	1.23054	0.326203	0.311688	0.362416	0.323529	0.325301	0.425481	0.515244	0.373134
Ucma	0.00424328	0.00949367	0.00476948	0.00449102	0.00178253	0.004329	0	0	0.00401606	0.00240385	0.00609756	0
Mcm10	0.00282885	0.0189873	0.0158983	0.00449102	0.00178253	0.004329	0	0.00326797	0.00803213	0.0168269	0.0152439	0.00497512
Optn	0.257426	0.212025	1.3275	0.522455	0.178253	0.272727	0.128859	0.111111	0.200803	1.58894	1.70427	0.134328
4930551O13Rik	0	0	0.0111288	0.00149701	0	0	0	0	0	0.00961538	0.00304878	0
Gm26776	0.00282885	0.0316456	0.0604134	0.0209581	0.083779	0.0952381	0	0.00653595	0.00803213	0.0216346	0.0121951	0.0199005
Ccdc3	0.189533	0.705696	0.923688	0.476048	1.22816	1.27273	0.159732	0.238562	0.248996	0.295673	0.368902	0.412935
Camk1d	4.52334	3.81646	3.71542	5.34431	3.83422	4.54545	3.68456	3.68627	3.60643	3.34615	3.07622	7.06468
Cdc123	0.27157	0.329114	0.527822	0.431138	0.27451	0.337662	0.279195	0.336601	0.253012	0.53125	0.484756	0.258706
Nudt5	0.135785	0.196203	0.446741	0.275449	0.151515	0.294372	0.122148	0.183007	0.212851	0.5	0.442073	0.174129
Gm13199	0	0	0	0.00149701	0.00178253	0.004329	0.00268456	0.00326797	0	0.00961538	0.00609756	0
Sec61a2	0.298444	0.268987	0.705882	0.413174	0.224599	0.484848	0.21745	0.303922	0.192771	0.923077	0.698171	0.208955
Gm13267	0	0	0.00476948	0.00898204	0.00178253	0	0.00134228	0	0	0.00721154	0.00914634	0
Dhtkd1	0.0410184	0.0379747	0.200318	0.113772	0.0178253	0.0606061	0.0348993	0.0359477	0.0281124	0.293269	0.167683	0.0149254
Upf2	0.564356	0.699367	0.982512	0.742515	0.479501	0.722944	0.47651	0.542484	0.51004	0.841346	0.753049	0.507463
Proser2	0.029703	0.0696203	0.0667727	0.0583832	0.0552585	0.0865801	0.0671141	0.0522876	0.0883534	0.0192308	0.0518293	0.039801
Gm10857	0	0	0	0	0	0	0	0	0	0	0	0
Echdc3	0.0537482	0.0601266	0.111288	0.167665	0.030303	0.0606061	0.0604027	0.0522876	0.0160643	0.110577	0.118902	0.0497512
A230108P19Rik	0.00282885	0	0.0063593	0.011976	0.00356506	0.004329	0.00268456	0	0	0.0120192	0.00609756	0
Gm13383	0	0	0	0	0	0	0	0	0	0	0	0
Usp6nl	0.314003	0.670886	0.72655	0.459581	0.431373	0.666667	0.605369	0.630719	0.433735	0.495192	0.484756	0.482587
Gm13388	0	0	0	0	0	0	0.00268456	0	0	0	0	0
Gm13391	0.00141443	0.00949367	0.00158983	0.00299401	0	0.00865801	0	0	0	0.00240385	0	0
Celf2	26.1881	20.4684	21.1733	15.726	5.26203	26.9264	18.9772	21.7712	4.5743	16.2404	14.4116	8.0398
Gm13389	0.00424328	0.00632911	0.00317965	0.00898204	0	0.004329	0.00134228	0.00326797	0	0	0.00304878	0
Gm26565	0.0622348	0.0316456	0.0174881	0.0419162	0.00356506	0.034632	0.0161074	0.0261438	0.00401606	0	0.00609756	0.00497512
Gm28641	0	0	0	0	0	0	0	0	0	0	0	0
Gm13211	0	0.00632911	0	0	0.00178253	0	0	0	0	0	0	0
1700061F12Rik	0	0	0	0	0	0	0	0	0	0	0	0
Gm13219	0	0	0.00158983	0.00299401	0	0.004329	0	0	0	0	0	0
Gm13218	0	0	0	0	0	0	0	0	0	0	0	0
Gata3	0.0127298	0.0316456	0.027027	0.0269461	0.026738	0.025974	0.0201342	0.0686275	0.0361446	0.00961538	0.00609756	0.039801
Gm13256	0	0	0.00158983	0	0	0.004329	0.00134228	0.00653595	0	0	0	0
4930412O13Rik	0	0	0	0	0	0	0	0	0	0	0	0
9230102O04Rik	0	0	0	0	0	0	0	0	0	0	0	0
Gm13262	0	0	0	0	0	0	0	0	0	0	0	0
Taf3	0.598303	1.03165	1.04293	0.944611	0.759358	1.01299	0.634899	0.598039	0.654618	0.836538	0.823171	0.751244
Atp5c1	0.601132	0.525316	1.01113	1.97605	0.518717	0.619048	0.562416	0.545752	0.53012	1.00962	1.125	0.547264
Kin	0.120226	0.158228	0.278219	0.211078	0.103387	0.181818	0.110067	0.0980392	0.0963855	0.1875	0.27439	0.159204
Itih2	0.00707214	0.00632911	0.0127186	0.00449102	0.0142602	0.017316	0.00536913	0	0	0.00240385	0.00609756	0.00995025
Itih5	0.506365	0.265823	0.344992	0.22006	0.130125	0.406926	0.124832	0.147059	0.0883534	0.346154	0.301829	0.129353
Sfmbt2	0.029703	0.0759494	0.0413355	0.0374251	0.026738	0.0692641	0.0711409	0.0718954	0.0281124	0.00721154	0.0121951	0.0348259
Gm13264	0	0	0	0	0	0	0	0	0	0	0.00609756	0
Prkcq	0.0254597	0.120253	0.0794913	0.0359281	0.108734	0.0822511	0.0147651	0.00653595	0.0321285	0.0216346	0.0426829	0.164179
Gm38171	0	0	0.00317965	0	0	0	0	0	0	0	0	0
8030442B05Rik	0.0113154	0.028481	0.0190779	0.0269461	0.0338681	0.030303	0.00134228	0.0326797	0.108434	0.0120192	0.0121951	0.0248756
Gm13293	0.00424328	0.0126582	0.0174881	0.00598802	0.00534759	0.00865801	0.0268456	0.0457516	0	0	0.00304878	0.00497512
Gm13291	0	0	0	0	0	0	0	0	0	0	0	0
Pfkfb3	0.499293	0.71519	3.62162	0.808383	0.729055	0.982684	0.391946	0.513072	0.767068	4.42308	4.09756	0.895522
Gm10851	0.00848656	0.0411392	0.0937997	0.0224551	0.030303	0.021645	0.00671141	0.0130719	0.0401606	0.103365	0.128049	0.0149254
Rbm17	0.131542	0.113924	0.201908	0.149701	0.139037	0.220779	0.115436	0.117647	0.192771	0.141827	0.146341	0.119403
Gm17490	0	0	0	0	0	0	0	0	0	0	0	0
Il2ra	0.0113154	0.00949367	0.0190779	0.010479	0	0.012987	0.00268456	0	0	0.0120192	0	0.0298507
Il15ra	0.347949	0.35443	1.9062	0.857784	0.365419	0.441558	0.194631	0.310458	0.297189	2.39663	2.41463	0.368159
Fbxo18	0.239038	0.265823	0.535771	0.434132	0.192513	0.363636	0.187919	0.189542	0.200803	0.451923	0.503049	0.288557
Ankrd16	0.134371	0.126582	0.295707	0.185629	0.130125	0.203463	0.136913	0.140523	0.128514	0.177885	0.210366	0.129353
Itga8	0.142857	0.0537975	0.0620032	0.106287	0.0356506	0.186147	0.0255034	0.0294118	0.0883534	0.00961538	0.0182927	0.0447761
E030013I19Rik	0	0	0	0	0	0.004329	0.00134228	0	0	0.00240385	0	0
Fam188a	0.381895	0.56962	0.615262	0.5	0.383244	0.675325	0.430872	0.539216	0.437751	0.425481	0.533537	0.427861
Gm37565	0	0	0	0	0	0	0	0	0	0	0	0
Pter	0.181047	0.262658	0.244833	0.196108	0.165775	0.307359	0.205369	0.238562	0.160643	0.173077	0.152439	0.124378
C1ql3	0	0	0.00158983	0.00149701	0	0	0	0	0.00401606	0	0.00304878	0
Rsu1	1.40877	1.44304	1.5469	1.32335	1.39572	2.13853	0.869799	1.01634	1.61847	0.887019	0.618902	1.33333
Cubn	0.0339463	0.0189873	0.0222576	0.0179641	0.0142602	0.038961	0.0161074	0.0196078	0.0120482	0.0168269	0.00304878	0
Trdmt1	0.0905233	0.0886076	0.104928	0.115269	0.0713012	0.12987	0.0912752	0.0718954	0.11245	0.0649038	0.0396341	0.0497512
Vim	1.36775	1.5981	1.6089	1.33982	1.37611	1.61472	1.10067	1.3366	1.49799	0.891827	0.996951	1.41294
St8sia6	0.0212164	0.110759	0.0826709	0.0658683	0.0802139	0.0562771	0.0147651	0.0130719	0.0281124	0.0288462	0.0121951	0.383085
Gm37126	0	0	0	0	0	0	0	0	0	0	0	0
Hacd1	0.104668	0.117089	0.219396	0.393713	0.0695187	0.203463	0.108725	0.117647	0.108434	0.266827	0.240854	0.0945274
Stam	0.346535	0.351266	0.465819	0.32485	0.221034	0.415584	0.252349	0.29085	0.26506	0.353365	0.347561	0.278607
Tmem236	0.00141443	0.00316456	0.00158983	0.00598802	0	0.004329	0	0	0	0	0.00609756	0
Mrc1	0.336634	0.800633	0.678855	0.658683	0.392157	1.00433	0.315436	0.369281	0.321285	0.399038	0.32622	4.37811
Slc39a12	0.00282885	0.00316456	0.00794913	0.0613772	0.00713012	0.030303	0.00805369	0.00653595	0	0.0120192	0.00914634	0.0746269
Cacnb2	1.31825	5.14241	2.22258	15.4401	0.966132	2.19048	5.95302	5.93464	0.855422	0.908654	0.856707	1.14428
Gm10848	0.0127298	0.0253165	0.0206677	0.203593	0.00534759	0.012987	0.0348993	0.0392157	0.00803213	0	0.00914634	0
Gm13269	0.0113154	0.0189873	0.00476948	0.148204	0.00356506	0.021645	0.033557	0.0261438	0	0.0120192	0.00609756	0.00497512
Nsun6	0.154173	0.294304	0.300477	0.197605	0.199643	0.268398	0.190604	0.169935	0.156627	0.177885	0.125	0.119403
Arl5b	0.183876	0.452532	0.375199	0.284431	0.226381	0.34632	0.413423	0.444444	0.216867	0.25	0.152439	0.238806
Malrd1	0.00424328	0.00632911	0.0111288	0.0149701	0.00534759	0.00865801	0.0107383	0.00326797	0	0.00480769	0	0.00497512
Plxdc2	4.31117	3.67089	2.90779	1.85329	1.22995	4.17749	3.43893	9.48366	0.971888	1.40144	0.865854	3.36816
Gm13322	0	0	0	0	0	0	0	0	0	0	0	0
Nebl	0.257426	0.60443	0.540541	3.04641	0.614973	0.445887	0.45906	0.362745	0.240964	0.266827	0.237805	0.318408
Gm13324	0	0	0	0	0	0	0	0	0	0	0	0
H2afb1	0	0	0	0	0	0	0	0	0	0	0	0
A930004D18Rik	0.0155587	0.0189873	0.0190779	0.0164671	0.0178253	0.004329	0.0161074	0.0163399	0.00401606	0.00721154	0.00914634	0.00497512
Gm13330	0.00141443	0	0	0	0	0	0.00134228	0	0	0	0	0
Skida1	0.019802	0.0411392	0.0349762	0.0508982	0.030303	0.034632	0.0255034	0.0392157	0.0120482	0.0144231	0.0152439	0.0248756
Mllt10	1.91372	2.73734	4.14467	3.28593	1.88592	3.19481	2.06846	2.26471	1.73896	3.59856	3.15549	1.98507
Dnajc1	2.07921	2.43987	2.81876	2.43713	1.81462	3.30303	2.07114	2.44118	1.57028	1.83413	1.71951	1.80597
Commd3	0.0990099	0.0886076	0.189189	0.241018	0.142602	0.155844	0.131544	0.137255	0.0963855	0.137019	0.115854	0.0746269
Bmi1	0.0608204	0.0822785	0.0922099	0.0988024	0.0730838	0.0692641	0.0644295	0.0751634	0.0522088	0.0721154	0.0670732	0.0199005
Spag6	0.00424328	0.00316456	0.0063593	0.00748503	0.00713012	0	0.00402685	0.00326797	0.00401606	0	0.00304878	0.00497512
Carlr	0	0	0	0	0	0	0	0	0	0	0	0
Pip4k2a	0.739745	1.14241	0.99841	0.727545	0.721925	1.39394	0.614765	0.660131	0.586345	0.305288	0.253049	2.88557
4930426L09Rik	0	0.00316456	0.00158983	0	0	0	0	0	0	0	0	0
Armc3	0.00141443	0.00632911	0.00953895	0.0134731	0.00534759	0.017316	0.00805369	0	0.0160643	0.0216346	0.00304878	0.0199005
4930447M23Rik	0	0	0	0	0	0.004329	0	0	0	0	0	0
Msrb2	0.0792079	0.0822785	0.143084	0.193114	0.0659537	0.0952381	0.0926174	0.104575	0.064257	0.115385	0.140244	0.134328
Gm13344	0	0	0	0	0	0	0	0	0	0	0	0
Ptf1aos	0	0	0	0	0	0	0	0	0	0	0	0
Ptf1a	0	0	0	0	0	0	0	0	0	0	0	0
4921504E06Rik	0	0	0.00158983	0.00748503	0.00178253	0.004329	0	0	0	0.00721154	0.00914634	0.00995025
Gm13348	0	0	0	0	0	0.004329	0	0	0	0	0	0
Otud1	0.0325318	0.0316456	0.0333863	0.0748503	0.0320856	0.004329	0.0187919	0.0326797	0.0522088	0.0216346	0.027439	0.0646766
Gm13346	0	0	0	0	0	0	0	0	0	0	0	0
Etl4	0.397454	1.19937	1.50079	1.32784	1.82888	1.66667	0.402685	0.343137	1.14056	0.391827	0.335366	0.875622
Gm17171	0	0	0	0	0	0	0.00134228	0	0	0	0	0
Gm13335	0	0	0.00158983	0	0	0	0	0	0	0	0	0.00497512
Gm13362	0	0	0	0.00149701	0.00178253	0	0	0	0	0	0	0
Arhgap21	1.89816	1.4019	1.76789	2.92066	0.896613	2.33766	0.957047	1.17647	0.919679	1.13462	1.23171	0.691542
Gm13375	0.00282885	0	0.00158983	0.00149701	0	0	0	0	0.00401606	0	0.00609756	0
Gm13376	0	0	0	0	0	0	0	0	0	0	0	0
Enkur	0.0240453	0.0189873	0.00953895	0.0808383	0.0231729	0.0562771	0.0134228	0.00653595	0.00401606	0.0144231	0.00914634	0.0149254
Thnsl1	0.0282885	0.028481	0.0397456	0.0434132	0.0249554	0.047619	0.0322148	0.0359477	0.0361446	0.0384615	0.0182927	0.0298507
Gm13327	0.00141443	0	0	0.00449102	0	0.004329	0	0	0	0	0	0
Gpr158	0.0240453	0.085443	0.0667727	0.308383	0.0552585	0.0519481	0.100671	0.130719	0.0281124	0.0504808	0.0243902	0.0447761
Myo3a	0.285714	0.272152	0.278219	0.387725	0.244207	0.298701	0.268456	0.251634	0.293173	0.237981	0.22561	0.278607
Gad2	0	0.00632911	0.00317965	0	0	0	0	0	0	0	0	0
1700092C17Rik	0.00141443	0	0	0	0	0	0	0	0	0	0	0
Apbb1ip	1.05375	0.518987	0.499205	0.300898	0.208556	1.12554	0.202685	0.27451	0.168675	0.257212	0.170732	1.51244
Pdss1	0.182461	0.212025	0.310016	0.342814	0.153298	0.264069	0.148993	0.199346	0.156627	0.286058	0.371951	0.164179
Abi1	3.41867	9.82911	5.31479	4.22605	3.05169	5.28139	10.7624	8	2.63855	2.94952	2.40854	3.40796
Acbd5	0.381895	0.522152	1.02544	0.654192	0.368984	0.549784	0.42953	0.54902	0.389558	0.884615	0.881098	0.40796
Mastl	0.0240453	0.0759494	0.0286169	0.011976	0.0178253	0.017316	0.0134228	0.0196078	0.0321285	0.0360577	0.0335366	0.0298507
Yme1l1	0.619519	0.724684	1.01272	0.838323	0.588235	0.852814	0.563758	0.503268	0.62249	0.901442	0.780488	0.681592
4931423N10Rik	0.0183876	0.0379747	0.0413355	0.0673653	0.0392157	0.038961	0.0187919	0.0294118	0.0240964	0.0384615	0.0152439	0.0199005
Nxph2	0	0	0.00317965	0	0	0	0.00134228	0	0	0.00240385	0	0
Spopl	0.51768	0.753165	0.825119	0.592814	0.524064	0.748918	0.477852	0.522876	0.570281	0.658654	0.606707	0.507463
Hnmt	0.0608204	0.0727848	0.117647	0.106287	0.0445633	0.0909091	0.0671141	0.0882353	0.0401606	0.149038	0.112805	0.0945274
Tbpl2	0	0	0	0	0	0	0	0	0	0	0	0
Il1f8	0	0	0	0	0	0	0	0	0	0	0	0
Il1f9	0	0	0	0.00299401	0	0	0	0	0	0	0	0.00497512
Il1f6	0	0	0	0	0	0	0	0	0	0	0	0
Il1f5	0	0	0	0	0	0	0	0	0	0	0	0
Il1f10	0	0	0	0	0	0	0	0	0	0	0	0
Gm13411	0	0	0	0	0	0	0	0	0	0	0	0
Il1rn	0.00141443	0	0.00158983	0	0	0	0	0	0	0	0	0.00497512
Psd4	0.0127298	0.028481	0.0206677	0.00898204	0.0142602	0.012987	0.00536913	0.00980392	0.00803213	0.00721154	0.00914634	0.149254
Pax8	0	0	0	0	0	0	0	0	0	0	0	0
Gm13417	0	0.00316456	0	0.00149701	0	0.004329	0.00134228	0	0	0	0	0.00995025
Cacna1b	0.00141443	0.00316456	0.00794913	0.011976	0.00713012	0	0.00939597	0	0	0.00240385	0.00304878	0
Ehmt1	1.05375	1.6962	2.64388	1.53144	1.05169	2.01299	1.10872	1.1634	1.00402	2.52644	2.2622	1.18905
Arrdc1	0.0424328	0.120253	0.073132	0.0973054	0.0659537	0.0779221	0.10604	0.107843	0.0441767	0.0432692	0.0518293	0.119403
Zmynd19	0.019802	0.0348101	0.0397456	0.0508982	0.0213904	0.012987	0.0174497	0.0261438	0.0200803	0.0264423	0.0335366	0.00995025
Dph7	0.0636492	0.085443	0.111288	0.0973054	0.0713012	0.116883	0.0805369	0.0882353	0.0562249	0.0793269	0.0640244	0.0646766
Mrpl41	0.0650636	0.0537975	0.0779014	0.178144	0.0623886	0.0692641	0.0711409	0.0882353	0.060241	0.0649038	0.0884146	0.0597015
Pnpla7	0.175389	0.272152	0.553259	0.550898	0.142602	0.311688	0.202685	0.330065	0.120482	0.427885	0.472561	0.308458
Nsmf	0.121641	0.117089	0.120827	0.140719	0.108734	0.125541	0.0456376	0.0915033	0.0722892	0.0576923	0.0884146	0.0646766
Entpd8	0	0	0	0	0	0	0	0	0	0	0	0
Noxa1	0	0	0	0	0	0	0	0	0	0	0	0
Gm13387	0.00282885	0.028481	0.0254372	0.0149701	0.030303	0.025974	0.00805369	0	0.0401606	0.00240385	0.00609756	0.00995025
Nrarp	0.0127298	0.00949367	0.0381558	0.0404192	0.0338681	0.038961	0.00939597	0.0163399	0.0160643	0.0264423	0.0121951	0.0348259
Gm38287	0	0.00316456	0.00158983	0.00299401	0	0	0	0	0	0	0	0
Tor4a	0.00424328	0.00632911	0.00317965	0.0134731	0.00891266	0.00865801	0.00805369	0.0163399	0.00401606	0.00961538	0	0.00995025
Nelfb	0.106082	0.259494	0.316375	0.299401	0.15508	0.225108	0.144966	0.163399	0.15261	0.170673	0.189024	0.134328
4933433C11Rik	0	0	0	0	0	0	0	0	0	0	0	0
Fam166a	0	0	0.00158983	0	0	0	0	0.00326797	0	0.00240385	0.00304878	0
Tubb4b	0.178218	0.218354	0.265501	0.612275	0.283422	0.268398	0.201342	0.303922	0.180723	0.209135	0.207317	0.20398
Slc34a3	0	0	0	0	0	0	0	0	0	0	0	0
Rnf224	0	0	0	0	0	0	0	0	0	0	0	0
Cysrt1	0	0	0	0	0	0	0.00134228	0	0	0	0	0
Rnf208	0	0.00316456	0.00794913	0.00598802	0	0	0.00268456	0.00653595	0	0	0.00304878	0
Ndor1	0.0990099	0.158228	0.195548	0.0988024	0.105169	0.17316	0.0805369	0.0620915	0.11245	0.144231	0.0884146	0.104478
Tmem203	0.0183876	0.00949367	0.0286169	0.0299401	0.0106952	0.021645	0.0134228	0.0130719	0.0160643	0.00480769	0.00609756	0.0348259
Tprn	0.00707214	0.00316456	0.0111288	0.00449102	0.00534759	0.004329	0.00536913	0.00980392	0	0.00480769	0.00304878	0
Ssna1	0.0311174	0.0316456	0.0588235	0.0718563	0.026738	0.0519481	0.0348993	0.0326797	0.0200803	0.0216346	0.054878	0.039801
Anapc2	0.125884	0.14557	0.209857	0.218563	0.122995	0.25974	0.132886	0.133987	0.140562	0.122596	0.125	0.18408
Tmem210	0	0	0	0	0	0	0	0	0	0	0	0
Lrrc26	0	0	0	0	0	0	0	0	0	0.00240385	0	0
Grin1	0.00141443	0	0.0063593	0.00299401	0.00178253	0	0	0.00653595	0.00401606	0.00240385	0.00304878	0.00497512
Grin1os	0	0	0.00158983	0.00149701	0.00178253	0	0	0	0	0	0	0
AA543186	0.0226308	0.0348101	0.0667727	0.0269461	0.0213904	0.034632	0.0228188	0.0261438	0.00401606	0.0432692	0.0243902	0.0447761
Man1b1	0.149929	0.265823	0.246423	0.266467	0.204991	0.359307	0.150336	0.215686	0.144578	0.15625	0.128049	0.18408
Dpp7	0.0282885	0.028481	0.0397456	0.0284431	0.0213904	0.047619	0.033557	0.0163399	0.0240964	0.0192308	0.0182927	0.00995025
Uap1l1	0.029703	0.0411392	0.036566	0.0374251	0.0445633	0.038961	0.0268456	0.0261438	0.0401606	0.0144231	0.0152439	0.0298507
Sapcd2	0	0	0	0	0	0	0	0	0	0	0	0
Entpd2	0.00565771	0	0	0.00149701	0	0.004329	0	0.00326797	0	0	0	0
Npdc1	0.213579	0.196203	0.220986	0.173653	0.151515	0.307359	0.128859	0.127451	0.164659	0.0769231	0.0884146	0.139303
Fut7	0	0	0.00317965	0	0	0	0.00134228	0	0	0	0	0.00497512
Abca2	0.0452617	0.0443038	0.0922099	0.101796	0.0392157	0.034632	0.052349	0.0751634	0.0200803	0.0552885	0.0457317	0.0298507
BC029214	0.0551627	0.0822785	0.0842607	0.0793413	0.0409982	0.047619	0.0671141	0.0718954	0.0281124	0.0745192	0.097561	0.0348259
Clic3	0.0127298	0.0158228	0.00794913	0.00449102	0.00713012	0.00865801	0.0120805	0.0130719	0.00401606	0.0120192	0.00914634	0.00497512
Ptgds	0.00990099	0.00316456	0.0127186	0.0329341	0.0160428	0.004329	0.00536913	0.00326797	0	0.00480769	0.00609756	0.00497512
Lcn12	0	0	0	0	0	0	0	0	0	0	0	0
C8g	0.00141443	0.00316456	0.00158983	0.00299401	0.00178253	0.00865801	0.00268456	0	0	0	0.00304878	0
Fbxw5	0.0806223	0.0917722	0.158983	0.208084	0.0802139	0.0735931	0.0778523	0.0915033	0.0562249	0.100962	0.121951	0.0348259
Traf2	0.0664781	0.123418	0.163752	0.0988024	0.0784314	0.17316	0.0456376	0.124183	0.0321285	0.112981	0.125	0.119403
Edf1	0.0834512	0.0822785	0.155803	0.230539	0.0641711	0.0735931	0.0791946	0.0816993	0.0803213	0.09375	0.118902	0.0845771
Mamdc4	0.00990099	0.0189873	0.0206677	0.0284431	0.0178253	0.021645	0.00939597	0.00980392	0.00803213	0.0216346	0.0182927	0
Phpt1	0	0	0.00158983	0	0	0	0.00268456	0	0	0.00240385	0	0
Gm996	0	0	0.00317965	0.00598802	0	0	0	0.00326797	0.00401606	0.00480769	0	0
Gm26702	0	0	0	0	0	0	0.00134228	0	0	0	0	0
Rabl6	0.58133	0.889241	0.979332	0.890719	0.488414	0.887446	0.750336	0.653595	0.405622	0.8125	0.722561	0.492537
Fcnaos	0.00282885	0.0158228	0.0254372	0.011976	0.00891266	0.004329	0.0147651	0.00653595	0	0.0192308	0.0213415	0.00497512
Ccdc183	0	0	0.00158983	0	0	0	0	0	0	0.0144231	0.00304878	0
Tmem141	0.00848656	0.0253165	0.027027	0.0419162	0.0231729	0.012987	0.00939597	0.0261438	0.0120482	0.0168269	0.0121951	0.0149254
Fcna	0.0311174	0.028481	0.0302067	0.0164671	0.0231729	0.025974	0.0201342	0.0163399	0.0281124	0.0120192	0.027439	0.124378
Lcn8	0.00141443	0	0	0	0.00178253	0.004329	0	0	0	0	0	0
Lcn5	0	0	0	0	0	0	0	0	0	0	0	0
Lcn6	0	0	0	0	0	0	0	0	0	0	0	0
Lcn10	0	0	0	0	0	0	0	0	0	0	0	0
Obp2a	0	0	0	0	0.00356506	0	0	0	0	0	0	0
A230005M16Rik	0.00141443	0	0	0.00149701	0	0	0	0	0	0.00480769	0	0
Bmyc	0.0325318	0.0474684	0.0445151	0.0598802	0.0320856	0.038961	0.0268456	0.0294118	0.00803213	0.0192308	0.0243902	0.039801
Obp2b	0	0	0	0	0	0	0	0	0	0	0	0
Lcn3	0	0	0	0	0	0	0	0	0	0	0	0
Lcn11	0	0	0	0.00149701	0	0	0	0.00326797	0.00401606	0	0	0
Gm13539	0	0	0	0	0	0	0	0	0	0	0	0
Glt6d1	0.00141443	0	0.00158983	0	0	0	0	0	0	0	0	0
Lcn9	0	0	0	0	0	0	0	0	0	0	0	0
Sohlh1	0.00141443	0	0	0	0	0	0	0	0	0	0	0
Kcnt1	0	0.00316456	0.00158983	0.00449102	0.00178253	0	0.00402685	0	0	0	0.00304878	0
Camsap1	0.319661	0.424051	0.513514	0.449102	0.253119	0.510823	0.344966	0.346405	0.285141	0.334135	0.314024	0.263682
Ubac1	0.158416	0.234177	0.437202	0.48503	0.139037	0.242424	0.159732	0.160131	0.13253	0.502404	0.615854	0.149254
Nacc2	0.134371	0.227848	0.351351	0.393713	0.110517	0.242424	0.174497	0.232026	0.100402	0.242788	0.32622	0.223881
Gm13554	0.00141443	0	0	0.00299401	0.00178253	0	0.00134228	0	0	0	0.00304878	0
C330006A16Rik	0.0410184	0.0443038	0.0826709	0.0913174	0.0695187	0.025974	0.0442953	0.0620915	0.0441767	0.0432692	0.0396341	0.039801
1810012K08Rik	0	0	0	0.00149701	0.00178253	0	0	0	0	0.00240385	0	0
Gm13553	0	0	0	0	0	0	0	0	0	0	0	0
Lhx3	0	0	0	0	0	0	0	0	0	0	0	0
Gm27196	0	0	0	0	0	0	0	0	0	0	0	0
Qsox2	0.0848656	0.0981013	0.125596	0.13024	0.0891266	0.164502	0.0657718	0.0849673	0.0963855	0.0913462	0.070122	0.109453
C030048H21Rik	0	0.00316456	0	0.00598802	0	0	0.00402685	0.00326797	0	0	0	0
Ccdc187	0.00565771	0.0126582	0.0111288	0.00898204	0	0.004329	0.0322148	0.0196078	0.00803213	0.00240385	0	0.00497512
Gpsm1	0.302687	0.208861	0.174881	0.616766	0.151515	0.363636	0.157047	0.189542	0.15261	0.0841346	0.0884146	0.159204
Dnlz	0.0424328	0.0443038	0.0508744	0.154192	0.0481283	0.034632	0.0348993	0.0555556	0.0441767	0.0697115	0.0426829	0.0298507
Card9	0.00141443	0	0.0063593	0.00299401	0	0.00865801	0.00134228	0.00326797	0	0.00240385	0.00609756	0.0149254
Snapc4	0.0636492	0.110759	0.152623	0.142216	0.0481283	0.164502	0.103356	0.0882353	0.0682731	0.09375	0.0762195	0.0646766
Gm13563	0.019802	0.0189873	0.0461049	0.0404192	0.00713012	0.038961	0.0201342	0.00653595	0.00401606	0.0216346	0.0487805	0
Sdccag3	0.121641	0.199367	0.197138	0.209581	0.0962567	0.186147	0.128859	0.0915033	0.104418	0.163462	0.134146	0.139303
Pmpca	0.0919378	0.0696203	0.135135	0.212575	0.0784314	0.134199	0.0912752	0.107843	0.0361446	0.0817308	0.121951	0.079602
Inpp5e	0.0226308	0.0506329	0.0413355	0.0658683	0.0178253	0.0692641	0.0510067	0.0130719	0.0441767	0.0216346	0.0396341	0.039801
Sec16a	0.335219	0.468354	0.629571	0.47006	0.320856	0.5671	0.308725	0.30719	0.309237	0.427885	0.393293	0.273632
Notch1	0.212164	0.458861	0.605723	0.402695	0.691622	0.787879	0.155705	0.150327	0.558233	0.221154	0.207317	0.437811
Egfl7	0.0113154	0.056962	0.0381558	0.0284431	0.0891266	0.0735931	0.0107383	0.00653595	0.0522088	0.00480769	0.00609756	0.0298507
Gm20532	0.164074	0.262658	2.03021	0.5	0.427807	0.380952	0.124832	0.133987	0.325301	2.70913	2.07622	0.19403
Agpat2	0.360679	0.338608	1.32114	0.537425	0.329768	0.294372	0.35302	0.310458	0.333333	1.4976	1.30488	0.348259
Fam69b	0.0311174	0.0158228	0.116057	0.106287	0.0338681	0.034632	0.0255034	0.0163399	0.0200803	0.146635	0.0884146	0.0149254
Snhg7os	0	0	0.00317965	0	0	0	0	0	0	0.00240385	0.00304878	0
Lcn4	0	0	0	0	0	0	0	0	0	0	0	0
Abo	0.00141443	0.00632911	0.0127186	0.00149701	0.00178253	0.004329	0.00402685	0	0	0.00721154	0.00609756	0.00497512
Surf6	0.0523338	0.0601266	0.0842607	0.0658683	0.0409982	0.0779221	0.0375839	0.0294118	0.0481928	0.0336538	0.070122	0.0597015
Med22	0.0311174	0.028481	0.036566	0.0284431	0.0178253	0.047619	0.0241611	0.0294118	0.0200803	0.03125	0.0365854	0.00995025
Rpl7a	0.0749646	0.0664557	0.0922099	0.140719	0.0784314	0.0735931	0.0630872	0.104575	0.0361446	0.0480769	0.0670732	0.0547264
Surf1	0.0325318	0.0189873	0.0238474	0.0658683	0.0320856	0.0519481	0.0322148	0.0424837	0.00401606	0.0240385	0.0304878	0
Surf2	0.0339463	0.0379747	0.0699523	0.0568862	0.0356506	0.034632	0.0308725	0.0294118	0.0281124	0.0384615	0.027439	0.039801
Surf4	0.209335	0.174051	0.225755	0.36976	0.185383	0.190476	0.179866	0.235294	0.136546	0.199519	0.131098	0.159204
Stkld1	0.00141443	0	0.00317965	0.00149701	0	0	0.00268456	0	0	0.00721154	0.00304878	0
[truncated: 26,000 more rows]

## Sheet: Legend
Single-nuclei RNA transcriptomic sequencing of sinus nodal tissue resulted in identification of 27998 genes in 5357 nuclei. Modularity-based clustering through the smart local moving (SLM) algorithm, as implemented in the Seurat FindClusters() function, was used to identify twelve subpopulations corresponding to distinct cell types. The table contains the average number of transcripts of each gen…
