# Supplementary material for: Quantitative proteomics and single-nucleus transcriptomics of the sinus node elucidates the foundation of cardiac pacemaking
Source: Nat Commun. 2019 Jun 28;10:2889. doi: 10.1038/s41467-019-10709-9 (PMC6599035; doi:10.1038/s41467-019-10709-9)
Supplement: Supplementary file 10 — Supplementary Data 7 [file 41467_2019_10709_MOESM10_ESM.xlsx]

## Sheet: diff.expr
Supplementary Data 07 - Differential expression analysis of single-nuclei RNA transcriptomic sequencing data of sinus nodal cell types.
gene	cluster	p_val	avg_logFC	pct.1	pct.2	p_val_adj
Ppargc1b	Adipocytes I	2.17089e-163	1.9972	0.976	0.47	6.07806e-159
Ppara	Adipocytes I	1.9103e-119	1.69313	0.96	0.423	5.34845e-115
Elovl6	Adipocytes I	9.05512e-99	1.63923	0.945	0.51	2.53525e-94
Slc24a3	Adipocytes I	7.98436e-134	1.61151	0.982	0.583	2.23546e-129
Ntrk3	Adipocytes I	1.226e-123	1.56415	0.979	0.455	3.43254e-119
Pparg	Adipocytes I	2.03675e-146	1.54205	1	0.789	5.7025e-142
Prkar2b	Adipocytes I	2.20397e-146	1.51238	1	0.705	6.17068e-142
Adra1a	Adipocytes I	9.17787e-107	1.49992	0.921	0.272	2.56962e-102
Esrrg	Adipocytes I	6.6352e-101	1.49623	0.957	0.496	1.85772e-96
Adam12	Adipocytes I	2.40971e-91	1.48965	0.909	0.379	6.74671e-87
Rgs7	Adipocytes I	4.27061e-124	1.48138	0.988	0.575	1.19569e-119
Acacb	Adipocytes I	9.54657e-143	1.46967	1	0.604	2.67285e-138
Prdm16	Adipocytes I	6.60811e-94	1.45411	0.881	0.274	1.85014e-89
Cidea	Adipocytes I	5.68241e-103	1.44001	0.936	0.391	1.59096e-98
Acaca	Adipocytes I	4.51129e-133	1.41049	1	0.935	1.26307e-128
Slc4a4	Adipocytes I	3.76092e-110	1.36568	0.985	0.844	1.05298e-105
Pank1	Adipocytes I	1.53616e-89	1.36418	0.86	0.318	4.30094e-85
Mlxipl	Adipocytes I	1.35489e-113	1.36343	0.963	0.369	3.79342e-109
Gk	Adipocytes I	2.80021e-72	1.35828	0.756	0.247	7.84002e-68
Pnpla3	Adipocytes I	8.05037e-89	1.3476	0.933	0.458	2.25394e-84
Fam13a	Adipocytes I	6.11351e-108	1.34251	0.991	0.722	1.71166e-103
Gpd1	Adipocytes I	2.31788e-112	1.3204	0.951	0.503	6.48961e-108
Tspan18	Adipocytes I	3.71395e-106	1.31664	0.966	0.419	1.03983e-101
Hk2	Adipocytes I	1.98508e-87	1.30969	0.93	0.383	5.55782e-83
Gbe1	Adipocytes I	1.36593e-106	1.29639	0.979	0.643	3.82434e-102
Xrcc6	Adipocytes I	7.80647e-91	1.29571	0.838	0.241	2.18566e-86
Rnf152	Adipocytes I	1.28104e-76	1.28951	0.756	0.17	3.58667e-72
Acly	Adipocytes I	3.03374e-72	1.28103	0.915	0.576	8.49386e-68
Nrg4	Adipocytes I	4.66476e-114	1.26306	0.988	0.536	1.30604e-109
Ppargc1a	Adipocytes I	1.74663e-61	1.23576	0.845	0.391	4.89022e-57
Slc36a2	Adipocytes I	9.50257e-105	1.1935	0.954	0.432	2.66053e-100
Sh3kbp1	Adipocytes I	5.63523e-90	1.17022	0.93	0.499	1.57775e-85
A830018L16Rik	Adipocytes I	1.11616e-50	1.16563	0.716	0.224	3.12503e-46
Parm1	Adipocytes I	8.88298e-43	1.14248	0.729	0.336	2.48706e-38
Adipor2	Adipocytes I	2.94479e-115	1.13555	1	0.78	8.24482e-111
Immp2l	Adipocytes I	1.44482e-105	1.11545	1	0.895	4.0452e-101
Acot11	Adipocytes I	9.37475e-66	1.10667	0.75	0.219	2.62474e-61
4933406I18Rik	Adipocytes I	1.67772e-85	1.10157	0.96	0.503	4.69728e-81
Acsl1	Adipocytes I	2.13024e-109	1.10107	1	0.82	5.96425e-105
Sh2b2	Adipocytes I	3.32822e-80	1.09814	0.854	0.258	9.31836e-76
Ctcflos	Adipocytes I	4.12921e-63	1.08961	0.79	0.243	1.15609e-58
Prkag2	Adipocytes I	3.04114e-66	1.08178	0.936	0.695	8.5146e-62
Gpd2	Adipocytes I	4.51282e-64	1.07537	0.881	0.438	1.2635e-59
Cnnm2	Adipocytes I	5.23745e-61	1.07469	0.832	0.352	1.46638e-56
Svep1	Adipocytes I	1.07468e-69	1.06184	0.881	0.428	3.00889e-65
Sik2	Adipocytes I	1.22607e-97	1.0602	0.997	0.844	3.43276e-93
Plin1	Adipocytes I	6.98452e-97	1.05949	0.976	0.521	1.95552e-92
Aco2	Adipocytes I	8.40291e-101	1.05747	0.982	0.691	2.35265e-96
Ppp2r5a	Adipocytes I	1.06998e-106	1.05419	0.994	0.778	2.99574e-102
Pde3b	Adipocytes I	3.80181e-95	1.04661	0.991	0.766	1.06443e-90
Dgat2	Adipocytes I	9.32435e-69	1.04279	0.924	0.533	2.61063e-64
Ebf2	Adipocytes I	2.36463e-71	1.03322	0.982	0.708	6.62049e-67
Ppp1r3b	Adipocytes I	2.564e-58	1.01143	0.759	0.239	7.17868e-54
Pygl	Adipocytes I	2.44025e-47	0.997581	0.732	0.291	6.83222e-43
Neat1	Adipocytes I	5.56578e-106	0.995326	1	0.937	1.55831e-101
Ralgapa2	Adipocytes I	1.50616e-107	0.978704	0.997	0.885	4.21695e-103
Gm26917	Adipocytes I	3.18078e-63	0.976104	0.893	0.494	8.90556e-59
Vwa8	Adipocytes I	3.13431e-80	0.966415	0.942	0.633	8.77543e-76
Akap1	Adipocytes I	9.18763e-68	0.965039	0.777	0.25	2.57235e-63
Slc25a51	Adipocytes I	1.33971e-60	0.96086	0.838	0.384	3.75091e-56
Arhgap24	Adipocytes I	1.38803e-67	0.959439	0.988	0.818	3.88622e-63
Txlng	Adipocytes I	8.38799e-78	0.957802	0.966	0.594	2.34847e-73
Pdk4	Adipocytes I	1.44984e-43	0.947315	0.732	0.338	4.05926e-39
Tenm4	Adipocytes I	5.16003e-67	0.941735	0.951	0.45	1.44471e-62
Pfkfb3	Adipocytes I	1.29671e-52	0.931751	0.866	0.506	3.63054e-48
Tns1	Adipocytes I	2.2126e-81	0.931227	0.991	0.853	6.19484e-77
Thrb	Adipocytes I	3.01417e-79	0.926528	0.988	0.786	8.43908e-75
Pcx	Adipocytes I	6.75931e-74	0.919937	0.976	0.503	1.89247e-69
Rgcc	Adipocytes I	3.37532e-54	0.919	0.82	0.351	9.45021e-50
Lipe	Adipocytes I	2.45752e-68	0.917693	0.93	0.526	6.88057e-64
Gnpat	Adipocytes I	1.17312e-54	0.914288	0.805	0.349	3.28451e-50
Adcy3	Adipocytes I	3.94792e-52	0.913911	0.674	0.212	1.10534e-47
Pck1	Adipocytes I	8.07419e-42	0.913169	0.854	0.533	2.26061e-37
Plin2	Adipocytes I	1.42358e-44	0.904368	0.762	0.36	3.98574e-40
Fam126b	Adipocytes I	2.63136e-48	0.900725	0.857	0.467	7.36729e-44
Acox1	Adipocytes I	9.68358e-72	0.896963	0.982	0.631	2.71121e-67
Chchd3	Adipocytes I	2.04997e-77	0.883754	0.979	0.767	5.73949e-73
Sept9	Adipocytes I	6.36449e-43	0.874103	0.686	0.295	1.78193e-38
Dpyd	Adipocytes I	6.13974e-68	0.872931	0.96	0.571	1.719e-63
Fgf14	Adipocytes I	2.70523e-30	0.86707	0.89	0.629	7.5741e-26
Hacd2	Adipocytes I	4.41512e-54	0.863048	0.905	0.537	1.23614e-49
Fam73b	Adipocytes I	2.6925e-51	0.858933	0.756	0.321	7.53845e-47
Pim1	Adipocytes I	5.27728e-46	0.855555	0.732	0.313	1.47753e-41
Tkt	Adipocytes I	4.43901e-54	0.855448	0.896	0.629	1.24283e-49
Il15ra	Adipocytes I	3.13742e-50	0.854198	0.814	0.396	8.78414e-46
Vegfa	Adipocytes I	3.39714e-54	0.847717	0.841	0.38	9.51131e-50
Mpc1	Adipocytes I	8.10598e-57	0.844049	0.924	0.664	2.26951e-52
Ptprd	Adipocytes I	7.00547e-81	0.838046	0.994	0.91	1.96139e-76
Acss3	Adipocytes I	1.45848e-49	0.837481	0.902	0.528	4.08345e-45
Chpt1	Adipocytes I	1.67978e-58	0.834353	0.982	0.839	4.70305e-54
Acss2	Adipocytes I	4.99321e-40	0.828588	0.86	0.481	1.398e-35
Slc22a23	Adipocytes I	1.76554e-49	0.827629	0.741	0.291	4.94317e-45
Ebf3	Adipocytes I	1.61331e-42	0.826338	0.747	0.311	4.51696e-38
Ptpn4	Adipocytes I	1.83099e-48	0.824708	0.89	0.571	5.12641e-44
Lpin1	Adipocytes I	1.38523e-54	0.824434	0.896	0.466	3.87838e-50
Optn	Adipocytes I	7.1084e-49	0.824158	0.738	0.282	1.99021e-44
Fam214a	Adipocytes I	8.63875e-52	0.82265	0.909	0.539	2.41868e-47
Kcnk3	Adipocytes I	5.50354e-42	0.821335	0.753	0.306	1.54088e-37
Adrbk2	Adipocytes I	1.77273e-47	0.819679	0.762	0.285	4.9633e-43
Ankef1	Adipocytes I	1.117e-53	0.818503	0.881	0.394	3.12736e-49
Foxo1	Adipocytes I	6.95283e-34	0.817424	0.912	0.757	1.94665e-29
Cpeb3	Adipocytes I	6.74522e-53	0.816617	0.933	0.594	1.88853e-48
Cnst	Adipocytes I	1.07421e-43	0.813775	0.787	0.399	3.00758e-39
Itpk1	Adipocytes I	2.93258e-40	0.81125	0.683	0.276	8.21063e-36
Gys1	Adipocytes I	1.37575e-46	0.810604	0.793	0.348	3.85183e-42
Bcl6	Adipocytes I	5.93598e-45	0.806737	0.756	0.35	1.66195e-40
Aacs	Adipocytes I	4.21502e-42	0.805385	0.726	0.279	1.18012e-37
Sorcs2	Adipocytes I	2.65542e-33	0.800365	0.445	0.119	7.43465e-29
Abcd3	Adipocytes I	2.52984e-42	0.797156	0.845	0.514	7.08304e-38
Adck3	Adipocytes I	8.10335e-40	0.796617	0.652	0.225	2.26878e-35
Tmem120b	Adipocytes I	1.43605e-38	0.789402	0.756	0.338	4.02065e-34
Ogdh	Adipocytes I	1.7566e-59	0.788572	0.915	0.675	4.91812e-55
Gm20532	Adipocytes I	2.89101e-35	0.787715	0.713	0.31	8.09424e-31
Ahcyl1	Adipocytes I	1.11179e-51	0.784118	0.851	0.53	3.11278e-47
Dlat	Adipocytes I	1.3828e-48	0.776679	0.823	0.452	3.87157e-44
Sucla2	Adipocytes I	4.19545e-56	0.776407	0.829	0.456	1.17464e-51
Slc25a42	Adipocytes I	2.60176e-29	0.770163	0.509	0.144	7.2844e-25
Prkce	Adipocytes I	3.38779e-54	0.763113	0.985	0.861	9.48514e-50
Ces1d	Adipocytes I	2.08801e-50	0.762527	0.924	0.572	5.84602e-46
Slc25a20	Adipocytes I	7.1399e-42	0.75785	0.628	0.222	1.99903e-37
Ntrk2	Adipocytes I	3.77058e-33	0.757645	0.515	0.158	1.05569e-28
Gm16168	Adipocytes I	1.11982e-35	0.74624	0.604	0.223	3.13529e-31
Gucd1	Adipocytes I	7.3714e-39	0.745334	0.634	0.247	2.06384e-34
Rbm47	Adipocytes I	7.63011e-40	0.745308	0.823	0.419	2.13628e-35
Col27a1	Adipocytes I	4.29992e-32	0.738549	0.473	0.137	1.20389e-27
Ucp1	Adipocytes I	5.90505e-28	0.736919	0.494	0.177	1.6533e-23
Snrk	Adipocytes I	1.19626e-36	0.736101	0.838	0.571	3.34928e-32
Hsd17b12	Adipocytes I	6.46348e-38	0.719802	0.848	0.486	1.80964e-33
Adtrp	Adipocytes I	1.43958e-33	0.716749	0.497	0.126	4.03054e-29
Cd36	Adipocytes I	3.27627e-55	0.713834	0.966	0.82	9.1729e-51
Cecr2	Adipocytes I	1.5933e-35	0.706474	0.595	0.194	4.46093e-31
Gpat4	Adipocytes I	2.54993e-34	0.704794	0.695	0.328	7.13929e-30
Cidec	Adipocytes I	6.31896e-49	0.701592	0.89	0.455	1.76918e-44
Acadm	Adipocytes I	1.76217e-43	0.701135	0.857	0.561	4.93372e-39
Ddhd2	Adipocytes I	9.71415e-34	0.697853	0.747	0.387	2.71977e-29
Hadha	Adipocytes I	3.95992e-35	0.697124	0.832	0.522	1.1087e-30
Ophn1	Adipocytes I	2.79567e-36	0.693895	0.869	0.623	7.82732e-32
Ucp3	Adipocytes I	4.74167e-34	0.692135	0.476	0.103	1.32757e-29
Nfia	Adipocytes I	1.37185e-74	0.690077	1	0.999	3.84091e-70
4930556N13Rik	Adipocytes I	6.1176e-40	0.686256	0.457	0.088	1.71281e-35
Tob2	Adipocytes I	4.03454e-36	0.685131	0.756	0.39	1.12959e-31
Negr1	Adipocytes I	9.56853e-44	0.678754	0.966	0.775	2.679e-39
Atp1a2	Adipocytes I	1.02422e-34	0.675419	0.841	0.504	2.86761e-30
Pfkfb1	Adipocytes I	9.31606e-36	0.675087	0.744	0.293	2.60831e-31
Slc16a10	Adipocytes I	1.73072e-24	0.668106	0.695	0.424	4.84567e-20
Ywhag	Adipocytes I	4.55696e-38	0.667734	0.771	0.425	1.27586e-33
Lpl	Adipocytes I	3.22515e-52	0.666876	1	0.918	9.02978e-48
Clybl	Adipocytes I	1.32012e-31	0.664019	0.823	0.509	3.69608e-27
Car3	Adipocytes I	5.52496e-54	0.660694	1	0.969	1.54688e-49
4732471J01Rik	Adipocytes I	8.91166e-27	0.659164	0.713	0.376	2.49509e-22
Nrp1	Adipocytes I	2.50268e-37	0.658016	0.963	0.825	7.007e-33
Itpr2	Adipocytes I	2.92255e-42	0.657797	0.915	0.751	8.18255e-38
Noct	Adipocytes I	1.41521e-31	0.650049	0.546	0.184	3.9623e-27
Gtf2ird1	Adipocytes I	3.74758e-27	0.649149	0.619	0.29	1.04925e-22
Atl2	Adipocytes I	3.10945e-27	0.647803	0.762	0.467	8.70584e-23
Stau2	Adipocytes I	3.81866e-23	0.640487	0.662	0.37	1.06915e-18
Mtor	Adipocytes I	1.57856e-28	0.637103	0.68	0.374	4.41966e-24
Slc1a5	Adipocytes I	2.17383e-50	0.636611	0.976	0.737	6.0863e-46
Cs	Adipocytes I	2.34276e-27	0.636573	0.796	0.513	6.55925e-23
Klb	Adipocytes I	2.81944e-28	0.631898	0.399	0.095	7.89387e-24
Sorbs1	Adipocytes I	4.37531e-37	0.630247	0.973	0.803	1.225e-32
Dio2	Adipocytes I	2.65827e-21	0.628693	0.409	0.126	7.44264e-17
Ehhadh	Adipocytes I	5.11371e-12	0.627953	0.338	0.146	1.43174e-07
Cyth1	Adipocytes I	1.49715e-31	0.62599	0.832	0.54	4.19173e-27
Rasl12	Adipocytes I	8.49549e-32	0.625959	0.506	0.169	2.37857e-27
Nfyc	Adipocytes I	3.17045e-27	0.625107	0.817	0.542	8.87663e-23
Slc27a2	Adipocytes I	6.72643e-37	0.622758	0.402	0.06	1.88326e-32
4931406C07Rik	Adipocytes I	1.51741e-30	0.6226	0.659	0.287	4.24845e-26
Apmap	Adipocytes I	5.7739e-31	0.617932	0.552	0.202	1.61658e-26
Agmo	Adipocytes I	1.17605e-42	0.617657	0.936	0.649	3.29269e-38
Stx18	Adipocytes I	9.42437e-34	0.61648	0.716	0.402	2.63863e-29
Mecr	Adipocytes I	1.33198e-29	0.614459	0.625	0.264	3.72927e-25
Pex14	Adipocytes I	8.83436e-32	0.612796	0.805	0.459	2.47345e-27
Dcaf6	Adipocytes I	6.94176e-34	0.610847	0.89	0.678	1.94356e-29
Deptor	Adipocytes I	2.11128e-22	0.610572	0.723	0.387	5.91116e-18
Ank	Adipocytes I	3.18152e-21	0.609446	0.726	0.434	8.90761e-17
Cdo1	Adipocytes I	1.12339e-21	0.6065	0.762	0.477	3.14528e-17
Acyp2	Adipocytes I	3.35835e-22	0.606084	0.878	0.64	9.40271e-18
Slc1a3	Adipocytes I	1.28239e-43	0.605561	0.884	0.479	3.59042e-39
Ptp4a1	Adipocytes I	7.83183e-29	0.601191	0.54	0.216	2.19276e-24
Mme	Adipocytes I	5.18689e-25	0.6005	0.564	0.24	1.45222e-20
Hibch	Adipocytes I	4.99498e-24	0.600359	0.659	0.342	1.39849e-19
Crat	Adipocytes I	2.63962e-29	0.599973	0.662	0.296	7.3904e-25
Bckdhb	Adipocytes I	1.27604e-32	0.592416	0.869	0.535	3.57266e-28
Aspg	Adipocytes I	2.5988e-36	0.592215	0.424	0.083	7.27612e-32
Nampt	Adipocytes I	3.20433e-25	0.589205	0.701	0.414	8.97148e-21
Eno1	Adipocytes I	1.74724e-28	0.585238	0.476	0.152	4.89193e-24
Vgll4	Adipocytes I	1.34217e-24	0.582819	0.835	0.638	3.75781e-20
Lace1	Adipocytes I	5.04691e-26	0.582058	0.716	0.433	1.41303e-21
Park2	Adipocytes I	4.1752e-32	0.580284	0.966	0.807	1.16897e-27
Acss1	Adipocytes I	2.14171e-16	0.579414	0.5	0.226	5.99635e-12
Larp1b	Adipocytes I	3.99004e-24	0.57912	0.741	0.466	1.11713e-19
Rreb1	Adipocytes I	5.07672e-28	0.577251	0.912	0.752	1.42138e-23
Mtch2	Adipocytes I	6.86683e-29	0.575621	0.735	0.409	1.92258e-24
Pik3r1	Adipocytes I	4.15773e-21	0.573967	0.93	0.77	1.16408e-16
Tspan12	Adipocytes I	1.64903e-26	0.573835	0.756	0.397	4.61696e-22
Myo1b	Adipocytes I	8.15361e-15	0.572915	0.427	0.215	2.28285e-10
Lonp2	Adipocytes I	5.00667e-32	0.570162	0.909	0.637	1.40177e-27
Dgat1	Adipocytes I	6.81469e-25	0.568601	0.643	0.306	1.90798e-20
Fasn	Adipocytes I	4.53368e-33	0.561045	0.954	0.793	1.26934e-28
Tusc5	Adipocytes I	8.58731e-23	0.556526	0.476	0.169	2.40428e-18
Sycp3	Adipocytes I	1.06985e-22	0.556141	0.442	0.142	2.99538e-18
Gys2	Adipocytes I	1.73917e-32	0.555243	0.396	0.078	4.86932e-28
Myl1	Adipocytes I	6.4053e-23	0.552999	0.762	0.46	1.79335e-18
Thrsp	Adipocytes I	3.78194e-29	0.552535	0.905	0.67	1.05887e-24
Gm44079	Adipocytes I	1.34766e-23	0.54936	0.375	0.094	3.77318e-19
4930402H24Rik	Adipocytes I	2.56068e-34	0.546248	0.954	0.815	7.1694e-30
Irs1	Adipocytes I	5.34067e-21	0.545434	0.747	0.46	1.49528e-16
Fmo1	Adipocytes I	6.881e-19	0.545379	0.744	0.484	1.92654e-14
Shb	Adipocytes I	5.27563e-17	0.54475	0.732	0.465	1.47707e-12
Srrm2	Adipocytes I	2.2845e-42	0.543619	0.973	0.842	6.39615e-38
Slc25a19	Adipocytes I	1.5095e-27	0.541906	0.473	0.153	4.22628e-23
Cox10	Adipocytes I	3.78978e-23	0.53983	0.546	0.242	1.06106e-18
Agl	Adipocytes I	6.88316e-26	0.539656	0.655	0.35	1.92715e-21
Egln1	Adipocytes I	5.78128e-20	0.53773	0.613	0.341	1.61864e-15
Rnf150	Adipocytes I	4.45669e-21	0.537292	0.671	0.354	1.24778e-16
Gnas	Adipocytes I	1.02657e-19	0.5363	0.957	0.889	2.87418e-15
Nudt7	Adipocytes I	4.60351e-24	0.535979	0.619	0.276	1.28889e-19
Ebf1	Adipocytes I	1.85007e-27	0.535361	0.994	0.94	5.17984e-23
Acvr1c	Adipocytes I	1.21665e-24	0.534519	0.726	0.378	3.40639e-20
Mtss1	Adipocytes I	1.54516e-19	0.530742	0.893	0.691	4.32614e-15
Pgm2	Adipocytes I	6.1211e-19	0.529967	0.616	0.359	1.71379e-14
Tbc1d4	Adipocytes I	2.19925e-19	0.527038	0.845	0.572	6.15745e-15
Glul	Adipocytes I	1.96707e-25	0.526034	0.854	0.609	5.5074e-21
Lamb1	Adipocytes I	7.44986e-19	0.522776	0.643	0.362	2.08581e-14
Acsl5	Adipocytes I	3.73468e-14	0.521987	0.399	0.198	1.04564e-09
2810004N23Rik	Adipocytes I	7.47403e-22	0.52078	0.494	0.226	2.09258e-17
Mpc2	Adipocytes I	3.3438e-24	0.519628	0.799	0.49	9.36198e-20
Epb41	Adipocytes I	9.80269e-27	0.518036	0.887	0.644	2.74456e-22
Rgs2	Adipocytes I	8.14361e-21	0.517534	0.491	0.199	2.28005e-16
Nedd4l	Adipocytes I	2.88919e-19	0.516832	0.912	0.783	8.08915e-15
Mgll	Adipocytes I	9.04047e-18	0.515989	0.814	0.575	2.53115e-13
Atxn2	Adipocytes I	8.49469e-31	0.514402	0.881	0.697	2.37834e-26
Erbb4	Adipocytes I	3.22968e-22	0.51415	0.918	0.668	9.04246e-18
Ppp2r4	Adipocytes I	1.00244e-18	0.513317	0.598	0.318	2.80663e-14
Stim1	Adipocytes I	1.53334e-24	0.512608	0.866	0.629	4.29304e-20
Tmem135	Adipocytes I	5.25719e-34	0.511229	0.918	0.78	1.47191e-29
Plbd1	Adipocytes I	6.60153e-27	0.510625	0.412	0.123	1.8483e-22
Sh3pxd2a	Adipocytes I	3.53041e-18	0.50885	0.701	0.468	9.88446e-14
Agpat2	Adipocytes I	1.71454e-20	0.507121	0.68	0.368	4.80038e-16
Vps13d	Adipocytes I	3.23845e-23	0.506288	0.89	0.677	9.06701e-19
Ccdc58	Adipocytes I	1.46913e-28	0.504182	0.549	0.256	4.11327e-24
D5Ertd579e	Adipocytes I	1.07819e-25	0.503971	0.887	0.695	3.01873e-21
Tmem132b	Adipocytes I	2.43526e-19	0.503811	0.29	0.057	6.81824e-15
Dpf3	Adipocytes I	1.32882e-17	0.503169	0.628	0.328	3.72044e-13
Acadl	Adipocytes I	6.85786e-23	0.502199	0.893	0.661	1.92006e-18
Luc7l2	Adipocytes I	5.9645e-44	0.499727	1	0.954	1.66994e-39
Pde8a	Adipocytes I	7.88104e-18	0.497928	0.793	0.572	2.20653e-13
Dgkd	Adipocytes I	1.34581e-22	0.49703	0.762	0.46	3.76799e-18
Poln	Adipocytes I	1.13906e-21	0.495118	0.341	0.082	3.18915e-17
Dot1l	Adipocytes I	1.14233e-24	0.494371	0.53	0.245	3.19828e-20
Dcun1d3	Adipocytes I	1.20632e-16	0.493748	0.701	0.508	3.37744e-12
Tfrc	Adipocytes I	5.31539e-18	0.492739	0.384	0.123	1.4882e-13
Pkn1	Adipocytes I	4.55126e-21	0.492389	0.671	0.373	1.27426e-16
Ankrd17	Adipocytes I	9.08701e-27	0.491525	0.948	0.866	2.54418e-22
Etfa	Adipocytes I	2.64253e-25	0.49121	0.841	0.616	7.39855e-21
Faf1	Adipocytes I	3.63851e-30	0.488167	0.927	0.768	1.01871e-25
Etfdh	Adipocytes I	1.20482e-19	0.487983	0.503	0.259	3.37326e-15
Tob1	Adipocytes I	2.33148e-22	0.485139	0.601	0.315	6.52767e-18
Ptprm	Adipocytes I	1.25377e-32	0.483089	0.991	0.906	3.51029e-28
Eif4g1	Adipocytes I	1.33617e-20	0.482155	0.884	0.663	3.741e-16
Dusp10	Adipocytes I	1.27767e-17	0.481681	0.341	0.117	3.57723e-13
Adhfe1	Adipocytes I	2.31232e-18	0.478961	0.543	0.248	6.47402e-14
Ephx2	Adipocytes I	1.74171e-15	0.478958	0.573	0.318	4.87645e-11
Dnajc15	Adipocytes I	1.08433e-20	0.478156	0.537	0.266	3.03591e-16
Tnfaip8	Adipocytes I	1.40742e-15	0.477774	0.756	0.567	3.94049e-11
Hibadh	Adipocytes I	4.09146e-20	0.477272	0.793	0.57	1.14553e-15
Inca1	Adipocytes I	8.623e-22	0.476597	0.375	0.117	2.41427e-17
Cluh	Adipocytes I	1.21522e-19	0.475749	0.512	0.24	3.40238e-15
Dlst	Adipocytes I	1.25119e-21	0.474913	0.707	0.433	3.50308e-17
Esrra	Adipocytes I	3.38441e-25	0.474189	0.564	0.284	9.47567e-21
G0s2	Adipocytes I	5.45461e-14	0.47336	0.546	0.27	1.52718e-09
Snx10	Adipocytes I	2.94193e-18	0.470956	0.637	0.372	8.23682e-14
Afg3l2	Adipocytes I	3.14264e-15	0.469077	0.549	0.288	8.79876e-11
Bbof1	Adipocytes I	6.21723e-25	0.467192	0.384	0.101	1.7407e-20
5730508B09Rik	Adipocytes I	5.21354e-17	0.466701	0.436	0.152	1.45969e-12
Timm23	Adipocytes I	1.28002e-20	0.466687	0.515	0.243	3.5838e-16
Caprin1	Adipocytes I	6.23009e-20	0.465983	0.793	0.576	1.7443e-15
Rnf24	Adipocytes I	2.71733e-12	0.465929	0.476	0.221	7.60798e-08
Atf2	Adipocytes I	9.0948e-23	0.464878	0.777	0.573	2.54636e-18
Slc7a6	Adipocytes I	1.16209e-13	0.461685	0.485	0.226	3.25361e-09
Osbpl11	Adipocytes I	8.68611e-21	0.461499	0.735	0.47	2.43194e-16
Nadk	Adipocytes I	6.26753e-15	0.461115	0.701	0.428	1.75478e-10
Ddo	Adipocytes I	3.70716e-16	0.460253	0.515	0.233	1.03793e-11
Sirt3	Adipocytes I	2.94113e-19	0.457957	0.39	0.137	8.23457e-15
Hivep1	Adipocytes I	2.0573e-17	0.457195	0.634	0.413	5.76002e-13
Idh3a	Adipocytes I	1.56358e-19	0.456452	0.649	0.362	4.37772e-15
Sipa1l1	Adipocytes I	1.35724e-17	0.456184	0.735	0.557	3.80001e-13
Cdip1	Adipocytes I	2.10366e-21	0.454657	0.732	0.454	5.88983e-17
Aco1	Adipocytes I	1.59163e-20	0.454594	0.631	0.324	4.45626e-16
Aifm2	Adipocytes I	4.519e-17	0.453943	0.512	0.246	1.26523e-12
Lrpprc	Adipocytes I	7.44008e-17	0.453024	0.567	0.322	2.08307e-12
Pcca	Adipocytes I	1.72902e-15	0.451052	0.774	0.536	4.84091e-11
Itpr1	Adipocytes I	2.0764e-30	0.451047	0.973	0.902	5.8135e-26
Cat	Adipocytes I	6.29472e-22	0.450927	0.662	0.403	1.7624e-17
Sfxn5	Adipocytes I	1.964e-13	0.449867	0.454	0.224	5.49882e-09
Dnajc11	Adipocytes I	2.44416e-13	0.447708	0.537	0.278	6.84317e-09
Acat1	Adipocytes I	4.01643e-16	0.447429	0.738	0.499	1.12452e-11
R3hdm1	Adipocytes I	1.56849e-19	0.447122	0.832	0.652	4.39145e-15
Pcyt2	Adipocytes I	7.62291e-18	0.446819	0.448	0.197	2.13426e-13
Lrrc8d	Adipocytes I	6.55263e-13	0.445351	0.561	0.335	1.83461e-08
Atad3a	Adipocytes I	4.05164e-19	0.444694	0.436	0.164	1.13438e-14
Dag1	Adipocytes I	4.10993e-14	0.442376	0.793	0.556	1.1507e-09
Uqcc1	Adipocytes I	2.53581e-14	0.441845	0.604	0.376	7.09975e-10
Ttc25	Adipocytes I	5.35761e-20	0.439854	0.271	0.064	1.50002e-15
Por	Adipocytes I	4.49083e-23	0.439031	0.878	0.63	1.25734e-18
Pus10	Adipocytes I	3.47372e-12	0.438856	0.567	0.322	9.72573e-08
Fry	Adipocytes I	4.53827e-17	0.438272	0.942	0.78	1.27063e-12
Tmeff1	Adipocytes I	5.46491e-16	0.437707	0.311	0.102	1.53007e-11
Tmem245	Adipocytes I	3.09777e-18	0.435943	0.753	0.516	8.67313e-14
Rmnd1	Adipocytes I	1.21051e-13	0.435926	0.476	0.24	3.38918e-09
Fam234a	Adipocytes I	3.21812e-18	0.434996	0.476	0.22	9.0101e-14
Abca1	Adipocytes I	9.69313e-17	0.434904	0.86	0.637	2.71388e-12
Cmtm4	Adipocytes I	1.81526e-14	0.434676	0.436	0.192	5.08235e-10
March5	Adipocytes I	2.05911e-18	0.433536	0.57	0.335	5.7651e-14
Adck1	Adipocytes I	4.13954e-14	0.433132	0.476	0.22	1.15899e-09
Hadhb	Adipocytes I	6.46212e-19	0.432648	0.799	0.546	1.80926e-14
Gm3289	Adipocytes I	1.30251e-22	0.430364	0.369	0.114	3.64678e-18
Gphn	Adipocytes I	4.56502e-31	0.42933	1	0.972	1.27811e-26
Qk	Adipocytes I	1.84468e-19	0.429144	0.979	0.902	5.16474e-15
Pex13	Adipocytes I	2.08068e-19	0.428512	0.576	0.328	5.8255e-15
Nudt13	Adipocytes I	1.9176e-19	0.426201	0.524	0.25	5.36891e-15
Rmdn1	Adipocytes I	9.7034e-15	0.425714	0.625	0.432	2.71676e-10
Hivep2	Adipocytes I	1.51346e-22	0.423711	0.982	0.921	4.23739e-18
Rbpms2	Adipocytes I	9.41597e-18	0.423688	0.381	0.141	2.63628e-13
Med12l	Adipocytes I	8.33769e-11	0.423614	0.494	0.27	2.33439e-06
Mical3	Adipocytes I	1.85889e-19	0.422835	0.884	0.698	5.20452e-15
Ptger3	Adipocytes I	6.29792e-09	0.422603	0.436	0.271	0.000176329
Chkb	Adipocytes I	1.37842e-16	0.421013	0.439	0.176	3.85929e-12
Dagla	Adipocytes I	2.82237e-16	0.420853	0.39	0.165	7.90208e-12
Lctl	Adipocytes I	2.85552e-11	0.420359	0.332	0.107	7.99489e-07
Pald1	Adipocytes I	1.06068e-14	0.419962	0.549	0.285	2.96969e-10
Gpam	Adipocytes I	7.74925e-20	0.419892	0.53	0.249	2.16964e-15
Ptgr2	Adipocytes I	6.3376e-14	0.419214	0.506	0.277	1.7744e-09
Pon3	Adipocytes I	4.59853e-15	0.417465	0.527	0.312	1.2875e-10
Adcy6	Adipocytes I	3.5664e-17	0.415595	0.488	0.25	9.9852e-13
Zfhx4	Adipocytes I	2.53001e-13	0.41431	0.677	0.45	7.08353e-09
Jarid2	Adipocytes I	1.0892e-14	0.41306	0.854	0.679	3.04955e-10
Sort1	Adipocytes I	2.93071e-14	0.41292	0.549	0.299	8.20539e-10
Scarf1	Adipocytes I	4.19657e-14	0.412897	0.421	0.191	1.17496e-09
Ric8b	Adipocytes I	1.54874e-18	0.41076	0.631	0.415	4.33615e-14
Ppip5k1	Adipocytes I	1.32088e-14	0.410603	0.576	0.329	3.69821e-10
Lpcat3	Adipocytes I	4.86487e-15	0.410045	0.613	0.362	1.36207e-10
Galm	Adipocytes I	4.30905e-10	0.409852	0.409	0.179	1.20645e-05
Arhgap26	Adipocytes I	3.423e-15	0.409834	0.918	0.809	9.58371e-11
Ormdl3	Adipocytes I	1.08818e-18	0.409756	0.485	0.193	3.04669e-14
Srebf1	Adipocytes I	1.98014e-15	0.406078	0.448	0.221	5.54398e-11
Aox1	Adipocytes I	1.23743e-12	0.403994	0.64	0.407	3.46456e-08
Eci1	Adipocytes I	2.19416e-12	0.403953	0.491	0.232	6.14322e-08
Supt3	Adipocytes I	2.43285e-12	0.40283	0.683	0.501	6.8115e-08
Flcn	Adipocytes I	4.31041e-14	0.400622	0.381	0.145	1.20683e-09
Chd9	Adipocytes I	1.61891e-20	0.40004	0.97	0.891	4.53262e-16
Fggy	Adipocytes I	6.19431e-12	0.399615	0.549	0.305	1.73428e-07
Hsd17b4	Adipocytes I	1.46448e-12	0.396183	0.582	0.359	4.10026e-08
Msra	Adipocytes I	8.92344e-11	0.396077	0.671	0.441	2.49839e-06
Nol4l	Adipocytes I	3.1884e-13	0.395181	0.351	0.138	8.92689e-09
Baz2a	Adipocytes I	1.0675e-15	0.395121	0.646	0.416	2.98878e-11
Mrap	Adipocytes I	1.36194e-15	0.394805	0.466	0.216	3.81316e-11
Stat5a	Adipocytes I	1.00037e-12	0.394285	0.448	0.218	2.80084e-08
Kit	Adipocytes I	3.60441e-14	0.392474	0.247	0.074	1.00916e-09
Tmed5	Adipocytes I	2.91181e-10	0.392396	0.555	0.356	8.15247e-06
Urgcp	Adipocytes I	9.0386e-15	0.390886	0.677	0.473	2.53063e-10
Larp4	Adipocytes I	2.90242e-11	0.389844	0.659	0.44	8.1262e-07
Sox5	Adipocytes I	6.4785e-24	0.389684	0.994	0.96	1.81385e-19
Slc25a17	Adipocytes I	4.40602e-12	0.38882	0.466	0.208	1.2336e-07
Tmem45b	Adipocytes I	7.12284e-18	0.388524	0.604	0.299	1.99425e-13
Plin4	Adipocytes I	2.44968e-15	0.3885	0.628	0.347	6.85863e-11
Acat2	Adipocytes I	2.67777e-14	0.387467	0.354	0.135	7.49722e-10
Hmgcs1	Adipocytes I	5.41688e-14	0.387421	0.39	0.184	1.51662e-09
BB365896	Adipocytes I	4.05305e-21	0.387148	0.305	0.055	1.13477e-16
Csad	Adipocytes I	2.34871e-13	0.386327	0.466	0.231	6.57593e-09
Ifrd1	Adipocytes I	2.39814e-13	0.386065	0.71	0.475	6.71432e-09
Col4a2	Adipocytes I	3.58885e-11	0.38543	0.613	0.415	1.00481e-06
N4bp2l1	Adipocytes I	5.00792e-12	0.385225	0.448	0.229	1.40212e-07
Slmap	Adipocytes I	2.25256e-23	0.384853	0.857	0.718	6.30671e-19
Bcl2l13	Adipocytes I	3.47762e-12	0.384487	0.524	0.275	9.73665e-08
F3	Adipocytes I	6.94341e-09	0.384365	0.341	0.183	0.000194401
Chd4	Adipocytes I	1.10784e-11	0.383482	0.744	0.547	3.10174e-07
Timm9	Adipocytes I	5.3266e-13	0.379644	0.451	0.228	1.49134e-08
Fdft1	Adipocytes I	1.4295e-12	0.37886	0.332	0.135	4.00231e-08
Vldlr	Adipocytes I	8.8605e-09	0.378236	0.457	0.245	0.000248076
Slc22a5	Adipocytes I	1.45277e-12	0.378004	0.402	0.215	4.06745e-08
Spata17	Adipocytes I	1.55749e-16	0.376523	0.287	0.059	4.36067e-12
Nabp1	Adipocytes I	1.23716e-11	0.375459	0.409	0.195	3.46381e-07
Nrp2	Adipocytes I	1.86023e-14	0.374018	0.729	0.531	5.20828e-10
Abhd15	Adipocytes I	6.53373e-13	0.373589	0.375	0.159	1.82931e-08
Arl4a	Adipocytes I	5.59945e-12	0.373559	0.534	0.309	1.56774e-07
2700097O09Rik	Adipocytes I	5.9728e-11	0.372484	0.473	0.263	1.67226e-06
Sgpl1	Adipocytes I	1.72272e-09	0.371805	0.415	0.244	4.82326e-05
Atxn1	Adipocytes I	8.41295e-13	0.370741	0.976	0.924	2.35546e-08
Acaa2	Adipocytes I	2.34456e-13	0.370077	0.665	0.446	6.5643e-09
Mtx2	Adipocytes I	6.20432e-12	0.369215	0.527	0.314	1.73709e-07
Insr	Adipocytes I	8.11976e-22	0.368956	0.933	0.801	2.27337e-17
Ahcyl2	Adipocytes I	1.29085e-13	0.368863	0.765	0.543	3.61412e-09
Kansl1l	Adipocytes I	9.03762e-09	0.366742	0.744	0.646	0.000253035
Pmepa1	Adipocytes I	4.3412e-12	0.36565	0.649	0.448	1.21545e-07
Vps13c	Adipocytes I	1.30958e-08	0.365318	0.646	0.463	0.000366656
Lin52	Adipocytes I	5.20798e-11	0.365209	0.683	0.452	1.45813e-06
St3gal3	Adipocytes I	2.32117e-13	0.364092	0.607	0.378	6.4988e-09
Wipi2	Adipocytes I	1.68874e-08	0.363938	0.427	0.24	0.000472812
Golgb1	Adipocytes I	2.54831e-13	0.363147	0.738	0.581	7.13477e-09
Ciapin1	Adipocytes I	3.44973e-14	0.363036	0.351	0.152	9.65855e-10
Mbnl2	Adipocytes I	7.53773e-22	0.3621	0.979	0.963	2.11041e-17
Ybx2	Adipocytes I	7.59317e-18	0.361103	0.253	0.051	2.12594e-13
Tmem110	Adipocytes I	6.08929e-09	0.360736	0.503	0.315	0.000170488
Adrb3	Adipocytes I	1.02711e-13	0.360654	0.46	0.202	2.87571e-09
Bckdha	Adipocytes I	1.95666e-09	0.35957	0.527	0.314	5.47824e-05
Chp1	Adipocytes I	8.41987e-10	0.359075	0.637	0.437	2.3574e-05
Ubac1	Adipocytes I	1.62499e-11	0.358559	0.427	0.21	4.54964e-07
Arfgef2	Adipocytes I	3.39958e-12	0.357961	0.601	0.432	9.51815e-08
Suclg1	Adipocytes I	2.24647e-12	0.35783	0.555	0.351	6.28968e-08
Slc2a4	Adipocytes I	5.25983e-10	0.357473	0.39	0.16	1.47265e-05
Clstn3	Adipocytes I	4.13581e-18	0.357362	0.265	0.068	1.15794e-13
Ppm1b	Adipocytes I	6.97893e-13	0.357276	0.665	0.437	1.95396e-08
Ccnl1	Adipocytes I	1.98969e-16	0.356307	0.771	0.612	5.57072e-12
Apoo	Adipocytes I	1.12169e-14	0.356249	0.345	0.129	3.14051e-10
Palmd	Adipocytes I	7.43249e-13	0.356026	0.875	0.733	2.08095e-08
Ltbp2	Adipocytes I	2.36767e-16	0.355924	0.284	0.071	6.629e-12
Cpped1	Adipocytes I	1.59833e-10	0.355868	0.619	0.403	4.47501e-06
Ifi27	Adipocytes I	1.12434e-10	0.355416	0.607	0.412	3.14792e-06
Irs2	Adipocytes I	1.44818e-09	0.355219	0.29	0.154	4.05461e-05
Fbxo21	Adipocytes I	1.26409e-07	0.354702	0.369	0.22	0.0035392
Aspa	Adipocytes I	2.76157e-11	0.353757	0.384	0.181	7.73185e-07
Tomm40	Adipocytes I	1.11695e-10	0.352932	0.442	0.228	3.12725e-06
Dhdh	Adipocytes I	8.40538e-14	0.352462	0.366	0.161	2.35334e-09
Atg10	Adipocytes I	7.73335e-12	0.352245	0.744	0.541	2.16518e-07
Mettl24	Adipocytes I	3.0848e-10	0.350866	0.293	0.134	8.63681e-06
Insig1	Adipocytes I	5.25992e-11	0.350477	0.433	0.239	1.47267e-06
Kif16b	Adipocytes I	5.83333e-10	0.350392	0.652	0.456	1.63322e-05
Adipoq	Adipocytes I	2.10021e-11	0.350306	0.619	0.402	5.88018e-07
Cyb5b	Adipocytes I	6.42443e-12	0.349873	0.616	0.397	1.79871e-07
Ndufs4	Adipocytes I	1.08626e-09	0.349599	0.771	0.591	3.0413e-05
Ivns1abp	Adipocytes I	3.3948e-10	0.349448	0.527	0.333	9.50475e-06
Scd1	Adipocytes I	1.83307e-24	0.348601	1	0.998	5.13224e-20
Comt	Adipocytes I	1.95868e-10	0.347749	0.671	0.459	5.4839e-06
Taf1d	Adipocytes I	9.87718e-16	0.347106	0.427	0.22	2.76541e-11
Herc3	Adipocytes I	5.01928e-11	0.345935	0.387	0.215	1.4053e-06
Sbno2	Adipocytes I	1.85826e-08	0.345558	0.485	0.294	0.000520276
Plgrkt	Adipocytes I	1.73329e-10	0.344359	0.466	0.284	4.85288e-06
Adcy9	Adipocytes I	1.88035e-13	0.343916	0.735	0.605	5.26461e-09
Nmnat3	Adipocytes I	9.05838e-09	0.343757	0.454	0.297	0.000253617
Bfar	Adipocytes I	9.31484e-13	0.343565	0.534	0.328	2.60797e-08
Gm26542	Adipocytes I	2.97245e-10	0.343397	0.317	0.132	8.32227e-06
Cd274	Adipocytes I	7.66643e-13	0.342415	0.277	0.096	2.14645e-08
Atrn	Adipocytes I	9.90166e-10	0.34228	0.689	0.518	2.77227e-05
Acsl3	Adipocytes I	2.99931e-12	0.341474	0.317	0.127	8.39746e-08
Prpf4b	Adipocytes I	3.31858e-12	0.340529	0.68	0.528	9.29135e-08
Ell2	Adipocytes I	5.9874e-08	0.340046	0.53	0.335	0.00167635
Clec16a	Adipocytes I	8.8549e-09	0.3397	0.564	0.39	0.000247919
Rsrp1	Adipocytes I	5.45535e-16	0.339134	0.957	0.846	1.52739e-11
Gm30173	Adipocytes I	2.50255e-17	0.338213	0.198	0.048	7.00663e-13
Arhgef28	Adipocytes I	7.5624e-10	0.338053	0.607	0.365	2.11732e-05
C330007P06Rik	Adipocytes I	1.15626e-11	0.338047	0.454	0.25	3.2373e-07
Zfp827	Adipocytes I	6.02553e-07	0.337429	0.402	0.246	0.0168703
Lrba	Adipocytes I	7.32065e-13	0.33736	0.829	0.724	2.04963e-08
Hipk2	Adipocytes I	5.0519e-11	0.335868	0.793	0.595	1.41443e-06
Idh1	Adipocytes I	6.44393e-12	0.335781	0.53	0.296	1.80417e-07
Coq3	Adipocytes I	2.44398e-13	0.33559	0.424	0.216	6.84265e-09
Mif4gd	Adipocytes I	2.92717e-13	0.334319	0.372	0.168	8.19548e-09
Scp2	Adipocytes I	4.90055e-10	0.334316	0.329	0.141	1.37206e-05
Macrod1	Adipocytes I	1.5465e-08	0.33375	0.357	0.223	0.000432988
Kif1b	Adipocytes I	4.22742e-11	0.333041	0.89	0.759	1.18359e-06
Mapt	Adipocytes I	7.81837e-07	0.332641	0.296	0.15	0.0218899
Acad10	Adipocytes I	7.06144e-11	0.331852	0.354	0.16	1.97706e-06
Arel1	Adipocytes I	1.26183e-08	0.331736	0.473	0.277	0.000353286
Vipas39	Adipocytes I	1.85402e-11	0.33096	0.335	0.153	5.19088e-07
Srsf11	Adipocytes I	3.55589e-10	0.330863	0.768	0.621	9.95578e-06
Desi1	Adipocytes I	5.05621e-10	0.330815	0.39	0.2	1.41564e-05
Cblb	Adipocytes I	1.72522e-13	0.330638	0.845	0.69	4.83026e-09
Hsdl2	Adipocytes I	2.42478e-09	0.330125	0.381	0.186	6.78891e-05
Ghr	Adipocytes I	7.87247e-21	0.329535	0.997	0.987	2.20414e-16
Sgcd	Adipocytes I	2.34125e-16	0.329492	0.985	0.895	6.55504e-12
RP24-127M20.8	Adipocytes I	5.00033e-13	0.328896	0.585	0.403	1.39999e-08
Kif21a	Adipocytes I	2.08949e-11	0.328258	0.448	0.242	5.85016e-07
Entpd5	Adipocytes I	3.4137e-10	0.327999	0.372	0.197	9.55768e-06
Cav1	Adipocytes I	7.25788e-10	0.327376	0.924	0.818	2.03206e-05
Lzic	Adipocytes I	5.74204e-11	0.32726	0.302	0.108	1.60766e-06
Vkorc1l1	Adipocytes I	5.04279e-11	0.327213	0.671	0.448	1.41188e-06
Letmd1	Adipocytes I	3.06373e-14	0.326914	0.296	0.114	8.57784e-10
Prkaca	Adipocytes I	2.98851e-08	0.326569	0.421	0.242	0.000836723
Fabp4	Adipocytes I	2.12708e-22	0.326211	1	0.987	5.95539e-18
Rptor	Adipocytes I	7.45598e-12	0.32573	0.79	0.608	2.08753e-07
Kcmf1	Adipocytes I	7.35639e-08	0.32496	0.784	0.625	0.00205964
Cpt2	Adipocytes I	3.88118e-10	0.324687	0.384	0.2	1.08665e-05
Slc20a2	Adipocytes I	1.68032e-08	0.322402	0.537	0.35	0.000470456
Ddit3	Adipocytes I	1.94116e-06	0.322377	0.412	0.216	0.0543486
Alas1	Adipocytes I	4.04589e-11	0.321204	0.439	0.235	1.13277e-06
Safb2	Adipocytes I	8.13587e-13	0.321119	0.668	0.412	2.27788e-08
Sec61a2	Adipocytes I	1.20809e-12	0.321045	0.515	0.289	3.38242e-08
Slc25a26	Adipocytes I	1.57681e-12	0.320789	0.43	0.234	4.41476e-08
Ganc	Adipocytes I	6.77953e-08	0.320273	0.341	0.169	0.00189813
Usp33	Adipocytes I	3.53265e-09	0.320183	0.692	0.504	9.89071e-05
Esr1	Adipocytes I	1.25766e-10	0.319402	0.811	0.649	3.52119e-06
Uqcrc2	Adipocytes I	7.31508e-09	0.318808	0.646	0.461	0.000204808
Ehmt1	Adipocytes I	8.65766e-14	0.317413	0.817	0.676	2.42397e-09
Pdpr	Adipocytes I	3.22222e-08	0.317165	0.409	0.236	0.000902158
Mcur1	Adipocytes I	2.66738e-09	0.31688	0.39	0.187	7.46812e-05
Gstz1	Adipocytes I	2.58048e-07	0.31653	0.491	0.297	0.00722482
Ap3s1	Adipocytes I	7.78413e-10	0.316085	0.637	0.443	2.1794e-05
Coq9	Adipocytes I	7.82625e-10	0.315855	0.448	0.229	2.19119e-05
Pex5	Adipocytes I	1.48482e-10	0.31543	0.357	0.157	4.15719e-06
Smg5	Adipocytes I	9.16036e-11	0.315309	0.384	0.204	2.56472e-06
Pmm2	Adipocytes I	8.85082e-11	0.315098	0.399	0.212	2.47805e-06
Tex2	Adipocytes I	5.33245e-09	0.315068	0.543	0.391	0.000149298
Ddhd1	Adipocytes I	1.1208e-09	0.313692	0.494	0.352	3.13802e-05
Kctd1	Adipocytes I	2.62431e-08	0.313113	0.317	0.146	0.000734753
Phka2	Adipocytes I	3.8634e-08	0.312918	0.567	0.367	0.00108168
Angptl4	Adipocytes I	1.40221e-11	0.311755	0.259	0.097	3.92591e-07
Cds1	Adipocytes I	1.24119e-12	0.311709	0.28	0.095	3.4751e-08
Ndufs1	Adipocytes I	6.5167e-09	0.311709	0.701	0.517	0.000182455
Ikzf2	Adipocytes I	1.7398e-09	0.311115	0.558	0.397	4.87109e-05
Tsc22d3	Adipocytes I	1.33094e-07	0.310195	0.735	0.614	0.00372637
Dnm1l	Adipocytes I	5.67303e-06	0.309983	0.585	0.408	0.158834
Mbtd1	Adipocytes I	5.80973e-14	0.30956	0.784	0.622	1.62661e-09
Ufd1l	Adipocytes I	5.27613e-12	0.309438	0.448	0.269	1.47721e-07
Myo5c	Adipocytes I	2.27313e-15	0.309245	0.216	0.04	6.3643e-11
Sfmbt1	Adipocytes I	1.37874e-06	0.308639	0.54	0.365	0.0386021
Akt2	Adipocytes I	5.91611e-08	0.308507	0.576	0.42	0.00165639
Trit1	Adipocytes I	3.17581e-07	0.308087	0.384	0.209	0.00889164
Gm10032	Adipocytes I	1.62951e-14	0.30763	0.162	0.029	4.5623e-10
Me1	Adipocytes I	1.2871e-08	0.307066	0.811	0.644	0.000360361
Srl	Adipocytes I	6.81234e-09	0.306223	0.53	0.307	0.000190732
Ccdc69	Adipocytes I	1.68724e-09	0.305555	0.244	0.095	4.72392e-05
Abhd18	Adipocytes I	4.09764e-08	0.305387	0.561	0.343	0.00114726
Baz1a	Adipocytes I	9.20941e-10	0.304853	0.5	0.314	2.57845e-05
Gprc5b	Adipocytes I	1.07129e-08	0.304811	0.366	0.178	0.00029994
Ackr4	Adipocytes I	2.82039e-08	0.304789	0.259	0.094	0.000789654
Oxr1	Adipocytes I	1.93714e-08	0.303399	0.689	0.549	0.000542362
Pdhb	Adipocytes I	1.78256e-10	0.301834	0.576	0.364	4.9908e-06
Sdhb	Adipocytes I	3.36447e-08	0.301551	0.512	0.312	0.000941984
Tmem57	Adipocytes I	8.37313e-07	0.300842	0.631	0.457	0.0234431
Decr1	Adipocytes I	1.80977e-07	0.300484	0.43	0.264	0.00506698
Mef2d	Adipocytes I	2.62366e-07	0.300327	0.689	0.494	0.00734573
Lactb2	Adipocytes I	2.60961e-07	0.300104	0.506	0.315	0.0073064
Ankrd28	Adipocytes I	3.11652e-08	0.300047	0.555	0.401	0.000872563
Stard7	Adipocytes I	2.87289e-06	0.298872	0.451	0.282	0.0804352
Phtf2	Adipocytes I	1.42842e-07	0.298002	0.442	0.262	0.0039993
Pag1	Adipocytes I	2.03808e-06	0.296846	0.543	0.364	0.0570623
Dlc1	Adipocytes I	1.90021e-11	0.296668	0.997	0.967	5.3202e-07
Idh3b	Adipocytes I	2.29736e-09	0.295947	0.473	0.264	6.43214e-05
Cd1d1	Adipocytes I	7.74273e-10	0.294697	0.311	0.126	2.16781e-05
Clk4	Adipocytes I	4.5279e-08	0.294678	0.585	0.412	0.00126772
Rhot1	Adipocytes I	9.62081e-08	0.294652	0.622	0.454	0.00269364
Plin5	Adipocytes I	2.10642e-13	0.294155	0.268	0.086	5.89755e-09
Mfsd7b	Adipocytes I	2.74457e-12	0.292688	0.308	0.126	7.68425e-08
Ube2k	Adipocytes I	1.01452e-08	0.291865	0.848	0.73	0.000284045
Abhd6	Adipocytes I	2.27425e-06	0.291781	0.354	0.211	0.0636745
Gm15581	Adipocytes I	9.11638e-09	0.291654	0.323	0.171	0.000255241
Ccs	Adipocytes I	3.2549e-09	0.291404	0.387	0.204	9.11308e-05
Rps6ka5	Adipocytes I	7.51411e-10	0.291237	0.814	0.673	2.1038e-05
Slc22a3	Adipocytes I	2.85482e-09	0.290367	0.256	0.11	7.99293e-05
Ldlrad3	Adipocytes I	6.72713e-09	0.29032	0.655	0.462	0.000188346
Ppa1	Adipocytes I	4.75668e-08	0.290142	0.36	0.218	0.00133178
Mmd	Adipocytes I	1.16802e-08	0.290064	0.613	0.466	0.000327023
Snrnp70	Adipocytes I	1.1594e-09	0.289451	0.805	0.629	3.24609e-05
Echdc1	Adipocytes I	9.83999e-08	0.289393	0.534	0.352	0.002755
Impdh1	Adipocytes I	1.98451e-12	0.289196	0.235	0.076	5.55623e-08
Uty	Adipocytes I	1.36487e-06	0.28914	0.78	0.664	0.0382137
2810474O19Rik	Adipocytes I	2.46209e-05	0.289111	0.674	0.555	0.689336
Syt12	Adipocytes I	3.30678e-11	0.288493	0.247	0.077	9.25832e-07
Kansl3	Adipocytes I	3.13827e-08	0.288435	0.479	0.314	0.000878653
Hsd11b1	Adipocytes I	2.8763e-06	0.288331	0.284	0.142	0.0805308
March3	Adipocytes I	7.27931e-08	0.288175	0.924	0.895	0.00203806
Chd3	Adipocytes I	1.74192e-07	0.287322	0.424	0.253	0.00487703
Opa1	Adipocytes I	3.2909e-08	0.286556	0.622	0.44	0.000921386
Lgr4	Adipocytes I	1.69518e-08	0.285862	0.439	0.257	0.000474617
Ndufv2	Adipocytes I	2.10465e-06	0.284663	0.546	0.369	0.058926
P2rx5	Adipocytes I	4.87549e-10	0.284623	0.21	0.056	1.36504e-05
Phrf1	Adipocytes I	1.49226e-07	0.284512	0.454	0.309	0.00417803
Adora1	Adipocytes I	1.36723e-07	0.28442	0.241	0.099	0.00382798
Trip11	Adipocytes I	2.47748e-06	0.284191	0.817	0.633	0.0693644
Cog4	Adipocytes I	7.38738e-06	0.282614	0.555	0.38	0.206832
Uhrf1bp1	Adipocytes I	4.51382e-08	0.282357	0.256	0.1	0.00126378
Ubr3	Adipocytes I	1.61118e-09	0.282057	0.835	0.724	4.51099e-05
Safb	Adipocytes I	8.19721e-08	0.281391	0.518	0.36	0.00229506
Pum1	Adipocytes I	3.11309e-07	0.281267	0.82	0.73	0.00871603
Gss	Adipocytes I	2.68575e-08	0.280845	0.241	0.089	0.000751956
Tbc1d20	Adipocytes I	4.39458e-08	0.280554	0.341	0.193	0.00123039
Immt	Adipocytes I	1.71835e-06	0.280349	0.646	0.453	0.0481104
C920021L13Rik	Adipocytes I	5.41599e-10	0.28011	0.277	0.13	1.51637e-05
Lrig2	Adipocytes I	1.18071e-08	0.280051	0.585	0.401	0.000330576
Ldlr	Adipocytes I	8.11501e-14	0.279721	0.338	0.166	2.27204e-09
Mknk2	Adipocytes I	3.65293e-08	0.278685	0.433	0.27	0.00102275
Phf3	Adipocytes I	0.000100453	0.278651	0.683	0.583	1
Fam210a	Adipocytes I	3.53597e-06	0.277818	0.372	0.213	0.0990001
Chst11	Adipocytes I	2.47624e-05	0.2776	0.485	0.351	0.693299
Timm44	Adipocytes I	6.79005e-06	0.277511	0.314	0.167	0.190108
Setd4	Adipocytes I	2.57017e-10	0.277173	0.25	0.104	7.19597e-06
Zkscan3	Adipocytes I	3.04953e-08	0.277169	0.68	0.529	0.000853807
Znrf1	Adipocytes I	2.80369e-05	0.277006	0.668	0.54	0.784978
Zfhx3	Adipocytes I	1.46762e-06	0.276962	0.823	0.729	0.0410903
Bcas3	Adipocytes I	1.82546e-09	0.276544	0.918	0.819	5.11092e-05
4732440D04Rik	Adipocytes I	3.78006e-11	0.276318	0.284	0.098	1.05834e-06
Camsap2	Adipocytes I	1.25223e-08	0.276306	0.57	0.398	0.000350598
Cib4	Adipocytes I	1.35732e-08	0.275924	0.18	0.042	0.000380022
Akap7	Adipocytes I	9.41161e-06	0.275447	0.649	0.491	0.263506
Gfm2	Adipocytes I	1.3456e-08	0.274464	0.442	0.286	0.00037674
Ctsb	Adipocytes I	9.0035e-07	0.274182	0.759	0.611	0.025208
Tom1l2	Adipocytes I	5.63847e-05	0.274059	0.777	0.65	1
Thrap3	Adipocytes I	1.73983e-07	0.27375	0.64	0.522	0.00487117
Gm26835	Adipocytes I	2.95726e-07	0.273709	0.396	0.207	0.00827973
Art3	Adipocytes I	6.92223e-08	0.27326	0.652	0.426	0.00193809
Fnip1	Adipocytes I	8.06558e-07	0.2732	0.707	0.601	0.022582
Ccnl2	Adipocytes I	8.89727e-08	0.273013	0.668	0.538	0.00249106
Ttc19	Adipocytes I	1.17576e-06	0.272422	0.588	0.431	0.0329189
Spata5	Adipocytes I	2.81078e-06	0.272103	0.546	0.439	0.0786962
Rtn3	Adipocytes I	3.52663e-08	0.271607	0.899	0.824	0.000987387
Gm17276	Adipocytes I	6.76371e-06	0.271299	0.213	0.106	0.18937
Pptc7	Adipocytes I	4.51572e-06	0.271072	0.482	0.316	0.126431
Mfn2	Adipocytes I	3.885e-06	0.270831	0.503	0.31	0.108772
Gm26944	Adipocytes I	2.92956e-08	0.270008	0.366	0.189	0.000820217
Otop1	Adipocytes I	9.40162e-17	0.268743	0.192	0.044	2.63226e-12
Sun2	Adipocytes I	8.99013e-06	0.268577	0.345	0.183	0.251706
Abcb8	Adipocytes I	7.35006e-11	0.267998	0.259	0.107	2.05787e-06
Phkb	Adipocytes I	3.69605e-08	0.26789	0.738	0.609	0.00103482
Mtm1	Adipocytes I	0.00134254	0.267785	0.512	0.354	1
Exd1	Adipocytes I	7.04989e-13	0.267684	0.235	0.076	1.97383e-08
Gm26804	Adipocytes I	3.06722e-06	0.267468	0.412	0.296	0.0858761
Nktr	Adipocytes I	1.98952e-08	0.266882	0.823	0.705	0.000557026
Gpbp1l1	Adipocytes I	6.94805e-08	0.266646	0.585	0.452	0.00194531
Ppp2r1b	Adipocytes I	2.42529e-09	0.26634	0.354	0.18	6.79033e-05
Itga1	Adipocytes I	0.00135742	0.266231	0.473	0.332	1
Zhx2	Adipocytes I	5.87866e-06	0.265989	0.716	0.599	0.164591
Usp14	Adipocytes I	0.000138654	0.265523	0.466	0.314	1
Kdm5a	Adipocytes I	3.42828e-09	0.265268	0.701	0.563	9.59849e-05
Dnajc7	Adipocytes I	1.88615e-07	0.264702	0.643	0.497	0.00528084
Desi2	Adipocytes I	2.47306e-06	0.263807	0.649	0.539	0.0692406
Sox5os4	Adipocytes I	6.31659e-06	0.263723	0.232	0.11	0.176852
Pdhx	Adipocytes I	1.63407e-09	0.26331	0.378	0.209	4.57507e-05
Pgd	Adipocytes I	3.858e-08	0.263215	0.311	0.157	0.00108016
Gm26745	Adipocytes I	8.99827e-08	0.263	0.256	0.123	0.00251934
Slc27a1	Adipocytes I	5.1515e-09	0.262966	0.555	0.369	0.000144232
Aqp7	Adipocytes I	2.61069e-11	0.262369	0.216	0.057	7.30941e-07
Pkd2l2	Adipocytes I	2.70333e-12	0.260778	0.259	0.108	7.56879e-08
Megf9	Adipocytes I	8.07874e-08	0.259402	0.582	0.408	0.00226188
Ncoa1	Adipocytes I	3.95691e-07	0.259387	0.838	0.736	0.0110786
Zcchc7	Adipocytes I	1.40703e-07	0.259358	0.954	0.893	0.0039394
Mettl7a1	Adipocytes I	1.44476e-07	0.259278	0.393	0.257	0.00404504
Ctnnbl1	Adipocytes I	2.93371e-05	0.259229	0.39	0.244	0.82138
Fam35a	Adipocytes I	7.02181e-06	0.259207	0.354	0.23	0.196597
Mapkap1	Adipocytes I	4.21469e-08	0.259004	0.689	0.569	0.00118003
Ubr5	Adipocytes I	3.62178e-08	0.258399	0.909	0.819	0.00101402
Fam193a	Adipocytes I	2.85881e-09	0.258353	0.863	0.781	8.0041e-05
Crls1	Adipocytes I	5.11714e-08	0.258189	0.372	0.236	0.0014327
Sema4b	Adipocytes I	1.19154e-06	0.25793	0.265	0.143	0.0333609
Cdh2	Adipocytes I	0.000136864	0.256929	0.445	0.276	1
Eps15l1	Adipocytes I	2.04113e-07	0.256787	0.598	0.476	0.00571475
Zbtb43	Adipocytes I	6.05459e-08	0.255846	0.274	0.126	0.00169516
Sod2	Adipocytes I	5.88939e-06	0.255606	0.494	0.311	0.164891
Birc6	Adipocytes I	2.66845e-08	0.2555	0.887	0.813	0.000747112
Tcf12	Adipocytes I	3.84259e-12	0.255405	0.976	0.953	1.07585e-07
Pabpc4	Adipocytes I	4.88756e-07	0.255021	0.521	0.358	0.0136842
Eml5	Adipocytes I	2.50345e-06	0.254794	0.412	0.251	0.0700915
Ube3a	Adipocytes I	6.22714e-05	0.254155	0.823	0.673	1
Nr3c1	Adipocytes I	3.43555e-09	0.253913	0.866	0.766	9.61886e-05
Kcnb1	Adipocytes I	0.00112971	0.253708	0.427	0.302	1
Mfn1	Adipocytes I	0.000350378	0.253559	0.457	0.319	1
Gigyf2	Adipocytes I	2.72038e-08	0.253019	0.747	0.611	0.000761652
Trim24	Adipocytes I	0.000295643	0.252562	0.585	0.469	1
Fign	Adipocytes I	0.00044308	0.252379	0.494	0.351	1
Rfx7	Adipocytes I	5.09937e-07	0.252111	0.619	0.512	0.0142772
5031425E22Rik	Adipocytes I	0.000447037	0.251591	0.741	0.634	1
Txn2	Adipocytes I	2.95917e-06	0.251393	0.387	0.235	0.0828508
1600020E01Rik	Adipocytes I	2.56659e-06	0.251038	0.369	0.241	0.0718595
Wapl	Adipocytes I	2.70202e-07	0.251005	0.756	0.63	0.00756511
Macf1	Adipocytes I	5.77997e-09	0.250823	0.966	0.941	0.000161827
Pcmtd1	Adipocytes I	6.15415e-06	0.250302	0.756	0.636	0.172304
Trak1	Adipocytes I	1.15686e-06	0.25024	0.655	0.482	0.0323897
Cmc1	Adipocytes I	1.20414e-06	0.250154	0.366	0.214	0.0337135
Tmem45b	Adipocytes II	3.27303e-96	1.69708	0.81	0.276	9.16384e-92
Acsl1	Adipocytes II	9.50436e-183	1.62296	1	0.817	2.66103e-178
Hacd2	Adipocytes II	2.39893e-163	1.59852	0.978	0.524	6.71653e-159
Me1	Adipocytes II	2.33019e-83	1.53888	0.933	0.631	6.52407e-79
Pde3b	Adipocytes II	8.31886e-183	1.53881	0.998	0.762	2.32911e-178
Acss2	Adipocytes II	1.83071e-104	1.5154	0.923	0.469	5.12563e-100
Tenm4	Adipocytes II	5.67404e-152	1.49911	0.995	0.437	1.58862e-147
Slc1a5	Adipocytes II	2.60706e-211	1.4977	1	0.73	7.29924e-207
Pcx	Adipocytes II	1.09438e-160	1.48379	0.988	0.493	3.06404e-156
Pparg	Adipocytes II	5.919e-157	1.45916	0.998	0.785	1.6572e-152
Acaca	Adipocytes II	1.01482e-134	1.44432	0.998	0.934	2.84128e-130
Ghr	Adipocytes II	2.45388e-166	1.42414	1	0.986	6.87037e-162
Slc1a3	Adipocytes II	2.38807e-131	1.40852	0.976	0.464	6.68611e-127
Ankef1	Adipocytes II	3.38288e-134	1.36437	0.942	0.38	9.47139e-130
Nrg4	Adipocytes II	1.80847e-127	1.34304	0.978	0.528	5.06335e-123
Acvr1c	Adipocytes II	1.89125e-102	1.32422	0.911	0.356	5.29511e-98
Dgat2	Adipocytes II	3.11487e-115	1.31592	0.976	0.522	8.72102e-111
4933406I18Rik	Adipocytes II	1.75889e-124	1.31117	0.976	0.494	4.92454e-120
Sorbs1	Adipocytes II	1.41682e-164	1.30527	0.998	0.798	3.9668e-160
Sik2	Adipocytes II	2.28594e-139	1.30485	0.993	0.842	6.40018e-135
Prkar2b	Adipocytes II	5.54637e-146	1.30136	0.995	0.7	1.55287e-141
Cyp2e1	Adipocytes II	1.52142e-109	1.30019	0.933	0.468	4.25969e-105
Car3	Adipocytes II	2.92491e-169	1.29812	1	0.968	8.18917e-165
Cidec	Adipocytes II	4.01727e-105	1.2972	0.921	0.444	1.12476e-100
Fam13a	Adipocytes II	1.29646e-109	1.2831	0.988	0.717	3.62983e-105
Pnpla3	Adipocytes II	1.28062e-107	1.2777	0.964	0.447	3.58548e-103
Acox1	Adipocytes II	4.34829e-142	1.24878	0.981	0.625	1.21743e-137
Rgs7	Adipocytes II	4.53675e-87	1.24819	0.942	0.572	1.2702e-82
Adam12	Adipocytes II	3.22057e-81	1.21967	0.889	0.371	9.01696e-77
Asph	Adipocytes II	9.17848e-111	1.21843	0.935	0.613	2.56979e-106
Ptger3	Adipocytes II	2.82596e-60	1.20151	0.704	0.245	7.91211e-56
Ppp2r5a	Adipocytes II	2.13955e-151	1.19649	0.986	0.775	5.99031e-147
Adipor2	Adipocytes II	1.8901e-136	1.19303	0.993	0.777	5.2919e-132
Tmem120b	Adipocytes II	2.88845e-95	1.19256	0.877	0.32	8.08709e-91
Slc27a1	Adipocytes II	5.99869e-91	1.183	0.875	0.339	1.67951e-86
Sntb1	Adipocytes II	2.84428e-87	1.17112	0.858	0.356	7.96341e-83
Acss3	Adipocytes II	2.01078e-100	1.1459	0.959	0.516	5.62977e-96
Plin1	Adipocytes II	1.10405e-128	1.14496	0.981	0.512	3.09113e-124
Pfkfb1	Adipocytes II	7.55396e-105	1.13624	0.865	0.274	2.11496e-100
Acly	Adipocytes II	2.56751e-60	1.11286	0.894	0.572	7.1885e-56
Tns1	Adipocytes II	3.10297e-132	1.11025	0.993	0.85	8.68771e-128
Bckdhb	Adipocytes II	5.66633e-106	1.10168	0.935	0.524	1.58646e-101
Mlxipl	Adipocytes II	1.20399e-91	1.09052	0.923	0.362	3.37092e-87
Ralgapa2	Adipocytes II	3.23288e-144	1.0845	0.998	0.883	9.05143e-140
Ces1d	Adipocytes II	5.1295e-112	1.07278	0.959	0.563	1.43616e-107
Acacb	Adipocytes II	7.47794e-100	1.06462	0.981	0.598	2.09367e-95
Plin4	Adipocytes II	2.39435e-80	1.05753	0.839	0.324	6.70371e-76
Lipe	Adipocytes II	1.5951e-99	1.054	0.945	0.518	4.46595e-95
Immp2l	Adipocytes II	1.09173e-109	1.05085	0.99	0.894	3.05661e-105
Negr1	Adipocytes II	1.14637e-99	1.04949	0.988	0.77	3.2096e-95
Fgf14	Adipocytes II	1.14564e-45	1.03922	0.849	0.627	3.20755e-41
Abcd2	Adipocytes II	6.41475e-67	1.03654	0.757	0.226	1.796e-62
Rbm47	Adipocytes II	6.7062e-81	1.03642	0.904	0.405	1.8776e-76
Cdo1	Adipocytes II	2.29716e-69	1.02399	0.875	0.463	6.43158e-65
Gm16168	Adipocytes II	8.89928e-47	1.01978	0.661	0.211	2.49162e-42
Ctcflos	Adipocytes II	3.12849e-67	1.01554	0.796	0.233	8.75914e-63
Cnnm2	Adipocytes II	1.2004e-72	1.0133	0.875	0.34	3.36088e-68
Rgcc	Adipocytes II	2.91803e-61	1.00374	0.832	0.341	8.16991e-57
Fam214a	Adipocytes II	5.4859e-82	1.00099	0.928	0.531	1.53594e-77
Gbe1	Adipocytes II	1.52734e-77	0.999943	0.964	0.638	4.27624e-73
Tspan18	Adipocytes II	3.91479e-68	0.988516	0.885	0.417	1.09606e-63
Pfkfb3	Adipocytes II	5.69735e-66	0.972197	0.889	0.498	1.59514e-61
Gm20532	Adipocytes II	8.36961e-57	0.96992	0.743	0.301	2.34332e-52
Chpt1	Adipocytes II	4.56763e-103	0.958414	0.988	0.836	1.27884e-98
Sh2b2	Adipocytes II	1.0447e-75	0.95812	0.825	0.25	2.92494e-71
Elovl6	Adipocytes II	7.79966e-33	0.957386	0.772	0.516	2.18375e-28
Hsd17b12	Adipocytes II	8.55442e-76	0.950383	0.892	0.475	2.39507e-71
Lpin1	Adipocytes II	7.83369e-82	0.946876	0.93	0.456	2.19328e-77
Mmd	Adipocytes II	8.18383e-68	0.944296	0.87	0.441	2.29131e-63
Txlng	Adipocytes II	3.23785e-83	0.938851	0.957	0.588	9.06534e-79
Aacs	Adipocytes II	2.13102e-57	0.936892	0.769	0.267	5.96644e-53
Fam126b	Adipocytes II	2.0443e-66	0.936378	0.889	0.458	5.72363e-62
Arhgap24	Adipocytes II	5.24629e-87	0.928161	0.99	0.815	1.46886e-82
Plcb1	Adipocytes II	2.86802e-67	0.92445	0.966	0.78	8.02989e-63
Dpyd	Adipocytes II	4.35183e-80	0.920417	0.954	0.565	1.21843e-75
Slc36a2	Adipocytes II	1.44317e-68	0.906361	0.899	0.428	4.04059e-64
Car5b	Adipocytes II	8.09496e-64	0.903019	0.685	0.202	2.26643e-59
Irs1	Adipocytes II	5.93493e-48	0.881633	0.832	0.447	1.66166e-43
Gpam	Adipocytes II	5.32466e-57	0.879843	0.702	0.229	1.4908e-52
Lpl	Adipocytes II	1.26316e-79	0.878842	0.998	0.917	3.53659e-75
Pik3r1	Adipocytes II	1.2232e-67	0.875796	0.983	0.763	3.42473e-63
Slc7a10	Adipocytes II	2.48524e-46	0.872707	0.505	0.092	6.95818e-42
B3galt2	Adipocytes II	1.07378e-47	0.868099	0.663	0.205	3.00636e-43
Art3	Adipocytes II	5.15012e-45	0.867878	0.793	0.41	1.44193e-40
Myo1b	Adipocytes II	1.92014e-34	0.862961	0.565	0.199	5.37601e-30
Adrbk2	Adipocytes II	6.63056e-59	0.862588	0.769	0.276	1.85642e-54
Fry	Adipocytes II	2.49681e-75	0.858386	0.981	0.774	6.99058e-71
Agmo	Adipocytes II	5.79953e-66	0.852085	0.945	0.643	1.62375e-61
Esr1	Adipocytes II	3.50533e-50	0.841525	0.892	0.639	9.81423e-46
Tshr	Adipocytes II	4.11187e-34	0.83264	0.389	0.075	1.15124e-29
Gys1	Adipocytes II	1.67035e-60	0.830963	0.82	0.338	4.67665e-56
Adra1a	Adipocytes II	1.4755e-31	0.829826	0.683	0.281	4.13111e-27
Rreb1	Adipocytes II	6.34306e-52	0.829372	0.947	0.746	1.77593e-47
Mapk6	Adipocytes II	3.10395e-53	0.825115	0.728	0.295	8.69044e-49
Sgcd	Adipocytes II	2.84981e-77	0.823432	0.995	0.893	7.97891e-73
Por	Adipocytes II	1.31254e-63	0.822257	0.94	0.62	3.67484e-59
Nrip1	Adipocytes II	3.10975e-59	0.815491	0.921	0.698	8.70668e-55
Tspan12	Adipocytes II	2.41959e-47	0.814289	0.796	0.388	6.77437e-43
Slc22a23	Adipocytes II	5.4231e-55	0.810988	0.748	0.282	1.51836e-50
Trhde	Adipocytes II	4.06755e-31	0.807378	0.404	0.09	1.13883e-26
Neat1	Adipocytes II	3.2246e-81	0.805455	1	0.936	9.02824e-77
Hk2	Adipocytes II	1.76522e-54	0.804214	0.841	0.381	4.94226e-50
Osbpl11	Adipocytes II	1.12157e-58	0.792777	0.858	0.455	3.14016e-54
Prkce	Adipocytes II	4.75546e-72	0.791143	0.978	0.859	1.33143e-67
Ptpn4	Adipocytes II	2.49569e-60	0.789716	0.899	0.565	6.98744e-56
Dram1	Adipocytes II	1.29665e-58	0.786386	0.673	0.196	3.63035e-54
Hipk2	Adipocytes II	6.85336e-54	0.785645	0.911	0.582	1.9188e-49
Slc24a3	Adipocytes II	1.43831e-44	0.78441	0.909	0.582	4.02699e-40
Agpat9	Adipocytes II	2.29889e-42	0.780298	0.536	0.152	6.43644e-38
Mgll	Adipocytes II	8.04096e-40	0.778993	0.877	0.565	2.25131e-35
Glul	Adipocytes II	7.36236e-45	0.773679	0.885	0.602	2.06131e-40
Ptprd	Adipocytes II	2.13435e-80	0.773634	0.998	0.909	5.97575e-76
A830018L16Rik	Adipocytes II	1.282e-35	0.769592	0.62	0.223	3.58933e-31
Dgat1	Adipocytes II	1.09416e-55	0.769367	0.757	0.29	3.06342e-51
Pank3	Adipocytes II	3.34417e-45	0.768303	0.781	0.386	9.36301e-41
Il15ra	Adipocytes II	4.228e-50	0.761427	0.815	0.388	1.18375e-45
Aco1	Adipocytes II	4.47077e-45	0.760023	0.728	0.311	1.25172e-40
Thrb	Adipocytes II	3.20184e-72	0.758837	0.988	0.783	8.96451e-68
Trabd2b	Adipocytes II	9.26098e-45	0.756226	0.748	0.344	2.59289e-40
Prdm16	Adipocytes II	1.30161e-41	0.755382	0.74	0.275	3.64426e-37
Msra	Adipocytes II	1.26838e-45	0.742924	0.803	0.426	3.5512e-41
Echdc1	Adipocytes II	5.46998e-43	0.740598	0.736	0.332	1.53149e-38
Rnf24	Adipocytes II	1.07922e-53	0.738258	0.618	0.204	3.02159e-49
Fam73b	Adipocytes II	2.65757e-52	0.73821	0.786	0.311	7.44067e-48
Pex14	Adipocytes II	8.08562e-51	0.737043	0.846	0.45	2.26381e-46
Abca1	Adipocytes II	3.1881e-55	0.735676	0.923	0.628	8.92605e-51
Ntrk3	Adipocytes II	4.28447e-27	0.734842	0.793	0.461	1.19957e-22
Aox1	Adipocytes II	9.89508e-51	0.728892	0.791	0.39	2.77042e-46
Ctdspl	Adipocytes II	2.54793e-64	0.721468	0.974	0.739	7.1337e-60
Slc22a4	Adipocytes II	8.94845e-36	0.716709	0.49	0.112	2.50539e-31
Tusc5	Adipocytes II	3.35981e-41	0.715843	0.596	0.153	9.40681e-37
Prkd1	Adipocytes II	5.79544e-41	0.713955	0.901	0.649	1.62261e-36
Cpeb3	Adipocytes II	5.82799e-43	0.698892	0.894	0.592	1.63172e-38
Cnst	Adipocytes II	2.81682e-38	0.697056	0.774	0.393	7.88652e-34
Cyb5b	Adipocytes II	1.63193e-38	0.696948	0.743	0.382	4.56908e-34
Apol6	Adipocytes II	7.69922e-48	0.696787	0.534	0.107	2.15563e-43
Tsc22d3	Adipocytes II	2.15608e-30	0.695013	0.861	0.601	6.0366e-26
Thrsp	Adipocytes II	2.65707e-49	0.691795	0.94	0.662	7.43926e-45
Cat	Adipocytes II	4.26809e-37	0.689332	0.748	0.392	1.19498e-32
Ebf3	Adipocytes II	2.51603e-39	0.688995	0.712	0.306	7.04437e-35
Adrb3	Adipocytes II	3.82675e-40	0.687977	0.613	0.185	1.07141e-35
Hibch	Adipocytes II	1.27591e-33	0.676065	0.738	0.329	3.5723e-29
A530016L24Rik	Adipocytes II	7.15146e-45	0.674281	0.495	0.094	2.00227e-40
Cd36	Adipocytes II	3.02389e-58	0.672854	0.981	0.816	8.4663e-54
Glb1l2	Adipocytes II	3.79591e-43	0.669226	0.433	0.075	1.06278e-38
1700112E06Rik	Adipocytes II	4.51007e-44	0.666666	0.993	0.951	1.26273e-39
Park2	Adipocytes II	3.43582e-56	0.665064	0.986	0.802	9.61961e-52
Optn	Adipocytes II	1.50953e-41	0.6648	0.683	0.279	4.22638e-37
Atp1a2	Adipocytes II	1.30627e-36	0.662432	0.829	0.499	3.6573e-32
4930402H24Rik	Adipocytes II	7.45736e-60	0.656886	0.971	0.811	2.08791e-55
Eepd1	Adipocytes II	3.6492e-22	0.646974	0.553	0.257	1.0217e-17
Tnfaip8	Adipocytes II	8.80005e-36	0.646069	0.853	0.555	2.46384e-31
Pck1	Adipocytes II	1.16056e-31	0.643641	0.827	0.529	3.24933e-27
Mtss1	Adipocytes II	2.70018e-26	0.643233	0.909	0.686	7.55996e-22
Apex2	Adipocytes II	8.07562e-31	0.641551	0.709	0.386	2.26101e-26
Mrap	Adipocytes II	8.29889e-37	0.640054	0.599	0.2	2.32352e-32
Gstz1	Adipocytes II	1.79039e-43	0.639656	0.707	0.275	5.01272e-39
Pon3	Adipocytes II	2.34644e-31	0.638359	0.668	0.296	6.56958e-27
Mpc1	Adipocytes II	2.90563e-41	0.634816	0.911	0.661	8.13519e-37
Adhfe1	Adipocytes II	1.05917e-39	0.634585	0.647	0.234	2.96546e-35
Pik3cb	Adipocytes II	1.36784e-35	0.633978	0.599	0.259	3.82967e-31
Ifrd1	Adipocytes II	1.43866e-35	0.629588	0.796	0.463	4.02795e-31
Nudt7	Adipocytes II	4.04294e-33	0.629267	0.656	0.267	1.13194e-28
Fmo1	Adipocytes II	4.13742e-35	0.628818	0.812	0.473	1.1584e-30
9330159F19Rik	Adipocytes II	2.27361e-26	0.628498	0.459	0.155	6.36565e-22
Svep1	Adipocytes II	6.49021e-24	0.62362	0.738	0.432	1.81713e-19
Dgkd	Adipocytes II	5.39127e-39	0.622572	0.81	0.451	1.50945e-34
Retn	Adipocytes II	3.11754e-33	0.621824	0.584	0.225	8.7285e-29
Dcaf6	Adipocytes II	1.025e-30	0.619539	0.911	0.672	2.8698e-26
Slc25a51	Adipocytes II	7.22469e-33	0.617587	0.772	0.381	2.02277e-28
Cpeb2	Adipocytes II	1.93379e-23	0.616429	0.572	0.29	5.41423e-19
Pus10	Adipocytes II	2.54523e-40	0.612366	0.685	0.308	7.12613e-36
Slc16a10	Adipocytes II	1.79415e-21	0.612124	0.724	0.417	5.02326e-17
Chd7	Adipocytes II	2.48486e-40	0.609998	0.764	0.384	6.9571e-36
Ldlr	Adipocytes II	3.01773e-32	0.605713	0.478	0.151	8.44905e-28
N4bp2l1	Adipocytes II	3.00634e-37	0.605557	0.582	0.214	8.41716e-33
Vegfa	Adipocytes II	4.2083e-43	0.597884	0.776	0.377	1.17824e-38
Lonp2	Adipocytes II	1.72878e-43	0.597806	0.885	0.634	4.84025e-39
Fbxo21	Adipocytes II	9.5584e-31	0.596772	0.543	0.202	2.67616e-26
Phka2	Adipocytes II	5.39258e-23	0.596271	0.683	0.354	1.50981e-18
Aldh1l1	Adipocytes II	3.05378e-43	0.595944	0.457	0.075	8.54998e-39
Rnf144a	Adipocytes II	3.07731e-28	0.5931	0.519	0.207	8.61584e-24
Lamb1	Adipocytes II	2.28532e-21	0.591471	0.666	0.355	6.39845e-17
Epb41l1	Adipocytes II	5.37581e-26	0.590657	0.608	0.263	1.50512e-21
Ces1f	Adipocytes II	5.31595e-38	0.582611	0.459	0.11	1.48836e-33
Ywhag	Adipocytes II	5.19658e-34	0.57767	0.733	0.422	1.45494e-29
Nr3c1	Adipocytes II	4.2111e-39	0.576677	0.911	0.761	1.17902e-34
Akap7	Adipocytes II	7.077e-25	0.57441	0.748	0.48	1.98142e-20
Sort1	Adipocytes II	4.54933e-34	0.573254	0.649	0.286	1.27372e-29
Atxn1	Adipocytes II	1.08689e-37	0.572846	0.983	0.922	3.04307e-33
4732471J01Rik	Adipocytes II	3.32225e-33	0.569598	0.736	0.368	9.30165e-29
Pcca	Adipocytes II	1.82597e-30	0.568779	0.81	0.529	5.11235e-26
Mme	Adipocytes II	3.1593e-33	0.567304	0.599	0.231	8.8454e-29
Fign	Adipocytes II	1.32818e-19	0.56691	0.63	0.337	3.71864e-15
Trak1	Adipocytes II	8.37065e-40	0.562415	0.803	0.467	2.34362e-35
Bcl6	Adipocytes II	4.75017e-36	0.562368	0.688	0.348	1.32995e-31
March3	Adipocytes II	6.2353e-30	0.559753	0.974	0.891	1.74576e-25
Elovl5	Adipocytes II	3.01784e-12	0.556974	0.582	0.37	8.44934e-08
4931406C07Rik	Adipocytes II	2.55479e-30	0.556165	0.668	0.28	7.15291e-26
Parm1	Adipocytes II	7.8594e-16	0.555303	0.594	0.34	2.20047e-11
Deptor	Adipocytes II	1.86819e-22	0.554265	0.702	0.382	5.23057e-18
Chp1	Adipocytes II	2.08763e-26	0.553755	0.748	0.424	5.84494e-22
Pgm2	Adipocytes II	1.16298e-26	0.553421	0.7	0.348	3.25612e-22
Tapt1	Adipocytes II	7.55031e-30	0.549797	0.603	0.266	2.11394e-25
Gm44079	Adipocytes II	8.75961e-37	0.545552	0.425	0.085	2.45252e-32
Sfxn1	Adipocytes II	6.48064e-22	0.544243	0.649	0.345	1.81445e-17
Sh3kbp1	Adipocytes II	1.79846e-23	0.543912	0.8	0.502	5.03532e-19
Ivd	Adipocytes II	1.14928e-29	0.543864	0.594	0.247	3.21777e-25
Zfhx3	Adipocytes II	1.5005e-22	0.542892	0.904	0.721	4.20111e-18
Lep	Adipocytes II	1.40436e-30	0.54152	0.322	0.046	3.93192e-26
Pex13	Adipocytes II	2.20274e-24	0.539666	0.654	0.317	6.16722e-20
Dcun1d3	Adipocytes II	1.22398e-21	0.538835	0.764	0.499	3.42689e-17
Pla2g16	Adipocytes II	2.10258e-23	0.53699	0.644	0.357	5.88681e-19
Snrk	Adipocytes II	2.57939e-23	0.531759	0.832	0.567	7.22178e-19
Agpat2	Adipocytes II	8.41769e-29	0.53	0.695	0.361	2.35678e-24
Ebf2	Adipocytes II	1.23485e-32	0.528756	0.952	0.706	3.45734e-28
Qk	Adipocytes II	1.44035e-36	0.528662	0.986	0.9	4.03268e-32
Ppp1r3b	Adipocytes II	6.03559e-18	0.527471	0.548	0.248	1.68984e-13
Adipoq	Adipocytes II	1.69798e-25	0.527102	0.719	0.39	4.75399e-21
5730508B09Rik	Adipocytes II	5.8609e-28	0.524353	0.466	0.144	1.64093e-23
Sybu	Adipocytes II	1.85593e-23	0.520943	0.361	0.111	5.19624e-19
Sc5d	Adipocytes II	4.90806e-31	0.52027	0.495	0.166	1.37416e-26
Tmem120a	Adipocytes II	2.45723e-27	0.518245	0.505	0.193	6.87974e-23
Pgm3	Adipocytes II	4.13455e-13	0.515004	0.353	0.158	1.15759e-08
A530020G20Rik	Adipocytes II	3.60834e-26	0.51362	0.438	0.121	1.01026e-21
Larp1b	Adipocytes II	3.55601e-24	0.513272	0.776	0.458	9.9561e-20
Ppp2r1b	Adipocytes II	4.33362e-29	0.51228	0.483	0.166	1.21333e-24
Ppargc1a	Adipocytes II	6.90375e-12	0.511164	0.639	0.4	1.93291e-07
Ar	Adipocytes II	1.85469e-18	0.510906	0.649	0.409	5.19276e-14
Vps13c	Adipocytes II	6.82311e-22	0.509208	0.74	0.452	1.91033e-17
Lin52	Adipocytes II	3.22855e-22	0.509142	0.712	0.446	9.0393e-18
Pmepa1	Adipocytes II	1.36212e-25	0.508312	0.738	0.437	3.81367e-21
Mpc2	Adipocytes II	9.64204e-25	0.508149	0.764	0.487	2.69958e-20
Ppip5k1	Adipocytes II	4.04372e-26	0.507379	0.637	0.319	1.13216e-21
Ppara	Adipocytes II	9.70858e-34	0.504914	0.812	0.426	2.71821e-29
Idh1	Adipocytes II	1.19346e-23	0.503212	0.615	0.285	3.34145e-19
Plin2	Adipocytes II	8.11251e-25	0.503199	0.668	0.36	2.27134e-20
Stat5a	Adipocytes II	1.16495e-23	0.503009	0.526	0.207	3.26162e-19
Ptp4a1	Adipocytes II	4.10128e-27	0.499929	0.541	0.21	1.14828e-22
Clmn	Adipocytes II	3.33128e-22	0.497942	0.627	0.309	9.32691e-18
Dlat	Adipocytes II	9.92049e-24	0.497148	0.76	0.451	2.77754e-19
Insig1	Adipocytes II	2.26533e-26	0.496689	0.522	0.228	6.34246e-22
Cyth1	Adipocytes II	8.5362e-20	0.496516	0.805	0.537	2.38996e-15
Lctl	Adipocytes II	2.79563e-23	0.496432	0.394	0.098	7.8272e-19
Sipa1l1	Adipocytes II	1.29472e-23	0.494724	0.793	0.548	3.62495e-19
Tkt	Adipocytes II	2.23912e-22	0.492952	0.832	0.63	6.2691e-18
Ddhd2	Adipocytes II	1.4452e-16	0.492141	0.647	0.389	4.04627e-12
Fasn	Adipocytes II	7.10094e-30	0.489857	0.928	0.792	1.98812e-25
Prr16	Adipocytes II	2.56769e-14	0.488746	0.3	0.123	7.18902e-10
Cdip1	Adipocytes II	3.64815e-27	0.488612	0.75	0.447	1.02141e-22
Bcar3	Adipocytes II	1.39634e-18	0.486789	0.649	0.389	3.90948e-14
Gm29669	Adipocytes II	7.96403e-23	0.486367	0.31	0.064	2.22977e-18
Usp33	Adipocytes II	1.85974e-25	0.485739	0.745	0.496	5.20689e-21
Gphn	Adipocytes II	1.37678e-47	0.484642	0.993	0.972	3.85471e-43
Rasl12	Adipocytes II	1.69151e-21	0.484294	0.45	0.168	4.7359e-17
Vat1l	Adipocytes II	1.95098e-08	0.484256	0.269	0.117	0.000546234
Tead1	Adipocytes II	5.47631e-28	0.484006	0.95	0.841	1.53326e-23
Slc22a3	Adipocytes II	2.30296e-26	0.479363	0.363	0.099	6.44783e-22
Ldlrad3	Adipocytes II	3.65154e-18	0.478926	0.716	0.454	1.02236e-13
March5	Adipocytes II	1.94746e-26	0.476659	0.644	0.325	5.45251e-22
Eml5	Adipocytes II	3.53073e-19	0.475142	0.526	0.239	9.88533e-15
Lactb2	Adipocytes II	1.50594e-15	0.474455	0.567	0.307	4.21632e-11
Tbc1d4	Adipocytes II	3.9646e-18	0.473864	0.825	0.569	1.11001e-13
Abcd3	Adipocytes II	1.39452e-21	0.473386	0.82	0.511	3.90437e-17
3110043O21Rik	Adipocytes II	1.72181e-23	0.473079	0.464	0.183	4.82072e-19
Mmp28	Adipocytes II	1.88136e-17	0.471007	0.438	0.186	5.26743e-13
Pag1	Adipocytes II	6.075e-21	0.470707	0.618	0.355	1.70088e-16
Ppargc1b	Adipocytes II	4.93873e-25	0.470423	0.808	0.475	1.38275e-20
Ppa1	Adipocytes II	6.57353e-16	0.469347	0.459	0.207	1.84046e-11
Atl2	Adipocytes II	3.67709e-28	0.468674	0.767	0.461	1.02951e-23
Vkorc1l1	Adipocytes II	9.45433e-26	0.467561	0.743	0.438	2.64702e-21
Nampt	Adipocytes II	8.85934e-19	0.46717	0.714	0.407	2.48044e-14
Smoc1	Adipocytes II	7.35966e-19	0.465221	0.834	0.57	2.06056e-14
Ak2	Adipocytes II	3.15622e-21	0.464084	0.493	0.206	8.83678e-17
Gsta3	Adipocytes II	2.43288e-10	0.462577	0.486	0.274	6.81157e-06
Faf1	Adipocytes II	1.02671e-28	0.461894	0.913	0.766	2.87459e-24
Aldh6a1	Adipocytes II	4.80836e-22	0.45986	0.644	0.339	1.34624e-17
Atrn	Adipocytes II	3.56532e-21	0.457884	0.767	0.508	9.98218e-17
Nnat	Adipocytes II	2.28289e-06	0.45772	0.149	0.066	0.0639164
Ptprm	Adipocytes II	7.16982e-42	0.457559	1	0.904	2.0074e-37
Sycp3	Adipocytes II	1.58742e-21	0.454618	0.411	0.139	4.44445e-17
Nfia	Adipocytes II	4.14449e-45	0.454555	1	0.999	1.16037e-40
Eif4g1	Adipocytes II	5.77376e-24	0.454544	0.882	0.659	1.61654e-19
Pikfyve	Adipocytes II	8.11339e-20	0.454451	0.697	0.412	2.27159e-15
Cog4	Adipocytes II	2.91135e-16	0.454235	0.647	0.369	8.15119e-12
Tob2	Adipocytes II	4.30995e-17	0.453538	0.683	0.39	1.2067e-12
Cav1	Adipocytes II	4.42421e-15	0.453008	0.93	0.815	1.23869e-10
Clybl	Adipocytes II	1.43144e-16	0.452545	0.748	0.51	4.00775e-12
Alas1	Adipocytes II	1.44597e-19	0.451553	0.5	0.226	4.04842e-15
Nabp1	Adipocytes II	2.75198e-20	0.451214	0.481	0.185	7.70499e-16
Hibadh	Adipocytes II	1.99311e-22	0.450231	0.805	0.565	5.5803e-18
Gpd2	Adipocytes II	5.36604e-21	0.450077	0.702	0.446	1.50238e-16
Abhd15	Adipocytes II	2.25797e-22	0.449887	0.428	0.151	6.32187e-18
Gm26917	Adipocytes II	6.42124e-17	0.449453	0.762	0.497	1.79782e-12
Scp2	Adipocytes II	1.50588e-19	0.447898	0.413	0.13	4.21617e-15
Chchd3	Adipocytes II	4.04431e-30	0.44779	0.938	0.767	1.13233e-25
Gm3289	Adipocytes II	3.35866e-22	0.446163	0.397	0.107	9.40357e-18
Lrrc8d	Adipocytes II	8.61816e-19	0.445062	0.603	0.327	2.41291e-14
Ccdc80	Adipocytes II	2.31359e-17	0.441625	0.856	0.721	6.47758e-13
St3gal6	Adipocytes II	6.23813e-11	0.438739	0.661	0.518	1.74655e-06
Vwa8	Adipocytes II	4.80389e-22	0.438017	0.877	0.633	1.34499e-17
Mob3b	Adipocytes II	1.26663e-09	0.437085	0.462	0.233	3.54632e-05
Caprin1	Adipocytes II	8.57366e-25	0.436953	0.815	0.571	2.40045e-20
Gpd1	Adipocytes II	1.21652e-26	0.436579	0.803	0.507	3.40602e-22
Zfp423	Adipocytes II	2.34526e-20	0.43587	0.791	0.552	6.56625e-16
Klb	Adipocytes II	1.39764e-14	0.43383	0.31	0.097	3.91312e-10
Golgb1	Adipocytes II	1.84305e-20	0.433212	0.829	0.571	5.16018e-16
Acat2	Adipocytes II	1.3439e-23	0.43222	0.411	0.126	3.76266e-19
Zeb2	Adipocytes II	8.25489e-22	0.432194	0.986	0.884	2.3112e-17
Pdgfc	Adipocytes II	8.68501e-14	0.431757	0.421	0.195	2.43163e-09
Srebf1	Adipocytes II	8.44356e-24	0.431431	0.519	0.211	2.36403e-19
Mical3	Adipocytes II	1.06323e-23	0.431423	0.906	0.693	2.97683e-19
Med12l	Adipocytes II	1.33412e-16	0.431326	0.507	0.265	3.73527e-12
Nedd4	Adipocytes II	3.7285e-32	0.431224	0.99	0.936	1.04391e-27
Enpp2	Adipocytes II	2.19885e-14	0.430638	0.56	0.313	6.15633e-10
Ncor1	Adipocytes II	1.05516e-28	0.429506	0.969	0.858	2.95422e-24
Slc2a3	Adipocytes II	1.09145e-08	0.429288	0.351	0.169	0.000305584
Gpt2	Adipocytes II	1.72893e-19	0.428453	0.32	0.092	4.84065e-15
Gtf2i	Adipocytes II	1.95046e-21	0.426667	0.834	0.595	5.46089e-17
Stx18	Adipocytes II	6.581e-20	0.426619	0.69	0.398	1.84255e-15
Ggnbp2	Adipocytes II	1.45078e-20	0.426492	0.861	0.68	4.06188e-16
Bcl2l13	Adipocytes II	8.14145e-19	0.425984	0.555	0.268	2.27944e-14
Nadk	Adipocytes II	2.86667e-20	0.42522	0.712	0.422	8.0261e-16
Gucd1	Adipocytes II	2.86521e-22	0.424456	0.529	0.249	8.02202e-18
Pygl	Adipocytes II	6.13532e-14	0.423824	0.541	0.299	1.71777e-09
Chst1	Adipocytes II	1.34798e-24	0.423444	0.337	0.073	3.77407e-20
Mecr	Adipocytes II	1.46528e-15	0.42241	0.538	0.265	4.10249e-11
Cyb5a	Adipocytes II	1.02009e-14	0.422189	0.685	0.476	2.85604e-10
Ormdl3	Adipocytes II	1.61537e-18	0.421432	0.454	0.19	4.52271e-14
Ap3s1	Adipocytes II	2.11057e-17	0.420354	0.709	0.434	5.90918e-13
Tmem245	Adipocytes II	5.66487e-19	0.419437	0.772	0.51	1.58605e-14
Nsdhl	Adipocytes II	8.18095e-20	0.417317	0.363	0.102	2.2905e-15
2810407A14Rik	Adipocytes II	1.24685e-20	0.416532	0.255	0.039	3.49093e-16
Prune2	Adipocytes II	2.05187e-05	0.415721	0.298	0.183	0.574482
Gnai1	Adipocytes II	2.46402e-21	0.415464	0.401	0.159	6.89875e-17
Cecr2	Adipocytes II	1.36583e-17	0.414902	0.454	0.199	3.82404e-13
Gnpat	Adipocytes II	2.8377e-18	0.413366	0.637	0.355	7.94499e-14
Lpcat3	Adipocytes II	1.65129e-13	0.411838	0.608	0.358	4.62328e-09
Dok6	Adipocytes II	1.47019e-12	0.411321	0.332	0.166	4.11623e-08
Adamts12	Adipocytes II	2.03779e-19	0.410367	0.671	0.383	5.70541e-15
Tob1	Adipocytes II	2.90495e-14	0.410293	0.572	0.312	8.13328e-10
Jarid2	Adipocytes II	1.47705e-15	0.407186	0.87	0.675	4.13546e-11
Gm16685	Adipocytes II	6.46453e-21	0.406473	0.315	0.083	1.80994e-16
Baz1a	Adipocytes II	3.6157e-15	0.405335	0.57	0.305	1.01232e-10
Chd9	Adipocytes II	8.82125e-30	0.404631	0.974	0.89	2.46977e-25
Slmap	Adipocytes II	3.50561e-19	0.404443	0.882	0.713	9.81501e-15
Wdr93	Adipocytes II	3.54491e-22	0.403395	0.305	0.055	9.92503e-18
Ophn1	Adipocytes II	1.92986e-11	0.403089	0.817	0.623	5.40322e-07
Abhd5	Adipocytes II	1.25926e-17	0.401903	0.486	0.203	3.52567e-13
Tmeff1	Adipocytes II	6.2307e-22	0.40112	0.329	0.096	1.74447e-17
Lgals12	Adipocytes II	1.5774e-22	0.400926	0.418	0.123	4.41641e-18
Ell2	Adipocytes II	1.57603e-16	0.399795	0.562	0.329	4.41257e-12
Sec61a2	Adipocytes II	1.03285e-17	0.398994	0.565	0.281	2.89178e-13
Xrcc6	Adipocytes II	3.6831e-21	0.397492	0.541	0.255	1.03119e-16
Aoc3	Adipocytes II	6.952e-17	0.396738	0.447	0.175	1.94642e-12
Mpp7	Adipocytes II	8.14322e-12	0.393508	0.74	0.552	2.27994e-07
Ppm1b	Adipocytes II	8.64058e-15	0.392994	0.668	0.433	2.41919e-10
Mgst1	Adipocytes II	6.25264e-18	0.392762	0.76	0.524	1.75061e-13
Myl1	Adipocytes II	1.08835e-16	0.392553	0.733	0.457	3.04716e-12
Fam83a	Adipocytes II	4.27755e-23	0.392297	0.269	0.041	1.19763e-18
Acyp2	Adipocytes II	1.23046e-14	0.392269	0.839	0.639	3.44505e-10
Luc7l2	Adipocytes II	1.57659e-40	0.392129	0.998	0.954	4.41413e-36
Chchd6	Adipocytes II	1.7185e-18	0.392082	0.44	0.201	4.81145e-14
Aifm2	Adipocytes II	3.14116e-16	0.392	0.514	0.241	8.79461e-12
Pde1a	Adipocytes II	5.79701e-13	0.391702	0.745	0.531	1.62305e-08
St6galnac5	Adipocytes II	2.74764e-06	0.391637	0.111	0.026	0.0769284
Tmem135	Adipocytes II	9.04249e-23	0.390748	0.921	0.778	2.53172e-18
Vcl	Adipocytes II	3.3151e-11	0.390346	0.721	0.499	9.28163e-07
Epb41	Adipocytes II	2.71156e-17	0.390025	0.856	0.643	7.59182e-13
D5Ertd579e	Adipocytes II	4.74343e-15	0.388158	0.87	0.693	1.32806e-10
Extl3	Adipocytes II	1.37498e-15	0.387697	0.493	0.249	3.84967e-11
2610020H08Rik	Adipocytes II	8.05422e-19	0.386791	0.312	0.087	2.25502e-14
Fggy	Adipocytes II	1.82163e-14	0.385573	0.548	0.301	5.10019e-10
Foxo1	Adipocytes II	1.02113e-14	0.384565	0.916	0.754	2.85897e-10
Ccnl2	Adipocytes II	2.70677e-20	0.38163	0.779	0.527	7.57841e-16
Ephx2	Adipocytes II	4.22733e-13	0.379577	0.55	0.315	1.18357e-08
Hp	Adipocytes II	3.49368e-15	0.378891	0.577	0.36	9.7816e-11
Pex3	Adipocytes II	8.96675e-18	0.378507	0.452	0.208	2.51051e-13
Gpat4	Adipocytes II	5.92829e-12	0.377103	0.565	0.333	1.6598e-07
Gtf2ird1	Adipocytes II	3.44705e-10	0.374655	0.488	0.295	9.65104e-06
Gpc4	Adipocytes II	2.11684e-08	0.37432	0.445	0.246	0.000592674
Ldah	Adipocytes II	1.05365e-14	0.372584	0.601	0.377	2.95001e-10
Bcat2	Adipocytes II	7.17809e-21	0.372077	0.351	0.107	2.00972e-16
Stat1	Adipocytes II	7.72171e-11	0.372032	0.536	0.322	2.16192e-06
Rcl1	Adipocytes II	4.05608e-21	0.370704	0.397	0.141	1.13562e-16
Zkscan3	Adipocytes II	1.05715e-13	0.368411	0.757	0.52	2.95982e-09
Ranbp9	Adipocytes II	5.00132e-12	0.367208	0.791	0.599	1.40027e-07
Inca1	Adipocytes II	3.78886e-21	0.366863	0.368	0.113	1.0608e-16
Insr	Adipocytes II	2.10687e-18	0.366133	0.942	0.798	5.89882e-14
Cluh	Adipocytes II	2.63943e-15	0.364971	0.493	0.236	7.38988e-11
Mettl7a1	Adipocytes II	1.74846e-15	0.364846	0.507	0.244	4.89533e-11
Apmap	Adipocytes II	6.66128e-15	0.364034	0.454	0.204	1.86502e-10
Pxdn	Adipocytes II	7.64941e-13	0.363401	0.481	0.282	2.14168e-08
Fabp4	Adipocytes II	3.05046e-31	0.362905	0.998	0.987	8.54068e-27
Noct	Adipocytes II	1.27681e-13	0.362283	0.425	0.188	3.57481e-09
Syt12	Adipocytes II	4.4571e-19	0.361629	0.291	0.07	1.2479e-14
Gm26745	Adipocytes II	8.55191e-16	0.361266	0.315	0.116	2.39436e-11
Acsm3	Adipocytes II	2.99323e-11	0.360194	0.305	0.129	8.38044e-07
Vps13d	Adipocytes II	2.40472e-18	0.360067	0.88	0.674	6.73273e-14
Pnpla8	Adipocytes II	2.14625e-15	0.359251	0.663	0.41	6.00907e-11
Mccc1	Adipocytes II	3.3122e-16	0.358815	0.457	0.222	9.2735e-12
Snx10	Adipocytes II	5.01867e-11	0.358406	0.596	0.371	1.40513e-06
Kdm7a	Adipocytes II	6.01359e-15	0.357555	0.719	0.485	1.68368e-10
Dennd2d	Adipocytes II	4.38412e-17	0.356907	0.291	0.077	1.22747e-12
Pum1	Adipocytes II	5.8119e-15	0.355787	0.877	0.723	1.62722e-10
Crat	Adipocytes II	7.74762e-19	0.354995	0.577	0.297	2.16918e-14
Ankrd17	Adipocytes II	3.65486e-20	0.353742	0.962	0.863	1.02329e-15
Epb41l2	Adipocytes II	6.35146e-19	0.352356	0.899	0.776	1.77828e-14
Macrod2	Adipocytes II	1.64734e-06	0.352185	0.567	0.442	0.0461221
Sorl1	Adipocytes II	2.59379e-09	0.351562	0.344	0.15	7.2621e-05
Supt3	Adipocytes II	3.98757e-14	0.350918	0.719	0.495	1.11644e-09
Isoc2a	Adipocytes II	2.13961e-18	0.350721	0.363	0.122	5.99048e-14
Adora1	Adipocytes II	4.31378e-17	0.350524	0.308	0.091	1.20777e-12
Clec16a	Adipocytes II	1.84848e-11	0.350193	0.615	0.383	5.17538e-07
Srsf11	Adipocytes II	3.53963e-17	0.350097	0.827	0.613	9.91025e-13
Slc20a2	Adipocytes II	1.23297e-13	0.349835	0.562	0.344	3.45206e-09
Bckdha	Adipocytes II	2.30837e-10	0.349484	0.55	0.308	6.46298e-06
Net1	Adipocytes II	7.57738e-16	0.349308	0.524	0.278	2.12151e-11
Tmem57	Adipocytes II	2.45459e-12	0.349032	0.656	0.452	6.87236e-08
Ube2k	Adipocytes II	2.61864e-13	0.348495	0.885	0.725	7.33168e-09
Mccc2	Adipocytes II	6.30422e-15	0.348339	0.423	0.194	1.76506e-10
Sugct	Adipocytes II	1.17361e-11	0.348142	0.784	0.617	3.28588e-07
Fdft1	Adipocytes II	1.30322e-18	0.347465	0.363	0.129	3.64875e-14
Scd1	Adipocytes II	4.62815e-24	0.346874	1	0.998	1.29579e-19
Stim1	Adipocytes II	1.53572e-13	0.346046	0.803	0.63	4.29972e-09
Ehmt1	Adipocytes II	5.13416e-14	0.34559	0.846	0.671	1.43746e-09
Afap1	Adipocytes II	9.77698e-18	0.343237	0.7	0.474	2.73736e-13
Acbd4	Adipocytes II	6.32919e-14	0.34278	0.406	0.172	1.77205e-09
Mtor	Adipocytes II	2.386e-19	0.34246	0.611	0.375	6.68033e-15
Lama4	Adipocytes II	8.12139e-18	0.341585	0.959	0.873	2.27383e-13
Tank	Adipocytes II	3.22868e-11	0.341121	0.562	0.341	9.03966e-07
Taf15	Adipocytes II	6.48862e-13	0.339551	0.728	0.514	1.81668e-08
Slc6a6	Adipocytes II	5.02793e-10	0.3387	0.733	0.566	1.40772e-05
Pcyt2	Adipocytes II	2.53781e-12	0.338312	0.409	0.196	7.10537e-08
Klhl2	Adipocytes II	1.45792e-16	0.338211	0.663	0.462	4.08188e-12
Gm15581	Adipocytes II	8.9069e-16	0.33775	0.397	0.162	2.49375e-11
Ebf1	Adipocytes II	8.25091e-28	0.337558	0.998	0.939	2.31009e-23
Scarb1	Adipocytes II	2.88016e-13	0.335905	0.387	0.181	8.06387e-09
Srrm2	Adipocytes II	2.78043e-21	0.335452	0.976	0.839	7.78463e-17
Cpeb4	Adipocytes II	2.66346e-12	0.33485	0.649	0.434	7.45716e-08
Mcph1	Adipocytes II	4.68933e-09	0.334655	0.474	0.272	0.000131292
Sfmbt1	Adipocytes II	1.32676e-09	0.334517	0.591	0.357	3.71466e-05
Dnajc15	Adipocytes II	6.49806e-11	0.333925	0.493	0.265	1.81933e-06
Larp4	Adipocytes II	5.63168e-15	0.333918	0.671	0.435	1.57676e-10
Hivep1	Adipocytes II	5.77462e-12	0.333627	0.596	0.412	1.61678e-07
Fam35a	Adipocytes II	7.7967e-11	0.333625	0.45	0.22	2.18292e-06
Trit1	Adipocytes II	6.11737e-16	0.333056	0.43	0.202	1.71274e-11
Trps1	Adipocytes II	1.42832e-12	0.332433	0.916	0.736	3.99902e-08
Gm26542	Adipocytes II	1.86284e-11	0.331374	0.312	0.129	5.21559e-07
Syap1	Adipocytes II	4.92573e-15	0.331037	0.464	0.233	1.3791e-10
Sox5	Adipocytes II	1.58212e-21	0.330915	0.995	0.959	4.42962e-17
Aspa	Adipocytes II	2.30502e-12	0.330657	0.389	0.177	6.45359e-08
Cd1d1	Adipocytes II	5.24569e-11	0.330446	0.322	0.122	1.46869e-06
Pim1	Adipocytes II	1.17517e-12	0.329926	0.56	0.32	3.29024e-08
Syde2	Adipocytes II	6.52027e-16	0.329521	0.399	0.178	1.82555e-11
Sulf2	Adipocytes II	3.7078e-11	0.328825	0.649	0.427	1.03811e-06
Adig	Adipocytes II	1.07229e-15	0.328364	0.385	0.15	3.00219e-11
Ahcyl2	Adipocytes II	3.29321e-08	0.326474	0.709	0.544	0.000922032
Fam213a	Adipocytes II	9.32959e-10	0.325634	0.406	0.2	2.6121e-05
C330007P06Rik	Adipocytes II	3.98833e-12	0.32547	0.464	0.245	1.11665e-07
Dot1l	Adipocytes II	1.35502e-15	0.325003	0.478	0.244	3.79378e-11
Ntrk2	Adipocytes II	2.89763e-06	0.323074	0.332	0.168	0.0811277
Pcmtd1	Adipocytes II	9.43931e-15	0.321732	0.827	0.628	2.64282e-10
Pex11a	Adipocytes II	1.88347e-14	0.321342	0.284	0.091	5.27334e-10
Prpf4b	Adipocytes II	2.9339e-09	0.321295	0.692	0.524	8.21434e-05
Taf1d	Adipocytes II	6.96403e-13	0.32117	0.44	0.215	1.94979e-08
Bche	Adipocytes II	9.49856e-12	0.320677	0.284	0.093	2.65941e-07
Rasa3	Adipocytes II	2.92911e-12	0.320517	0.613	0.412	8.20093e-08
Ucp3	Adipocytes II	1.05023e-14	0.32028	0.312	0.111	2.94044e-10
Nedd4l	Adipocytes II	1.80719e-13	0.32027	0.906	0.781	5.05976e-09
Mtch2	Adipocytes II	1.47577e-10	0.317906	0.666	0.409	4.13187e-06
Pkd2l2	Adipocytes II	3.9277e-15	0.317874	0.303	0.102	1.09968e-10
Csad	Adipocytes II	2.58988e-12	0.3178	0.442	0.229	7.25115e-08
Rgs2	Adipocytes II	2.69395e-14	0.317334	0.411	0.201	7.54253e-10
Rgma	Adipocytes II	2.58491e-09	0.316692	0.476	0.287	7.23724e-05
Coq3	Adipocytes II	2.41595e-14	0.316425	0.44	0.211	6.76417e-10
Itpk1	Adipocytes II	1.14942e-05	0.316371	0.483	0.286	0.321815
Adtrp	Adipocytes II	1.07122e-10	0.316254	0.332	0.134	2.99921e-06
Lrp12	Adipocytes II	2.40505e-09	0.315989	0.37	0.182	6.73366e-05
Cdc73	Adipocytes II	1.11649e-10	0.315931	0.716	0.56	3.12595e-06
5031425E22Rik	Adipocytes II	1.70981e-07	0.315287	0.76	0.631	0.00478712
Rtn3	Adipocytes II	1.98025e-08	0.31394	0.928	0.82	0.000554431
Bag4	Adipocytes II	5.89273e-09	0.312848	0.356	0.149	0.000164985
Nnmt	Adipocytes II	3.84963e-11	0.312669	0.358	0.175	1.07782e-06
Rb1	Adipocytes II	1.80848e-10	0.31225	0.779	0.589	5.06337e-06
Focad	Adipocytes II	8.66019e-11	0.310918	0.469	0.286	2.42468e-06
Maob	Adipocytes II	8.62298e-13	0.310134	0.45	0.236	2.41426e-08
Pex5	Adipocytes II	7.01508e-16	0.309563	0.37	0.152	1.96408e-11
Timm23	Adipocytes II	1.66786e-09	0.309515	0.452	0.244	4.66969e-05
Cdk12	Adipocytes II	1.23669e-09	0.309105	0.822	0.646	3.46247e-05
Marc2	Adipocytes II	2.07151e-12	0.307854	0.478	0.259	5.79981e-08
Stau2	Adipocytes II	9.1532e-09	0.307797	0.589	0.371	0.000256271
Gm11266	Adipocytes II	6.9202e-12	0.307359	0.469	0.277	1.93752e-07
Fam49b	Adipocytes II	5.91773e-08	0.306025	0.764	0.576	0.00165685
Tecr	Adipocytes II	6.21331e-09	0.305935	0.567	0.357	0.00017396
Bscl2	Adipocytes II	7.9771e-16	0.30565	0.392	0.15	2.23343e-11
Rbks	Adipocytes II	1.36329e-10	0.305302	0.375	0.179	3.81695e-06
Cspg4	Adipocytes II	3.8598e-15	0.304462	0.293	0.078	1.08067e-10
Fhit	Adipocytes II	4.01448e-11	0.303724	0.921	0.824	1.12397e-06
Znrf2	Adipocytes II	3.32928e-09	0.303723	0.512	0.336	9.32132e-05
Nrp1	Adipocytes II	1.2629e-09	0.303048	0.921	0.826	3.53587e-05
Dhdh	Adipocytes II	9.08231e-16	0.303002	0.399	0.154	2.54286e-11
Acadm	Adipocytes II	1.40087e-10	0.301417	0.776	0.562	3.92215e-06
Peli2	Adipocytes II	5.05881e-07	0.300918	0.637	0.467	0.0141637
Aco2	Adipocytes II	2.60345e-13	0.300651	0.873	0.695	7.28914e-09
Rhot1	Adipocytes II	3.66549e-14	0.299718	0.675	0.447	1.02626e-09
Cblb	Adipocytes II	1.20735e-12	0.299556	0.844	0.688	3.38033e-08
Map3k5	Adipocytes II	7.24733e-10	0.298911	0.829	0.665	2.02911e-05
Tef	Adipocytes II	2.53409e-12	0.298737	0.827	0.646	7.09495e-08
Kif21a	Adipocytes II	2.80926e-09	0.298064	0.421	0.241	7.86536e-05
Mpp1	Adipocytes II	1.61307e-07	0.296467	0.411	0.234	0.00451627
Gde1	Adipocytes II	4.48717e-11	0.294901	0.373	0.19	1.25632e-06
Mcam	Adipocytes II	6.36789e-11	0.294383	0.339	0.139	1.78288e-06
Cpped1	Adipocytes II	2.95749e-10	0.294308	0.589	0.402	8.28039e-06
Plbd1	Adipocytes II	4.00867e-10	0.293636	0.317	0.126	1.12235e-05
Afg3l2	Adipocytes II	0.000104452	0.293227	0.486	0.289	1
Hsd17b4	Adipocytes II	7.6557e-16	0.293143	0.599	0.354	2.14344e-11
Pex1	Adipocytes II	2.42163e-13	0.292535	0.387	0.174	6.78009e-09
Mir143hg	Adipocytes II	9.19477e-11	0.291663	0.26	0.083	2.57435e-06
Gss	Adipocytes II	5.69932e-09	0.291457	0.255	0.085	0.000159569
RP24-127M20.8	Adipocytes II	2.28732e-12	0.290867	0.615	0.397	6.40404e-08
Ermp1	Adipocytes II	1.36757e-10	0.290537	0.322	0.147	3.82892e-06
Slc25a20	Adipocytes II	7.88086e-11	0.290058	0.425	0.232	2.20648e-06
Gys2	Adipocytes II	4.88678e-10	0.287662	0.233	0.086	1.3682e-05
Cs	Adipocytes II	1.33765e-07	0.286955	0.685	0.518	0.00374516
D930015E06Rik	Adipocytes II	3.79252e-06	0.286911	0.394	0.257	0.106183
Atg16l1	Adipocytes II	1.38007e-15	0.285267	0.567	0.335	3.86392e-11
Ncoa1	Adipocytes II	7.62822e-09	0.285117	0.877	0.731	0.000213575
Nr1h3	Adipocytes II	1.0037e-11	0.284905	0.334	0.132	2.81016e-07
Sgpl1	Adipocytes II	2.95496e-10	0.284838	0.447	0.239	8.2733e-06
Usp40	Adipocytes II	5.05343e-09	0.284258	0.594	0.399	0.000141486
Prodh	Adipocytes II	5.11386e-15	0.283342	0.262	0.081	1.43178e-10
Ppp2r4	Adipocytes II	9.00068e-08	0.282417	0.512	0.32	0.00252001
Sav1	Adipocytes II	4.55964e-08	0.281824	0.464	0.28	0.00127661
Trp53inp1	Adipocytes II	1.70773e-08	0.281543	0.409	0.214	0.000478129
Dagla	Adipocytes II	6.78015e-08	0.281526	0.351	0.165	0.00189831
D230025D16Rik	Adipocytes II	2.09749e-09	0.280859	0.385	0.179	5.87256e-05
Dio2	Adipocytes II	1.55634e-07	0.280542	0.276	0.132	0.00435745
Col4a2	Adipocytes II	4.36901e-08	0.280364	0.613	0.411	0.00122323
Gnb5	Adipocytes II	4.14296e-14	0.280048	0.233	0.07	1.15995e-09
Gprc5b	Adipocytes II	4.9658e-09	0.279481	0.377	0.174	0.000139032
Mkln1	Adipocytes II	4.78399e-13	0.279204	0.901	0.773	1.33942e-08
Ptgr2	Adipocytes II	7.63707e-12	0.277878	0.488	0.275	2.13823e-07
Kif1b	Adipocytes II	5.74586e-11	0.277369	0.894	0.757	1.60873e-06
Prpf38b	Adipocytes II	8.91981e-11	0.276613	0.613	0.403	2.49737e-06
Arel1	Adipocytes II	3.65355e-10	0.276398	0.466	0.274	1.02292e-05
Ubr3	Adipocytes II	2.52389e-11	0.276151	0.861	0.72	7.06639e-07
BB365896	Adipocytes II	3.86788e-12	0.275908	0.221	0.058	1.08293e-07
Ywhab	Adipocytes II	1.74932e-06	0.275797	0.584	0.4	0.0489776
Mbtd1	Adipocytes II	1.58731e-11	0.274484	0.815	0.616	4.44415e-07
Raf1	Adipocytes II	1.24427e-05	0.274215	0.702	0.501	0.348371
Zhx2	Adipocytes II	1.03507e-12	0.274158	0.805	0.59	2.89799e-08
Sfxn5	Adipocytes II	2.6503e-07	0.273523	0.387	0.226	0.00742032
Entpd5	Adipocytes II	6.51352e-09	0.272535	0.375	0.194	0.000182366
Rars2	Adipocytes II	1.88624e-09	0.272143	0.507	0.304	5.28111e-05
Elmod3	Adipocytes II	1.02914e-08	0.271714	0.315	0.13	0.000288139
Anxa6	Adipocytes II	2.30716e-09	0.270848	0.584	0.397	6.45958e-05
Mertk	Adipocytes II	1.30005e-06	0.270673	0.587	0.427	0.0363988
Zfhx4	Adipocytes II	2.18098e-06	0.270176	0.63	0.45	0.061063
Rnf217	Adipocytes II	4.61951e-07	0.270043	0.608	0.453	0.0129337
Pcsk5	Adipocytes II	1.56716e-06	0.269982	0.656	0.499	0.0438772
Phrf1	Adipocytes II	1.16741e-09	0.269628	0.476	0.305	3.26853e-05
Wapl	Adipocytes II	6.96201e-09	0.269573	0.793	0.624	0.000194922
Spata5	Adipocytes II	2.1347e-07	0.268901	0.608	0.432	0.00597672
Atl3	Adipocytes II	3.2251e-08	0.2688	0.654	0.478	0.000902965
Phkb	Adipocytes II	2.3461e-08	0.268637	0.774	0.604	0.000656861
Sec24b	Adipocytes II	1.11621e-08	0.26832	0.76	0.608	0.000312517
Akap1	Adipocytes II	1.0499e-09	0.268116	0.478	0.266	2.93951e-05
Pcf11	Adipocytes II	7.51145e-07	0.267549	0.62	0.424	0.0210305
Gda	Adipocytes II	0.000129469	0.267164	0.529	0.416	1
Tmem132b	Adipocytes II	8.64373e-06	0.265835	0.175	0.063	0.242007
Gm454	Adipocytes II	1.51803e-20	0.265746	0.185	0.021	4.25017e-16
Ppp1r9a	Adipocytes II	1.74399e-08	0.265692	0.719	0.54	0.000488282
Cfd	Adipocytes II	1.93849e-05	0.265157	0.921	0.874	0.542737
Kansl1l	Adipocytes II	5.25827e-08	0.26474	0.791	0.64	0.00147221
Psmd14	Adipocytes II	1.64954e-06	0.263996	0.601	0.425	0.0461839
F3	Adipocytes II	1.78946e-05	0.263441	0.334	0.18	0.501014
Mafg	Adipocytes II	1.2803e-07	0.263083	0.474	0.285	0.00358457
Ubr5	Adipocytes II	1.24189e-10	0.262475	0.925	0.816	3.47705e-06
Ppp1r1a	Adipocytes II	3.36675e-14	0.262374	0.219	0.046	9.42622e-10
Scaf4	Adipocytes II	9.43796e-06	0.262181	0.613	0.409	0.264244
AI314180	Adipocytes II	1.85929e-11	0.262149	0.849	0.7	5.20563e-07
Slc18b1	Adipocytes II	2.20812e-08	0.261902	0.3	0.121	0.00061823
Stk38	Adipocytes II	1.83943e-10	0.261558	0.712	0.534	5.15003e-06
Mocs1	Adipocytes II	7.11382e-12	0.260842	0.375	0.187	1.99173e-07
Aldh1a7	Adipocytes II	2.88594e-09	0.260607	0.195	0.052	8.08005e-05
Lgr4	Adipocytes II	1.6656e-05	0.259368	0.421	0.255	0.466336
Dhtkd1	Adipocytes II	1.6067e-11	0.259312	0.224	0.065	4.49845e-07
Fam120c	Adipocytes II	3.89814e-06	0.259292	0.529	0.356	0.10914
Fgf10	Adipocytes II	9.10741e-06	0.259021	0.252	0.115	0.254989
Adcy10	Adipocytes II	6.84598e-08	0.258819	0.18	0.059	0.00191674
Dlc1	Adipocytes II	4.1042e-14	0.257989	0.998	0.966	1.14909e-09
Ccl25	Adipocytes II	9.27426e-08	0.257924	0.438	0.26	0.00259661
Heph	Adipocytes II	2.3576e-08	0.257885	0.421	0.277	0.00066008
Kdm2a	Adipocytes II	6.80006e-09	0.257503	0.858	0.684	0.000190388
Xpnpep3	Adipocytes II	1.09856e-05	0.256367	0.416	0.253	0.307574
Pxmp2	Adipocytes II	9.17088e-10	0.256324	0.303	0.125	2.56766e-05
Chdh	Adipocytes II	5.73347e-11	0.256284	0.216	0.053	1.60526e-06
Uhrf1bp1	Adipocytes II	2.35984e-11	0.256175	0.267	0.097	6.60709e-07
Pde8a	Adipocytes II	9.63766e-10	0.256067	0.75	0.572	2.69835e-05
Vps13a	Adipocytes II	3.03572e-08	0.255408	0.887	0.742	0.00084994
Cidea	Adipocytes II	5.46592e-05	0.255034	0.562	0.413	1
Lrp1	Adipocytes II	1.51868e-06	0.254896	0.721	0.581	0.04252
Slx4ip	Adipocytes II	6.4258e-06	0.254777	0.392	0.22	0.179909
Nmnat3	Adipocytes II	1.23424e-05	0.254774	0.445	0.295	0.345562
Pxmp4	Adipocytes II	6.61889e-10	0.254455	0.365	0.179	1.85316e-05
Nudt5	Adipocytes II	1.10269e-08	0.253354	0.363	0.184	0.000308731
Gm21992	Adipocytes II	1.06907e-05	0.253249	0.805	0.635	0.299317
Pitpnm2	Adipocytes II	1.03074e-05	0.253222	0.572	0.396	0.288585
2810004N23Rik	Adipocytes II	4.30792e-10	0.253161	0.425	0.227	1.20613e-05
Gm42791	Adipocytes II	9.23455e-17	0.252846	0.19	0.033	2.58549e-12
Adk	Adipocytes II	1.60744e-09	0.251596	0.925	0.852	4.5005e-05
Gm11508	Adipocytes II	8.22179e-11	0.25151	0.19	0.054	2.30194e-06
Cables1	Adipocytes II	2.18516e-09	0.251431	0.512	0.358	6.11802e-05
Psmd1	Adipocytes II	1.30696e-05	0.251153	0.575	0.4	0.365922
Picalm	Adipocytes II	1.98662e-06	0.250413	0.88	0.751	0.0556215
Ppara	Adipocytes III	1.50028e-69	0.925328	0.9	0.397	4.20047e-65
Acsl1	Adipocytes III	6.60488e-96	0.849203	0.995	0.81	1.84924e-91
Fam13a	Adipocytes III	1.30509e-78	0.845132	0.984	0.706	3.654e-74
Acacb	Adipocytes III	1.60364e-84	0.838257	0.979	0.581	4.48988e-80
Adipor2	Adipocytes III	8.15428e-95	0.831081	0.99	0.768	2.28304e-90
Prkar2b	Adipocytes III	1.67661e-87	0.822486	0.976	0.69	4.69418e-83
Nrg4	Adipocytes III	8.72738e-79	0.821849	0.954	0.511	2.44349e-74
Slc1a3	Adipocytes III	1.80582e-58	0.810967	0.897	0.452	5.05594e-54
Rgs7	Adipocytes III	2.29453e-69	0.791228	0.935	0.556	6.42423e-65
Acaca	Adipocytes III	8.05965e-79	0.790459	1	0.931	2.25654e-74
Pparg	Adipocytes III	1.59276e-77	0.780083	0.986	0.777	4.4594e-73
Ntrk3	Adipocytes III	2.05284e-51	0.74681	0.862	0.437	5.74753e-47
Slc24a3	Adipocytes III	3.07723e-63	0.734876	0.941	0.563	8.61562e-59
Ppargc1b	Adipocytes III	1.66743e-41	0.720444	0.846	0.455	4.66848e-37
Mlxipl	Adipocytes III	9.85746e-63	0.714702	0.855	0.345	2.75989e-58
Dgat2	Adipocytes III	3.69259e-55	0.710529	0.906	0.51	1.03385e-50
Tspan18	Adipocytes III	7.67444e-62	0.710346	0.866	0.398	2.14869e-57
Tenm4	Adipocytes III	2.20357e-60	0.706689	0.895	0.426	6.16956e-56
Pde3b	Adipocytes III	1.68067e-55	0.700963	0.975	0.754	4.70554e-51
Acox1	Adipocytes III	1.43615e-63	0.695771	0.954	0.613	4.02093e-59
Adam12	Adipocytes III	4.74974e-45	0.695325	0.787	0.361	1.32983e-40
Plin1	Adipocytes III	1.44744e-62	0.694593	0.938	0.497	4.05253e-58
Elovl6	Adipocytes III	1.25426e-42	0.692936	0.854	0.494	3.51168e-38
Pcx	Adipocytes III	1.61925e-52	0.687157	0.893	0.484	4.53356e-48
Sik2	Adipocytes III	1.41521e-68	0.686053	0.983	0.837	3.9623e-64
Pnpla3	Adipocytes III	2.56417e-42	0.685085	0.841	0.44	7.17916e-38
Adra1a	Adipocytes III	4.38186e-47	0.67146	0.711	0.259	1.22683e-42
Prdm16	Adipocytes III	6.45908e-43	0.666113	0.715	0.258	1.80841e-38
Slc1a5	Adipocytes III	2.65551e-61	0.664467	0.968	0.722	7.43491e-57
Ctcflos	Adipocytes III	2.08314e-49	0.655666	0.701	0.22	5.83238e-45
Pck1	Adipocytes III	2.51278e-34	0.655318	0.849	0.513	7.03529e-30
Cidec	Adipocytes III	1.22846e-48	0.649532	0.857	0.431	3.43944e-44
4933406I18Rik	Adipocytes III	3.56497e-52	0.649214	0.895	0.483	9.98121e-48
Slc36a2	Adipocytes III	5.57568e-58	0.64322	0.878	0.409	1.56108e-53
Ppp2r5a	Adipocytes III	1.86575e-62	0.642115	0.983	0.766	5.22373e-58
Acss2	Adipocytes III	1.15561e-33	0.64156	0.801	0.464	3.23548e-29
Hacd2	Adipocytes III	1.39076e-38	0.637751	0.859	0.52	3.89384e-34
Lipe	Adipocytes III	5.64702e-44	0.634738	0.909	0.503	1.58105e-39
Acly	Adipocytes III	8.08863e-29	0.622609	0.839	0.565	2.26465e-24
Hk2	Adipocytes III	7.18386e-42	0.619885	0.776	0.369	2.01134e-37
Immp2l	Adipocytes III	2.03266e-58	0.615388	0.992	0.889	5.69105e-54
Acvr1c	Adipocytes III	1.3975e-43	0.613208	0.769	0.35	3.91272e-39
Tmem120b	Adipocytes III	4.4395e-42	0.612586	0.75	0.312	1.24297e-37
Car3	Adipocytes III	8.57276e-52	0.609766	0.997	0.967	2.4002e-47
Ralgapa2	Adipocytes III	6.50477e-58	0.608785	0.986	0.88	1.82121e-53
Ankef1	Adipocytes III	3.70161e-43	0.607301	0.812	0.372	1.03638e-38
Gm16168	Adipocytes III	2.78472e-41	0.588121	0.628	0.195	7.79666e-37
Tmem45b	Adipocytes III	6.09636e-25	0.585807	0.638	0.275	1.70686e-20
A830018L16Rik	Adipocytes III	9.44806e-35	0.583432	0.617	0.205	2.64527e-30
Gbe1	Adipocytes III	1.665e-38	0.582271	0.903	0.631	4.66168e-34
Pank1	Adipocytes III	6.72721e-40	0.579283	0.692	0.305	1.88348e-35
Sh2b2	Adipocytes III	1.37126e-52	0.577316	0.725	0.237	3.83925e-48
Mgll	Adipocytes III	7.25712e-37	0.577259	0.876	0.552	2.03185e-32
Slc27a1	Adipocytes III	1.19101e-33	0.574524	0.728	0.334	3.33459e-29
Sorbs1	Adipocytes III	3.67805e-49	0.569052	0.978	0.791	1.02978e-44
Aacs	Adipocytes III	3.30301e-39	0.56637	0.685	0.256	9.24776e-35
Neat1	Adipocytes III	3.88598e-52	0.566274	0.994	0.934	1.088e-47
Acss3	Adipocytes III	3.4579e-38	0.554327	0.847	0.511	9.68142e-34
Negr1	Adipocytes III	5.21043e-48	0.554065	0.971	0.762	1.45882e-43
Tns1	Adipocytes III	2.15945e-46	0.552678	0.981	0.846	6.04602e-42
Sntb1	Adipocytes III	8.34164e-33	0.541211	0.722	0.352	2.33549e-28
Pfkfb3	Adipocytes III	6.59406e-35	0.537834	0.822	0.489	1.8462e-30
Dpyd	Adipocytes III	4.54994e-39	0.532971	0.905	0.554	1.27389e-34
Gm20532	Adipocytes III	1.57238e-29	0.530084	0.666	0.291	4.40235e-25
Pik3r1	Adipocytes III	1.58701e-31	0.525643	0.951	0.757	4.44331e-27
Svep1	Adipocytes III	2.88642e-34	0.524995	0.779	0.413	8.0814e-30
Gys1	Adipocytes III	8.89826e-39	0.520603	0.719	0.33	2.49133e-34
Ghr	Adipocytes III	9.63206e-35	0.51827	1	0.986	2.69678e-30
Sh3kbp1	Adipocytes III	6.81301e-29	0.516875	0.828	0.485	1.90751e-24
Fam214a	Adipocytes III	2.93914e-26	0.514931	0.831	0.526	8.22901e-22
Cidea	Adipocytes III	1.89905e-32	0.514883	0.754	0.381	5.31695e-28
Cnnm2	Adipocytes III	5.72621e-28	0.509958	0.682	0.342	1.60322e-23
Txlng	Adipocytes III	5.96334e-30	0.508543	0.893	0.58	1.66962e-25
Rbm47	Adipocytes III	1.57717e-38	0.506272	0.801	0.396	4.41576e-34
Ces1d	Adipocytes III	3.25702e-37	0.504683	0.876	0.556	9.11902e-33
Gk	Adipocytes III	6.36412e-23	0.501294	0.531	0.245	1.78183e-18
Lpin1	Adipocytes III	6.66196e-30	0.497885	0.789	0.453	1.86522e-25
Arhgap24	Adipocytes III	1.53159e-37	0.493465	0.96	0.811	4.28815e-33
Slc22a23	Adipocytes III	4.77268e-31	0.492051	0.658	0.273	1.33625e-26
Slc25a51	Adipocytes III	9.2132e-32	0.490841	0.741	0.368	2.57951e-27
Chpt1	Adipocytes III	2.50689e-41	0.488892	0.962	0.833	7.01878e-37
Pim1	Adipocytes III	2.69981e-29	0.485007	0.663	0.296	7.55894e-25
Vgll4	Adipocytes III	1.22354e-32	0.479441	0.89	0.618	3.42567e-28
Pfkfb1	Adipocytes III	7.4655e-41	0.475276	0.688	0.271	2.09019e-36
Rgcc	Adipocytes III	2.44488e-31	0.47	0.709	0.335	6.84517e-27
Hsd17b12	Adipocytes III	9.88665e-26	0.469613	0.801	0.469	2.76806e-21
Gpd2	Adipocytes III	1.55687e-27	0.468253	0.746	0.428	4.35893e-23
Thrb	Adipocytes III	1.04561e-36	0.46723	0.962	0.777	2.92749e-32
Plin2	Adipocytes III	1.35658e-25	0.46411	0.711	0.341	3.79815e-21
Xrcc6	Adipocytes III	1.00883e-28	0.46087	0.585	0.237	2.82453e-24
Gpd1	Adipocytes III	1.35619e-26	0.460173	0.828	0.49	3.79706e-22
Prkce	Adipocytes III	1.06073e-37	0.459318	0.97	0.855	2.96982e-33
Fgf14	Adipocytes III	3.27037e-17	0.45919	0.839	0.619	9.15637e-13
Ebf3	Adipocytes III	2.90134e-22	0.457216	0.657	0.295	8.12316e-18
Esrrg	Adipocytes III	1.9226e-24	0.449056	0.79	0.489	5.3829e-20
Ppp1r3b	Adipocytes III	3.36415e-20	0.448253	0.55	0.234	9.41895e-16
Por	Adipocytes III	1.4481e-39	0.445999	0.919	0.608	4.0544e-35
Snrk	Adipocytes III	1.97315e-27	0.44492	0.835	0.555	5.52443e-23
Deptor	Adipocytes III	1.91035e-27	0.443954	0.738	0.363	5.3486e-23
Pdk4	Adipocytes III	6.15524e-21	0.442243	0.614	0.329	1.72335e-16
Slc4a4	Adipocytes III	3.63461e-19	0.440798	0.94	0.841	1.01762e-14
Bckdhb	Adipocytes III	2.98e-26	0.440417	0.811	0.522	8.34339e-22
Vegfa	Adipocytes III	1.83127e-34	0.433943	0.739	0.364	5.1272e-30
Cdo1	Adipocytes III	6.24701e-22	0.432465	0.762	0.459	1.74904e-17
Dgat1	Adipocytes III	5.93804e-27	0.431784	0.661	0.282	1.66253e-22
Ehhadh	Adipocytes III	8.92646e-13	0.431073	0.348	0.132	2.49923e-08
Irs1	Adipocytes III	1.8841e-21	0.426519	0.73	0.444	5.2751e-17
Vwa8	Adipocytes III	1.31475e-26	0.424732	0.874	0.622	3.68103e-22
Cecr2	Adipocytes III	5.90135e-30	0.422744	0.526	0.178	1.65226e-25
Adrbk2	Adipocytes III	5.31956e-30	0.422473	0.639	0.271	1.48937e-25
Rnf152	Adipocytes III	9.70037e-18	0.419	0.447	0.174	2.71591e-13
Ptpn4	Adipocytes III	2.29025e-22	0.417504	0.846	0.557	6.41225e-18
Gm26917	Adipocytes III	2.15547e-26	0.417181	0.777	0.484	6.03489e-22
Me1	Adipocytes III	3.71359e-14	0.416294	0.808	0.634	1.03973e-09
Agmo	Adipocytes III	7.69781e-27	0.416151	0.901	0.635	2.15523e-22
Lpl	Adipocytes III	1.78504e-35	0.413394	0.992	0.914	4.99774e-31
Ddhd2	Adipocytes III	5.77708e-18	0.412092	0.685	0.372	1.61747e-13
Plin4	Adipocytes III	7.53993e-25	0.406283	0.672	0.323	2.11103e-20
Pygl	Adipocytes III	4.18831e-18	0.406038	0.574	0.284	1.17264e-13
Fam126b	Adipocytes III	1.12319e-23	0.405375	0.747	0.457	3.1447e-19
Ebf2	Adipocytes III	8.18705e-26	0.405172	0.938	0.696	2.29221e-21
Ptger3	Adipocytes III	1.35521e-15	0.403774	0.525	0.249	3.79431e-11
Tspan12	Adipocytes III	7.95116e-31	0.403155	0.734	0.378	2.22617e-26
Il15ra	Adipocytes III	3.97656e-33	0.401411	0.755	0.377	1.11336e-28
Acot11	Adipocytes III	2.66444e-18	0.399001	0.485	0.221	7.45991e-14
Cd36	Adipocytes III	6.40278e-29	0.393176	0.949	0.813	1.79265e-24
Optn	Adipocytes III	2.16849e-28	0.392038	0.612	0.27	6.07135e-24
Mpc1	Adipocytes III	6.85893e-19	0.391386	0.871	0.655	1.92036e-14
Mtss1	Adipocytes III	1.60992e-25	0.391324	0.893	0.678	4.50745e-21
Fbxo21	Adipocytes III	1.39973e-20	0.389636	0.474	0.196	3.91896e-16
Tnfaip8	Adipocytes III	1.02654e-20	0.387645	0.82	0.546	2.87411e-16
Dgkd	Adipocytes III	4.22507e-26	0.384814	0.776	0.439	1.18293e-21
4732471J01Rik	Adipocytes III	1.57263e-19	0.381878	0.676	0.359	4.40304e-15
Ptprd	Adipocytes III	1.34256e-31	0.380349	0.983	0.907	3.7589e-27
Atp1a2	Adipocytes III	2.12597e-22	0.377715	0.793	0.489	5.95229e-18
Cnst	Adipocytes III	1.45021e-22	0.376909	0.711	0.384	4.06029e-18
Parm1	Adipocytes III	2.3458e-12	0.376452	0.552	0.334	6.56776e-08
Aco2	Adipocytes III	2.34363e-23	0.373404	0.919	0.68	6.5617e-19
Gpat4	Adipocytes III	3.56196e-26	0.372592	0.633	0.313	9.97277e-22
Dcaf6	Adipocytes III	5.08042e-15	0.371267	0.871	0.667	1.42242e-10
Asph	Adipocytes III	1.43666e-11	0.370783	0.781	0.619	4.02236e-07
Tusc5	Adipocytes III	1.06932e-29	0.369616	0.48	0.149	2.99388e-25
Adrb3	Adipocytes III	7.3279e-30	0.369355	0.499	0.181	2.05166e-25
Tkt	Adipocytes III	5.77862e-16	0.364736	0.854	0.618	1.6179e-11
Fry	Adipocytes III	5.9128e-28	0.362849	0.963	0.767	1.65546e-23
Rreb1	Adipocytes III	3.01553e-22	0.361241	0.927	0.74	8.44289e-18
Cpeb3	Adipocytes III	4.28002e-19	0.359852	0.849	0.584	1.19832e-14
Ptprm	Adipocytes III	2.73868e-35	0.358806	1	0.899	7.66775e-31
Nedd4l	Adipocytes III	2.55263e-20	0.357308	0.938	0.771	7.14686e-16
Fam73b	Adipocytes III	7.04709e-24	0.357281	0.634	0.309	1.97304e-19
Plcb1	Adipocytes III	1.16431e-16	0.354596	0.917	0.778	3.25985e-12
Lonp2	Adipocytes III	2.75046e-22	0.353754	0.865	0.626	7.70075e-18
Ifrd1	Adipocytes III	2.11808e-16	0.345432	0.739	0.456	5.9302e-12
4931406C07Rik	Adipocytes III	2.2908e-28	0.344963	0.591	0.273	6.41379e-24
Glul	Adipocytes III	4.0162e-17	0.344785	0.844	0.595	1.12446e-12
Akap1	Adipocytes III	7.28312e-20	0.344585	0.545	0.247	2.03913e-15
Slc25a20	Adipocytes III	4.12177e-18	0.343342	0.493	0.214	1.15401e-13
Adcy3	Adipocytes III	3.82986e-16	0.342753	0.467	0.21	1.07228e-11
Adtrp	Adipocytes III	5.34884e-16	0.342558	0.377	0.119	1.49757e-11
Hibch	Adipocytes III	1.96795e-23	0.339088	0.628	0.326	5.50986e-19
Pex14	Adipocytes III	4.64945e-18	0.337936	0.738	0.446	1.30175e-13
Ppargc1a	Adipocytes III	8.37543e-19	0.336797	0.63	0.391	2.34495e-14
Gtf2ird1	Adipocytes III	2.2411e-19	0.33672	0.564	0.277	6.27463e-15
Col27a1	Adipocytes III	5.86266e-16	0.33534	0.378	0.128	1.64143e-11
Dlat	Adipocytes III	3.03694e-13	0.330104	0.703	0.445	8.50283e-09
Rnf24	Adipocytes III	3.78028e-21	0.329731	0.493	0.202	1.0584e-16
Bcl6	Adipocytes III	2.20454e-13	0.328641	0.618	0.342	6.17226e-09
Larp1b	Adipocytes III	3.1584e-14	0.328301	0.714	0.452	8.84289e-10
Nrp1	Adipocytes III	1.50586e-14	0.327738	0.938	0.819	4.21612e-10
Gpam	Adipocytes III	1.75633e-18	0.32748	0.504	0.234	4.91738e-14
Thrsp	Adipocytes III	1.45456e-11	0.327275	0.857	0.661	4.07248e-07
Osbpl11	Adipocytes III	2.48499e-16	0.327029	0.733	0.454	6.95748e-12
Ophn1	Adipocytes III	2.19151e-15	0.324402	0.819	0.614	6.13578e-11
Esr1	Adipocytes III	9.8844e-16	0.324302	0.844	0.634	2.76743e-11
Art3	Adipocytes III	9.38512e-16	0.320564	0.7	0.405	2.62765e-11
Ebf1	Adipocytes III	1.12339e-20	0.31987	0.992	0.937	3.14526e-16
Aco1	Adipocytes III	2.15349e-23	0.319746	0.636	0.304	6.02933e-19
Slc16a10	Adipocytes III	9.7332e-12	0.3189	0.674	0.41	2.7251e-07
Cat	Adipocytes III	1.26676e-18	0.318899	0.679	0.385	3.54668e-14
Abcd3	Adipocytes III	3.44047e-14	0.318085	0.755	0.505	9.63262e-10
Cog4	Adipocytes III	2.87298e-19	0.317348	0.653	0.355	8.04378e-15
Ppip5k1	Adipocytes III	1.59648e-13	0.317334	0.585	0.312	4.46984e-09
Prkag2	Adipocytes III	3.14058e-15	0.316978	0.852	0.691	8.793e-11
Ephx2	Adipocytes III	6.72311e-19	0.315973	0.603	0.298	1.88234e-14
Slc7a10	Adipocytes III	3.05974e-14	0.315715	0.302	0.1	8.56665e-10
Tob2	Adipocytes III	1.48768e-18	0.315604	0.668	0.379	4.16522e-14
Itpk1	Adipocytes III	6.62542e-13	0.312739	0.523	0.272	1.85499e-08
Zfhx3	Adipocytes III	4.45883e-11	0.310324	0.866	0.717	1.24838e-06
Agpat2	Adipocytes III	4.9949e-22	0.309835	0.644	0.353	1.39847e-17
Pon3	Adipocytes III	2.72373e-20	0.309407	0.574	0.292	7.62589e-16
Park2	Adipocytes III	9.58206e-18	0.307977	0.959	0.798	2.68278e-13
Abca1	Adipocytes III	6.26893e-15	0.306921	0.836	0.626	1.75517e-10
Elovl5	Adipocytes III	2.18938e-10	0.305947	0.606	0.357	6.12982e-06
Abcd2	Adipocytes III	1.75156e-13	0.305289	0.471	0.24	4.90402e-09
Cyp2e1	Adipocytes III	3.90858e-08	0.305158	0.663	0.483	0.00109432
Ces1f	Adipocytes III	3.94124e-15	0.303171	0.337	0.111	1.10347e-10
Gnpat	Adipocytes III	1.64559e-18	0.302476	0.645	0.341	4.60732e-14
Stim1	Adipocytes III	1.47282e-12	0.301841	0.825	0.619	4.12359e-08
Chchd3	Adipocytes III	4.43606e-15	0.301815	0.913	0.762	1.24201e-10
Smoc1	Adipocytes III	4.18869e-17	0.301462	0.825	0.559	1.17275e-12
Crat	Adipocytes III	1.18544e-20	0.300876	0.566	0.286	3.31901e-16
Foxo1	Adipocytes III	1.35568e-12	0.300355	0.878	0.752	3.79563e-08
Ywhag	Adipocytes III	8.55315e-23	0.298115	0.704	0.411	2.39471e-18
Aox1	Adipocytes III	1.92766e-16	0.297914	0.679	0.387	5.39706e-12
Ptp4a1	Adipocytes III	2.6743e-19	0.297913	0.493	0.202	7.48751e-15
1700112E06Rik	Adipocytes III	4.62425e-17	0.296451	0.99	0.95	1.2947e-12
Cyth1	Adipocytes III	1.40056e-13	0.295903	0.781	0.529	3.92128e-09
Hipk2	Adipocytes III	5.56731e-14	0.295485	0.814	0.58	1.55874e-09
Slc27a2	Adipocytes III	1.2217e-17	0.295038	0.254	0.058	3.42053e-13
Myo1b	Adipocytes III	8.06383e-14	0.294786	0.439	0.199	2.25771e-09
Nudt7	Adipocytes III	6.09464e-19	0.293535	0.556	0.262	1.70638e-14
Mpc2	Adipocytes III	1.23995e-16	0.293209	0.744	0.477	3.47162e-12
4930402H24Rik	Adipocytes III	4.26709e-16	0.292996	0.938	0.808	1.1947e-11
Mapk6	Adipocytes III	7.56387e-15	0.292067	0.548	0.3	2.11773e-10
Mmd	Adipocytes III	1.2128e-14	0.291996	0.671	0.449	3.3956e-10
Inca1	Adipocytes III	1.05631e-22	0.291869	0.351	0.104	2.95747e-18
Dram1	Adipocytes III	1.00467e-19	0.290681	0.456	0.203	2.81289e-15
Sgcd	Adipocytes III	1.10253e-11	0.290337	0.957	0.893	3.08686e-07
Insr	Adipocytes III	2.04109e-13	0.290024	0.94	0.792	5.71464e-09
N4bp2l1	Adipocytes III	1.06002e-16	0.28952	0.471	0.212	2.96784e-12
Gucd1	Adipocytes III	3.11848e-17	0.28875	0.499	0.24	8.73111e-13
Echdc1	Adipocytes III	5.34738e-16	0.288633	0.599	0.332	1.49716e-11
Noct	Adipocytes III	1.98386e-12	0.288549	0.409	0.18	5.55441e-08
Aspg	Adipocytes III	1.07511e-14	0.288201	0.286	0.08	3.0101e-10
Ucp1	Adipocytes III	6.33825e-05	0.287277	0.321	0.179	1
Sh3pxd2a	Adipocytes III	7.57872e-13	0.287193	0.68	0.456	2.12189e-08
Clybl	Adipocytes III	3.19115e-16	0.287076	0.758	0.498	8.93459e-12
Tshr	Adipocytes III	3.62417e-14	0.286929	0.254	0.079	1.01469e-09
Cyb5b	Adipocytes III	1.37846e-15	0.286908	0.639	0.379	3.85941e-11
Apex2	Adipocytes III	2.09605e-13	0.286126	0.625	0.382	5.86852e-09
Gm3289	Adipocytes III	1.45617e-17	0.286	0.347	0.101	4.07698e-13
Abhd15	Adipocytes III	4.57921e-20	0.28171	0.391	0.144	1.28209e-15
Dcun1d3	Adipocytes III	2.94928e-19	0.281058	0.754	0.489	8.25741e-15
Rasl12	Adipocytes III	7.38721e-18	0.280528	0.424	0.158	2.06827e-13
Pcyt2	Adipocytes III	1.10208e-16	0.279866	0.439	0.182	3.08561e-12
Rnf144a	Adipocytes III	1.01427e-14	0.27784	0.439	0.204	2.83975e-10
Adhfe1	Adipocytes III	3.15545e-17	0.277839	0.507	0.234	8.83464e-13
Ppp2r1b	Adipocytes III	8.92528e-14	0.277788	0.396	0.163	2.4989e-09
Prkd1	Adipocytes III	4.69847e-13	0.275567	0.831	0.647	1.31548e-08
Mrap	Adipocytes III	5.89124e-18	0.274224	0.458	0.201	1.64943e-13
Agpat9	Adipocytes III	6.38711e-19	0.272232	0.366	0.157	1.78826e-14
Sort1	Adipocytes III	2.24697e-18	0.27096	0.534	0.285	6.29107e-14
Nfia	Adipocytes III	7.63768e-24	0.269774	1	0.999	2.1384e-19
Atl2	Adipocytes III	1.52578e-10	0.269327	0.674	0.46	4.27187e-06
Mical3	Adipocytes III	6.11724e-14	0.268026	0.886	0.686	1.71271e-09
Sipa1l1	Adipocytes III	1.10801e-10	0.267907	0.763	0.541	3.10221e-06
Pank3	Adipocytes III	1.24214e-08	0.267624	0.601	0.392	0.000347774
Klb	Adipocytes III	1.17825e-16	0.267347	0.291	0.09	3.29887e-12
Lpcat3	Adipocytes III	1.1957e-16	0.266495	0.612	0.347	3.34771e-12
Cdip1	Adipocytes III	1.5377e-11	0.265468	0.668	0.445	4.30524e-07
Cav1	Adipocytes III	8.58173e-13	0.264576	0.916	0.812	2.40271e-08
Akap7	Adipocytes III	2.51679e-11	0.26366	0.704	0.474	7.04652e-07
Epb41	Adipocytes III	7.61273e-09	0.262442	0.824	0.637	0.000213141
Ldlr	Adipocytes III	6.28595e-14	0.261777	0.375	0.15	1.75994e-09
Car5b	Adipocytes III	1.85505e-22	0.261608	0.471	0.209	5.19376e-18
Ucp3	Adipocytes III	5.62819e-20	0.261324	0.323	0.1	1.57578e-15
Lamb1	Adipocytes III	4.69831e-14	0.260516	0.588	0.351	1.31543e-09
Slc22a3	Adipocytes III	3.93517e-16	0.260437	0.312	0.093	1.10177e-11
4930556N13Rik	Adipocytes III	2.41223e-16	0.260209	0.297	0.085	6.75377e-12
Alas1	Adipocytes III	1.92091e-13	0.259165	0.445	0.221	5.37816e-09
Mecr	Adipocytes III	2.42696e-15	0.259162	0.517	0.255	6.79499e-11
Pum1	Adipocytes III	2.90464e-15	0.259121	0.897	0.714	8.1324e-11
Hacl1	Adipocytes III	1.16766e-14	0.258624	0.337	0.134	3.26922e-10
Pex13	Adipocytes III	1.63927e-14	0.257291	0.564	0.314	4.58963e-10
4931406P16Rik	Adipocytes III	5.20856e-12	0.256827	0.863	0.642	1.45829e-07
B3galt2	Adipocytes III	6.6917e-10	0.255757	0.428	0.216	1.87354e-05
March3	Adipocytes III	1.19e-12	0.255731	0.967	0.888	3.33177e-08
Cluh	Adipocytes III	6.68224e-17	0.255498	0.475	0.227	1.87089e-12
Acyp2	Adipocytes III	2.75194e-17	0.254048	0.857	0.628	7.70487e-13
Caprin1	Adipocytes III	9.12319e-14	0.253931	0.793	0.562	2.55431e-09
Srrm2	Adipocytes III	9.13365e-15	0.253865	0.941	0.838	2.55724e-10
Vkorc1l1	Adipocytes III	5.61574e-12	0.253246	0.672	0.433	1.57229e-07
Dnajc15	Adipocytes III	1.06419e-13	0.253098	0.514	0.251	2.97952e-09
Pmepa1	Adipocytes III	7.71536e-16	0.252979	0.687	0.43	2.16015e-11
Ldlrad3	Adipocytes III	4.55056e-12	0.251982	0.671	0.448	1.27406e-07
Sucla2	Adipocytes III	6.44664e-11	0.25098	0.677	0.452	1.80493e-06
Bcl2l13	Adipocytes III	5.1645e-17	0.250027	0.502	0.262	1.44596e-12
Chrm3	Endocardial cells	2.97292e-66	1.5623	0.855	0.332	8.32359e-62
Rps6ka2	Endocardial cells	1.11704e-57	1.56047	0.715	0.234	3.12749e-53
Nrxn3	Endocardial cells	1.07173e-34	1.46457	0.635	0.411	3.00062e-30
Eng	Endocardial cells	3.61187e-98	1.44502	0.984	0.616	1.01125e-93
Npr3	Endocardial cells	4.19838e-103	1.44327	0.968	0.619	1.17546e-98
Hmcn1	Endocardial cells	3.12747e-91	1.39564	0.956	0.753	8.7563e-87
A930011G23Rik	Endocardial cells	3.1363e-44	1.36216	0.663	0.252	8.78102e-40
Bmp6	Endocardial cells	4.13426e-62	1.34669	0.956	0.678	1.15751e-57
Tmem108	Endocardial cells	1.48651e-43	1.26915	0.819	0.464	4.16193e-39
Cdh13	Endocardial cells	2.34627e-69	1.21044	0.968	0.819	6.56909e-65
Emcn	Endocardial cells	1.50471e-69	1.1828	0.96	0.653	4.21288e-65
Slco3a1	Endocardial cells	1.15799e-66	1.15891	0.948	0.624	3.24215e-62
Gmds	Endocardial cells	7.16977e-77	1.13196	0.952	0.734	2.00739e-72
Entpd1	Endocardial cells	7.39981e-49	1.0815	0.888	0.566	2.0718e-44
Arhgap31	Endocardial cells	8.94214e-52	1.03208	0.984	0.767	2.50362e-47
Acer2	Endocardial cells	2.14793e-41	1.0197	0.811	0.51	6.01377e-37
Ahsg	Endocardial cells	6.02298e-42	1.00786	0.546	0.115	1.68631e-37
Fmnl2	Endocardial cells	3.52853e-41	1.00491	0.888	0.641	9.87918e-37
Epha7	Endocardial cells	1.2702e-32	0.992492	0.542	0.198	3.5563e-28
Itgbl1	Endocardial cells	1.63927e-32	0.97862	0.679	0.361	4.58962e-28
Shank3	Endocardial cells	7.42728e-56	0.977949	0.92	0.487	2.07949e-51
Dock6	Endocardial cells	1.15449e-49	0.972095	0.831	0.406	3.23233e-45
Nalcn	Endocardial cells	7.19405e-39	0.961745	0.534	0.149	2.01419e-34
Csgalnact1	Endocardial cells	1.71925e-49	0.955253	0.9	0.638	4.81356e-45
Bmx	Endocardial cells	2.14106e-40	0.923674	0.751	0.367	5.99453e-36
Tmcc3	Endocardial cells	9.00455e-44	0.905137	0.952	0.821	2.5211e-39
Sncaip	Endocardial cells	8.33111e-40	0.903466	0.847	0.531	2.33254e-35
Prkg1	Endocardial cells	8.58598e-70	0.892036	1	0.979	2.4039e-65
Lsamp	Endocardial cells	5.88903e-08	0.89164	0.763	0.701	0.00164881
Cgnl1	Endocardial cells	2.43721e-48	0.874942	0.952	0.776	6.8237e-44
Tnik	Endocardial cells	2.35355e-28	0.872906	0.647	0.346	6.58948e-24
Dock9	Endocardial cells	3.43785e-59	0.872405	0.98	0.771	9.62529e-55
Flt1	Endocardial cells	7.65246e-47	0.861704	0.94	0.641	2.14254e-42
Tmem164	Endocardial cells	7.52394e-37	0.855403	0.88	0.686	2.10655e-32
Erg	Endocardial cells	1.47551e-34	0.844189	0.763	0.4	4.13114e-30
Tmem2	Endocardial cells	4.82016e-39	0.838281	0.936	0.703	1.34955e-34
Glis3	Endocardial cells	2.71129e-20	0.832357	0.622	0.387	7.59106e-16
Vwf	Endocardial cells	1.70862e-37	0.817529	0.92	0.709	4.7838e-33
Prkch	Endocardial cells	4.58141e-40	0.801866	0.904	0.631	1.2827e-35
Pgm5	Endocardial cells	2.17073e-23	0.789518	0.827	0.573	6.07762e-19
Eps8	Endocardial cells	2.65423e-32	0.786615	0.751	0.524	7.43132e-28
Vcam1	Endocardial cells	1.3145e-20	0.764687	0.502	0.297	3.68034e-16
Greb1l	Endocardial cells	1.54222e-25	0.760936	0.639	0.33	4.31792e-21
Sgip1	Endocardial cells	3.39469e-34	0.751669	0.618	0.301	9.50444e-30
Stard8	Endocardial cells	2.93496e-28	0.750524	0.55	0.264	8.2173e-24
Rdx	Endocardial cells	2.18266e-33	0.746886	0.795	0.62	6.111e-29
Cfh	Endocardial cells	9.68089e-47	0.744525	1	0.978	2.71046e-42
Parp8	Endocardial cells	1.2434e-37	0.741467	0.843	0.585	3.48126e-33
Pcdh9	Endocardial cells	8.80356e-12	0.741232	0.779	0.684	2.46482e-07
Hs3st4	Endocardial cells	1.54113e-11	0.739289	0.173	0.059	4.31487e-07
Adgra2	Endocardial cells	2.43306e-36	0.738873	0.526	0.182	6.81207e-32
Adgrf5	Endocardial cells	2.933e-34	0.738819	0.803	0.554	8.2118e-30
Efnb2	Endocardial cells	9.44501e-23	0.735928	0.554	0.266	2.64441e-18
Elmo1	Endocardial cells	1.27012e-50	0.734563	0.992	0.907	3.5561e-46
Pecam1	Endocardial cells	6.69266e-34	0.726659	0.952	0.759	1.87381e-29
Ebf1	Endocardial cells	1.29749e-36	0.726567	0.996	0.941	3.6327e-32
Tspan9	Endocardial cells	2.06895e-27	0.723968	0.839	0.507	5.79264e-23
Phldb2	Endocardial cells	8.14001e-33	0.717075	0.771	0.529	2.27904e-28
Plagl1	Endocardial cells	6.41795e-24	0.715223	0.442	0.162	1.7969e-19
Rgs3	Endocardial cells	1.54728e-31	0.713701	0.691	0.375	4.33208e-27
Adgrl4	Endocardial cells	7.14409e-25	0.700843	0.627	0.347	2.0002e-20
Ptprk	Endocardial cells	1.80456e-36	0.691076	0.912	0.744	5.05241e-32
Mamld1	Endocardial cells	1.80238e-21	0.688487	0.474	0.28	5.04631e-17
Unc13b	Endocardial cells	1.60916e-29	0.688346	0.819	0.588	4.50532e-25
Nos3	Endocardial cells	2.21522e-24	0.682715	0.639	0.344	6.20219e-20
Smoc1	Endocardial cells	2.42885e-27	0.680378	0.807	0.58	6.80031e-23
Calcrl	Endocardial cells	9.10718e-22	0.678018	0.9	0.757	2.54983e-17
Ppp1r2	Endocardial cells	1.2927e-26	0.666752	0.59	0.418	3.61931e-22
Ptpn14	Endocardial cells	1.35157e-34	0.663104	0.936	0.744	3.78412e-30
Fmo2	Endocardial cells	4.37773e-31	0.660265	0.944	0.786	1.22568e-26
Acvr1	Endocardial cells	9.26031e-26	0.659871	0.759	0.55	2.5927e-21
Rasgef1b	Endocardial cells	6.25825e-22	0.657397	0.442	0.162	1.75219e-17
Cadps2	Endocardial cells	2.70383e-20	0.655424	0.799	0.633	7.57018e-16
Slco1a4	Endocardial cells	3.41286e-19	0.653337	0.241	0.036	9.55533e-15
Pde3a	Endocardial cells	7.09963e-26	0.647132	0.968	0.905	1.98776e-21
Prox1	Endocardial cells	2.13877e-21	0.64572	0.406	0.17	5.98812e-17
Sdk1	Endocardial cells	7.98029e-16	0.644988	0.691	0.528	2.23432e-11
Tle1	Endocardial cells	1.67532e-22	0.641025	0.719	0.465	4.69056e-18
Cd9	Endocardial cells	1.49378e-22	0.640588	0.735	0.498	4.18227e-18
A2m	Endocardial cells	1.14864e-19	0.639116	0.281	0.061	3.21596e-15
Megf6	Endocardial cells	7.60317e-18	0.638898	0.651	0.405	2.12874e-13
Ngf	Endocardial cells	5.90205e-09	0.636192	0.462	0.246	0.000165245
Hivep3	Endocardial cells	7.30409e-23	0.635037	0.622	0.47	2.045e-18
Smad7	Endocardial cells	1.27008e-23	0.634647	0.639	0.371	3.55596e-19
Tnfaip8l3	Endocardial cells	2.28764e-25	0.634489	0.329	0.065	6.40494e-21
Spon1	Endocardial cells	1.37704e-19	0.633479	0.703	0.497	3.85544e-15
Synpo	Endocardial cells	1.95557e-23	0.633431	0.606	0.337	5.4752e-19
Crim1	Endocardial cells	1.30929e-30	0.62921	0.976	0.921	3.66574e-26
Afap1l1	Endocardial cells	4.45616e-23	0.627802	0.562	0.314	1.24764e-18
Phactr2	Endocardial cells	1.64713e-25	0.627497	0.735	0.543	4.61165e-21
Stxbp6	Endocardial cells	6.30379e-19	0.62364	0.827	0.628	1.76493e-14
Ica1	Endocardial cells	1.83594e-23	0.620242	0.639	0.371	5.14027e-19
Airn	Endocardial cells	4.23794e-20	0.619579	0.988	0.953	1.18654e-15
Maml3	Endocardial cells	9.98138e-20	0.616293	0.731	0.588	2.79459e-15
Dennd5b	Endocardial cells	5.3741e-26	0.606841	0.904	0.762	1.50464e-21
Dapk1	Endocardial cells	3.49913e-17	0.594249	0.811	0.704	9.79687e-13
D8Ertd82e	Endocardial cells	2.46965e-19	0.584404	0.309	0.111	6.91452e-15
Shroom2	Endocardial cells	4.0034e-17	0.578276	0.582	0.376	1.12087e-12
Rapgef5	Endocardial cells	4.79273e-20	0.577044	0.863	0.65	1.34187e-15
Pir	Endocardial cells	1.04034e-16	0.575345	0.386	0.216	2.91274e-12
Sema6d	Endocardial cells	1.31119e-16	0.573251	0.651	0.523	3.67108e-12
Car8	Endocardial cells	3.49193e-13	0.572006	0.602	0.401	9.7767e-09
Kcnt2	Endocardial cells	1.08499e-19	0.569995	0.972	0.921	3.03777e-15
Klhl6	Endocardial cells	4.23187e-17	0.566313	0.41	0.193	1.18484e-12
Tanc2	Endocardial cells	1.7209e-20	0.563666	0.687	0.55	4.81816e-16
Shroom4	Endocardial cells	8.48153e-21	0.559281	0.586	0.341	2.37466e-16
Stab1	Endocardial cells	1.59382e-16	0.559021	0.622	0.353	4.46238e-12
St6gal1	Endocardial cells	2.96143e-16	0.551298	0.783	0.589	8.2914e-12
Arap3	Endocardial cells	6.97046e-15	0.542664	0.478	0.24	1.95159e-10
Ptgs1	Endocardial cells	1.52138e-19	0.536255	0.639	0.397	4.25957e-15
Nxn	Endocardial cells	8.3242e-19	0.536044	0.924	0.725	2.33061e-14
Ptprt	Endocardial cells	1.47491e-12	0.535394	0.209	0.089	4.12944e-08
Zfp521	Endocardial cells	2.67821e-26	0.533563	0.968	0.893	7.49846e-22
Smad6	Endocardial cells	9.30787e-11	0.529958	0.639	0.565	2.60602e-06
Plxna2	Endocardial cells	3.41734e-21	0.528697	0.787	0.575	9.56788e-17
Tek	Endocardial cells	7.5523e-14	0.528148	0.755	0.548	2.11449e-09
Gm16083	Endocardial cells	8.96118e-13	0.527276	0.378	0.169	2.50895e-08
St6galnac3	Endocardial cells	1.09852e-13	0.52727	0.787	0.615	3.07565e-09
Tanc1	Endocardial cells	5.59957e-24	0.525539	0.819	0.618	1.56777e-19
Wwtr1	Endocardial cells	4.56213e-24	0.519821	0.827	0.755	1.27731e-19
Tbc1d8	Endocardial cells	7.28361e-14	0.518747	0.514	0.318	2.03926e-09
Rbms1	Endocardial cells	1.62472e-28	0.518624	0.992	0.968	4.5489e-24
Heg1	Endocardial cells	5.26678e-20	0.517843	0.996	0.982	1.47459e-15
Kif26b	Endocardial cells	3.32387e-11	0.516629	0.213	0.082	9.30616e-07
Ece1	Endocardial cells	2.83118e-17	0.511218	0.767	0.56	7.92673e-13
Eya1	Endocardial cells	3.90912e-12	0.508232	0.217	0.064	1.09448e-07
St3gal4	Endocardial cells	7.17548e-14	0.507605	0.928	0.808	2.00899e-09
Col23a1	Endocardial cells	2.47751e-12	0.499573	0.269	0.148	6.93654e-08
Creb3l2	Endocardial cells	1.24971e-15	0.498192	0.807	0.663	3.49893e-11
Bik	Endocardial cells	6.50877e-15	0.496373	0.249	0.071	1.82233e-10
Nrg1	Endocardial cells	3.26504e-10	0.49622	0.55	0.513	9.14145e-06
Dock4	Endocardial cells	9.89843e-25	0.49561	0.952	0.858	2.77136e-20
Ralgps2	Endocardial cells	8.6404e-15	0.494198	0.39	0.231	2.41914e-10
Flt4	Endocardial cells	1.72006e-20	0.493773	0.313	0.083	4.81582e-16
Wipf3	Endocardial cells	1.3938e-13	0.492809	0.631	0.404	3.90237e-09
Pitpnc1	Endocardial cells	9.38183e-12	0.483069	0.795	0.718	2.62673e-07
Pvt1	Endocardial cells	1.26073e-12	0.481235	0.418	0.288	3.5298e-08
Sobp	Endocardial cells	7.08715e-08	0.476579	0.378	0.224	0.00198426
Tm4sf1	Endocardial cells	2.71387e-17	0.47651	0.703	0.549	7.59829e-13
Fzd6	Endocardial cells	3.66694e-15	0.470708	0.422	0.228	1.02667e-10
Thsd4	Endocardial cells	1.76942e-16	0.469172	0.88	0.698	4.95402e-12
Ednrb	Endocardial cells	2.70674e-14	0.468097	0.353	0.179	7.57833e-10
Spats2l	Endocardial cells	3.42666e-15	0.467813	0.586	0.372	9.59398e-11
Cbfa2t3	Endocardial cells	5.31756e-11	0.467678	0.502	0.33	1.48881e-06
Foxp1	Endocardial cells	5.07923e-27	0.467672	0.996	0.947	1.42208e-22
Fli1	Endocardial cells	3.50772e-14	0.466773	0.912	0.711	9.82092e-10
Cped1	Endocardial cells	1.12617e-18	0.465837	0.944	0.83	3.15306e-14
Elk3	Endocardial cells	1.04286e-15	0.465567	0.687	0.469	2.9198e-11
Palm	Endocardial cells	1.91115e-16	0.46354	0.635	0.504	5.35085e-12
Ppp3ca	Endocardial cells	1.26653e-19	0.463214	0.992	0.978	3.54603e-15
Fam102b	Endocardial cells	2.53093e-13	0.459361	0.486	0.287	7.0861e-09
Ppp1r13b	Endocardial cells	1.4508e-16	0.459138	0.779	0.535	4.06194e-12
Bmpr2	Endocardial cells	5.29528e-18	0.458366	0.9	0.833	1.48257e-13
Rin3	Endocardial cells	2.3525e-13	0.457743	0.518	0.323	6.58653e-09
Strbp	Endocardial cells	2.24669e-17	0.456672	0.711	0.591	6.29028e-13
Camta1	Endocardial cells	2.12643e-14	0.455952	0.735	0.618	5.95357e-10
Nfatc1	Endocardial cells	1.62049e-10	0.455175	0.45	0.27	4.53704e-06
Ttc9	Endocardial cells	1.1357e-13	0.454761	0.249	0.047	3.17974e-09
Nostrin	Endocardial cells	2.2677e-11	0.454584	0.297	0.123	6.34911e-07
Klhl5	Endocardial cells	2.17277e-16	0.454482	0.53	0.34	6.08332e-12
Hdac7	Endocardial cells	6.17163e-14	0.452712	0.683	0.483	1.72793e-09
Adgrl2	Endocardial cells	2.31725e-18	0.452687	0.675	0.5	6.48785e-14
Postn	Endocardial cells	3.37591e-10	0.447381	0.273	0.122	9.45189e-06
Stt3b	Endocardial cells	5.2684e-19	0.444751	0.578	0.458	1.47505e-14
Smg6	Endocardial cells	9.66667e-13	0.440847	0.888	0.812	2.70647e-08
Rsu1	Endocardial cells	5.01081e-14	0.440223	0.723	0.599	1.40293e-09
Ubash3b	Endocardial cells	1.25928e-09	0.431782	0.373	0.223	3.52574e-05
Foxp2	Endocardial cells	4.03373e-10	0.431665	0.827	0.66	1.12936e-05
Galnt18	Endocardial cells	2.47236e-06	0.428302	0.418	0.319	0.069221
Dennd4a	Endocardial cells	9.30095e-13	0.427915	0.703	0.551	2.60408e-08
Mcu	Endocardial cells	8.85307e-16	0.426871	0.819	0.696	2.47868e-11
Tshz2	Endocardial cells	4.24334e-17	0.426442	0.96	0.827	1.18805e-12
Sgms1	Endocardial cells	9.29419e-21	0.426251	0.948	0.851	2.60219e-16
Rai2	Endocardial cells	4.34151e-11	0.425712	0.269	0.145	1.21554e-06
Klhl4	Endocardial cells	9.69405e-12	0.425415	0.357	0.203	2.71414e-07
Prex2	Endocardial cells	1.41359e-15	0.424631	0.944	0.801	3.95777e-11
1700024B18Rik	Endocardial cells	6.09955e-13	0.423342	0.157	0.021	1.70775e-08
Mllt3	Endocardial cells	2.51377e-08	0.423184	0.659	0.558	0.000703804
Rasal2	Endocardial cells	7.78696e-18	0.422458	0.936	0.785	2.18019e-13
Il6st	Endocardial cells	5.12857e-12	0.420613	0.88	0.797	1.4359e-07
Arhgef3	Endocardial cells	1.66779e-08	0.419543	0.747	0.591	0.000466949
Mcf2l	Endocardial cells	2.47087e-10	0.419101	0.378	0.216	6.91794e-06
Xiap	Endocardial cells	4.94969e-12	0.410929	0.791	0.679	1.38581e-07
Ankrd6	Endocardial cells	8.59142e-13	0.410927	0.241	0.083	2.40543e-08
Sema6a	Endocardial cells	5.76347e-09	0.410346	0.751	0.632	0.000161366
Fam65b	Endocardial cells	3.64138e-09	0.40962	0.361	0.206	0.000101951
Fndc3b	Endocardial cells	5.25859e-20	0.408175	0.968	0.889	1.4723e-15
Sema3a	Endocardial cells	7.36504e-14	0.407697	0.333	0.187	2.06206e-09
Fbxl7	Endocardial cells	1.38112e-06	0.407405	0.92	0.842	0.0386685
Clic5	Endocardial cells	1.18855e-10	0.405864	0.41	0.24	3.32771e-06
Ptprb	Endocardial cells	1.26645e-19	0.405551	0.992	0.847	3.54582e-15
Plekhg1	Endocardial cells	6.35259e-12	0.403932	0.578	0.388	1.7786e-07
Lmcd1	Endocardial cells	8.63876e-15	0.403545	0.257	0.107	2.41868e-10
Rbp1	Endocardial cells	1.22908e-15	0.402672	0.47	0.304	3.44119e-11
Mgat4a	Endocardial cells	8.00025e-10	0.399031	0.422	0.292	2.23991e-05
Edil3	Endocardial cells	2.92419e-07	0.398108	0.165	0.053	0.00818715
Gm16867	Endocardial cells	3.16775e-14	0.396436	0.337	0.183	8.86907e-10
Pknox2	Endocardial cells	9.94266e-07	0.39635	0.655	0.489	0.0278374
Ephb4	Endocardial cells	4.0151e-15	0.39525	0.442	0.286	1.12415e-10
Sh3rf1	Endocardial cells	4.68013e-10	0.394881	0.747	0.648	1.31034e-05
Lrp5	Endocardial cells	3.68728e-09	0.394237	0.414	0.282	0.000103236
Osmr	Endocardial cells	1.13397e-14	0.393731	0.598	0.432	3.17488e-10
Sptbn1	Endocardial cells	2.60442e-17	0.392952	1	0.991	7.29184e-13
Ltbp1	Endocardial cells	2.07457e-06	0.392851	0.586	0.434	0.0580838
Etl4	Endocardial cells	8.93256e-09	0.391849	0.53	0.413	0.000250094
Frrs1	Endocardial cells	2.04851e-14	0.391046	0.394	0.245	5.73541e-10
Cpe	Endocardial cells	2.17069e-13	0.390456	0.92	0.829	6.0775e-09
Rnf141	Endocardial cells	3.15977e-13	0.390117	0.446	0.287	8.84673e-09
Fam13c	Endocardial cells	6.51322e-11	0.389838	0.301	0.169	1.82357e-06
Atp2b4	Endocardial cells	1.82778e-08	0.389652	0.683	0.567	0.000511742
Spns2	Endocardial cells	9.69854e-09	0.388046	0.365	0.202	0.00027154
Actn1	Endocardial cells	4.15519e-07	0.387928	0.526	0.409	0.0116337
Itpr1	Endocardial cells	1.58348e-17	0.387228	0.968	0.903	4.43342e-13
Prkd2	Endocardial cells	8.12249e-13	0.386255	0.47	0.323	2.27413e-08
Nedd4l	Endocardial cells	1.78411e-12	0.385831	0.871	0.787	4.99516e-08
Ephx2	Endocardial cells	5.45152e-12	0.383661	0.458	0.328	1.52632e-07
Ephx1	Endocardial cells	5.41977e-12	0.383047	0.43	0.295	1.51743e-07
Rab27a	Endocardial cells	1.53246e-08	0.382794	0.414	0.279	0.000429059
Il15	Endocardial cells	1.70199e-10	0.382619	0.498	0.384	4.76524e-06
Alcam	Endocardial cells	0.000202462	0.381923	0.325	0.263	1
Tbx5	Endocardial cells	8.51107e-06	0.378985	0.514	0.336	0.238293
March3	Endocardial cells	2.24496e-06	0.378661	0.928	0.895	0.0628543
Cdh5	Endocardial cells	3.9376e-13	0.376402	0.47	0.304	1.10245e-08
Ext1	Endocardial cells	6.01096e-13	0.37342	0.98	0.956	1.68295e-08
Pcdh7	Endocardial cells	1.47132e-12	0.372882	0.984	0.937	4.11939e-08
Aig1	Endocardial cells	9.75534e-07	0.371123	0.578	0.472	0.027313
4931406P16Rik	Endocardial cells	4.75788e-09	0.370912	0.787	0.662	0.000133211
Fn1	Endocardial cells	6.23205e-10	0.369177	0.542	0.415	1.74485e-05
Asap2	Endocardial cells	2.94937e-11	0.367766	0.598	0.441	8.25764e-07
Tie1	Endocardial cells	4.27112e-08	0.367601	0.426	0.264	0.00119583
Cdc14a	Endocardial cells	3.2609e-10	0.367388	0.466	0.3	9.12986e-06
Lama4	Endocardial cells	1.40355e-12	0.364851	0.912	0.878	3.92967e-08
Osbpl3	Endocardial cells	1.06488e-12	0.363513	0.305	0.16	2.98146e-08
Tcf4	Endocardial cells	1.24808e-13	0.362416	0.944	0.901	3.49438e-09
Fgd6	Endocardial cells	9.45734e-10	0.362151	0.317	0.205	2.64787e-05
Gls	Endocardial cells	7.11136e-11	0.361443	0.819	0.723	1.99104e-06
Tjp1	Endocardial cells	1.67466e-13	0.361413	0.731	0.629	4.68871e-09
Znrf1	Endocardial cells	2.2141e-11	0.361116	0.679	0.542	6.19904e-07
Pik3c2b	Endocardial cells	1.30557e-08	0.36111	0.349	0.217	0.000365533
Plvap	Endocardial cells	1.04012e-09	0.361034	0.39	0.23	2.91214e-05
Grk5	Endocardial cells	4.23745e-09	0.360802	0.835	0.735	0.00011864
Slc41a2	Endocardial cells	2.93927e-11	0.360575	0.305	0.195	8.22936e-07
mt-Atp8	Endocardial cells	8.43529e-20	0.360409	0.972	0.894	2.36171e-15
Fam222b	Endocardial cells	9.13202e-14	0.360323	0.594	0.511	2.55678e-09
Lifr	Endocardial cells	3.1645e-09	0.357726	0.663	0.527	8.85998e-05
Nuak1	Endocardial cells	7.31709e-06	0.357649	0.474	0.408	0.204864
Upp2	Endocardial cells	1.1512e-10	0.356346	0.51	0.442	3.22312e-06
Notch1	Endocardial cells	3.26463e-13	0.353436	0.422	0.273	9.14032e-09
Kank3	Endocardial cells	1.0186e-11	0.350756	0.349	0.233	2.85187e-07
2010111I01Rik	Endocardial cells	1.05079e-11	0.34995	0.896	0.845	2.942e-07
Myo6	Endocardial cells	1.2144e-13	0.345253	0.514	0.465	3.40008e-09
Rab11fip1	Endocardial cells	3.24885e-12	0.342774	0.321	0.19	9.09613e-08
Fmo1	Endocardial cells	8.01575e-09	0.342661	0.586	0.495	0.000224425
Parva	Endocardial cells	5.16445e-13	0.342097	0.787	0.687	1.44594e-08
Akt3	Endocardial cells	4.06796e-13	0.341152	0.88	0.801	1.13895e-08
Ptk2	Endocardial cells	1.23226e-14	0.338879	0.859	0.775	3.45007e-10
Pxn	Endocardial cells	1.26717e-11	0.338461	0.458	0.342	3.54783e-07
Col25a1	Endocardial cells	2.77928e-08	0.337999	0.145	0.06	0.000778143
Tmtc1	Endocardial cells	1.48161e-17	0.337376	0.972	0.916	4.14821e-13
Epha4	Endocardial cells	1.33314e-07	0.336897	0.518	0.372	0.00373252
Rhoj	Endocardial cells	1.00096e-07	0.333326	0.892	0.812	0.00280249
Elf2	Endocardial cells	1.89114e-08	0.332655	0.618	0.545	0.00052948
Gm42418	Endocardial cells	9.1841e-20	0.332458	1	0.999	2.57136e-15
Adamts10	Endocardial cells	8.12408e-09	0.330994	0.59	0.459	0.000227458
Gm20631	Endocardial cells	2.10334e-13	0.329446	0.177	0.039	5.88893e-09
P3h2	Endocardial cells	6.05921e-10	0.328726	0.345	0.24	1.69646e-05
Wbp1l	Endocardial cells	1.17822e-11	0.328546	0.631	0.541	3.29879e-07
Gtdc1	Endocardial cells	1.32164e-09	0.326384	0.53	0.48	3.70034e-05
Sbf2	Endocardial cells	8.81884e-13	0.325877	0.811	0.791	2.4691e-08
Sash1	Endocardial cells	7.5326e-08	0.325057	0.739	0.668	0.00210898
Igf1r	Endocardial cells	4.93327e-11	0.324483	0.843	0.816	1.38122e-06
Gm42906	Endocardial cells	1.08146e-06	0.32157	0.112	0.03	0.0302788
Gnb4	Endocardial cells	3.33534e-07	0.320946	0.265	0.136	0.00933828
Magi1	Endocardial cells	3.76938e-12	0.320823	0.859	0.785	1.05535e-07
Bcl2l1	Endocardial cells	7.46836e-09	0.320722	0.679	0.597	0.000209099
Top1	Endocardial cells	1.56433e-14	0.319448	0.715	0.694	4.3798e-10
Mat2a	Endocardial cells	3.97638e-09	0.318938	0.707	0.595	0.000111331
Sh2d3c	Endocardial cells	1.07724e-08	0.318732	0.237	0.126	0.000301605
Tal1	Endocardial cells	4.60867e-08	0.318124	0.253	0.126	0.00129033
Sepp1	Endocardial cells	4.40594e-12	0.317823	0.618	0.566	1.23357e-07
Ptpn12	Endocardial cells	1.67006e-09	0.316654	0.755	0.651	4.67584e-05
Abcg2	Endocardial cells	1.07187e-09	0.316185	0.61	0.499	3.00102e-05
Ppm1h	Endocardial cells	0.000405775	0.31449	0.39	0.284	1
Stard9	Endocardial cells	1.45746e-06	0.313332	0.462	0.381	0.040806
Apoe	Endocardial cells	4.25694e-12	0.312557	0.916	0.885	1.19186e-07
Grin2a	Endocardial cells	1.20204e-07	0.312339	0.112	0.027	0.00336548
Mtmr10	Endocardial cells	1.16816e-09	0.312164	0.301	0.213	3.27062e-05
Mthfd1l	Endocardial cells	3.85926e-11	0.311816	0.313	0.246	1.08051e-06
Samd12	Endocardial cells	7.23658e-07	0.310699	0.723	0.642	0.020261
Sptlc2	Endocardial cells	2.12671e-10	0.309665	0.643	0.539	5.95437e-06
Sdpr	Endocardial cells	1.43378e-09	0.308805	0.787	0.692	4.01429e-05
Map3k1	Endocardial cells	1.6872e-09	0.307673	0.586	0.475	4.72383e-05
Smc4	Endocardial cells	4.03853e-09	0.305742	0.373	0.245	0.000113071
mt-Nd5	Endocardial cells	2.08746e-14	0.304179	0.976	0.959	5.84447e-10
Tead4	Endocardial cells	3.87391e-07	0.30375	0.325	0.22	0.0108462
2900026A02Rik	Endocardial cells	2.98164e-09	0.303249	0.422	0.277	8.34799e-05
Timp3	Endocardial cells	1.11363e-08	0.303153	0.896	0.762	0.000311794
Ston1	Endocardial cells	1.20509e-09	0.301858	0.378	0.258	3.37402e-05
Hspa12b	Endocardial cells	1.62683e-07	0.300844	0.345	0.246	0.00455479
Cpne8	Endocardial cells	1.01599e-07	0.300547	0.55	0.465	0.00284456
Tfdp2	Endocardial cells	6.16114e-11	0.300064	0.574	0.498	1.725e-06
Foxc1	Endocardial cells	1.16128e-08	0.299421	0.233	0.118	0.000325135
Cyp1b1	Endocardial cells	2.36558e-09	0.298724	0.297	0.19	6.62314e-05
Sult1a1	Endocardial cells	2.84947e-10	0.298433	0.309	0.177	7.97793e-06
Tspan4	Endocardial cells	5.1412e-08	0.297992	0.365	0.25	0.00143943
Ttc3	Endocardial cells	4.33792e-06	0.297958	0.819	0.741	0.121453
Stim2	Endocardial cells	2.56008e-10	0.296949	0.562	0.517	7.16771e-06
Ablim1	Endocardial cells	1.77502e-09	0.296019	0.976	0.922	4.9697e-05
Amotl2	Endocardial cells	3.42284e-11	0.294384	0.394	0.304	9.58326e-07
Lrrc8c	Endocardial cells	5.18924e-11	0.294328	0.558	0.439	1.45288e-06
Tnfsf10	Endocardial cells	2.47991e-08	0.294089	0.277	0.178	0.000694326
Itga6	Endocardial cells	3.35943e-07	0.293709	0.486	0.386	0.00940572
Ostf1	Endocardial cells	1.66396e-09	0.292145	0.406	0.291	4.65875e-05
Fgd5	Endocardial cells	5.92554e-05	0.289734	0.61	0.453	1
Ccnyl1	Endocardial cells	3.58821e-11	0.289005	0.345	0.268	1.00463e-06
Arhgap29	Endocardial cells	2.38208e-07	0.288287	0.751	0.674	0.00666935
B4galt5	Endocardial cells	1.66242e-08	0.287998	0.378	0.289	0.000465445
Ptpn3	Endocardial cells	1.20616e-07	0.287456	0.51	0.413	0.00337701
Kank2	Endocardial cells	9.47038e-10	0.286128	0.422	0.354	2.65152e-05
Vim	Endocardial cells	1.14089e-07	0.285723	0.727	0.679	0.00319428
Tbl1xr1	Endocardial cells	1.37096e-12	0.285316	0.618	0.583	3.8384e-08
Etv6	Endocardial cells	1.21264e-08	0.284533	0.908	0.836	0.000339515
Ets1	Endocardial cells	5.97882e-08	0.282948	0.426	0.304	0.00167395
Baiap2	Endocardial cells	3.16999e-09	0.282904	0.349	0.23	8.87533e-05
Cttnbp2nl	Endocardial cells	1.28041e-09	0.282886	0.357	0.29	3.58489e-05
Lipa	Endocardial cells	1.36787e-08	0.282601	0.337	0.216	0.000382976
Tpst2	Endocardial cells	1.92641e-09	0.282119	0.313	0.223	5.39357e-05
E130308A19Rik	Endocardial cells	1.13472e-07	0.281768	0.325	0.278	0.00317698
Pkp4	Endocardial cells	5.04286e-06	0.28169	0.61	0.527	0.14119
Dpysl3	Endocardial cells	7.87029e-06	0.280832	0.41	0.358	0.220352
Sptan1	Endocardial cells	2.50597e-09	0.280705	0.791	0.727	7.01621e-05
Dopey2	Endocardial cells	8.4792e-11	0.280316	0.373	0.343	2.37401e-06
Ppl	Endocardial cells	5.05394e-06	0.280199	0.458	0.37	0.1415
Taok2	Endocardial cells	1.96018e-09	0.278389	0.394	0.307	5.48812e-05
Cd59a	Endocardial cells	3.98228e-08	0.277985	0.261	0.175	0.00111496
Ccm2l	Endocardial cells	1.43309e-08	0.277037	0.257	0.151	0.000401237
Ahnak	Endocardial cells	1.40811e-11	0.276927	0.956	0.898	3.94244e-07
Pros1	Endocardial cells	2.45011e-06	0.276482	0.341	0.267	0.0685983
Eml6	Endocardial cells	5.35742e-08	0.276282	0.402	0.349	0.00149997
Mmrn2	Endocardial cells	0.000132363	0.275973	0.369	0.266	1
Frmd4b	Endocardial cells	7.78093e-06	0.275718	0.908	0.811	0.217851
Fchsd2	Endocardial cells	2.60112e-06	0.274867	0.763	0.693	0.0728262
Tmem44	Endocardial cells	1.88415e-07	0.274821	0.221	0.12	0.00527524
9430020K01Rik	Endocardial cells	1.53769e-13	0.274722	0.422	0.338	4.30521e-09
Smad1	Endocardial cells	1.97931e-09	0.27427	0.394	0.332	5.54167e-05
Thsd1	Endocardial cells	8.57721e-08	0.274188	0.233	0.159	0.00240145
Slc45a3	Endocardial cells	3.91312e-09	0.273546	0.149	0.042	0.00010956
Tfpi	Endocardial cells	5.32596e-09	0.273516	0.333	0.231	0.000149116
Cd93	Endocardial cells	4.6351e-09	0.273027	0.305	0.209	0.000129773
Susd6	Endocardial cells	1.50087e-08	0.270951	0.799	0.75	0.000420213
Snx24	Endocardial cells	2.70076e-07	0.26915	0.651	0.607	0.00756158
Nhsl1	Endocardial cells	5.71925e-12	0.267996	0.522	0.447	1.60128e-07
Ushbp1	Endocardial cells	8.70792e-08	0.267914	0.269	0.16	0.00243804
Tlk1	Endocardial cells	7.0961e-14	0.267348	0.574	0.548	1.98677e-09
Rnf217	Endocardial cells	9.19789e-11	0.266674	0.522	0.462	2.57522e-06
Smad5	Endocardial cells	2.9497e-10	0.266325	0.333	0.255	8.25857e-06
Palld	Endocardial cells	0.00122139	0.265469	0.598	0.484	1
Diaph2	Endocardial cells	1.19743e-10	0.265419	0.952	0.933	3.35257e-06
Pde1c	Endocardial cells	0.000984825	0.265285	0.406	0.322	1
Gnaq	Endocardial cells	4.33305e-07	0.264269	0.912	0.89	0.0121317
mt-Nd2	Endocardial cells	3.07189e-20	0.264191	1	1	8.60068e-16
Tinagl1	Endocardial cells	1.16587e-06	0.263876	0.221	0.125	0.0326419
Zfp532	Endocardial cells	9.61185e-10	0.262529	0.542	0.487	2.69112e-05
Yes1	Endocardial cells	3.14591e-10	0.26169	0.546	0.497	8.80792e-06
Gata4	Endocardial cells	2.53779e-07	0.261495	0.574	0.519	0.0071053
Igf2r	Endocardial cells	1.67023e-05	0.261036	0.458	0.379	0.467631
Sh3tc1	Endocardial cells	6.89775e-09	0.260355	0.205	0.098	0.000193123
Icam1	Endocardial cells	1.17069e-06	0.259317	0.289	0.21	0.0327771
Ptprm	Endocardial cells	3.3098e-11	0.259263	0.968	0.908	9.26679e-07
Tgfbi	Endocardial cells	1.04741e-08	0.257905	0.245	0.16	0.000293253
Hspa12a	Endocardial cells	8.54092e-05	0.257897	0.253	0.15	1
Phactr4	Endocardial cells	1.71563e-07	0.257266	0.498	0.422	0.00480341
Dennd3	Endocardial cells	1.10592e-07	0.257229	0.229	0.142	0.00309635
Plppr5	Endocardial cells	0.000219605	0.256453	0.137	0.049	1
Ctla2a	Endocardial cells	5.57727e-09	0.256384	0.43	0.356	0.000156152
Agfg1	Endocardial cells	1.44025e-07	0.255841	0.522	0.447	0.0040324
Msrb3	Endocardial cells	7.59681e-05	0.255244	0.807	0.748	1
mt-Co3	Endocardial cells	5.02745e-21	0.252376	1	1	1.40758e-16
Gnb1	Endocardial cells	2.96718e-07	0.252351	0.783	0.733	0.00830751
Fabp5	Endocardial cells	3.97966e-07	0.251279	0.321	0.248	0.0111422
Gm43194	Endocardial cells	1.50205e-08	0.251093	0.141	0.031	0.000420543
Mid2	Endocardial cells	4.15982e-12	0.2504	0.325	0.301	1.16467e-07
Svil	Endocardial cells	9.5808e-09	0.250345	0.908	0.876	0.000268243
Pde4d	Endocardial cells	1.41225e-05	0.250211	0.984	0.975	0.395402
Megf9	Endocardial cells	3.76804e-07	0.250113	0.454	0.417	0.0105498
Rbfox1	Epicardial cells	1.4373e-184	1.76093	1	0.932	4.02416e-180
Grip1	Epicardial cells	1.32917e-161	1.56074	0.983	0.642	3.7214e-157
Kcnd2	Epicardial cells	3.21511e-182	1.52854	0.999	0.931	9.00167e-178
Ror1	Epicardial cells	7.02174e-117	1.22294	0.985	0.791	1.96595e-112
Slc2a13	Epicardial cells	6.0594e-89	1.19751	0.899	0.504	1.69651e-84
Muc16	Epicardial cells	6.05025e-108	1.19421	0.97	0.647	1.69395e-103
Abcb1b	Epicardial cells	6.00359e-56	1.18802	0.82	0.478	1.68088e-51
Zbtb7c	Epicardial cells	7.4051e-99	1.15176	0.936	0.531	2.07328e-94
Bicd1	Epicardial cells	1.18518e-104	1.12363	0.972	0.734	3.31827e-100
Flrt2	Epicardial cells	3.04138e-87	1.1207	0.974	0.758	8.51525e-83
Pcdh15	Epicardial cells	7.44905e-62	1.11297	0.854	0.502	2.08559e-57
Thsd4	Epicardial cells	4.57813e-104	1.1109	0.957	0.666	1.28178e-99
Hpgd	Epicardial cells	3.67127e-70	1.10865	0.832	0.449	1.02788e-65
Npas3	Epicardial cells	9.25468e-90	1.10862	0.945	0.593	2.59112e-85
Wt1	Epicardial cells	1.27636e-97	1.10729	0.914	0.447	3.57357e-93
Arhgap18	Epicardial cells	2.32176e-106	1.10629	0.958	0.676	6.50047e-102
Ptpn13	Epicardial cells	1.01847e-96	1.09653	0.918	0.513	2.85152e-92
Adgrl3	Epicardial cells	1.60134e-51	1.08899	0.697	0.381	4.48343e-47
Fras1	Epicardial cells	8.60147e-63	1.07574	0.846	0.487	2.40824e-58
Cobl	Epicardial cells	7.66633e-90	1.07482	0.894	0.444	2.14642e-85
Plxna4	Epicardial cells	2.53432e-117	1.0658	1	0.926	7.09559e-113
Cdh11	Epicardial cells	2.53257e-75	1.0574	0.886	0.551	7.09069e-71
Tmtc1	Epicardial cells	3.65423e-89	1.05576	0.98	0.909	1.02311e-84
Il1rapl1	Epicardial cells	7.41678e-96	1.05348	0.976	0.752	2.07655e-91
Upk1b	Epicardial cells	1.63323e-80	1.02583	0.827	0.355	4.57272e-76
Abi1	Epicardial cells	4.2736e-114	1.0252	0.999	0.926	1.19652e-109
Clstn2	Epicardial cells	1.0949e-34	1.02161	0.554	0.234	3.06551e-30
Dpp4	Epicardial cells	1.15827e-79	1.00264	0.852	0.437	3.24292e-75
Gpc3	Epicardial cells	1.20306e-60	0.994156	0.881	0.62	3.36832e-56
Mpp6	Epicardial cells	2.35716e-75	0.992033	0.938	0.652	6.59958e-71
Shroom3	Epicardial cells	3.04301e-69	0.991783	0.823	0.436	8.51983e-65
Bmpr1b	Epicardial cells	1.37225e-45	0.983037	0.659	0.301	3.84202e-41
Cdon	Epicardial cells	1.04067e-86	0.98221	0.929	0.618	2.91367e-82
Sema3d	Epicardial cells	1.15498e-84	0.98169	0.918	0.579	3.23371e-80
Efemp1	Epicardial cells	1.88488e-85	0.953401	0.906	0.636	5.27729e-81
Tns3	Epicardial cells	7.44135e-82	0.95059	0.868	0.441	2.08343e-77
Gm29266	Epicardial cells	4.26693e-50	0.949878	0.497	0.104	1.19466e-45
Plce1	Epicardial cells	7.9233e-101	0.948072	0.987	0.8	2.21837e-96
Wt1os	Epicardial cells	2.44798e-66	0.947909	0.721	0.269	6.85386e-62
Mast4	Epicardial cells	9.41389e-107	0.944849	1	0.974	2.6357e-102
Rbm28	Epicardial cells	1.78544e-79	0.944082	0.85	0.553	4.99887e-75
Dock5	Epicardial cells	1.67663e-63	0.941881	0.828	0.438	4.69424e-59
Ano1	Epicardial cells	2.40795e-56	0.936971	0.801	0.397	6.74177e-52
Pcnxl2	Epicardial cells	6.75735e-63	0.934148	0.662	0.231	1.89192e-58
Pawr	Epicardial cells	6.69044e-53	0.930288	0.762	0.393	1.87319e-48
Gpm6a	Epicardial cells	4.03156e-115	0.924943	0.999	0.94	1.12876e-110
Syne2	Epicardial cells	3.51107e-114	0.907866	0.992	0.875	9.8303e-110
Gpr39	Epicardial cells	3.66883e-46	0.898201	0.744	0.374	1.0272e-41
Wwc1	Epicardial cells	7.10294e-58	0.889651	0.634	0.213	1.98868e-53
Pkhd1l1	Epicardial cells	1.4417e-81	0.886862	0.984	0.853	4.03649e-77
Arsb	Epicardial cells	5.52098e-39	0.885076	0.626	0.369	1.54576e-34
[truncated: 3,588 more rows]

## Sheet: Legend
Differential expression analysis was performed on each cluster using the Seurat R package FindMarkers() command with the MAST method from the MAST R package.
cluster	one of 12 cell types the expression of which is compared to all other cells
p_val	p values prior to adjustment for multiple testing
avg_logFC	average log fold change when comparing the cluster to others
pct.1	proportion of cells within the cluster expressing the gene
pct.2	proportion of cells outside the cluster expressing the gene
p_val_adj	adjusted p_values. P-value adjustment is performed using bonferroni correction based on the total number of genes in the dataset.
