# Supplementary material for: Quantitative proteomics and single-nucleus transcriptomics of the sinus node elucidates the foundation of cardiac pacemaking
Source: Nat Commun. 2019 Jun 28;10:2889. doi: 10.1038/s41467-019-10709-9 (PMC6599035; doi:10.1038/s41467-019-10709-9)
Supplement: Supplementary file 14 — Source Data [file 41467_2019_10709_MOESM14_ESM.xlsx]

## Sheet: SourceData_Fig5a
Gene names	Protein name	iBAQ SN sample 1	iBAQ SN sample 2	iBAQ SN sample 3	Subunits per functional protein	Normalised to number of molecules SN1	Normalised to number of molecules SN2	Normalised to number of molecules SN3	Normalised to HCN4 SN1	Normalised to HCN4 SN2	Normalised to HCN4 SN3	Normalised to 6255*4 HCN4 SN1	Normalised to 6255*4 HCN4 SN2	Normalised to 6255*4 HCN4 SN3	Mean Copy nu. per SN myocyte	SEM Copy nu. per SN myocyte			Remark: A total of 6255 HCN4 channels was estimated per SN myocyte, i. e. normalization is done against 6255*4 molecules of HCN4 per cell (tetrameric channel)
Atp2a2	SERCA2	7557500000	6750500000	7145700000	1	7557500000	6750500000	7145700000	249.472	264.497	281.083	6.24179e+06	6.61772e+06	7.0327e+06	6.63074e+06	228411
Cacna1c	Cav1.2	930850	916500	1358500	1	930850	916500	1358500	0.0307272	0.0359102	0.053438	768.795	898.473	1337.02	1001.43	171.92
Cacna1h	Cav3.2	621260	649940	388480	1	621260	649940	388480	0.0205077	0.0254659	0.0152813	513.102	637.156	382.337	510.865	73.5685
Gja1	Cx43	120040000	118850000	101730000	12	1.00033e+07	9.90417e+06	8477500	0.330208	0.388064	0.333471	8261.81	9709.36	8343.44	8771.54	469.501
Gja5	Cx40	6966400	11834000	9411600	12	580533	986167	784300	0.0191633	0.0386399	0.0308512	479.466	966.769	771.898	739.378	141.609
Gjc1	Cx45	618560	0	317860	12	51546.7	0	26488.3	0.00170155	0	0.00104195	42.5727	0	26.0695	22.8807	12.3927
Hcn1	HCN1	12140000	9128100	7867900	4	3035000	2282025	1966975	0.100185	0.089414	0.0773729	2506.63	2237.14	1935.87	2226.55	164.848
Hcn4	HCN4	30294000	25522000	25422000	4	7573500	6380500	6355500	1	1	1	6255	6255	6255	6255	0
Kcnh2	Kv11.1	3751500	2233300	2347900	4	937875	558325	586975	0.0309591	0.0218762	0.0230893	774.597	547.343	577.693	633.211	71.2337
Kcnj11	Kir6.2	10107000	18338000	15391000	4	2526750	4584500	3847750	0.0834076	0.179629	0.151355	2086.86	4494.33	3786.91	3456.03	714.396
Kcnj3	Kir3.1	36742000	33792000	26953000	4	9185500	8448000	6738250	0.303212	0.331009	0.265056	7586.36	8281.83	6631.7	7499.96	478.308
Kcnj5	Kir3.4	33092000	51555000	35955000	4	8273000	12888750	8988750	0.27309	0.505005	0.353582	6832.72	12635.2	8846.61	9438.19	1700.96
Kcnj8	Kir6.1	9305800	2453200	3595500	4	2326450	613300	898875	0.0767957	0.0240302	0.0353582	1921.43	601.237	884.661	1135.78	401.257
Kcnk3	K2P3	3913200	3908200	3328800	2	1956600	1954100	1664400	0.064587	0.0765653	0.0654709	1615.97	1915.66	1638.08	1723.24	96.4248
Kcnq1	Kv7.1	10971000	14416000	11722000	4	2742750	3604000	2930500	0.0905377	0.141212	0.115274	2265.25	3533.11	2884.16	2894.18	366.033
Ryr2	RyR2	80897000	67981000	60450000	4	20224250	16995250	15112500	0.667599	0.665906	0.594465	16703.3	16661	14873.5	16079.3	602.999
Scn11a	Nav1.9	0	0	86713	1	0	0	86713	0	0	0.00341094	0	0	85.3418	28.4473	28.4473
Scn5a	Nav1.5	2918800	3296000	2560800	1	2918800	3296000	2560800	0.0963491	0.129143	0.100732	2410.65	3231.17	2520.31	2720.71	257.185
Slc8a1	NCX1	90249000	73399000	67052000	1	90249000	73399000	67052000	2.9791	2.87591	2.63756	74537.2	71955.3	65991.7	70828.1	2530.44

## Sheet: SoucreData_Fig6b
Canonical Protein ID	Gene names	LFQ intensity repl1 SN1	LFQ intensity repl1 RA1	LFQ intensity repl1 SN2	LFQ intensity repl1 RA2	LFQ intensity repl1 SN3	LFQ intensity repl1 RA3	Mean LFQ intensity RA	Mean LFQ intensity SN	Standard Deviation LFQ intensity RA	Standard Deviation LFQ intensity SN
P23242	Gja1	1429300000	1792000000	1265600000	1796500000	1270300000	1797800000	1.79543e+09	1.32173e+09	3.04357e+06	9.31851e+07
O70507	Hcn4	1066900000	1506500	1035300000	2815000	996600000	1981000	2.10083e+06	1.03293e+09	662430	3.52097e+07
Q01231	Gja5	118910000	196560000	116140000	223340000	79809000	156570000	1.92157e+08	104953000	3.36021e+07	2.18193e+07
O88704	Hcn1	194120000	58611000	273020000	43077000	231080000	77747000	5.98117e+07	232740000	1.73662e+07	3.94762e+07

## Sheet: SoucreData_FigS4c
Canonical Protein ID	Gene names	LFQ intensity repl1 SN1	LFQ intensity repl1 RA2	LFQ intensity repl1 SN2	LFQ intensity repl1 RA2	LFQ intensity repl1 SN3	LFQ intensity repl1 RA3	Mean LFQ intensity RA	Mean LFQ intensity SN	Standard Deviation LFQ intensity RA	Standard Deviation LFQ intensity SN
P23242	Gja1	1429300000	1792000000	1265600000	1796500000	1270300000	1797800000	1.79543e+09	1.32173e+09	3.04357e+06	9.31851e+07
Q01231	Gja5	118910000	196560000	116140000	223340000	79809000	156570000	1.92157e+08	104953000	3.36021e+07	2.18193e+07

## Sheet: SoucreData_FigS13c
Canonical Protein ID	Gene names	LFQ intensity repl1 SN1	LFQ intensity repl1 RA2	LFQ intensity repl1 SN2	LFQ intensity repl1 RA2	LFQ intensity repl1 SN3	LFQ intensity repl1 RA3	Mean LFQ intensity RA	Mean LFQ intensity SN	Standard Deviation LFQ intensity RA	Standard Deviation LFQ intensity SN
P05125	Nppa	28784000000	49393000000	19480000000	40679000000	33749000000	59095000000	4.97223e+10	2.73377e+10	9.21242e+09	7.24362e+09
P70180	Npr3	638400000	2945000000	547490000	2687400000	681380000	2564100000	2.73217e+09	6.22423e+08	1.94356e+08	6.83599e+07
P40753	Nppb	311680000	600190000	250590000	867370000	284750000	910020000	7.92527e+08	282340000	1.67928e+08	3.06162e+07
Q9Z319	Corin	328360000	406400000	254500000	451850000	209440000	387840000	4.15363e+08	264100000	3.29329e+07	6.00384e+07
P70326	Tbx5	86540000	128950000	73934000	122520000	91094000	117530000	123000000	83856000	5.72511e+06	8.88928e+06
Q9Z0X4	Pde3a	34254000	91466000	52437000	65820000	46726000	125990000	9.44253e+07	4.44723e+07	3.0194e+07	9.29864e+06
Q8CG03	Pde5a	4924800	91976000	NA	107390000	11775000	78341000	92569000	8349900	1.45336e+07	4.84382e+06

## Sheet: SoucreData_FigS18b
Canonical Protein ID	Gene names	LFQ intensity repl1 SN1	LFQ intensity repl1 RA2	LFQ intensity repl1 SN2	LFQ intensity repl1 RA2	LFQ intensity repl1 SN3	LFQ intensity repl1 RA3	Mean LFQ intensity RA	Mean LFQ intensity SN	Standard Deviation LFQ intensity RA	Standard Deviation LFQ intensity SN
Q61554	Fbn1	48660000000	26361000000	46268000000	25241000000	41986000000	27703000000	26435000000	45638000000	1.23267e+09	3.38131e+09
P02468	Lamc1	33279000000	26819000000	31185000000	26693000000	30935000000	27926000000	27146000000	3.17997e+10	6.78431e+08	1.28722e+09
Q61292	Lamb2	27716000000	23500000000	26467000000	23344000000	29372000000	24565000000	23803000000	2.78517e+10	6.64505e+08	1.45724e+09
Q02788	Col6a2	21717000000	13632000000	26905000000	13410000000	22650000000	13619000000	1.35537e+10	2.37573e+10	1.24589e+08	2.76559e+09
Q04857	Col6a1	21024000000	12337000000	24589000000	11663000000	21392000000	12778000000	1.22593e+10	22335000000	5.61543e+08	1.96067e+09
P97927	Lama4	7540700000	5683700000	7839500000	5976700000	7907000000	6101800000	5.92073e+09	7762400000	2.14595e+08	1.94942e+08
Q8C6K9	Col6a6	6751400000	4180500000	7270200000	4128100000	6437500000	4090700000	4133100000	6819700000	4.51083e+07	4.20531e+08
Q08879	Fbln1	2245100000	3876400000	2202800000	3295800000	2216300000	3724600000	3.63227e+09	2221400000	3.01112e+08	2.16062e+07
Q61738	Itga7	2133200000	1494300000	2365000000	1983400000	2150400000	1733600000	1737100000	2216200000	2.44569e+08	1.29151e+08
P08122	Col4a2	1529300000	855760000	1959300000	994090000	1809600000	929850000	9.26567e+08	1.76607e+09	6.92234e+07	2.1828e+08
P02463	Col4a1	1560700000	835440000	1914200000	849680000	1744700000	936390000	8.73837e+08	1.73987e+09	5.46387e+07	1.768e+08
Q61739	Itga6	907020000	1150500000	985620000	1312700000	1045300000	1431400000	1298200000	9.79313e+08	1.4101e+08	6.93554e+07
Q9QUM0	Itga2b	59422000	2031200000	270020000	2143400000	55242000	1542700000	1.90577e+09	128228000	3.1939e+08	1.22813e+08
O54890	Itgb3	95570000	1823400000	193360000	2126300000	194890000	1493200000	1814300000	1.61273e+08	3.16648e+08	5.69059e+07
Q61001	Lama5	1316200000	771560000	1447800000	768290000	1348300000	868240000	8.02697e+08	1.37077e+09	5.67857e+07	6.86163e+07
O35206	Col15a1	1034500000	667480000	1141200000	781380000	1125000000	655990000	7.01617e+08	1.10023e+09	6.93156e+07	5.75001e+07
P11087	Col1a1	1559300000	875560000	1893900000	591000000	1233000000	391070000	619210000	1.56207e+09	2.43474e+08	3.30459e+08
Q3V3R4	Itga1	504810000	270210000	495270000	298360000	528900000	393410000	320660000	509660000	6.45564e+07	1.73317e+07
A2A863	Itgb4	486900000	178100000	500120000	194390000	431570000	167870000	180120000	4.72863e+08	1.33749e+07	3.63668e+07
P11835	Itgb2	164900000	271780000	131690000	272740000	161120000	200940000	2.48487e+08	152570000	4.11794e+07	1.81811e+07
P25799	Nfkb1	171200000	202860000	157000000	234590000	161020000	189620000	2.09023e+08	1.63073e+08	2.31099e+07	7.3193e+06
P39061	Col18a1	224190000	133440000	251820000	137420000	231820000	126090000	1.32317e+08	2.35943e+08	5.74792e+06	1.4269e+07
Q62469	Itga2	31536000	155540000	35648000	151360000	24247000	116530000	1.41143e+08	30477000	2.1418e+07	5.7738e+06
P08121	Col3a1	82783000	42427000	57136000	30775000	102900000	43306000	38836000	8.09397e+07	6.99485e+06	2.29376e+07
A6H584	Col6a5	101720000	8666900	96541000	15437000	101700000	18174000	1.40926e+07	99987000	4.89405e+06	2.98434e+06
Q9QZS0	Col4a3	57698000	17150000	54243000	13447000	43228000	20427000	17008000	51723000	3.49217e+06	7.55699e+06
Q60847	Col12a1	39375000	11661000	34042000	10068000	38560000	10364000	1.06977e+07	3.73257e+07	847297	2.87279e+06
O88207	Col5a1	30381000	22102000	52846000	16880000	29755000	18594000	19192000	3.76607e+07	2.66186e+06	1.31546e+07

## Sheet: SoucreData_FigS21
Canonical Protein ID	Gene names	iBAQ repl1 SN1	iBAQ repl1 RA1	iBAQ repl1 SN2	iBAQ repl1 RA2	iBAQ repl1 SN3	iBAQ repl1 RA3	Mean iBAQ RA	Mean iBAQ SN	Standard Deviation iBAQ RA	Standard Deviation iBAQ SN
F6VAN0	Atf6	65840	229540	100510	329150	172570	361680	306790	112973	68849.3	54445.6
O08792	Ebf2	925770	1235100	25089000	2008400	875180	934180	1392560	8.96332e+06	554150	1.39653e+07
O35143	Atpif1	1778800000	2684200000	1374500000	2815300000	1416000000	2886300000	2.79527e+09	1523100000	1.02529e+08	2.22413e+08
O35317	Pbx3	NA	676280	721930	1116800	557700	2474000	1422360	639815	937003	116128
O70494	Sp3	4060200	6636800	1926600	3575500	2656200	2573200	4.26183e+06	2881000	2.11696e+06	1.08442e+06
O89090	Sp1	5560500	8061300	3344400	7812500	2585000	16642000	10838600	3.82997e+06	5.02743e+06	1.54604e+06
P05627	Jun	501050	648230	630090	464000	602450	NA	556115	577863	130270	67942.7
P15066	Jund	4346100	4371900	3699800	3705300	4146400	4150300	4.07583e+06	4064100	339482	330917
P23708	Nfya	6770900	21341000	4737900	20141000	7926900	32449000	2.46437e+07	6.47857e+06	6.78619e+06	1.61447e+06
P25425	Pou2f1	1515500	2174400	1094300	1857900	NA	4976700	3003000	1304900	1.71658e+06	297833
P25976	Ubtf	801860	129640	1621200	1301400	1010500	904190	778410	1144520	595920	425794
P26323	Fli1	NA	NA	NA	190490	54750	442730	316610	54750	178361	NA
P40630	Tfam	94697000	96267000	81823000	85804000	101660000	161310000	1.1446e+08	9.27267e+07	4.09089e+07	1.00642e+07
P63139	Nfyb	1565000	459940	8938800	6144800	NA	70254	2224998	5251900	3.40024e+06	5.21406e+06
P70324	Tbx3	412480	NA	NA	NA	NA	104780	104780	412480	NA	NA
P70325	Tbx4	NA	728750	NA	2199500	NA	1208100	1.37878e+06	NA	750084	NA
P70326	Tbx5	5725800	12340000	4760500	13525000	3547400	11694000	1.25197e+07	4677900	928628	1.09155e+06
P70353	Nfyc	2715900	4361200	2808900	3104500	1673600	5022600	4.16277e+06	2.39947e+06	974325	630336
P81269	Atf1	NA	NA	NA	NA	1754500	711460	711460	1754500	NA	NA
P97360	Etv6	2175800	3750700	1170600	3457800	3581000	5718200	4308900	2.30913e+06	1.22924e+06	1.21072e+06
Q04207	Rela	13307000	20248000	13952000	15924000	10369000	26686000	2.09527e+07	1.25427e+07	5.41549e+06	1.90988e+06
Q08369	Gata4	5551700	8546500	2167500	11643000	5004300	11130000	1.04398e+07	4.24117e+06	1.65962e+06	1.81659e+06
Q3THK3	Gtf2f1	2574100	2390700	1168500	3871600	3120700	5379800	3880700	2.28777e+06	1.49457e+06	1.00711e+06
Q3TKT4	Smarca4	3999200	4537400	2207800	2200200	2361500	2734400	3.15733e+06	2.85617e+06	1.22466e+06	992875
Q3TVI8	Pbxip1	19763000	27192000	18125000	30498000	15872000	31620000	29770000	17920000	2.30202e+06	1.95358e+06
Q3UHF7	Hivep2	53306	22421	15285	34776	26257	73912	43703	31616	26881.2	19568.8
Q60722	Tcf4	634120	243830	538180	1046400	705140	875670	721967	625813	422786	83789.4
Q60775	Elf1	NA	NA	831240	934030	NA	NA	934030	831240	NA	NA
Q60929	Mef2a	1504500	2785000	1274600	3191900	2199500	2895100	2.95733e+06	1.65953e+06	210468	481546
Q61164	Ctcf	15680000	39801000	13551000	34104000	12936000	35128000	3.63443e+07	1.40557e+07	3.03703e+06	1.43993e+06
Q61169	Gata6	NA	1916800	NA	1169000	655480	1233100	1.43963e+06	655480	414479	NA
Q61827	Mafk	4725900	5186700	2249100	6410000	2664600	8451200	6.68263e+06	3213200	1.64924e+06	1.32641e+06
Q62318	Trim28	74043000	106420000	61810000	110020000	53923000	101490000	1.05977e+08	6.32587e+07	4.28225e+06	1.01379e+07
Q62445	Sp4	538340	1563800	753660	1890600	350610	854680	1436360	547537	529588	201682
Q63943	Mef2d	3139300	6168100	2898800	6399600	5366100	9578300	7382000	3801400	1.90557e+06	1.3604e+06
Q64152	Btf3	176860000	269550000	115120000	207130000	125420000	277750000	2.51477e+08	1.39133e+08	3.86236e+07	3.30756e+07
Q6NZA9	Taf9b	470780	360550	394370	449650	423830	521820	444007	429660	80783	38537.2
Q6PCN7	Hltf	284640	268520	264600	177800	236430	220260	222193	261890	45390.9	24219
Q7TT18	Atf7ip	233050	1458100	729570	776420	555830	1379800	1.20477e+06	506150	373025	251961
Q8BKY8	Mterf2	7318300	8423900	7708800	9660300	6107900	11817000	9.96707e+06	7045000	1.71722e+06	834709
Q8BMQ2	Gtf3c4	18276	400600	137450	341190	165580	311760	351183	107102	45255.2	78200.8
Q8BVN4	Mterf4	775590	535940	NA	987580	817130	1279900	934473	796360	374812	29373.2
Q8C092	Taf5	640930	1315400	549620	2271200	2237600	1680300	1.75563e+06	1.14272e+06	482333	949295
Q8C3X4	Guf1	11949000	9910100	5572800	10582000	6059500	11871000	10787700	7.86043e+06	996502	3.54916e+06
Q8CFN5	Mef2c	1603900	3039300	931160	2455500	1387000	2502700	2.66583e+06	1.30735e+06	324291	343369
Q8CGF7	Tcerg1	16062000	20049000	13934000	25884000	12694000	24509000	2.34807e+07	14230000	3.05039e+06	1.7034e+06
Q8CHY6	Gatad2a	1621800	1641900	4255000	2073300	1532300	4458900	2724700	2469700	1.51727e+06	1.54676e+06
Q8K019	Bclaf1	14407000	23148000	11071000	20812000	13050000	30367000	2.47757e+07	1.28427e+07	4.98111e+06	1.67764e+06
Q8K0H5	Taf10	9021600	12641000	8981800	11700000	6559600	12849000	1.23967e+07	8.18767e+06	612229	1.41009e+06
Q8K284	Gtf3c1	274380	476030	57608	161030	396050	731960	456340	242679	285974	171434
Q8R0A0	Gtf2f2	2068800	4825900	1641300	7518800	576440	7164100	6.50293e+06	1.42885e+06	1.46314e+06	768529
Q8R0K9	E2f4	252180	NA	381360	694250	504250	1559400	1126825	379263	611753	126048
Q8R0S1	Atf7	3429300	3451900	1030400	4371400	2685200	2525800	3449700	2.38163e+06	922802	1.22792e+06
Q8R2T8	Gtf3c5	1088900	1704800	1314900	1160500	966750	2257000	1.70743e+06	1.12352e+06	548255	176638
Q8R3L2	Tcf25	3237500	3061100	1049600	3867400	1980400	4553200	3.82723e+06	2.08917e+06	746861	1.098e+06
Q8VE65	Taf12	1361300	1961600	1927400	1995300	1399100	3122900	2.35993e+06	1562600	660963	316491
Q8VHR5	Gatad2b	6304900	7960500	13653000	12162000	18624000	12963000	11028500	1.28606e+07	2.68698e+06	6.19766e+06
Q8VI33	Taf9	305050	NA	69785	142120	NA	489920	316020	187418	245932	166357
Q99KJ5	Tcf19	17974000	32631000	23707000	34682000	52977000	19269000	2.88607e+07	3.15527e+07	8.36969e+06	1.87741e+07
Q99PM3	Gtf2a1	4908900	3769800	2823900	10757000	3294700	5567000	6.69793e+06	3.67583e+06	3.62829e+06	1.09351e+06
Q9CQH7	Btf3l4	212480000	321070000	138920000	374480000	189680000	564650000	4.20067e+08	180360000	1.28029e+08	3.76552e+07
Q9D0D5	Gtf2e1	1562900	2045900	1273300	1324100	1303000	2602400	1990800	1.37973e+06	640929	159321
Q9D6Y4	Mef2bnb	23980000	20790000	19963000	7021100	7755900	20196000	1.60024e+07	1.7233e+07	7.78367e+06	8.44957e+06
Q9D902	Gtf2e2	329060	864610	446130	989460	42493	1502800	1.11896e+06	272561	338229	207665
Q9EQH4	Taf8	1079200	992040	679920	1927000	770440	1815600	1.57821e+06	843187	510688	209345
Q9ERA0	Tfcp2	295250	554620	514710	641980	NA	NA	598300	404980	61772.8	155182
Q9ES03	Tbx20	5120300	11167000	4402600	11059000	3216300	11931000	1.13857e+07	4246400	475350	961563
Q9ESZ8	Gtf2i	11629000	13580000	16939000	9615500	13165000	36919000	2.00382e+07	13911000	1.4753e+07	2.73247e+06
Q9JHC9	Elf2	803040	778340	211200	1678800	474470	2088200	1.51511e+06	496237	670096	296520
Q9JHQ5	Lztfl1	52367000	85787000	72216000	87003000	47698000	91380000	8.80567e+07	57427000	2.94161e+06	1.30187e+07
Q9R210	Tfeb	6462600	8894200	3703400	9108600	4710700	8660400	8.88773e+06	4958900	224170	1.39624e+06
